# Supplementary material for: Annelid adult cell type diversity and their pluripotent cellular origins
Source: Nat Commun. 2024 Apr 12;15:3194. doi: 10.1038/s41467-024-47401-6 (PMC11014941; doi:10.1038/s41467-024-47401-6)
Supplement: Supplementary file 4 — Supplementary Data 1 [file 41467_2024_47401_MOESM4_ESM.xlsx]

## Sheet: eggnog
id	Description	Preferred_Name
PrileiEVm000001t1	SUMO binding	HERC2
PrileiEVm000002t1	Apolipoprotein	-
PrileiEVm000003t1	Serine threonine-protein kinase SMG1	SMG1
PrileiEVm000004t1	sequestering of TGFbeta in extracellular matrix	-
PrileiEVm000005t1	laminin subunit	epi-1
PrileiEVm000006t1	detection of mechanical stimulus	-
PrileiEVm000007t1	Nesprin-2-like	SYNE2
PrileiEVm000008t1	anatomical structure morphogenesis	HSPG2
PrileiEVm000009t1	Hemicentin 1	HMCN1
PrileiEVm000010t1	Galactose binding lectin domain	-
PrileiEVm000011t1	neuroligin family protein binding	nrx-1
PrileiEVm000012t1	Histone-lysine N-methyltransferase	KMT2A
PrileiEVm000013t1	Cadherins are calcium-dependent cell adhesion proteins	-
PrileiEVm000014t1	RNA binding	TDRKH
PrileiEVm000015t1	EB module	-
PrileiEVm000016t1	domain-containing protein	ANKRD17
PrileiEVm000017t1	Zinc ion binding	-
PrileiEVm000018t1	positive regulation of interleukin-4-mediated signaling pathway	PARP14
PrileiEVm000019t1	Domain first found in C1r, C1s, uEGF, and bone morphogenetic protein.	-
PrileiEVm000020t1	negative regulation of canonical Wnt signaling pathway involved in cardiac muscle cell fate commitment	-
PrileiEVm000021t1	GHH signature containing HNH/Endo VII superfamily nuclease toxin	TENM2
PrileiEVm000022t1	Belongs to the PI3 PI4-kinase family	trrap
PrileiEVm000023t1	EGF domain	FBN2
PrileiEVm000024t1	positive regulation of invadopodium disassembly	NAV2
PrileiEVm000025t1	ATP-dependent microtubule motor activity, minus-end-directed	DNAH5
PrileiEVm000026t1	ankyrin 3, node of Ranvier (ankyrin G)	-
PrileiEVm000027t1	Ryanodine receptor	RYR2
PrileiEVm000028t1	Belongs to the peptidase C19 family	USP34
PrileiEVm000029t1	cell differentiation	PRRC2C
PrileiEVm000030t1	gamma-aminobutyric acid secretion, neurotransmission	NF1
PrileiEVm000031t1	heavy chain	DNAH3
PrileiEVm000032t1	nucleic acid binding	ZNF462
PrileiEVm000033t1	protein kinase A binding	LRBA
PrileiEVm000034t1	myosin light chain kinase activity	SPEG
PrileiEVm000035t1	scavenger receptor activity	-
PrileiEVm000036t1	detection of mechanical stimulus	-
PrileiEVm000037t1	right ventricular compact myocardium morphogenesis	CHD7
PrileiEVm000039t1	Filamin C, gamma	-
PrileiEVm000040t1	maturation of SSU-rRNA from tricistronic rRNA transcript (SSU-rRNA, 5.8S rRNA, LSU-rRNA)	UTP20
PrileiEVm000041t1	Neuroblast differentiation-associated protein	AHNAK2
PrileiEVm000042t1	inositol 1,4,5-trisphosphate-sensitive calcium-release channel activity	-
PrileiEVm000043t1	telomerase activity	-
PrileiEVm000044t1	metaphase/anaphase transition of mitotic cell cycle	TACC3
PrileiEVm000045t1	ubiquitin-protein transferase activity	HECTD1
PrileiEVm000046t1	platelet formation	NBEAL1
PrileiEVm000047t1	-	-
PrileiEVm000048t1	activity. It is involved in the biological process described with transport	ABCA2
PrileiEVm000049t1	-	-
PrileiEVm000050t1	protein antigen binding	EP400
PrileiEVm000051t1	1 heavy chain 1	DYNC1H1
PrileiEVm000052t1	Cadherin-like	CSPG4
PrileiEVm000053t1	Ankyrin repeats (3 copies)	-
PrileiEVm000054t1	Notch homolog	NOTCH1
PrileiEVm000055t1	SOGA family member	SOGA3
PrileiEVm000056t1	Pericentrin	PCNT
PrileiEVm000057t1	thyroid hormone receptor coactivator activity	NCOA2
PrileiEVm000058t1	Translocated promoter region, nuclear basket protein	TPR
PrileiEVm000059t1	C2 calcium-dependent domain containing 3	C2CD3
PrileiEVm000060t1	Mucin 4, cell surface associated	-
PrileiEVm000061t1	Cadherins are calcium-dependent cell adhesion proteins	-
PrileiEVm000062t1	3-hydroxyacyl-[acyl-carrier-protein] dehydratase activity	FASN
PrileiEVm000063t1	anchor protein 9	AKAP9
PrileiEVm000064t1	von Willebrand factor (vWF) type A domain	-
PrileiEVm000065t1	Centrosomal protein 350kDa	CEP350
PrileiEVm000066t1	E3 SUMO-protein ligase	npp-9
PrileiEVm000067t1	Belongs to the peptidase C19 family	USP9X
PrileiEVm000068t1	3-hydroxyacyl-[acyl-carrier-protein] dehydratase activity	FASN
PrileiEVm000069t1	myosin light chain kinase activity	-
PrileiEVm000070t1	Kinesin motor, catalytic domain. ATPase.	CENPE
PrileiEVm000071t1	Filamin C, gamma	-
PrileiEVm000072t1	CCR4-NOT transcription complex subunit	CNOT1
PrileiEVm000073t1	Filamin C, gamma	FLNB
PrileiEVm000074t1	binding. It is involved in the biological process described with protein phosphorylation	-
PrileiEVm000075t1	Spatacsin C-terminus	SPG11
PrileiEVm000076t1	Mechanistic target of rapamycin (serine threonine kinase)	MTOR
PrileiEVm000077t1	myosin light chain kinase activity	unc-22
PrileiEVm000078t1	Rho guanyl-nucleotide exchange factor activity. It is involved in the biological process described with regulation of Rho protein signal transduction	TRIO
PrileiEVm000079t1	protein localization to endoplasmic reticulum exit site	SEC16A
PrileiEVm000080t1	Voltage-sensitive calcium channels (VSCC) mediate the entry of calcium ions into excitable cells and are also involved in a variety of calcium-dependent processes, including muscle contraction, hormone or neurotransmitter release, gene expression, cell motility, cell division and cell death. This channel gives rise to T-type calcium currents. T-type calcium channels belong to the low-voltage acti…	CACNA1G
PrileiEVm000081t1	DNA- binding	MBD5
PrileiEVm000082t1	ribosome binding	GCN1L1
PrileiEVm000083t1	extracellular matrix	FREM1
PrileiEVm000084t1	SOGA family member	SOGA3
PrileiEVm000087t1	stAR-related lipid transfer	STARD9
PrileiEVm000088t1	Putative ephrin-receptor like	-
PrileiEVm000089t1	collagen	-
PrileiEVm000090t1	negative regulation of protein depolymerization	alpha-Spec
PrileiEVm000091t1	activity. It is involved in the biological process described with regulation of transcription	CREBBP
PrileiEVm000092t1	Belongs to the amiloride-sensitive sodium channel (TC 1.A.6) family	-
PrileiEVm000094t1	sequence	NBAS
PrileiEVm000095t1	Thrombospondin type 1 repeats	mig-6
PrileiEVm000096t1	zinc finger	-
PrileiEVm000098t1	myosin light chain kinase activity	-
PrileiEVm000099t1	ATP-dependent microtubule motor activity, minus-end-directed	DNAH9
PrileiEVm000100t1	RNA polymerase II transcription cofactor activity. It is involved in the biological process described with regulation of transcription from RNA polymerase II promoter	MED12
PrileiEVm000101t1	positive regulation of interleukin-2 secretion	SPTBN1
PrileiEVm000102t1	Microtubule-actin cross-linking factor 1	-
PrileiEVm000103t1	axonemal central apparatus assembly	HYDIN
PrileiEVm000104t1	NACHT and WD repeat	-
PrileiEVm000105t1	nucleic acid-templated transcription	BAZ2B
PrileiEVm000106t1	positive regulation of interleukin-2 secretion	SPTBN1
PrileiEVm000107t1	Hepatoma-derived growth factor, related protein 2	HDGFL2
PrileiEVm000108t1	extracellular matrix	FREM1
PrileiEVm000109t1	acetyl-CoA carboxylase	ACACA
PrileiEVm000110t1	factor 8	PRPF8
PrileiEVm000111t1	biological adhesion	-
PrileiEVm000112t1	-	-
PrileiEVm000113t1	DNA-dependent protein kinase catalytic	PRKDC
PrileiEVm000114t1	ATP-binding cassette sub-family A	ABCA1
PrileiEVm000115t1	bromo domain	KIAA2026
PrileiEVm000116t1	hydrolase activity, acting on acid anhydrides	CHD7
PrileiEVm000117t1	calcium ion binding	-
PrileiEVm000118t1	regulation of glycolytic process by negative regulation of transcription from RNA polymerase II promoter	NCOR2
PrileiEVm000119t1	Glyoxal oxidase N-terminus	-
PrileiEVm000120t1	peptidase activity	KY
PrileiEVm000121t1	formaldehyde biosynthetic process	KDM3B
PrileiEVm000122t1	DNA binding. It is involved in the biological process described with chromatin remodeling	ARID1B
PrileiEVm000123t1	mediates the voltage-dependent sodium ion permeability of excitable membranes	para
PrileiEVm000125t1	It is involved in the biological process described with signal transduction	ANK2
PrileiEVm000126t1	Microtubule-actin cross-linking factor 1	DST
PrileiEVm000127t1	von Willebrand factor (vWF) type A domain	-
PrileiEVm000128t1	cilium organization	RTTN
PrileiEVm000129t1	cell division	CNTRL
PrileiEVm000130t1	Voltage-sensitive calcium channels (VSCC) mediate the entry of calcium ions into excitable cells and are also involved in a variety of calcium-dependent processes, including muscle contraction, hormone or neurotransmitter release, gene expression, cell motility, cell division and cell death. This channel gives rise to T-type calcium currents. T-type calcium channels belong to the low-voltage acti…	CACNA1G
PrileiEVm000132t1	regulation of cellular component size	SPTBN5
PrileiEVm000133t1	nucleic acid binding	-
PrileiEVm000134t1	Bacterial transcriptional activator domain	-
PrileiEVm000135t1	VPS10	SORL1
PrileiEVm000136t1	positive regulation of histone H3-K4 trimethylation	KMT2E
PrileiEVm000137t1	TAZ zinc finger	CREBBP
PrileiEVm000138t1	Trypsin-like serine protease	-
PrileiEVm000139t1	formin homology 2 domain containing	FHOD1
PrileiEVm000140t1	UPF0378 protein KIAA0100 homolog	KIAA0100
PrileiEVm000141t1	mediates the voltage-dependent sodium ion permeability of excitable membranes	para
PrileiEVm000142t1	Zonadhesin (gene pseudogene)	ZAN
PrileiEVm000143t1	Coiled-coil domain-containing protein 162-like	CCDC162P
PrileiEVm000144t1	neuroligin family protein binding	NRXN2
PrileiEVm000145t1	ankyrin 3, node of Ranvier (ankyrin G)	-
PrileiEVm000146t1	ciliary basal body organization	CROCC
PrileiEVm000147t1	receptor-mediated endocytosis	DNAJC13
PrileiEVm000148t1	RhoGEF domain	ARHGEF4
PrileiEVm000149t1	carbamoyl-phosphate synthase (glutamine-hydrolyzing) activity	CAD
PrileiEVm000150t1	nuclear pore complex assembly	AHCTF1
PrileiEVm000152t1	ubiquitin-protein transferase activity	-
PrileiEVm000153t1	Golgin subfamily A member	GOLGA4
PrileiEVm000154t1	sensory perception of sound	-
PrileiEVm000155t1	nucleic acid-templated transcription	FAM208A
PrileiEVm000156t1	positive regulation of interleukin-4-mediated signaling pathway	PARP14
PrileiEVm000157t1	Protein kinase C conserved region 2 (CalB)	FER1L6
PrileiEVm000158t1	Fibronectin type 3 domain	PTPRD
PrileiEVm000159t1	sensory perception of sound	-
PrileiEVm000161t1	microtubule motor activity	MYO7A
PrileiEVm000162t1	LIM domain and	LIMA1
PrileiEVm000163t1	-	-
PrileiEVm000164t1	It is involved in the biological process described with signal transduction	ANK2
PrileiEVm000165t1	nuclear export signal receptor activity	Nup214
PrileiEVm000166t1	Microtubule binding. It is involved in the biological process described with microtubule cytoskeleton organization	MAP1B
PrileiEVm000167t1	NACHT and WD repeat	-
PrileiEVm000168t1	It is involved in the biological process described with signal transduction	ANK2
PrileiEVm000169t1	Ciliary rootlet coiled-coil, rootletin	CROCC
PrileiEVm000170t1	H3K27me3 modified histone binding	-
PrileiEVm000171t1	Cubilin (intrinsic factor-cobalamin receptor)	CUBN
PrileiEVm000172t1	Autophagy-related protein 2 homolog	ATG2B
PrileiEVm000173t1	glutamate synthase (NADH) activity	-
PrileiEVm000174t1	CDK5 regulatory subunit associated protein 2	CDK5RAP2
PrileiEVm000175t1	NFX1-type zinc finger-containing protein	-
PrileiEVm000177t1	myosin light chain kinase activity	ketn-1
PrileiEVm000178t1	rRNA processing	HEATR1
PrileiEVm000179t1	Laminin G domain	-
PrileiEVm000180t1	Cubilin (intrinsic factor-cobalamin receptor)	CUBN
PrileiEVm000181t1	U5 small nuclear ribonucleoprotein 200 kDa helicase	SNRNP200
PrileiEVm000182t1	Integrator complex subunit 1	INTS1
PrileiEVm000183t1	ATP binding	HSPA12A
PrileiEVm000184t1	ankyrin 3, node of Ranvier (ankyrin G)	-
PrileiEVm000185t1	microtubule plus-end binding	CKAP5
PrileiEVm000186t1	Farnesoic acid 0-methyl transferase	-
PrileiEVm000187t1	biological adhesion	-
PrileiEVm000188t1	WD40 repeats	WDR62
PrileiEVm000189t1	receptor activity. It is involved in the biological process described with	PlexA
PrileiEVm000190t1	mRNA alternative polyadenylation	KIAA1429
PrileiEVm000191t1	phosphatase, non-receptor type 23	PTPN23
PrileiEVm000192t1	negative regulation of thioredoxin peroxidase activity by peptidyl-threonine phosphorylation	LRRK1
PrileiEVm000193t1	Component of the Mediator complex, a coactivator involved in regulated transcription of nearly all RNA polymerase II-dependent genes. Mediator functions as a bridge to convey information from gene-specific regulatory proteins to the basal RNA polymerase II transcription machinery. Mediator is recruited to promoters by direct interactions with regulatory proteins and serves as a scaffold for the a…	MED13L
PrileiEVm000194t1	Rab guanyl-nucleotide exchange factor activity	-
PrileiEVm000195t1	ankyrin 3, node of Ranvier (ankyrin G)	-
PrileiEVm000196t1	Alginate lyase	-
PrileiEVm000197t1	positive regulation of interleukin-4-mediated signaling pathway	PARP14
PrileiEVm000198t1	positive regulation of invadopodium disassembly	NAV2
PrileiEVm000199t1	Ciliary rootlet coiled-coil, rootletin	CROCC
PrileiEVm000200t1	Zinc finger protein 318	ZNF318
PrileiEVm000201t1	GTPase activator activity. It is involved in the biological process described with regulation of small GTPase mediated signal transduction	RALGAPA2
PrileiEVm000202t1	serine-type endopeptidase inhibitor activity	PAPLN
PrileiEVm000203t1	structural constituent of cuticle	-
PrileiEVm000204t1	Microtubule-actin cross-linking factor 1	-
PrileiEVm000205t1	Nuclear pore complex protein	NUP205
PrileiEVm000206t1	Transmembrane protein 131-like	TMEM131
PrileiEVm000207t1	HEPN domain	SACS
PrileiEVm000208t1	proteasome regulatory particle assembly	-
PrileiEVm000209t1	growth factor 2 receptor	IGF2R
PrileiEVm000210t1	G-protein coupled receptor activity	-
PrileiEVm000211t1	cell-matrix adhesion	OTOA
PrileiEVm000212t1	protein tyrosine phosphatase activity	-
PrileiEVm000213t1	doublecortin domain-containing protein	DCDC5
PrileiEVm000214t1	obsolete transcriptional repressor activity, RNA polymerase II transcription factor binding	SPEN
PrileiEVm000215t1	plasma membrane repair	DYSF
PrileiEVm000216t1	Belongs to the DOCK family	DOCK6
PrileiEVm000217t1	Farnesoic acid 0-methyl transferase	-
PrileiEVm000218t1	Centrosomal protein	CEP192
PrileiEVm000219t1	Calcium ion binding. It is involved in the biological process described with cell cycle arrest	DST
PrileiEVm000220t1	binding. It is involved in the biological process described with regulation of transcription, DNA-templated	TAF1
PrileiEVm000221t1	zinc finger	ZFAT
PrileiEVm000222t1	Domain of unknown function (DUF4062)	NWD2
PrileiEVm000223t1	interkinetic nuclear migration	PCM1
PrileiEVm000224t1	1-phosphatidylinositol-3-phosphate 5-kinase activity	PIKFYVE
PrileiEVm000225t1	collagen	-
PrileiEVm000226t1	neuroligin family protein binding	nrx-1
PrileiEVm000228t1	H3K27me3 modified histone binding	CHD5
PrileiEVm000229t1	Transcription factor	SALL1
PrileiEVm000231t1	receptor activity. It is involved in the biological process described with	PlexA
PrileiEVm000232t1	Rho guanyl-nucleotide exchange factor activity. It is involved in the biological process described with regulation of Rho protein signal transduction	ARHGEF28
PrileiEVm000233t1	Histone-lysine N-methyltransferase	NSD1
PrileiEVm000234t1	Plexin cytoplasmic RasGAP domain	plexB
PrileiEVm000235t1	interferon-induced very large GTPase 1-like	GVINP1
PrileiEVm000236t1	Human immunodeficiency virus type I enhancer binding protein 3a	-
PrileiEVm000237t1	myosin light chain kinase activity	-
PrileiEVm000238t1	Ankyrin repeat and KH	ANKHD1
PrileiEVm000239t1	plasma membrane repair	DYSF
PrileiEVm000240t1	positive regulation of interleukin-4-mediated signaling pathway	PARP14
PrileiEVm000241t1	Tetratricopeptide repeat, ankyrin repeat and coiled-coil containing	TANC2
PrileiEVm000242t1	stress-activated protein kinase signaling cascade	MAP3K19
PrileiEVm000244t1	It is involved in the biological process described with cobalamin metabolic process	KIAA1109
PrileiEVm000245t1	positive regulation of invadopodium disassembly	NAV2
PrileiEVm000246t1	Acetyltransferase	KAT6A
PrileiEVm000247t1	inactivation of X chromosome by DNA methylation	SMCHD1
PrileiEVm000248t1	Belongs to the TRAFAC class myosin-kinesin ATPase superfamily. Myosin family	MYO18B
PrileiEVm000249t1	Rho guanyl-nucleotide exchange factor activity. It is involved in the biological process described with	ARHGEF12
PrileiEVm000250t1	Laminin G domain	NRXN2
PrileiEVm000251t1	heavy chain	DNAH12
PrileiEVm000252t1	5'-3' exonuclease activity	XRN1
PrileiEVm000253t1	protein ubiquitination	-
PrileiEVm000255t1	positive regulation of pinocytosis	ANKFY1
PrileiEVm000256t1	collagen	-
PrileiEVm000257t1	Muscle, skeletal, receptor	MUSK
PrileiEVm000258t1	Adenylate kinase	AK9
PrileiEVm000259t1	anaphase-promoting complex binding	-
PrileiEVm000260t1	Fibronectin type 3 domain	PTPRD
PrileiEVm000261t1	guanine nucleotide exchange factor 1	GBF1
PrileiEVm000262t1	Thyroid hormone receptor interactor 11	TRIP11
PrileiEVm000264t1	Adenylyl- / guanylyl cyclase, catalytic domain	ADCY1
PrileiEVm000265t1	DNA-directed 5'-3' RNA polymerase activity	RpII215
PrileiEVm000266t1	SUMO1 sentrin specific peptidase 6	SENP6
PrileiEVm000267t1	complex, subunit	ANAPC1
PrileiEVm000268t1	motor activity	MYH9
PrileiEVm000269t1	zinc ion binding	RBBP6
PrileiEVm000270t1	collagen	-
PrileiEVm000271t1	ELM2	TRERF1
PrileiEVm000272t1	Helicase conserved C-terminal domain containing protein	-
PrileiEVm000273t1	Plexin cytoplasmic RasGAP domain	PlexA
PrileiEVm000274t1	high voltage-gated calcium channel activity	-
PrileiEVm000275t1	motor activity	MYH9
PrileiEVm000276t1	motor activity	MYH9
PrileiEVm000277t1	cell differentiation	PRRC2C
PrileiEVm000278t1	F5/8 type C domain	-
PrileiEVm000279t1	-	-
PrileiEVm000280t1	Tudor domain	TDRD12
PrileiEVm000281t1	URB1 ribosome biogenesis 1 homolog (S. cerevisiae)	URB1
PrileiEVm000282t1	Thyroid adenoma-associated protein homolog	-
PrileiEVm000283t1	Filamin C, gamma	-
PrileiEVm000285t1	nuclear receptor transcription coactivator activity	HELZ2
PrileiEVm000286t1	CH-like domain in sperm protein	-
PrileiEVm000287t1	Sushi, von Willebrand factor type A, EGF and pentraxin	-
PrileiEVm000288t1	SET domain containing	SETD1B
PrileiEVm000289t1	regulation of cell shape	BRWD3
PrileiEVm000290t1	motor activity	unc-54
PrileiEVm000291t1	GTPase activator activity	DLC1
PrileiEVm000292t1	Plexin cytoplasmic RasGAP domain	plexB
PrileiEVm000293t1	Component of the Mediator complex, a coactivator involved in the regulated transcription of nearly all RNA polymerase II-dependent genes. Mediator functions as a bridge to convey information from gene-specific regulatory proteins to the basal RNA polymerase II transcription machinery. Mediator is recruited to promoters by direct interactions with regulatory proteins and serves as a scaffold for t…	MED1
PrileiEVm000294t1	protein tyrosine phosphatase activity	-
PrileiEVm000296t1	Ras responsive element binding protein	RREB1
PrileiEVm000297t1	PDZ domain-containing protein 2-like	-
PrileiEVm000298t1	motor activity	unc-54
PrileiEVm000299t1	motor activity	unc-54
PrileiEVm000300t1	motor activity	unc-54
PrileiEVm000301t1	COMPASS (Complex proteins associated with Set1p) component N	SETD1B
PrileiEVm000302t1	positive regulation of invadopodium disassembly	NAV2
PrileiEVm000304t1	It is involved in the biological process described with signal transduction	ANK2
PrileiEVm000305t1	NFX1-type zinc finger-containing protein	ZNFX1
PrileiEVm000306t1	sterile alpha motif	SAMD9L
PrileiEVm000308t1	Calcium ion binding. It is involved in the biological process described with homophilic cell adhesion via plasma membrane adhesion molecules	-
PrileiEVm000309t1	WD repeat domain 90	WDR90
PrileiEVm000310t1	Filamin C, gamma	FLNB
PrileiEVm000311t1	Plexin cytoplasmic RasGAP domain	plexB
PrileiEVm000312t1	NACHT and WD repeat	-
PrileiEVm000313t1	ATPase activity, coupled to transmembrane movement of substances	Sur
PrileiEVm000314t1	interleukin-8 biosynthetic process	-
PrileiEVm000315t1	It is involved in the biological process described with signal transduction	MLLT4
PrileiEVm000316t1	YLP motif-containing protein	YLPM1
PrileiEVm000317t1	SOGA family member	SOGA3
PrileiEVm000318t1	Zinc-finger associated domain (zf-AD)	-
PrileiEVm000319t1	Phospholipid binding	SPTBN5
PrileiEVm000320t1	neurogenic locus notch homolog protein	-
PrileiEVm000321t1	generation of neurons	CASZ1
PrileiEVm000322t1	carbohydrate binding	-
PrileiEVm000323t1	Belongs to the PI3 PI4-kinase family	PIK3C2A
PrileiEVm000325t1	mediates the voltage-dependent sodium ion permeability of excitable membranes	para
PrileiEVm000326t1	Von Willebrand factor A	VWA8
PrileiEVm000327t1	SWI SNF related, matrix associated, actin dependent regulator of chromatin, subfamily a, member	SMARCA4
PrileiEVm000328t1	DNA binding	NCOR2
PrileiEVm000329t1	helicase activity	CHD1
PrileiEVm000330t1	DegT/DnrJ/EryC1/StrS aminotransferase family	-
PrileiEVm000331t1	calcium ion transmembrane transport	-
PrileiEVm000332t1	NACHT and WD repeat	NWD2
PrileiEVm000333t1	Belongs to the TRAFAC class myosin-kinesin ATPase superfamily. Kinesin family	KIF16B
PrileiEVm000334t1	Coiled-coil domain containing 88C	CCDC88C
PrileiEVm000337t1	microtubule binding	MTUS2
PrileiEVm000338t1	Dicer1, Dcr-1 homolog (Drosophila)	DICER1
PrileiEVm000339t1	Transcriptional regulator	ATRX
PrileiEVm000340t1	von Willebrand factor type A domain	VWA3B
PrileiEVm000341t1	proteasome assembly	KIAA0368
PrileiEVm000342t1	pancreatic polypeptide receptor activity	PROKR2
PrileiEVm000343t1	Zinc ion binding	PHRF1
PrileiEVm000344t1	ATPase activity, coupled to transmembrane movement of substances	-
PrileiEVm000345t1	-	-
PrileiEVm000346t1	ankyrin 3, node of Ranvier (ankyrin G)	-
PrileiEVm000347t1	negative regulation of non-canonical Wnt signaling pathway	-
PrileiEVm000348t1	-	-
PrileiEVm000349t1	B-cell lymphoma 9 protein	lgs
PrileiEVm000350t1	Proteasome (prosome, macropain) activator subunit 4	PSME4
PrileiEVm000351t1	MAX gene associated a	-
PrileiEVm000352t1	RNA polymerase binding	PHRF1
PrileiEVm000353t1	posttranscriptional tethering of RNA polymerase II gene DNA at nuclear periphery	NUP98
PrileiEVm000354t1	-	-
PrileiEVm000355t1	methyltransferase activity	PRDM15
PrileiEVm000356t1	kiaa0586	KIAA0586
PrileiEVm000357t1	TATA-binding protein-associated factor 172	BTAF1
PrileiEVm000358t1	Mov10 RISC complex RNA helicase like 1	MOV10L1
PrileiEVm000360t1	coiled-coil domain-containing protein 108	CCDC108
PrileiEVm000361t1	establishment of endoplasmic reticulum localization to postsynapse	Myo5
PrileiEVm000362t1	NACHT and WD repeat	NWD2
PrileiEVm000363t1	negative regulation of canonical Wnt signaling pathway involved in cardiac muscle cell fate commitment	-
PrileiEVm000364t1	Meiosis regulator and mRNA stability factor 1	KIAA0430
PrileiEVm000365t1	ubiquitin-dependent protein catabolic process via the N-end rule pathway	UBR3
PrileiEVm000366t1	Transcriptional regulator	ATRX
PrileiEVm000367t1	Cysteine/serine-rich nuclear protein N-terminus	CSRNP3
PrileiEVm000368t1	nucleic acid-templated transcription	-
PrileiEVm000369t1	protein serine/threonine phosphatase activity	PHLPP2
PrileiEVm000370t1	Zinc ion binding. It is involved in the biological process described with	KMT2D
PrileiEVm000371t1	collagen	COL7A1
PrileiEVm000372t1	Protein present in Fab1, YOTB, Vac1, and EEA1	ANKFY1
PrileiEVm000373t1	inositol 1,4,5-trisphosphate-sensitive calcium-release channel activity	-
PrileiEVm000374t1	AT rich interactive domain 2 (ARID, RFX-like)	ARID2
PrileiEVm000375t1	Sushi, von Willebrand factor type A, EGF and pentraxin domain containing 1	SVEP1
PrileiEVm000376t1	HYR domain	-
PrileiEVm000377t1	negative regulation of motor neuron migration	KIF26B
PrileiEVm000378t1	detection of mechanical stimulus	-
PrileiEVm000379t1	Pleckstrin homology-like domain family B member 1	PHLDB1
PrileiEVm000380t1	Multiple PDZ domain crumbs cell polarity complex component	MPDZ
PrileiEVm000381t1	Dynamin binding protein	DNMBP
PrileiEVm000382t1	Phosphotyrosine-binding domain	TNS3
PrileiEVm000383t1	hepatocyte growth factor receptor	MET
PrileiEVm000384t1	lipoprotein receptor-related protein	LRP6
PrileiEVm000385t1	NADPH-hemoprotein reductase activity	-
PrileiEVm000386t1	Belongs to the TRAFAC class myosin-kinesin ATPase superfamily. Myosin family	-
PrileiEVm000387t1	ubiquitin-dependent protein catabolic process via the N-end rule pathway	-
PrileiEVm000388t1	Domain of unknown function (DUF4819)	cic
PrileiEVm000389t1	collagen	-
PrileiEVm000390t1	calcium-dependent cysteine-type endopeptidase activity	ADGB
PrileiEVm000391t1	biological adhesion	SVEP1
PrileiEVm000392t1	Belongs to the TRAFAC class myosin-kinesin ATPase superfamily. Kinesin family	unc-104
PrileiEVm000393t1	ankyrin repeat	-
PrileiEVm000394t1	Cadherin repeats.	-
PrileiEVm000395t1	Sodium leak channel, non-selective	-
PrileiEVm000396t1	Listerin E3 ubiquitin protein ligase 1	LTN1
PrileiEVm000397t1	Ankyrin repeat	-
PrileiEVm000398t1	WD domain, G-beta repeat	-
PrileiEVm000399t1	Calcium ion binding	-
PrileiEVm000400t1	chromatin remodeling	pbrm-1
PrileiEVm000401t1	crumbs homolog 1	CRB1
PrileiEVm000402t1	proline-rich region binding	-
PrileiEVm000403t1	scavenger receptor activity	DMBT1
PrileiEVm000404t1	Belongs to the TRAFAC class myosin-kinesin ATPase superfamily. Kinesin family	unc-104
PrileiEVm000405t1	Brefeldin A-inhibited guanine nucleotide-exchange protein	ARFGEF1
PrileiEVm000406t1	Intercellular signal essential for a variety of patterning events during development	SHH
PrileiEVm000407t1	cohesin loading	NIPBL
PrileiEVm000408t1	-	-
PrileiEVm000409t1	Eukaryotic translation initiation factor 4 gamma	EIF4G3
PrileiEVm000410t1	N-terminal domain of NWD NACHT-NTPase	-
PrileiEVm000411t1	zinc ion binding. It is involved in the biological process described with proteolysis	NPEPPS
PrileiEVm000413t1	Zinc ion binding	BPTF
PrileiEVm000414t1	DNA topoisomerase 2-binding protein 1	TOPBP1
PrileiEVm000416t1	cytoskeletal anchoring at nuclear membrane	SYNE2
PrileiEVm000418t1	catalase activity	LOXHD1
PrileiEVm000419t1	microtubule nucleation by interphase microtubule organizing center	TUBGCP6
PrileiEVm000421t1	gamma-catenin binding	-
PrileiEVm000422t1	Laminin N-terminal domain (domain VI)	LAMC3
PrileiEVm000423t1	formaldehyde biosynthetic process	KDM3B
PrileiEVm000424t1	Tight junction protein	TJP2
PrileiEVm000425t1	ATP binding	-
PrileiEVm000426t1	ATPase activity, coupled to transmembrane movement of substances	ABCA3
PrileiEVm000427t1	Zinc finger protein	ZNF292
PrileiEVm000428t1	Ankyrin repeat	-
PrileiEVm000429t1	regulation of DNA-dependent DNA replication initiation	TICRR
PrileiEVm000430t1	Laminin subunit	LAMB1
PrileiEVm000431t1	zinc ion binding	ST18
PrileiEVm000432t1	Janus kinase and	JAKMIP3
PrileiEVm000433t1	Putative nucleic acid-binding region	NCOA6
PrileiEVm000435t1	spermatogenesis	GOLGA3
PrileiEVm000436t1	Guanylate kinase homologues.	TJP2
PrileiEVm000437t1	negative regulation of pancreatic amylase secretion	MADD
PrileiEVm000438t1	regulation of response to stimulus	-
PrileiEVm000439t1	Piccolo presynaptic cytomatrix protein	PCLO
PrileiEVm000440t1	Ring finger protein 17	RNF17
PrileiEVm000441t1	positive regulation of organelle assembly	KIAA1731
PrileiEVm000442t1	Family with sequence similarity 193, member A	FAM193A
PrileiEVm000443t1	ankyrin repeat	ANKRD24
PrileiEVm000444t1	Nucleoporin subcomplex protein binding to Pom34	NUP188
PrileiEVm000445t1	Tudor domain	RNF17
PrileiEVm000446t1	Histone-lysine N-methyltransferase	NSD1
PrileiEVm000447t1	cytoskeletal protein binding	-
PrileiEVm000448t1	Protein present in Fab1, YOTB, Vac1, and EEA1	ANKFY1
PrileiEVm000450t1	Collagen triple helix repeat (20 copies)	COL4A1
PrileiEVm000451t1	regulation of nucleic acid-templated transcription	C11orf30
PrileiEVm000452t1	microtubule depolymerization	KIF24
PrileiEVm000453t1	Bromo adjacent homology domain	BAHD1
PrileiEVm000455t1	SNF2 histone linker PHD RING helicase	SHPRH
PrileiEVm000456t1	Transcription elongation factor	SUPT6H
PrileiEVm000457t1	Putative zinc-finger domain	ZFC3H1
PrileiEVm000458t1	cilium assembly	IFT172
PrileiEVm000459t1	Microtubule binding	-
PrileiEVm000460t1	regulating synaptic membrane exocytosis	unc-10
PrileiEVm000462t1	ion transmembrane transport	UNC80
PrileiEVm000463t1	Coiled-coil and C2	CC2D2A
PrileiEVm000464t1	ankyrin 3, node of Ranvier (ankyrin G)	-
PrileiEVm000465t1	ATP binding	HSPA12A
PrileiEVm000466t1	regulation of response to stimulus	-
PrileiEVm000467t1	negative regulation of protein localization to nucleolus	POLR1A
PrileiEVm000468t1	-	CFAP43
PrileiEVm000469t1	-	-
PrileiEVm000470t1	central nervous system projection neuron axonogenesis	MYCBP2
PrileiEVm000471t1	negative regulation of pancreatic juice secretion	WNK2
PrileiEVm000472t1	maturation of 5.8S rRNA from tricistronic rRNA transcript (SSU-rRNA, 5.8S rRNA, LSU-rRNA)	PDCD11
PrileiEVm000473t1	negative regulation of growth rate	-
PrileiEVm000474t1	histone H2B conserved C-terminal lysine deubiquitination	USP42
PrileiEVm000475t1	A-macroglobulin receptor	A2ML1
PrileiEVm000476t1	supervillin	SVIL
PrileiEVm000477t1	Leucine-rich repeat-containing protein	LRRC1
PrileiEVm000479t1	DNA repair	MDC1
PrileiEVm000480t1	It is involved in the biological process described with regulation of Ras GTPase activity	GAPVD1
PrileiEVm000481t1	Apx/Shroom domain ASD2	SHROOM2
PrileiEVm000482t1	heavy chain	DNAH7
PrileiEVm000484t1	Ankyrin repeat and FYVE domain-containing protein 1	ANKFY1
PrileiEVm000486t1	protein transport	-
PrileiEVm000487t1	Zinc-finger associated domain (zf-AD)	-
PrileiEVm000488t1	proximal promoter DNA-binding transcription activator activity, RNA polymerase II-specific	AKNA
PrileiEVm000489t1	ATP binding	HSPA12A
PrileiEVm000491t1	C2H2-type zinc-finger domain	-
PrileiEVm000492t1	A-macroglobulin receptor	A2ML1
PrileiEVm000493t1	establishment or maintenance of actin cytoskeleton polarity	RhoGAPp190
PrileiEVm000495t1	ATP-dependent microtubule motor activity, minus-end-directed	-
PrileiEVm000496t1	Ankyrin repeat domain-containing protein 7	ANKRD7
PrileiEVm000497t1	eukaryotic translation initiation factor 4 gamma 3	EIF4G3
PrileiEVm000498t1	zinc finger	ZFYVE9
PrileiEVm000499t1	mitotic cytokinetic process	CNTROB
PrileiEVm000500t1	myosin. Source PGD	-
PrileiEVm000501t1	Laminin G domain	-
PrileiEVm000502t1	It is involved in the biological process described with signal transduction	ARHGAP32
PrileiEVm000503t1	E3 ubiquitin-protein ligase that specifically mediates the formation of 'Lys-6'-linked polyubiquitin chains and plays a central role in DNA repair by facilitating cellular responses to DNA damage. It is unclear whether it also mediates the formation of other types of polyubiquitin chains. The E3 ubiquitin-protein ligase activity is required for its tumor suppressor function. The BRCA1-BARD1 heter…	BRCA1
PrileiEVm000504t1	GTPase activator activity	ARHGAP20
PrileiEVm000505t1	Microtubule-actin cross-linking factor 1	DST
PrileiEVm000506t1	Conserved region of unknown function on GLTSCR protein	GLTSCR1L
PrileiEVm000507t1	biological adhesion	-
PrileiEVm000508t1	Zinc finger MYND-type containing 8	-
PrileiEVm000509t1	meiotic cell cycle	ZNF318
PrileiEVm000510t1	ABC-2 family transporter protein	ABCA5
PrileiEVm000511t1	negative regulation of cell proliferation	DLEC1
PrileiEVm000512t1	Guanylate kinase	DLG5
PrileiEVm000513t1	ubiquitin conjugating enzyme activity	BIRC6
PrileiEVm000514t1	zinc finger	GLI2
PrileiEVm000515t1	von Willebrand factor (vWF) type A domain	COL28A1
PrileiEVm000516t1	-	-
PrileiEVm000517t1	Histone-lysine N-methyltransferase, H3 lysine-79 specific	DOT1L
PrileiEVm000518t1	Belongs to the MYST (SAS MOZ) family	KAT6B
PrileiEVm000519t1	biological adhesion	COL6A6
PrileiEVm000520t1	Histone-lysine N-methyltransferase, H3 lysine-79 specific	DOT1L
PrileiEVm000521t1	F5/8 type C domain	-
PrileiEVm000522t1	axoneme assembly	KIAA1751
PrileiEVm000523t1	Eukaryotic translation initiation factor 2-alpha kinase 4-like	EIF2AK4
PrileiEVm000524t1	RNA polymerase III type 1 promoter sequence-specific DNA binding	GTF3C1
PrileiEVm000525t1	interferon-induced very large GTPase 1-like	GVINP1
PrileiEVm000526t1	mRNA transport	MCM3AP
PrileiEVm000527t1	Lysine (K)-specific methyltransferase 2E	KMT2E
PrileiEVm000528t1	It is involved in the biological process described with signal transduction	MLLT4
PrileiEVm000529t1	myosin light chain kinase activity	unc-22
PrileiEVm000530t1	von Willebrand factor (vWF) type A domain	-
PrileiEVm000531t1	phosphatidylinositol-3,4,5-trisphosphate binding	ARAP1
PrileiEVm000532t1	Rho guanyl-nucleotide exchange factor activity. It is involved in the biological process described with regulation of Rho protein signal transduction	ARHGEF28
PrileiEVm000533t1	Pleckstrin homology domain containing, family G (with RhoGef domain) member	PLEKHG4
PrileiEVm000534t1	Clathrin is the major protein of the polyhedral coat of coated pits and vesicles	CLTC
PrileiEVm000535t1	nuclear-transcribed mRNA catabolic process, nonsense-mediated decay	SMG6
PrileiEVm000536t1	male germ-line sex determination	MAP3K4
PrileiEVm000537t1	Cyclophilin type peptidyl-prolyl cis-trans isomerase/CLD	NKTR
PrileiEVm000538t1	Control of topological states of DNA by transient breakage and subsequent rejoining of DNA strands. Topoisomerase II makes double-strand breaks	TOP2B
PrileiEVm000539t1	Histone acetylation protein	CREBBP
PrileiEVm000540t1	Control of topological states of DNA by transient breakage and subsequent rejoining of DNA strands. Topoisomerase II makes double-strand breaks	TOP2B
PrileiEVm000541t1	Cortactin-binding protein-2	-
PrileiEVm000542t1	Voltage-sensitive calcium channels (VSCC) mediate the entry of calcium ions into excitable cells and are also involved in a variety of calcium-dependent processes, including muscle contraction, hormone or neurotransmitter release, gene expression, cell motility, cell division and cell death. This channel gives rise to T-type calcium currents. T-type calcium channels belong to the low-voltage acti…	CACNA1G
PrileiEVm000544t1	Growth factor receptor domain IV	ERBB2
PrileiEVm000545t1	Belongs to the TRAFAC class myosin-kinesin ATPase superfamily. Kinesin family	unc-104
PrileiEVm000546t1	Nuclear pore complex protein	NUP153
PrileiEVm000547t1	Maestro heat-like repeat family member 1	MROH1
PrileiEVm000548t1	G8	-
PrileiEVm000549t1	SCP / Tpx-1 / Ag5 / PR-1 / Sc7 family of extracellular domains.	-
PrileiEVm000550t1	lipoprotein receptor-related protein 6	LRP6
PrileiEVm000551t1	Cell adhesion molecule	CHL1
PrileiEVm000552t1	norepinephrine secretion	NISCH
PrileiEVm000553t1	Belongs to the TRAFAC class myosin-kinesin ATPase superfamily. Myosin family	MYO18B
PrileiEVm000554t1	phosphatidylinositol-3,4,5-trisphosphate binding	IQGAP3
PrileiEVm000555t1	transcription corepressor activity	SFMBT1
PrileiEVm000556t1	supervillin	SVIL
PrileiEVm000557t1	-	-
PrileiEVm000558t1	K02A2.6-like	-
PrileiEVm000559t1	BCL6 co-repressor	BCOR
PrileiEVm000560t1	Sushi, nidogen and EGF-like	SNED1
PrileiEVm000561t1	Transferase activity, transferring hexosyl groups	chs-2
PrileiEVm000562t1	interferon-induced very large GTPase 1-like	GVINP1
PrileiEVm000563t1	Domain always found upstream of DENN domain, found in a variety of signalling proteins	DENND4A
PrileiEVm000564t1	telomerase activity	-
PrileiEVm000565t1	Multiple epidermal growth factor-like domains protein 6	MEGF6
PrileiEVm000566t1	demethylase	-
PrileiEVm000567t1	histone H3-K4 demethylation, trimethyl-H3-K4-specific	KDM5B
PrileiEVm000568t1	RUN and SH3 domain containing 2	RUSC2
PrileiEVm000569t1	actin binding	FHDC1
PrileiEVm000570t1	Ciliary rootlet component, centrosome cohesion	CROCC
PrileiEVm000571t1	glutamate-tRNA ligase activity	EPRS
PrileiEVm000572t1	G-protein coupled receptor activity. It is involved in the biological process described with	GPR125
PrileiEVm000573t1	cell wall polysaccharide biosynthetic process	-
PrileiEVm000574t1	positive regulation of endothelial cell chemotaxis	MET
PrileiEVm000575t1	Leucine-rich repeat-containing protein	LRRC1
PrileiEVm000576t1	hyaluronic acid binding	HMMR
PrileiEVm000579t1	It is involved in the biological process described with transmembrane transport	ABCC2
PrileiEVm000580t1	Pleckstrin homology domain containing, family A member 5	PLEKHA5
PrileiEVm000581t1	ankyrin 3, node of Ranvier (ankyrin G)	-
PrileiEVm000582t1	Intersectin 1 (SH3 domain protein)	ITSN1
PrileiEVm000583t1	Tectorin alpha	TECTA
PrileiEVm000584t1	positive regulation of presynaptic membrane organization	-
PrileiEVm000585t1	TOG array regulator of axonemal microtubules 1	FAM179B
PrileiEVm000586t1	biological adhesion	-
PrileiEVm000587t1	positive regulation of endothelial cell chemotaxis	MST1R
PrileiEVm000588t1	ankyrin repeat	ANKRD12
PrileiEVm000589t1	histone acetyltransferase activity	KAT6B
PrileiEVm000591t1	snRNA transcription by RNA polymerase III	SNAPC4
PrileiEVm000592t1	Laminin subunit	LAMC3
PrileiEVm000593t1	Domain of unknown function (DUF4455)	CCDC180
PrileiEVm000595t1	It is involved in the biological process described with	SYTL5
PrileiEVm000596t1	5S rRNA binding	-
PrileiEVm000597t1	regulation of mRNA export from nucleus	THOC2
PrileiEVm000598t1	Acidic repeat-containing protein	ACRC
PrileiEVm000599t1	histone H4-K12 acetylation	JADE2
PrileiEVm000600t1	cuticle development	-
PrileiEVm000601t1	glutathione S-conjugate-transporting ATPase activity	ABCC1
PrileiEVm000602t1	Vault protein inter-alpha-trypsin domain	PARP4
PrileiEVm000603t1	regulation of chromosome segregation	MKI67
PrileiEVm000604t1	calcium channel activity	TRPM2
PrileiEVm000605t1	DNA- binding	ARID4B
PrileiEVm000607t1	Tensin like C1 domain containing phosphatase	TNS3
PrileiEVm000608t1	Fibronectin type 3 domain	-
PrileiEVm000610t1	positive regulation of presynaptic membrane organization	-
PrileiEVm000613t1	biological adhesion	CNTN5
PrileiEVm000614t1	Actin binding. It is involved in the biological process described with cellular component organization	FHDC1
PrileiEVm000615t1	Ankyrin repeat	nphp-2
PrileiEVm000616t1	Belongs to the TRAFAC class myosin-kinesin ATPase superfamily. Kinesin family	KIF26A
PrileiEVm000617t1	positive regulation of presynaptic membrane organization	-
PrileiEVm000618t1	Leucine-rich repeats, outliers	-
PrileiEVm000619t1	Protein of unknown function (DUF726)	TMCO4
PrileiEVm000620t1	ATPase activity, coupled to transmembrane movement of substances	ABCC10
PrileiEVm000621t1	Rho guanyl-nucleotide exchange factor activity. It is involved in the biological process described with regulation of Rho protein signal transduction	PLEKHG1
PrileiEVm000622t1	calcium channel activity	TRPM7
PrileiEVm000623t1	phosphatase non-receptor type 13	PTPN13
PrileiEVm000624t1	DDB1 and CUL4 associated factor 1	VPRBP
PrileiEVm000625t1	Multiple epidermal growth factor-like domains protein 6	MEGF6
PrileiEVm000626t1	ATPase activity, coupled to transmembrane movement of substances	-
PrileiEVm000627t1	RNA binding	EIF4G3
PrileiEVm000628t1	heart trabecula formation	GPR126
PrileiEVm000629t1	zinc ion binding	-
PrileiEVm000630t1	negative regulation of TORC1 signaling	DEPDC5
PrileiEVm000631t1	mitotic DNA replication checkpoint	CLSPN
PrileiEVm000632t1	alpha-1,4-glucosidase activity	-
PrileiEVm000633t1	HEPN domain	SACS
PrileiEVm000634t1	Disco-interacting protein 2 homolog	DIP2
PrileiEVm000635t1	positive regulation of invadopodium disassembly	NAV2
PrileiEVm000636t1	Rho guanyl-nucleotide exchange factor activity	PLEKHG1
PrileiEVm000637t1	benzodiazepine receptor binding	BZRAP1
PrileiEVm000638t1	positive regulation of endothelial cell chemotaxis	MST1R
PrileiEVm000639t1	Sushi domain-containing protein	-
PrileiEVm000640t1	HOOK protein	CCDC88A
PrileiEVm000641t1	Belongs to the G-protein coupled receptor 2 family	LPHN2
PrileiEVm000642t1	calcium ion binding	-
PrileiEVm000643t1	Sushi domain-containing protein	-
PrileiEVm000645t1	regulation of calcineurin-NFAT signaling cascade	NFAT5
PrileiEVm000646t1	Filamin C, gamma	FLNB
PrileiEVm000647t1	ATP-dependent microtubule motor activity, plus-end-directed	KIF27
PrileiEVm000648t1	phosphatidylinositol 3-kinase regulatory subunit binding	PTPN13
PrileiEVm000649t1	calcium ion binding	-
PrileiEVm000650t1	Disco-interacting protein 2 homolog	DIP2
PrileiEVm000651t1	histone-lysine N-methyltransferase activity	PRDM2
PrileiEVm000652t1	protein ubiquitination	-
PrileiEVm000653t1	rho guanine nucleotide exchange factor	ARHGEF17
PrileiEVm000655t1	Jumonji, AT rich interactive domain	JARID2
PrileiEVm000656t1	ATPase activity, coupled to transmembrane movement of substances	-
PrileiEVm000657t1	Starch/carbohydrate-binding module (family 53)	-
PrileiEVm000658t1	Belongs to the cation transport ATPase (P-type) (TC 3.A.3) family. Type IV subfamily	ATP8B2
PrileiEVm000659t1	Transmembrane protein 94	KIAA0195
PrileiEVm000660t1	MICAL-like protein 2	MICALL2
PrileiEVm000661t1	C-terminal tandem repeated domain in type 4 procollagens	let-2
PrileiEVm000662t1	cobalamin catabolic process	CUBN
PrileiEVm000664t1	collagen	-
PrileiEVm000665t1	pancreatic polypeptide receptor activity	PROKR2
PrileiEVm000666t1	peroxidase activity	PXDN
PrileiEVm000667t1	Domain of unknown function (DUF5050)	LRP1
PrileiEVm000668t1	-	PLEKHA5
PrileiEVm000669t1	Sushi domain-containing protein	-
PrileiEVm000671t1	-	-
PrileiEVm000672t1	translation	-
PrileiEVm000673t1	peptidase activity	KY
PrileiEVm000674t1	RNA uridylyltransferase activity	ZCCHC11
PrileiEVm000675t1	chromatin organization	RSF1
PrileiEVm000676t1	Rho guanyl-nucleotide exchange factor activity	ARHGEF12
PrileiEVm000677t1	voltage-gated proton channel activity	HVCN1
PrileiEVm000678t1	Death domain	-
PrileiEVm000679t1	tyrosine-protein kinase	BTK
PrileiEVm000680t1	Sushi domain-containing protein	-
PrileiEVm000681t1	ATPase activity, coupled to transmembrane movement of substances	-
PrileiEVm000682t1	transcription factor 3	SALL3
PrileiEVm000683t1	Sorbin and SH3 domain containing 3	SORBS3
PrileiEVm000684t1	Pleckstrin homology domain containing, family G (with RhoGef domain) member	PLEKHG5
PrileiEVm000685t1	helicase activity	YTHDC2
PrileiEVm000686t1	Protein tyrosine kinase	-
PrileiEVm000687t1	Sushi domain-containing protein	-
PrileiEVm000688t1	protein tyrosine phosphatase activity	-
PrileiEVm000689t1	RNA localization to chromatin	-
PrileiEVm000690t1	TAR (HIV-1) RNA binding protein 1	-
PrileiEVm000691t1	Domain first found in C1r, C1s, uEGF, and bone morphogenetic protein.	CUBN
PrileiEVm000692t1	PH domain	MPRIP
PrileiEVm000693t1	corticospinal neuron axon guidance through spinal cord	SLIT2
PrileiEVm000694t1	G-protein coupled receptor activity. It is involved in the biological process described with	GPR125
PrileiEVm000695t1	Protocadherin 7a	-
PrileiEVm000696t1	spectrin binding	-
PrileiEVm000697t1	PH domain and leucine rich repeat protein phosphatase	PHLPP2
PrileiEVm000698t1	EF-hand calcium-binding domain-containing protein 6	EFCAB6
PrileiEVm000699t1	leucine-rich repeat and IQ domain-containing protein	LRRIQ1
PrileiEVm000700t1	round spermatid basic protein	RSBN1
PrileiEVm000701t1	Ubiquitin-conjugating enzyme E2, catalytic domain homologues	UBE2O
PrileiEVm000702t1	structure-specific endonuclease subunit	SLX4
PrileiEVm000703t1	Belongs to the TRAFAC class myosin-kinesin ATPase superfamily. Kinesin family	KIF3A
PrileiEVm000704t1	roundabout	ROBO1
PrileiEVm000705t1	UHRF1 (ICBP90) binding protein 1-like	UHRF1BP1L
PrileiEVm000706t1	cell adhesion	-
PrileiEVm000707t1	DNA binding. It is involved in the biological process described with regulation of transcription, DNA-templated	PROX1
PrileiEVm000708t1	Cilia and flagella associated protein 46	CFAP46
PrileiEVm000709t1	SET (Su(var)3-9, Enhancer-of-zeste, Trithorax) domain	-
PrileiEVm000710t1	microtubule depolymerization	KIF24
PrileiEVm000711t1	protein tyrosine phosphatase activity	-
PrileiEVm000712t1	Growth factor receptor domain IV	ERBB2
PrileiEVm000713t1	UDP-glucose glycoprotein glucosyltransferase	UGGT1
PrileiEVm000714t1	ATPase activity, coupled to transmembrane movement of substances	-
PrileiEVm000715t1	DNA helicase INO80	INO80
PrileiEVm000716t1	Histone-lysine N-methyltransferase	ASH1L
PrileiEVm000717t1	Family with sequence similarity 208 member B	FAM208B
PrileiEVm000718t1	Domain present in PSD-95, Dlg, and ZO-1/2.	-
PrileiEVm000719t1	B cell affinity maturation	-
PrileiEVm000720t1	demethylase	KDM5A
PrileiEVm000721t1	negative regulation of histone deacetylase activity	KDM5A
PrileiEVm000722t1	viral RNA genome replication	EEA1
PrileiEVm000723t1	zinc finger	-
PrileiEVm000725t1	regulation of centriole replication	STIL
PrileiEVm000726t1	spectrin binding	-
PrileiEVm000727t1	cell wall polysaccharide biosynthetic process	-
PrileiEVm000728t1	4-alpha-glucanotransferase activity	AGL
PrileiEVm000729t1	myosin light chain kinase activity	MYLK
PrileiEVm000730t1	BCL6 corepressor	BCOR
PrileiEVm000731t1	copper-exporting ATPase activity	ATP7B
PrileiEVm000732t1	Belongs to the peptidase S1 family	-
PrileiEVm000733t1	Glycine rich protein	ALK
PrileiEVm000734t1	Glutamate receptor interacting protein	GRIP2
PrileiEVm000735t1	Ankyrin repeat containing protein yar1	YAR1
PrileiEVm000736t1	chromatin remodeling	BAZ1A
PrileiEVm000737t1	PDZ domain-containing protein	PDZD2
PrileiEVm000738t1	calcium ion binding	SVEP1
PrileiEVm000739t1	Protocadherin 7	PCDH7
PrileiEVm000740t1	autophagy of peroxisome	TRAPPC8
PrileiEVm000741t1	termination of G-protein coupled receptor signaling pathway	RGS12
PrileiEVm000742t1	Lipocalin-like domain	-
PrileiEVm000743t1	Belongs to the TRAFAC class myosin-kinesin ATPase superfamily. Kinesin family	KIF21A
PrileiEVm000744t1	Zinc finger protein 608	ZNF608
PrileiEVm000746t1	biological adhesion	COL6A6
PrileiEVm000747t1	tectonin beta-propeller	TECPR2
PrileiEVm000748t1	calcium ion binding	-
PrileiEVm000749t1	Tonsoku-like, DNA repair protein	TONSL
PrileiEVm000750t1	protein K48-linked ubiquitination	TTC3
PrileiEVm000751t1	endopeptidase inhibitor activity	CD109
PrileiEVm000752t1	Furin-like cysteine rich region	INSR
PrileiEVm000753t1	NF-kappaB-inducing kinase activity	MAP3K14
PrileiEVm000754t1	Guanine nucleotide exchange factor for Ras-like GTPases; N-terminal motif	RAPGEF2
PrileiEVm000756t1	Parallel beta-helix repeats	-
PrileiEVm000757t1	ubiquitin-protein transferase activity	HUWE1
PrileiEVm000758t1	inositol 1,4,5-trisphosphate-sensitive calcium-release channel activity	-
PrileiEVm000759t1	extension of a leading process involved in cell motility in cerebral cortex radial glia guided migration	SRGAP3
PrileiEVm000760t1	nuclear-transcribed mRNA catabolic process, nonsense-mediated decay	UPF2
PrileiEVm000761t1	ciliary basal body organization	CCP110
PrileiEVm000762t1	regulation of NAD+ ADP-ribosyltransferase activity	-
PrileiEVm000763t1	motor activity	MYH9
PrileiEVm000764t1	Poly ADP-ribose polymerase 12-like	ZC3HAV1
PrileiEVm000765t1	DNA replication, Okazaki fragment processing	DNA2
PrileiEVm000766t1	It is involved in the biological process described with protein phosphorylation	CDK12
PrileiEVm000767t1	U4atac snRNA binding	GEMIN5
PrileiEVm000768t1	Dual oxidase	bli-3
PrileiEVm000769t1	voltage-gated potassium channel activity	KCNB1
PrileiEVm000770t1	positive regulation of myelination	PARD3
PrileiEVm000772t1	Zinc-finger associated domain (zf-AD)	-
PrileiEVm000773t1	cyclin A-associated protein in the	SCAPER
PrileiEVm000775t1	PDZ domain-containing protein	PDZD2
PrileiEVm000776t1	Zinc finger, C2H2 type	ZNF341
PrileiEVm000777t1	Cadherin-like	PCDH17
PrileiEVm000778t1	K02A2.6-like	-
PrileiEVm000779t1	extension of a leading process involved in cell motility in cerebral cortex radial glia guided migration	SRGAP3
PrileiEVm000780t1	ATP-dependent RNA helicase	TDRD9
PrileiEVm000781t1	Belongs to the histidine acid phosphatase family	PPIP5K2
PrileiEVm000782t1	establishment of endothelial intestinal barrier	TJP2
PrileiEVm000783t1	Glycine rich protein	ALK
PrileiEVm000784t1	Unhealthy ribosome biogenesis protein 2 homolog	URB2
PrileiEVm000785t1	Growth factor receptor domain IV	ERBB2
PrileiEVm000786t1	Si dkey-161j23.6	KIAA0556
PrileiEVm000787t1	Malpighian tubule stellate cell differentiation	TSHZ2
PrileiEVm000788t1	-	-
PrileiEVm000789t1	intraflagellar transport protein 140 homolog	IFT140
PrileiEVm000790t1	zinc finger	-
PrileiEVm000791t1	K02A2.6-like	-
PrileiEVm000792t1	tubulin-glutamic acid ligase activity	TTLL7
PrileiEVm000793t1	Immunoglobulin like	TTN
PrileiEVm000794t1	Rapamycin-insensitive companion of	RICTOR
PrileiEVm000795t1	negative regulation of type I interferon-mediated signaling pathway	-
PrileiEVm000796t1	positive regulation of invadopodium disassembly	NAV2
PrileiEVm000798t1	Chromosome 19 open reading frame 26	C19orf26
PrileiEVm000799t1	DNA-dependent DNA replication	BAZ1A
PrileiEVm000800t1	neuroligin family protein binding	-
PrileiEVm000801t1	biorientation of chromosomes in cell division	BOD1L1
PrileiEVm000802t1	-	-
PrileiEVm000803t1	'FY-rich' domain, C-terminal region	KMT2B
PrileiEVm000804t1	negative regulation of STAT cascade	SOCS7
PrileiEVm000805t1	gamma-catenin binding	-
PrileiEVm000806t1	Dachsous 1b (Drosophila)	DCHS1
PrileiEVm000807t1	anatomical structure morphogenesis	HSPG2
PrileiEVm000808t1	PLU-1-like protein	KDM5A
PrileiEVm000809t1	NEUZ	NEURL4
PrileiEVm000810t1	-	-
PrileiEVm000811t1	neuroligin family protein binding	nrx-1
PrileiEVm000812t1	protein tyrosine phosphatase activity	-
PrileiEVm000813t1	Centrosomal protein	CEP192
PrileiEVm000814t1	Diacylglycerol kinase iota	DGKI
PrileiEVm000815t1	partitioning defective 3 homolog	PARD3
PrileiEVm000816t1	GTPase-activator protein for Rho-like GTPases	ARHGAP32
PrileiEVm000817t1	Tyrosine-protein kinase receptor	INSR
PrileiEVm000818t1	Belongs to the glutamate-gated ion channel (TC 1.A.10.1) family	GRIN3A
PrileiEVm000819t1	guanylate cyclase activity	-
PrileiEVm000820t1	protein ubiquitination	ASB12
PrileiEVm000821t1	Ankyrin repeat	-
PrileiEVm000822t1	Histone RNA hairpin-binding protein RNA-binding domain	SLBP
PrileiEVm000823t1	Cleavage and polyadenylation factor subunit	-
PrileiEVm000824t1	Belongs to the protein kinase superfamily	pim1
PrileiEVm000825t1	intrinsic apoptotic signaling pathway by p53 class mediator	-
PrileiEVm000827t1	Protein kinase C conserved region 2 (CalB)	-
PrileiEVm000828t1	Protocadherin 7	PCDH7
PrileiEVm000829t1	CG-1	CAMTA2
PrileiEVm000830t1	SOCS_box	-
PrileiEVm000831t1	ankyrin repeat	-
PrileiEVm000832t1	glutamate receptor	-
PrileiEVm000833t1	ankyrin repeats	-
PrileiEVm000834t1	helicase activity	AQR
PrileiEVm000835t1	Otoferlin	OTOF
PrileiEVm000836t1	roundabout	ROBO1
PrileiEVm000837t1	Centrosomal protein	CEP152
PrileiEVm000838t1	Dynein heavy chain 14	DNAH14
PrileiEVm000839t1	K02A2.6-like	-
PrileiEVm000840t1	KN motif	KANK3
PrileiEVm000841t1	CAP_GLY	-
PrileiEVm000842t1	Cell adhesion molecule	CHL1
PrileiEVm000843t1	Filamin C, gamma	FLNB
PrileiEVm000844t1	WD40 repeats	WDR7
PrileiEVm000845t1	Nuclear envelope localisation domain	-
PrileiEVm000846t1	release from viral latency	HCFC2
PrileiEVm000847t1	ankyrin 3, node of Ranvier (ankyrin G)	-
PrileiEVm000848t1	ATP-dependent DNA helicase activity	BRIP1
PrileiEVm000850t1	vacuolar protein sorting-associated protein 8 homolog	VPS8
PrileiEVm000851t1	Sterile alpha motif.	PPP1R9A
PrileiEVm000852t1	Hedgehog receptor activity	PTCH1
PrileiEVm000853t1	anchor protein 9	AKAP9
PrileiEVm000854t1	K02A2.6-like	-
PrileiEVm000855t1	roundabout	ROBO1
PrileiEVm000856t1	ion channel	ASIC1
PrileiEVm000857t1	GTPase inhibitor activity	PDE6D
PrileiEVm000859t1	stem cell population maintenance	EIF4ENIF1
PrileiEVm000860t1	Nucleoporin Nup120/160	NUP160
PrileiEVm000861t1	Ubiquitin specific peptidase 47	USP47
PrileiEVm000862t1	SREBP signaling pathway	SCAP
PrileiEVm000863t1	selenocysteine insertion sequence binding	SECISBP2L
PrileiEVm000864t1	Ankyrin repeat	nphp-2
PrileiEVm000865t1	Metal ion binding	-
PrileiEVm000866t1	Poly(ADP-ribose) polymerase catalytic domain	-
PrileiEVm000867t1	Histone-lysine N-methyltransferase, H3 lysine-79 specific	DOT1L
PrileiEVm000868t1	FERM, RhoGEF and pleckstrin domain-containing protein	FARP1
PrileiEVm000869t1	ATPase activity, coupled to transmembrane movement of substances	ABCB11
PrileiEVm000870t1	vacuolar protein sorting-associated protein 8 homolog	VPS8
PrileiEVm000871t1	zinc ion binding	-
PrileiEVm000872t1	Neogenin C-terminus	NEO1
PrileiEVm000873t1	G-protein coupled receptor activity	-
PrileiEVm000874t1	CLIP-associating protein 1 isoform X1	CLASP1
PrileiEVm000876t1	otic vesicle formation	CEP290
PrileiEVm000878t1	cerebellar granular layer structural organization	KIF14
PrileiEVm000879t1	Belongs to the type IV collagen family	let-2
PrileiEVm000880t1	Protein present in Fab1, YOTB, Vac1, and EEA1	ANKFY1
PrileiEVm000882t1	Domain of unknown function (DUF1768)	-
PrileiEVm000883t1	Ral GTPase-activating protein subunit	RALGAPB
PrileiEVm000884t1	FAM193 family C-terminal	FAM193A
PrileiEVm000885t1	regulation of Schwann cell chemotaxis	TIAM1
PrileiEVm000886t1	HEAT repeat-containing protein	HEATR5B
PrileiEVm000887t1	Rab guanyl-nucleotide exchange factor activity	RIC1
PrileiEVm000889t1	Uveal autoantigen with coiled-coil domains and ankyrin	UACA
PrileiEVm000890t1	TIR domain	-
PrileiEVm000891t1	Protocadherin 7	PCDH7
PrileiEVm000892t1	Notch ligand involved in the mediation of Notch signaling	JAG2
PrileiEVm000893t1	regulation of protein autoubiquitination	SASH1
PrileiEVm000894t1	chemorepulsion of axon	RYK
PrileiEVm000895t1	Growth factor receptor domain IV	ERBB2
PrileiEVm000896t1	ArfGAP with RhoGAP domain, ankyrin repeat and PH domain	ARAP1
PrileiEVm000897t1	peptidase activity	KY
PrileiEVm000898t1	Ankyrin repeats (3 copies)	BCL3
PrileiEVm000899t1	Cleavage and polyadenylation specific factor 1	CPSF1
PrileiEVm000900t1	cell wall polysaccharide biosynthetic process	-
PrileiEVm000901t1	Fanconi anemia	FANCD2
PrileiEVm000902t1	homophilic cell adhesion via plasma membrane adhesion molecules	-
PrileiEVm000903t1	Ras and Rab interactor 2	RIN2
PrileiEVm000904t1	zinc ion binding	-
PrileiEVm000905t1	extension of a leading process involved in cell motility in cerebral cortex radial glia guided migration	SRGAP3
PrileiEVm000906t1	Alginate lyase	-
PrileiEVm000907t1	retrograde transport, endosome to Golgi	FAM21A
PrileiEVm000908t1	phosphorelay sensor kinase activity	KCNH4
PrileiEVm000909t1	Parallel beta-helix repeats	-
PrileiEVm000910t1	Ring finger domain	-
PrileiEVm000911t1	ubiquitin conjugating enzyme binding	ANKIB1
PrileiEVm000912t1	nuclear-transcribed mRNA catabolic process	TTC37
PrileiEVm000913t1	Histone-lysine N-methyltransferase	SETDB1
PrileiEVm000914t1	ubiquitin-protein	UBR5
PrileiEVm000915t1	Ankyrin repeat	ANKDD1A
PrileiEVm000916t1	Zinc finger protein	ZNF608
PrileiEVm000917t1	Insulin-like growth factor 1	IGF1R
PrileiEVm000918t1	ABC transporter transmembrane region	ABCB1
PrileiEVm000919t1	WD repeat-containing protein	KIAA1875
PrileiEVm000920t1	Bloom syndrome	BLM
PrileiEVm000921t1	transposition, RNA-mediated	-
PrileiEVm000922t1	K02A2.6-like	-
PrileiEVm000923t1	Calcium ion binding. It is involved in the biological process described with homophilic cell adhesion via plasma membrane adhesion molecules	CDH23
PrileiEVm000924t1	CP2 transcription factor	GRHL2
PrileiEVm000926t1	metal ion binding	ANKMY1
PrileiEVm000927t1	positive regulation of bicellular tight junction assembly	NPHP4
PrileiEVm000928t1	Centrosomal protein 162kDa	CEP162
PrileiEVm000929t1	Anillin, actin binding protein	ANLN
PrileiEVm000930t1	mitotic sister chromatid cohesion	PDS5A
PrileiEVm000932t1	5S rRNA binding	-
PrileiEVm000934t1	Protein tyrosine phosphatase, receptor type, M	PTPRM
PrileiEVm000935t1	ATPase activity, coupled to transmembrane movement of substances	ABCB11
PrileiEVm000936t1	negative regulation of STAT cascade	SOCS7
PrileiEVm000937t1	-	-
PrileiEVm000938t1	ubiquitin-protein transferase activity	HECW1
PrileiEVm000939t1	serine-type endopeptidase inhibitor activity	PAPLN
PrileiEVm000941t1	Formin Homology 2 Domain	FHDC1
PrileiEVm000942t1	Multidrug resistance-associated protein	ABCC5
PrileiEVm000943t1	Protocadherin-11	PCDH11X
PrileiEVm000945t1	negative regulation of STAT cascade	SOCS7
PrileiEVm000946t1	transmembrane receptor protein tyrosine kinase activity	ERBB2
PrileiEVm000948t1	RNA binding	nrd-1
PrileiEVm000949t1	calcium ion binding	-
PrileiEVm000950t1	Pleckstrin homology domain-containing family H member	PLEKHH2
PrileiEVm000951t1	Antistasin family	CRIM1
PrileiEVm000952t1	homophilic cell adhesion via plasma membrane adhesion molecules	-
PrileiEVm000953t1	protein localization to nuclear inner membrane	NUP155
PrileiEVm000954t1	Neogenin C-terminus	NEO1
PrileiEVm000955t1	Plexin cytoplasmic RasGAP domain	PLXNA4
PrileiEVm000956t1	Diacylglycerol kinase	DGKD
PrileiEVm000957t1	syntaxin binding	STXBP5
PrileiEVm000958t1	Inhibitor of Bruton	IBTK
PrileiEVm000959t1	Tyrosine kinase, catalytic domain	Vkr
PrileiEVm000960t1	Guanine nucleotide exchange factor for Rho/Rac/Cdc42-like GTPases	-
PrileiEVm000961t1	spectrin binding	HACE1
PrileiEVm000962t1	guanylate kinase	MAGI3
PrileiEVm000963t1	CD40 signaling pathway	RNF31
PrileiEVm000964t1	F-box LRR-repeat protein	-
PrileiEVm000965t1	homophilic cell adhesion via plasma membrane adhesion molecules	-
PrileiEVm000967t1	Tudor domain-containing protein 1	TDRD1
PrileiEVm000968t1	negative regulation of non-canonical Wnt signaling pathway	-
PrileiEVm000969t1	Fanconi anemia, complementation group I	FANCI
PrileiEVm000970t1	spectrin binding	-
PrileiEVm000971t1	Protocadherin 11 Y-linked	PCDH11X
PrileiEVm000972t1	It is involved in the biological process described with cell-matrix adhesion	-
PrileiEVm000973t1	Jumonji and AT-rich interaction domain containing 2	JARID2
PrileiEVm000975t1	DNA binding. It is involved in the biological process described with regulation of transcription, DNA-templated	MYRF
PrileiEVm000976t1	Cell adhesion molecule	CHL1
PrileiEVm000977t1	CUB and sushi	-
PrileiEVm000978t1	metal ion binding	ZFYVE9
PrileiEVm000979t1	sodium:potassium-exchanging ATPase activity	ATP1A1
PrileiEVm000980t1	-	-
PrileiEVm000981t1	Growth factor receptor domain IV	ERBB2
PrileiEVm000982t1	secretion activator	CADPS2
PrileiEVm000983t1	Plexin A2	PLXNA2
PrileiEVm000984t1	Helicase-like transcription factor	HLTF
PrileiEVm000985t1	Belongs to the peptidase C19 family	USP40
PrileiEVm000986t1	Cubilin (intrinsic factor-cobalamin receptor)	CUBN
PrileiEVm000988t1	cilium movement involved in cell motility	C12orf55
PrileiEVm000989t1	Leucine-rich repeat-containing protein	let-413
PrileiEVm000990t1	TOG	FAM179B
PrileiEVm000991t1	Immunoglobulin C-2 Type	SDK2
PrileiEVm000992t1	negative regulation of type I interferon-mediated signaling pathway	-
PrileiEVm000994t1	Cell adhesion molecule	CHL1
PrileiEVm000995t1	zinc ion binding	-
PrileiEVm000998t1	ATPase family, AAA	ATAD5
PrileiEVm000999t1	Belongs to the amiloride-sensitive sodium channel (TC 1.A.6) family	ASIC1
PrileiEVm001000t1	von Willebrand factor (vWF) type C domain	TECTA
PrileiEVm001001t1	regulatory subunit 4	PIK3R4
PrileiEVm001002t1	Metal ion binding	-
PrileiEVm001003t1	ATP-binding cassette, sub-family C (CFTR MRP), member 4	ABCC4
PrileiEVm001004t1	ATPase activity, coupled to transmembrane movement of substances	ABCC5
PrileiEVm001005t1	complex subunit D3	NCAPD3
PrileiEVm001006t1	mitochondrion-endoplasmic reticulum membrane tethering	PDZD8
PrileiEVm001007t1	ArfGAP with RhoGAP domain, ankyrin repeat and PH domain	ARAP1
PrileiEVm001008t1	calcium channel activity	-
PrileiEVm001009t1	phosphorelay sensor kinase activity	KCNH4
PrileiEVm001010t1	KN motif and ankyrin repeat	KANK1
PrileiEVm001011t1	Forkhead-associated (FHA) phosphopeptide binding domain 1	FHAD1
PrileiEVm001012t1	K02A2.6-like	-
PrileiEVm001013t1	DNA-dependent RNA polymerase catalyzes the transcription of DNA into RNA using the four ribonucleoside triphosphates as substrates	POLR3A
PrileiEVm001015t1	phosphatase activity. It is involved in the biological process described with protein dephosphorylation	SSH3
PrileiEVm001016t1	Growth factor receptor domain IV	ERBB2
PrileiEVm001017t1	kinase 36	STK36
PrileiEVm001018t1	mediator of RNA polymerase II transcription subunit	MED14
PrileiEVm001019t1	homophilic cell adhesion via plasma membrane adhesion molecules	PCDH9
PrileiEVm001020t1	RNA dependent RNA polymerase	-
PrileiEVm001021t1	calcium ion binding	ZZEF1
PrileiEVm001022t1	spectrin binding	-
PrileiEVm001023t1	Immunoglobulin	-
PrileiEVm001024t1	protein KIAA2012 homolog	KIAA2012
PrileiEVm001025t1	DNA-dependent RNA polymerase catalyzes the transcription of DNA into RNA using the four ribonucleoside triphosphates as substrates	POLRMT
PrileiEVm001026t1	Rho guanyl-nucleotide exchange factor activity. It is involved in the biological process described with regulation of Rho protein signal transduction	PLEKHG4
PrileiEVm001027t1	copper-exporting ATPase activity	ATP7B
PrileiEVm001028t1	negative regulation of type I interferon-mediated signaling pathway	-
PrileiEVm001029t1	RAB3 GTPase activating protein subunit 2 (non-catalytic)	RAB3GAP2
PrileiEVm001030t1	ATP-binding RNA helicase involved in translation initiation. Part of the 43S pre-initiation complex that is required for efficient initiation on mRNAs of higher eukaryotes with structured 5'-UTRs by promoting efficient NTPase-dependent 48S complex formation. Specifically binds to the 40S ribosome near the mRNA entrance. Does not possess a processive helicase activity	DHX29
PrileiEVm001031t1	Rho guanyl-nucleotide exchange factor activity	PLEKHG7
PrileiEVm001032t1	FK506 binding protein 15	FKBP15
PrileiEVm001033t1	Zinc ion binding	ZMIZ1
PrileiEVm001034t1	calcium ion transport	CACHD1
PrileiEVm001035t1	sodium channel activity	-
PrileiEVm001036t1	MLX interacting	MLXIPL
PrileiEVm001037t1	Ankyrin repeats (3 copies)	-
PrileiEVm001038t1	BAR domain	DNMBP
PrileiEVm001040t1	actin binding	INF2
PrileiEVm001041t1	collagen	COL7A1
PrileiEVm001042t1	kinase 7	PTK7
PrileiEVm001043t1	Rho Binding	ROCK2
PrileiEVm001044t1	Angiopoietin	-
PrileiEVm001045t1	Cadherin-like	PCDH17
PrileiEVm001046t1	Armadillo repeat-containing protein 5	ARMC5
PrileiEVm001047t1	Fanconi anemia, complementation group A	FANCA
PrileiEVm001049t1	Leucine rich repeat	-
PrileiEVm001051t1	RAS protein activator like 2	RASAL2
PrileiEVm001052t1	CARMIL C-terminus	crml-1
PrileiEVm001053t1	MICAL-like	MICALL2
PrileiEVm001054t1	lysophospholipase activity	PNPLA6
PrileiEVm001055t1	C-terminal of Roc, COR, domain	-
PrileiEVm001056t1	Guanylate cyclase	-
PrileiEVm001057t1	Protocadherin 7	PCDH7
PrileiEVm001058t1	stAR-related lipid transfer	DLC1
PrileiEVm001059t1	JUN kinase kinase kinase activity	MAP3K11
PrileiEVm001061t1	Amiloride-sensitive sodium channel	ASIC5
PrileiEVm001062t1	PPR repeat	LRPPRC
PrileiEVm001063t1	secretion activator	CADPS2
PrileiEVm001064t1	positive regulation of interleukin-4-mediated signaling pathway	PARP14
PrileiEVm001065t1	K02A2.6-like	-
PrileiEVm001067t1	mRNA-binding protein involved in proper cytoplasmic distribution of mitochondria	CLUH
PrileiEVm001068t1	protein localization to kinetochore	CASC5
PrileiEVm001070t1	dynein heavy chain	DNHD1
PrileiEVm001071t1	Poly(ADP-ribose) polymerase catalytic domain	-
PrileiEVm001072t1	collagen	-
PrileiEVm001073t1	Zonadhesin (gene pseudogene)	ZAN
PrileiEVm001074t1	N-methyltransferase activity	-
PrileiEVm001075t1	Acts in the nervous system to mediate the control of copulatory organs during courtship	UBAP2
PrileiEVm001076t1	General transcription factor	GTF3C2
PrileiEVm001077t1	Glutamate receptor, ionotropic, delta 2 (Grid2) interacting protein	GRID2IP
PrileiEVm001078t1	Forkhead-associated (FHA) phosphopeptide binding domain 1	FHAD1
PrileiEVm001079t1	CASK interacting protein	CASKIN2
PrileiEVm001081t1	Epidermal growth factor-like domain.	-
PrileiEVm001082t1	RNA polymerase II-associated protein 1	RPAP1
PrileiEVm001083t1	Immunoglobulin like	-
PrileiEVm001084t1	ankyrin 3, node of Ranvier (ankyrin G)	-
PrileiEVm001085t1	zinc finger	BNC1
PrileiEVm001086t1	luteolysis	CASP2
PrileiEVm001087t1	Putative DNA-binding (bihelical) motif predicted to be involved in chromosomal organisation	SLTM
PrileiEVm001088t1	Mediator of RNA polymerase II transcription subunit	MED23
PrileiEVm001089t1	Tetratricopeptide repeat protein	-
PrileiEVm001090t1	Domain of unknown function (DUF4495)	KIAA0825
PrileiEVm001091t1	perineurial glial growth	UBR4
PrileiEVm001092t1	cellular response to bleomycin	TIMELESS
PrileiEVm001093t1	Collagen type VI alpha 3	COL6A3
PrileiEVm001094t1	Jade family PHD finger	JADE2
PrileiEVm001095t1	It is involved in the biological process described with cell cycle arrest	GAS2L1
PrileiEVm001096t1	guanylate cyclase activity	-
PrileiEVm001097t1	homophilic cell adhesion via plasma membrane adhesion molecules	-
PrileiEVm001098t1	Scribbled planar cell polarity protein	SCRIB
PrileiEVm001099t1	ATPase activity, coupled to transmembrane movement of substances	pgp-2
PrileiEVm001100t1	homophilic cell adhesion via plasma membrane adhesion molecules	-
PrileiEVm001101t1	Sushi domain-containing protein	-
PrileiEVm001102t1	Xanthine dehydrogenase	XDH
PrileiEVm001103t1	peptidase activity	-
PrileiEVm001105t1	Actin interacting protein 3	SRCIN1
PrileiEVm001107t1	homophilic cell adhesion via plasma membrane adhesion molecules	PCDH9
PrileiEVm001108t1	5-methylcytosine catabolic process	TET3
PrileiEVm001109t1	homophilic cell adhesion via plasma membrane adhesion molecules	-
PrileiEVm001110t1	LIM domain and	LIMA1
PrileiEVm001111t1	Sperm-tail PG-rich repeat	-
PrileiEVm001112t1	Calcium ion binding. It is involved in the biological process described with cytoskeletal anchoring at plasma membrane	DAG1
PrileiEVm001113t1	Involved as a receptor for mab-20 sema-2a in the formation or stabilization of cell-cell contacts at several stages of epithelial morphogenesis. In early embryonic development, required for proper ventral closure of the epidermis. During male tail morphogenesis, involved in precursor cell sorting and in the formation of distinct sensory rays. Involved in axon guidance of SDQL neurons during neuro…	plexB
PrileiEVm001114t1	calcium channel activity	TRPM2
PrileiEVm001115t1	Belongs to the cation transport ATPase (P-type) (TC 3.A.3) family. Type IV subfamily	ATP8B2
PrileiEVm001116t1	DNA translocase activity	ERCC6L
PrileiEVm001117t1	K02A2.6-like	-
PrileiEVm001118t1	Immunoglobulin C-2 Type	CHL1
PrileiEVm001119t1	voltage-gated calcium channel activity	-
PrileiEVm001120t1	Neogenin C-terminus	NEO1
PrileiEVm001121t1	Enhancer of	EDC4
PrileiEVm001122t1	B lymphoma Mo-MLV insertion region 1a	BMI1
PrileiEVm001123t1	Growth factor receptor domain IV	ERBB2
PrileiEVm001124t1	sensory perception of sound	-
PrileiEVm001125t1	ATPase family, AAA	ATAD2B
PrileiEVm001126t1	Ubiquitin carboxyl-terminal hydrolase	-
PrileiEVm001127t1	inorganic anion exchanger activity	SLC4A3
PrileiEVm001128t1	oxidoreductase activity, acting on CH or CH2 groups, oxygen as acceptor	XDH
PrileiEVm001129t1	It is involved in the biological process described with actin nucleation	FMN2
PrileiEVm001130t1	Bravo-like intracellular region	CHL1
PrileiEVm001131t1	protein transport into plasma membrane raft	CLIP1
PrileiEVm001132t1	ATPase activity, coupled to transmembrane movement of substances	pgp-2
PrileiEVm001133t1	myotome development	WDR19
PrileiEVm001134t1	cholesterol transport	NPC1
PrileiEVm001135t1	negative regulation of histone H3-K27 acetylation	SIN3A
PrileiEVm001136t1	transcription termination factor	TTF2
PrileiEVm001137t1	MDS1 and EVI1 complex locus	MECOM
PrileiEVm001138t1	Predicted ATPase of the ABC class	ABCB1
PrileiEVm001139t1	Calcium ion binding	LRP1B
PrileiEVm001140t1	clathrin-coated pit assembly	GAK
PrileiEVm001141t1	molting cycle, collagen and cuticulin-based cuticle	PTCHD3
PrileiEVm001142t1	nucleic acid binding	ZNF462
PrileiEVm001143t1	homophilic cell adhesion via plasma membrane adhesion molecules	PCDH9
PrileiEVm001145t1	store-operated calcium channel activity	-
PrileiEVm001146t1	collagen	-
PrileiEVm001148t1	guanylate cyclase activity	-
PrileiEVm001149t1	axon midline choice point recognition	ROBO3
PrileiEVm001150t1	reticulophagy	RB1CC1
PrileiEVm001151t1	-	-
PrileiEVm001152t1	metal ion binding	ZC3H18
PrileiEVm001153t1	DNA binding. It is involved in the biological process described with regulation of transcription, DNA-templated	PROX1
PrileiEVm001154t1	calcium-transporting ATPase activity	ATP2B1
PrileiEVm001155t1	zinc finger	-
PrileiEVm001158t1	metal ion binding	ZC3H6
PrileiEVm001159t1	positive regulation of invadopodium disassembly	NAV2
PrileiEVm001160t1	Protein tyrosine phosphatase activity. It is involved in the biological process described with protein dephosphorylation	-
PrileiEVm001161t1	positive regulation of endothelial cell chemotaxis	MST1R
PrileiEVm001162t1	Splicing factor 3b subunit	SF3B1
PrileiEVm001163t1	-	-
PrileiEVm001164t1	Death domain	DAPK1
PrileiEVm001165t1	strawberry notch homolog 1	SBNO1
PrileiEVm001166t1	store-operated calcium channel activity	-
PrileiEVm001167t1	Rab guanyl-nucleotide exchange factor activity	DENND5B
PrileiEVm001168t1	Wiskott Aldrich syndrome homology region 2	WASF2
PrileiEVm001169t1	positive regulation of microtubule nucleation	DCTN1
PrileiEVm001170t1	protein-containing complex scaffold activity	PCNT
PrileiEVm001171t1	Cyclic nucleotide-monophosphate binding domain	-
PrileiEVm001173t1	AMP binding	PRKAG2
PrileiEVm001174t1	bromodomain and PHD	BRPF1
PrileiEVm001175t1	Guanine nucleotide exchange factor for Ras-like GTPases; N-terminal motif	RAPGEF2
PrileiEVm001176t1	heme binding. It is involved in the biological process described with response to oxidative stress	PXDN
PrileiEVm001177t1	non-motile cilium assembly	KIAA1377
PrileiEVm001178t1	Ras GTPase-activating protein nGAP	RASAL2
PrileiEVm001179t1	DNA-binding transcription factor activity	MYRF
PrileiEVm001180t1	calcium-transporting ATPase activity	ATP2B1
PrileiEVm001181t1	Src homology 3 domains	PPP1R13B
PrileiEVm001182t1	establishment of endoplasmic reticulum localization to postsynapse	Myo5
PrileiEVm001183t1	Pleckstrin homology domain containing, family G (with RhoGef domain) member	PLEKHG5
PrileiEVm001184t1	-	-
PrileiEVm001185t1	It is involved in the biological process described with metabolic process	Pld
PrileiEVm001186t1	ERCC excision repair 6, chromatin remodeling factor	ERCC6
PrileiEVm001187t1	nuclear factor related to	NFRKB
PrileiEVm001188t1	protein side chain deglutamylation	AGTPBP1
PrileiEVm001189t1	Sfi1 homolog	SFI1
PrileiEVm001190t1	endopeptidase inhibitor activity	-
PrileiEVm001191t1	Neuron navigator	NAV2
PrileiEVm001192t1	Domain with 2 conserved Trp (W) residues	MAGI3
PrileiEVm001193t1	Nascent polypeptide-associated complex	NACA
PrileiEVm001194t1	protein O-linked glycosylation	-
PrileiEVm001195t1	Immunoglobulin C-2 Type	CHL1
PrileiEVm001196t1	cell wall polysaccharide biosynthetic process	chs-2
PrileiEVm001198t1	biological adhesion	CNTNAP1
PrileiEVm001200t1	mechanosensitive ion channel activity	-
PrileiEVm001201t1	DNA helicase B	HELB
PrileiEVm001202t1	FYVE and coiled-coil	FYCO1
PrileiEVm001203t1	Calcium-activated potassium channel activity. It is involved in the biological process described with potassium ion transport	KCNT2
PrileiEVm001204t1	Pyruvate phosphate dikinase, PEP/pyruvate binding domain	-
PrileiEVm001205t1	Rab guanyl-nucleotide exchange factor activity	DENND3
PrileiEVm001207t1	NUC173 domain	RRP12
PrileiEVm001208t1	oligosaccharide binding	SELP
PrileiEVm001209t1	determination of stomach left/right asymmetry	NPHP3
PrileiEVm001210t1	synergin gamma	SYNRG
PrileiEVm001211t1	Domain of unknown function (DUF4211)	QSER1
PrileiEVm001212t1	Codanin-1 C-terminus	CDAN1
PrileiEVm001213t1	Src homology 3 domains	BZRAP1
PrileiEVm001214t1	Inner centromere protein	INCENP
PrileiEVm001215t1	Domain of unknown function (DUF4764)	ZNF839
PrileiEVm001216t1	Acts as subunit of the RNA polymerase II elongator complex, which is a histone acetyltransferase component of the RNA polymerase II (Pol II) holoenzyme and is involved in transcriptional elongation	IKBKAP
PrileiEVm001217t1	protein serine threonine kinase activity. It is involved in the biological process described with	gek
PrileiEVm001219t1	Encoded by	-
PrileiEVm001220t1	Kinesin-like protein KIF15	KIF15
PrileiEVm001221t1	ATPase activity, coupled to transmembrane movement of substances	ABCB11
PrileiEVm001222t1	Calcium channel	CACNA2D3
PrileiEVm001223t1	Domain of unknown function (DUF4071)	MAP3K15
PrileiEVm001225t1	-	-
PrileiEVm001226t1	-	-
PrileiEVm001227t1	positive regulation of invadopodium disassembly	NAV2
PrileiEVm001228t1	CARMIL C-terminus	crml-1
PrileiEVm001229t1	Slingshot homolog	SSH2
PrileiEVm001230t1	midbrain morphogenesis	SOS1
PrileiEVm001231t1	Belongs to the TUB family	TULP4
PrileiEVm001232t1	Intersectin 1 (SH3 domain protein)	ITSN1
PrileiEVm001233t1	arachidonate 5-lipoxygenase activity	-
PrileiEVm001235t1	Formin Homology 2 Domain	FHDC1
PrileiEVm001236t1	mRNA 3'-end processing	RPRD2
PrileiEVm001237t1	Xanthine dehydrogenase	XDH
PrileiEVm001238t1	phosphatidylinositol phospholipase C activity. It is involved in the biological process described with intracellular signal transduction	PLCB2
PrileiEVm001239t1	tetratricopeptide repeat	TTC21B
PrileiEVm001240t1	Interleukin-6 receptor subunit	IL6ST
PrileiEVm001241t1	myoblast fusion	NPHS1
PrileiEVm001242t1	oxidoreductase activity, acting on CH or CH2 groups, oxygen as acceptor	XDH
PrileiEVm001244t1	ankyrin repeats	-
PrileiEVm001245t1	RAD50 homolog (S. cerevisiae)	RAD50
PrileiEVm001247t1	Rho guanyl-nucleotide exchange factor activity	PLEKHG1
PrileiEVm001248t1	Disintegrin and metalloproteinase domain-containing protein	ADAM22
PrileiEVm001249t1	regulation of canonical Wnt signaling pathway involved in osteoblast differentiation	-
PrileiEVm001250t1	sterile alpha motif	SAMD3
PrileiEVm001251t1	ATP-dependent microtubule motor activity, minus-end-directed	-
PrileiEVm001252t1	zinc ion binding	-
PrileiEVm001253t1	Cell adhesion molecule	CHL1
PrileiEVm001255t1	calcium ion transport	-
PrileiEVm001256t1	Poly(ADP-ribose) polymerase catalytic domain	-
PrileiEVm001257t1	Centrosomal protein	CEP135
PrileiEVm001258t1	neurotrophin receptor activity	NTRK3
PrileiEVm001259t1	LIM domain and	LIMA1
PrileiEVm001260t1	K02A2.6-like	-
PrileiEVm001261t1	domain in transcription and CHROMO domain helicases	-
PrileiEVm001262t1	Cell adhesion molecule	CHL1
PrileiEVm001263t1	positive regulation of peroxisome proliferator activated receptor signaling pathway	ASXL2
PrileiEVm001264t1	homophilic cell adhesion via plasma membrane adhesion molecules	-
PrileiEVm001265t1	Signal peptide, CUB	SCUBE1
PrileiEVm001266t1	biological adhesion	SVEP1
PrileiEVm001267t1	Zinc finger, C2H2 type	-
PrileiEVm001268t1	scavenger receptor activity	-
PrileiEVm001269t1	metal ion binding	ZC3H6
PrileiEVm001270t1	Rho guanyl-nucleotide exchange factor activity	PLEKHG7
PrileiEVm001271t1	protein of MTOR	RPTOR
PrileiEVm001272t1	protein phosphatase inhibitor activity	PPP1R37
PrileiEVm001273t1	Xanthine dehydrogenase	XDH
PrileiEVm001274t1	von Willebrand factor D and EGF	-
PrileiEVm001275t1	calcium ion binding	-
PrileiEVm001276t1	Spectrin repeats	-
PrileiEVm001277t1	centriole elongation	CENPJ
PrileiEVm001278t1	Telomerase reverse transcriptase	TERT
PrileiEVm001279t1	chromatin remodeling	athp-2
PrileiEVm001280t1	Myb DNA-binding like	BDP1
PrileiEVm001281t1	alpha-2 macroglobulin receptor activity	LRP2
PrileiEVm001282t1	retrograde transport, endosome to plasma membrane	ANKRD50
PrileiEVm001284t1	synaptopodin 2	SYNPO2
PrileiEVm001285t1	centripetally migrating follicle cell migration	CYFIP1
PrileiEVm001286t1	negative regulation of bile acid biosynthetic process	MALRD1
PrileiEVm001287t1	It is involved in the biological process described with cation transport	ATP13A3
PrileiEVm001288t1	calcium ion transport	-
PrileiEVm001290t1	WD repeat-containing protein 17 isoform	WDR17
PrileiEVm001291t1	homophilic cell adhesion via plasma membrane adhesion molecules	-
PrileiEVm001292t1	Transmembrane signaling receptor activity. It is involved in the biological process described with cell surface receptor signaling pathway	-
PrileiEVm001293t1	Pfam:DUF3028	FOCAD
PrileiEVm001294t1	Bromodomain-containing protein	BRD4
PrileiEVm001295t1	store-operated calcium channel activity	TRPC1
PrileiEVm001296t1	nucleolar and coiled-body phosphoprotein 1	NOLC1
PrileiEVm001297t1	ATP binding. It is involved in the biological process described with protein phosphorylation	Pvr
PrileiEVm001298t1	Cat eye syndrome	CECR2
PrileiEVm001299t1	Xanthine dehydrogenase	XDH
PrileiEVm001300t1	macromolecule localization	PDZD2
PrileiEVm001301t1	Interferon-induced very large GTPase 1-like	GVINP1
PrileiEVm001302t1	Parallel beta-helix repeats	-
PrileiEVm001303t1	hedgehog family protein binding	-
PrileiEVm001304t1	Poly (ADP-ribose) polymerase	PARP14
PrileiEVm001305t1	response to intra-S DNA damage checkpoint signaling	FBXO18
PrileiEVm001306t1	Immunoglobulin C-2 Type	IGSF9B
PrileiEVm001307t1	Arachidonate 5-lipoxygenase	ALOX5
PrileiEVm001308t1	Neural cell adhesion molecule	Fas2
PrileiEVm001309t1	Family with sequence similarity 135 member	FAM135B
PrileiEVm001311t1	peptidase activity	-
PrileiEVm001312t1	Cell adhesion molecule	CADM1
PrileiEVm001313t1	glutamate-gated calcium ion channel activity	GRIN2B
PrileiEVm001314t1	Belongs to the adenylyl cyclase class-4 guanylyl cyclase family	ADCY2
PrileiEVm001315t1	synapse defective 1, Rho GTPase, homolog 2 (C. elegans)	syd-1
PrileiEVm001316t1	Ubiquitin exists either covalently attached to another protein, or free (unanchored). When covalently bound, it is conjugated to target proteins via an isopeptide bond either as a monomer (monoubiquitin), a polymer linked via different Lys residues of the ubiquitin (polyubiquitin chains) or a linear polymer linked via the initiator Met of the ubiquitin (linear polyubiquitin chains). Polyubiquitin…	-
PrileiEVm001317t1	Cell adhesion molecule	CHL1
PrileiEVm001318t1	Belongs to the peptidase C19 family	USP43
PrileiEVm001319t1	YEATS domain containing 2	YEATS2
PrileiEVm001320t1	Brother of CDO	BOC
PrileiEVm001322t1	osmolarity-sensing cation channel activity	-
PrileiEVm001323t1	PR domain zinc finger protein 10-like	PRDM10
PrileiEVm001324t1	regulation of embryonic development	LAMA2
PrileiEVm001325t1	homophilic cell adhesion via plasma membrane adhesion molecules	-
PrileiEVm001326t1	homophilic cell adhesion via plasma membrane adhesion molecules	PCDH9
PrileiEVm001327t1	thromboxane A2 receptor binding	RPGRIP1L
PrileiEVm001328t1	ATP-dependent 3'-5' RNA helicase activity	DHX9
PrileiEVm001329t1	Domain of unknown function (DUF4071)	MAP3K15
PrileiEVm001330t1	F-actin binding	ABL1
PrileiEVm001331t1	RFX DNA-binding domain	RFX7
PrileiEVm001332t1	regulation of cellular response to hypoxia	USP19
PrileiEVm001334t1	RAWUL domain RING finger- and WD40-associated ubiquitin-like	-
PrileiEVm001335t1	Carboxylesterase family	Ces3
PrileiEVm001336t1	peptidase activity	KY
PrileiEVm001337t1	protein complex 3, delta 1 subunit	AP3D1
PrileiEVm001338t1	negative regulation of macroautophagy by TORC1 signaling	CLEC16A
PrileiEVm001339t1	High density lipoprotein binding protein	HDLBP
PrileiEVm001340t1	inner ear receptor cell stereocilium organization	-
PrileiEVm001341t1	Interactor of little elongator complex ELL subunit 2	ICE2
PrileiEVm001342t1	regulation of nucleic acid-templated transcription	SAMD11
PrileiEVm001343t1	smoothened signaling pathway involved in dorsal/ventral neural tube patterning	TBC1D32
PrileiEVm001344t1	negative regulation of nuclear-transcribed mRNA catabolic process, nonsense-mediated decay	smgl-2
PrileiEVm001345t1	Fibronectin type 3 domain	ANKFN1
PrileiEVm001346t1	WD40 repeats	-
PrileiEVm001347t1	guanyl-nucleotide exchange factor activity	TAGAP
PrileiEVm001348t1	acetylcholine-gated cation-selective channel activity	CHRNA7
PrileiEVm001349t1	store-operated calcium channel activity	trp-1
PrileiEVm001350t1	ATP-dependent microtubule motor activity, minus-end-directed	DNAH10
PrileiEVm001351t1	Protocadherin 7	PCDH7
PrileiEVm001353t1	mitotic cytokinesis	Hil
PrileiEVm001354t1	dynein light intermediate chain binding	-
PrileiEVm001355t1	osmolarity-sensing cation channel activity	TRPA1
PrileiEVm001356t1	Calcium ion binding	-
PrileiEVm001357t1	nucleic acid binding	SON
PrileiEVm001358t1	MAP-kinase scaffold activity	SPAG9
PrileiEVm001359t1	phospholipase C	PLCG2
PrileiEVm001360t1	protein transport into plasma membrane raft	CLIP1
PrileiEVm001361t1	von Willebrand factor D and EGF	-
PrileiEVm001362t1	LIM and calponin homology	LIMCH1
PrileiEVm001364t1	Calcium ion binding	FBLN2
PrileiEVm001365t1	Collagen alpha 1(xviii) chain	cle-1
PrileiEVm001366t1	TATA element modulatory factor 1 TATA binding	TMF1
PrileiEVm001367t1	Fibrosin-1-like	FBRSL1
PrileiEVm001368t1	Eukaryotic homologues of bacterial periplasmic substrate binding proteins.	-
PrileiEVm001369t1	nuclear receptor transcription coactivator activity	PPRC1
PrileiEVm001370t1	Integrase core domain	-
PrileiEVm001371t1	Phosphotyrosine-binding domain	TNS3
PrileiEVm001372t1	integrin	ITGA4
PrileiEVm001373t1	potassium:sodium symporter activity	SLC12A1
PrileiEVm001374t1	Tectorin alpha	TECTA
PrileiEVm001375t1	mitophagy	AMBRA1
PrileiEVm001376t1	ubiquitinyl hydrolase activity. It is involved in the biological process described with ubiquitin-dependent protein catabolic process	USP54
PrileiEVm001377t1	anchor protein 9	AKAP9
PrileiEVm001378t1	Belongs to the G-protein coupled receptor 2 family	-
PrileiEVm001379t1	protein branching point deglutamylation	AGBL5
PrileiEVm001380t1	Cation-transporting atpase	-
PrileiEVm001381t1	Glutamate receptor interacting protein 1	GRIP1
PrileiEVm001382t1	regulation of protein kinase C signaling	ULK4
PrileiEVm001383t1	Epidermal growth factor-like domain.	-
PrileiEVm001385t1	Smoothened, frizzled class receptor	SMO
PrileiEVm001386t1	glucan metabolic process	PHKA2
PrileiEVm001387t1	Cation-transporting atpase	-
PrileiEVm001388t1	scavenger receptor activity	-
PrileiEVm001389t1	cerebral cortex development	TRAPPC9
PrileiEVm001390t1	La ribonucleoprotein domain family member 1B	LARP1B
PrileiEVm001391t1	chromosome condensation	SMC4
PrileiEVm001392t1	Cation-transporting atpase	-
PrileiEVm001393t1	Catalytic subunit of the poly(A)-nuclease (PAN) deadenylation complex, one of two cytoplasmic mRNA deadenylases involved in general and miRNA-mediated mRNA turnover. PAN specifically shortens poly(A) tails of RNA and the activity is stimulated by poly(A)-binding protein (PABP). PAN deadenylation is followed by rapid degradation of the shortened mRNA tails by the CCR4-NOT complex. Deadenylated mRN…	PAN2
PrileiEVm001394t1	-	CCDC171
PrileiEVm001395t1	Protocadherin 7	PCDH7
PrileiEVm001396t1	plus-end directed microfilament motor activity	Myo15
PrileiEVm001397t1	retrograde axonal protein transport	MAP1B
PrileiEVm001398t1	primary miRNA processing	DGCR8
PrileiEVm001400t1	Transient receptor potential cation channel, subfamily A, member	TRPA1
PrileiEVm001401t1	Anillin, actin binding protein	ANLN
PrileiEVm001402t1	homophilic cell adhesion via plasma membrane adhesion molecules	PCDH9
PrileiEVm001403t1	homophilic cell adhesion via plasma membrane adhesion molecules	FAT1
PrileiEVm001404t1	amyloid beta (A4) precursor protein-binding, family A, member	APBA1
PrileiEVm001405t1	nucleic acid-templated transcription	EDRF1
PrileiEVm001406t1	methylated histone binding	BPTF
PrileiEVm001407t1	protein kinase activity	-
PrileiEVm001408t1	calcium channel activity	-
PrileiEVm001409t1	Zinc finger protein	-
PrileiEVm001410t1	phospholipase C	PLCG2
PrileiEVm001411t1	Cilia and flagella associated protein 61	CFAP61
PrileiEVm001413t1	zinc ion binding	-
PrileiEVm001414t1	positive regulation of neurotrophin TRK receptor signaling pathway	CYFIP1
PrileiEVm001415t1	SH3 and multiple ankyrin repeat domains	SHANK3
PrileiEVm001416t1	Protein tyrosine phosphatase, catalytic domain	-
PrileiEVm001418t1	Cyclic nucleotide-monophosphate binding domain	-
PrileiEVm001419t1	-	-
PrileiEVm001420t1	GTPase activator activity. It is involved in the biological process described with	TSC2
PrileiEVm001421t1	Zonadhesin (gene pseudogene)	ZAN
PrileiEVm001422t1	Von Willebrand factor A	VWA3A
PrileiEVm001423t1	axonemal central apparatus assembly	SPAG17
PrileiEVm001424t1	interkinetic nuclear migration	PCM1
PrileiEVm001425t1	5-methyltetrahydrofolate--homocysteine methyltransferase	-
PrileiEVm001426t1	LKB1 serine/threonine kinase interacting protein 1	STK11IP
PrileiEVm001427t1	roundabout	ROBO1
PrileiEVm001428t1	zinc ion binding	-
PrileiEVm001429t1	guanine nucleotide-releasing factor	RASGRF1
PrileiEVm001430t1	PERQ amino acid-rich with GYF domain-containing protein	GIGYF1
PrileiEVm001431t1	homophilic cell adhesion via plasma membrane adhesion molecules	PCDH9
PrileiEVm001432t1	calcium ion binding	cd248
PrileiEVm001433t1	Coiled-coil domain-containing protein 158	CCDC158
PrileiEVm001434t1	Belongs to the TRAFAC class myosin-kinesin ATPase superfamily. Kinesin family	KIF4A
PrileiEVm001435t1	Ankyrin repeat domain-containing protein 6	ANKRD6
PrileiEVm001436t1	Voltage-gated calcium channel subunit alpha, C-term	-
PrileiEVm001437t1	endocytosis	-
PrileiEVm001438t1	calcium channel activity	TRPM2
PrileiEVm001439t1	GYF domain	GIGYF1
PrileiEVm001441t1	Protein tyrosine phosphatase activity. It is involved in the biological process described with protein dephosphorylation	PTPRZ1
PrileiEVm001442t1	nucleic acid binding	TNRC6C
PrileiEVm001443t1	GTPase activator activity	ARHGAP39
PrileiEVm001444t1	guanine/thymine mispair binding	MSH6
PrileiEVm001445t1	Sushi, nidogen and EGF-like	SNED1
PrileiEVm001446t1	Cation-transporting atpase	-
PrileiEVm001447t1	nucleic acid-templated transcription	BAZ2B
PrileiEVm001448t1	regulation of cohesin loading	WAPAL
PrileiEVm001449t1	Ankyrin repeats (3 copies)	-
PrileiEVm001450t1	K homology RNA-binding domain	HDLBP
PrileiEVm001451t1	Centlein	CNTLN
PrileiEVm001452t1	calcium channel activity	-
PrileiEVm001453t1	zinc ion binding	-
PrileiEVm001454t1	CD5 molecule-like	-
PrileiEVm001455t1	sterol regulatory element binding transcription factor	SREBF2
PrileiEVm001456t1	calcium ion transport	-
PrileiEVm001457t1	5-oxoprolinase (ATP-hydrolyzing) activity	OPLAH
PrileiEVm001458t1	regulation of autophagy	SOGA1
PrileiEVm001459t1	Cell adhesion molecule	CNTN3
PrileiEVm001460t1	Sushi, von Willebrand factor type A, EGF and pentraxin domain containing 1	SVEP1
PrileiEVm001461t1	protein localization to site of double-strand break	ANKRD32
PrileiEVm001462t1	Structural maintenance of chromosomes	SMC1B
PrileiEVm001463t1	tripeptidyl-peptidase activity	TPP2
PrileiEVm001464t1	axoneme assembly	-
PrileiEVm001465t1	WD40 repeats	WDR11
PrileiEVm001466t1	calcium ion transport	-
PrileiEVm001467t1	Protocadherin-11	PCDH11X
PrileiEVm001468t1	regulation of NAD+ ADP-ribosyltransferase activity	DTX3L
PrileiEVm001469t1	adenylate kinase activity	AK1
PrileiEVm001470t1	obsolete RNA polymerase II transcription factor activity, TBP-class protein binding, involved in preinitiation complex assembly	TAF2
PrileiEVm001471t1	activity. It is involved in the biological process described with	KCNH5
PrileiEVm001472t1	Leucine-rich repeat-containing protein	LRRC1
PrileiEVm001473t1	Belongs to the cation transport ATPase (P-type) (TC 3.A.3) family. Type IV subfamily	ATP8B2
PrileiEVm001474t1	positive regulation of smoothened signaling pathway	SCUBE1
PrileiEVm001475t1	Belongs to the peptidase C19 family	CYLD
PrileiEVm001476t1	-	-
PrileiEVm001477t1	Nidogen-like	-
PrileiEVm001478t1	neurexin family protein binding	NLGN3
PrileiEVm001479t1	Tonsoku-like, DNA repair protein	TONSL
PrileiEVm001480t1	roundabout	ROBO1
PrileiEVm001481t1	Protocadherin-7-like isoform X1	PCDH7
PrileiEVm001483t1	CP2 transcription factor	GRHL2
PrileiEVm001484t1	Protein tyrosine phosphatase, receptor type, K	PTPRK
PrileiEVm001485t1	Centrosomal protein of 97 kDa	CEP97
PrileiEVm001486t1	Filamin C, gamma	-
PrileiEVm001487t1	motor activity	MYO6
PrileiEVm001488t1	-	-
PrileiEVm001489t1	-	-
PrileiEVm001490t1	actin filament polymerization	TTC17
PrileiEVm001491t1	Protein flightless-1 homolog	FLII
PrileiEVm001492t1	Protein phosphatase 1 regulatory	PPP1R16B
PrileiEVm001493t1	TBC1 domain family member	TBC1D4
PrileiEVm001495t1	Belongs to the cation transport ATPase (P-type) (TC 3.A.3) family. Type IV subfamily	ATP11B
PrileiEVm001496t1	regulation of ARF protein signal transduction	siz
PrileiEVm001497t1	Guanine nucleotide exchange factor for Ras-like GTPases; N-terminal motif	RAPGEF2
PrileiEVm001498t1	Disintegrin and metalloproteinase domain-containing protein	-
PrileiEVm001499t1	cochlea morphogenesis	MYO3A
PrileiEVm001500t1	peptidyl-tyrosine autophosphorylation	-
PrileiEVm001501t1	P-selectin	SELP
PrileiEVm001502t1	steroid hormone mediated signaling pathway	-
PrileiEVm001503t1	ankyrin 3, node of Ranvier (ankyrin G)	-
PrileiEVm001504t1	Death domain-containing protein 1	DTHD1
PrileiEVm001506t1	cytoplasmic pattern recognition receptor signaling pathway in response to virus	IFIH1
PrileiEVm001507t1	neurexin family protein binding	NLGN3
PrileiEVm001509t1	Bacterial Ig-like domain (group 3)	-
PrileiEVm001510t1	Ankyrin repeat and sterile alpha motif	ANKS1B
PrileiEVm001511t1	Prickle-like protein 2	PRICKLE2
PrileiEVm001512t1	active borate transmembrane transporter activity	SLC4A11
PrileiEVm001514t1	cadherin binding	PTPRT
PrileiEVm001515t1	Domain abundant in complement control proteins; SUSHI repeat; short complement-like repeat (SCR)	svep1
PrileiEVm001516t1	high voltage-gated calcium channel activity	-
PrileiEVm001518t1	formation of cytoplasmic translation initiation complex	EIF3A
PrileiEVm001520t1	Possible plasma membrane-binding motif in junctophilins, PIP-5-kinases and protein kinases.	JPH3
PrileiEVm001521t1	Belongs to the cation transport ATPase (P-type) (TC 3.A.3) family. Type IV subfamily	ATP8B2
PrileiEVm001522t1	ADAM Cysteine-Rich Domain	-
PrileiEVm001523t1	Protocadherin	PCDH1
PrileiEVm001524t1	translation initiation factor activity	EIF5B
PrileiEVm001525t1	Catalyzes a 2-step reaction, involving the ATP-dependent carboxylation of the covalently attached biotin in the first step and the transfer of the carboxyl group to pyruvate in the second	PC
PrileiEVm001526t1	ATP binding. It is involved in the biological process described with protein phosphorylation	JAK2
PrileiEVm001527t1	Lissencephaly type-1-like homology motif	KIAA1468
PrileiEVm001530t1	Protein tyrosine phosphatase, receptor type, M	PTPRM
PrileiEVm001531t1	SCF complex assembly	CAND1
PrileiEVm001532t1	Transcription factor	SALL1
PrileiEVm001533t1	gamma-catenin binding	-
PrileiEVm001534t1	scavenger receptor activity	PRSS12
PrileiEVm001535t1	B cell affinity maturation	-
PrileiEVm001536t1	active borate transmembrane transporter activity	SLC4A11
PrileiEVm001537t1	Wax ester synthase-like Acyl-CoA acyltransferase domain	-
PrileiEVm001539t1	Spectrin repeat containing nuclear envelope	SYNE1
PrileiEVm001540t1	Formin Homology 2 Domain	FHOD1
PrileiEVm001541t1	Collectin sub-family member 11	COLEC11
PrileiEVm001542t1	peptidase activity	-
PrileiEVm001543t1	acetyltransferase	KAT6B
PrileiEVm001544t1	calcium ion binding	HMCN2
PrileiEVm001545t1	CDK5 regulatory subunit associated protein 2	CDK5RAP2
PrileiEVm001546t1	positive regulation of endothelial cell chemotaxis	MST1R
PrileiEVm001547t1	Cation-transporting atpase	ATP13A2
PrileiEVm001548t1	maternal behavior	NPAS3
PrileiEVm001549t1	fibronectin type III and laminin G domains	AGRN
PrileiEVm001550t1	Calcium ion binding. It is involved in the biological process described with cell cycle arrest	DST
PrileiEVm001551t1	Furin-like cysteine rich region	EGFR
PrileiEVm001552t1	cell cycle	DLGAP5
PrileiEVm001553t1	calcium channel activity	-
PrileiEVm001554t1	neurexin family protein binding	NLGN3
PrileiEVm001555t1	negative regulation of neutrophil degranulation	-
PrileiEVm001556t1	interferon regulatory factor	IRF4
PrileiEVm001557t1	Nardilysin	NRD1
PrileiEVm001558t1	Splicing factor 3b, subunit 3	SF3B3
PrileiEVm001559t1	WD40 repeats	WDR65
PrileiEVm001561t1	DNA-binding transcription repressor activity, RNA polymerase II-specific	GLIS1
PrileiEVm001562t1	scavenger receptor activity	-
PrileiEVm001563t1	store-operated calcium channel activity	-
PrileiEVm001564t1	inner cell mass cell proliferation	NCAPG2
PrileiEVm001565t1	Domain of unknown function (DUF3338)	FRMD4B
PrileiEVm001566t1	amino acid activation for nonribosomal peptide biosynthetic process	AASDH
PrileiEVm001567t1	calcium-transporting ATPase activity	ATP2B1
PrileiEVm001568t1	ATPase inhibitor activity	FNIP1
PrileiEVm001569t1	mRNA polyadenylation	SYMPK
PrileiEVm001570t1	establishment of epithelial cell polarity	FBF1
PrileiEVm001571t1	ATP-dependent RNA helicase DHX8	DHX8
PrileiEVm001572t1	negative regulation of MHC class II biosynthetic process	NFX1
PrileiEVm001573t1	Centromere protein C	CENPC
PrileiEVm001574t1	Pfam:Cache_1	-
PrileiEVm001575t1	Adaptor-related protein complex 4, epsilon 1 subunit	AP4E1
PrileiEVm001576t1	calcium ion transport	-
PrileiEVm001577t1	Protein kinase C conserved region 2 (CalB)	BAIAP3
PrileiEVm001578t1	Domain in meprin, A5, receptor protein tyrosine phosphatase mu (and others)	MAMDC4
PrileiEVm001579t1	Sushi, von Willebrand factor type A, EGF and pentraxin	svep1
PrileiEVm001580t1	Protocadherin	PCDH9
PrileiEVm001581t1	Domain present in PSD-95, Dlg, and ZO-1/2.	-
PrileiEVm001582t1	Cadherin cytoplasmic C-terminal	PCDHGA1
PrileiEVm001583t1	Solute carrier family 12	-
PrileiEVm001584t1	It is involved in the biological process described with protein phosphorylation	msn
PrileiEVm001585t1	intra-Golgi vesicle-mediated transport	COPA
PrileiEVm001586t1	roundabout	ROBO1
PrileiEVm001587t1	ATP binding. It is involved in the biological process described with protein phosphorylation	-
PrileiEVm001588t1	-	-
PrileiEVm001590t1	calcium-transporting ATPase activity	ATP2B1
PrileiEVm001591t1	Beta-catenin binding. It is involved in the biological process described with negative regulation of Wnt signaling pathway	APC2
PrileiEVm001592t1	Regulator of G protein signalling-like domain	ARHGEF12
PrileiEVm001595t1	store-operated calcium channel activity	-
PrileiEVm001596t1	negative regulation of histone H3-K27 acetylation	SIN3A
PrileiEVm001597t1	cerebellar Purkinje cell layer maturation	RERE
PrileiEVm001598t1	G patch domain containing 8	GPATCH8
PrileiEVm001599t1	Filamin C, gamma	-
PrileiEVm001600t1	cell division	SPECC1
PrileiEVm001601t1	Protocadherin 7	PCDH7
PrileiEVm001602t1	WD40 repeats	WDR64
PrileiEVm001603t1	Splicing factor 3b, subunit 3	SF3B3
PrileiEVm001604t1	nuclear-transcribed mRNA catabolic process, 3'-5' exonucleolytic nonsense-mediated decay	tst
PrileiEVm001605t1	It is involved in the biological process described with protein phosphorylation	PTK2
PrileiEVm001606t1	binding. It is involved in the biological process described with regulation of	hb
PrileiEVm001607t1	fibronectin type III and laminin G domains	EGFLAM
PrileiEVm001609t1	ubiquitinyl hydrolase activity. It is involved in the biological process described with ubiquitin-dependent protein catabolic process	USP54
PrileiEVm001610t1	negative regulation of neutrophil degranulation	-
PrileiEVm001612t1	lipoprotein receptor-related protein 2	LRP2
PrileiEVm001613t1	K02A2.6-like	-
PrileiEVm001614t1	zinc ion binding	-
PrileiEVm001615t1	KN motif	KANK3
PrileiEVm001616t1	Si ch211-173p18.3	-
PrileiEVm001617t1	positive regulation of anoikis	MYBBP1A
PrileiEVm001618t1	zinc finger	ZRANB3
PrileiEVm001620t1	Collagenase NC10 and Endostatin	cle-1
PrileiEVm001621t1	MATH domain	-
PrileiEVm001623t1	DNA dealkylation involved in DNA repair	ASCC3
PrileiEVm001624t1	store-operated calcium channel activity	-
PrileiEVm001625t1	Adenylyl- / guanylyl cyclase, catalytic domain	-
PrileiEVm001626t1	calcium-transporting ATPase activity	ATP13A1
PrileiEVm001627t1	glutamate-gated calcium ion channel activity	GRIN2B
PrileiEVm001628t1	RNA catabolic process	STK31
PrileiEVm001629t1	zinc finger	-
PrileiEVm001630t1	solute carrier family 4, sodium bicarbonate	SLC4A7
PrileiEVm001631t1	LNS2	PITPNM2
PrileiEVm001632t1	solute carrier family 4, sodium bicarbonate	SLC4A7
PrileiEVm001633t1	Replication timing regulatory factor 1	RIF1
PrileiEVm001634t1	neurexin family protein binding	NLGN3
PrileiEVm001635t1	telomeric loop formation	DCLRE1B
PrileiEVm001636t1	zinc finger	-
PrileiEVm001637t1	Collagen type VI alpha 3	COL6A3
PrileiEVm001638t1	histone H2B conserved C-terminal lysine deubiquitination	USP42
PrileiEVm001639t1	Polyhomeotic-like protein 2	PHC2
PrileiEVm001640t1	Tensin like C1 domain containing phosphatase	TNS3
PrileiEVm001641t1	Phosphatidylinositol 3,4,5-trisphosphate 5-phosphatase	INPP5D
PrileiEVm001642t1	amine dehydrogenase activity	-
PrileiEVm001643t1	coagulation factor	F9
PrileiEVm001644t1	guanylate cyclase activity	NPR2
PrileiEVm001645t1	Domain of unknown function	NOTCH1
PrileiEVm001646t1	interferon-induced very large GTPase 1-like	GVINP1
PrileiEVm001647t1	Adenylyl- / guanylyl cyclase, catalytic domain	-
PrileiEVm001648t1	store-operated calcium channel activity	-
PrileiEVm001649t1	osmolarity-sensing cation channel activity	-
PrileiEVm001650t1	synapse defective 1, Rho GTPase, homolog 2 (C. elegans)	syd-1
PrileiEVm001651t1	calcium channel activity	-
PrileiEVm001652t1	Nidogen 1a	NID1
PrileiEVm001653t1	Structural maintenance of chromosomes	SMC3
PrileiEVm001654t1	Catalyzes a 2-step reaction, involving the ATP-dependent carboxylation of the covalently attached biotin in the first step and the transfer of the carboxyl group to pyruvate in the second	PC
PrileiEVm001655t1	phosphatidylinositol phospholipase C activity	PLCB4
PrileiEVm001656t1	Protein tyrosine phosphatase	-
PrileiEVm001657t1	carbohydrate binding	NOMO1
PrileiEVm001658t1	-	-
PrileiEVm001659t1	delayed rectifier potassium channel activity	KCNA2
PrileiEVm001660t1	FERM domain-containing protein 6	FRMD6
PrileiEVm001661t1	positive regulation of collagen biosynthetic process	SUCO
PrileiEVm001662t1	retinal rod cell development	RP1
PrileiEVm001663t1	Metal ion binding	TRERF1
PrileiEVm001664t1	Ubiquitin specific peptidase like 1	USPL1
PrileiEVm001665t1	Rho GTPase binding	-
PrileiEVm001666t1	C2 domain	Sytalpha
PrileiEVm001667t1	ankyrin repeat and	ANKS6
PrileiEVm001668t1	ATP binding. It is involved in the biological process described with protein phosphorylation	TTBK2
PrileiEVm001669t1	phosphatidylinositol phospholipase C activity	PLCB4
PrileiEVm001670t1	Paf1 RNA polymerase II complex component	CTR9
PrileiEVm001671t1	chromatin silencing by small RNA	NRDE2
PrileiEVm001672t1	Plexin A2	PLXNA2
PrileiEVm001673t1	Melanoma receptor tyrosine-protein kinase-like	EGFR
PrileiEVm001674t1	transposition, RNA-mediated	-
PrileiEVm001675t1	Helix-turn-helix of DDE superfamily endonuclease	-
PrileiEVm001677t1	mRNA cleavage involved in gene silencing by miRNA	MOV10
PrileiEVm001678t1	Poly (ADP-ribose) polymerase	PARP14
PrileiEVm001679t1	solute carrier family 4, sodium bicarbonate	SLC4A7
PrileiEVm001680t1	helicase activity	DHX38
PrileiEVm001681t1	mannose trimming involved in glycoprotein ERAD pathway	EDEM3
PrileiEVm001682t1	pre-miRNA export from nucleus	XPO5
PrileiEVm001683t1	Pleckstrin homology domain containing, family G (with RhoGef domain) member 1	PLEKHG1
PrileiEVm001684t1	MMS22-like	MMS22L
PrileiEVm001685t1	biogenesis factor 1	PEX1
PrileiEVm001686t1	Ankyrin repeat	-
PrileiEVm001687t1	neuromuscular junction development	PDZRN4
PrileiEVm001688t1	regulation of cell growth by extracellular stimulus	KIF26A
PrileiEVm001689t1	Centrosomal protein	CEP164
PrileiEVm001690t1	Has a role regulating cGMP transport in Malpighian tubule principal cells	PDE11A
PrileiEVm001692t1	Ankyrin repeats (3 copies)	-
PrileiEVm001693t1	delayed rectifier potassium channel activity	KCNA2
PrileiEVm001694t1	Catalyzes the attachment of alanine to tRNA(Ala) in a two-step reaction alanine is first activated by ATP to form Ala- AMP and then transferred to the acceptor end of tRNA(Ala). Also edits incorrectly charged tRNA(Ala) via its editing domain	AARS
PrileiEVm001695t1	Death domain-containing protein 1	DTHD1
PrileiEVm001696t1	E3 ubiquitin-protein ligase RNF123	RNF123
PrileiEVm001697t1	Diacylglycerol kinase	DGKD
PrileiEVm001698t1	insulin-like growth factor receptor signaling pathway	GIGYF1
PrileiEVm001699t1	Acts as a calcium-dependent, homophilic cell adhesion molecule that regulates neural recognition during the development of the nervous system. Component of the repulsive Plexin signaling response to regulate motor axon guidance at the embryonic stage. Also component of a receptor complex that is required in the adult visual system to innervate the lamina layer	PTK7
PrileiEVm001700t1	cAMP biosynthetic process	ADCY9
PrileiEVm001701t1	-	-
PrileiEVm001702t1	Zinc ion binding	BRPF1
PrileiEVm001703t1	Leucine Rich repeats (2 copies)	Nepn
PrileiEVm001704t1	AP endonuclease family 2	apn-1
PrileiEVm001706t1	Adenylyl- / guanylyl cyclase, catalytic domain	-
PrileiEVm001707t1	nucleic acid binding	Oaz
PrileiEVm001708t1	FERM, RhoGEF and pleckstrin	FARP2
PrileiEVm001709t1	Protein tyrosine phosphatase, receptor type, f polypeptide (PTPRF), interacting protein (Liprin), alpha	PPFIA1
PrileiEVm001710t1	CD80-like C2-set immunoglobulin domain	igcm-1
PrileiEVm001711t1	7 transmembrane receptor (rhodopsin family)	-
PrileiEVm001712t1	ATP-dependent microtubule motor activity, minus-end-directed	DNAH5
PrileiEVm001713t1	Myelin gene regulatory factor -C-terminal domain 1	MYRF
PrileiEVm001714t1	CREB binding protein	CREBBP
PrileiEVm001715t1	endosome organization	KIAA1033
PrileiEVm001717t1	SCA7, zinc-binding domain	ATXN7L1
PrileiEVm001718t1	damaged DNA binding	XPC
PrileiEVm001719t1	Potential DNA-binding domain	INO80D
PrileiEVm001721t1	Belongs to the TRAFAC class myosin-kinesin ATPase superfamily. Myosin family	MYO1F
PrileiEVm001723t1	lens induction in camera-type eye	HIPK1
PrileiEVm001724t1	CLIP1 zinc knuckle	CLIP1
PrileiEVm001725t1	neurogenic locus notch homolog protein	-
PrileiEVm001726t1	MyD88-dependent toll-like receptor signaling pathway	-
PrileiEVm001727t1	Large proline-rich protein	BAG6
PrileiEVm001728t1	AT-rich interactive domain-containing protein 5B	ARID5B
PrileiEVm001730t1	receptor signaling complex scaffold activity	GRIP1
PrileiEVm001731t1	ankyrin 3, node of Ranvier (ankyrin G)	-
PrileiEVm001732t1	homophilic cell adhesion via plasma membrane adhesion molecules	-
PrileiEVm001733t1	cGMP-inhibited cyclic-nucleotide phosphodiesterase activity	PDE3A
PrileiEVm001734t1	CUT	CUX2
PrileiEVm001735t1	serine-type endopeptidase inhibitor activity	axo
PrileiEVm001736t1	cellular response to paclitaxel	WDR35
PrileiEVm001737t1	Zinc-dependent metalloprotease	-
PrileiEVm001738t1	positive regulation of interleukin-4-mediated signaling pathway	PARP14
PrileiEVm001739t1	Rho GTPase binding	-
PrileiEVm001740t1	MAP-kinase scaffold activity	SPAG9
PrileiEVm001741t1	Intraflagellar transport protein 122 homolog	IFT122
PrileiEVm001742t1	Microtubule associated monooxygenase, calponin and LIM domain containing 3	MICAL3
PrileiEVm001743t1	Sushi domain-containing protein	-
PrileiEVm001744t1	GTPase activator activity	-
PrileiEVm001745t1	store-operated calcium channel activity	-
PrileiEVm001746t1	ATP-dependent microtubule motor activity, minus-end-directed	-
PrileiEVm001747t1	CASK interacting protein	CASKIN2
PrileiEVm001748t1	TIR domain	-
PrileiEVm001749t1	Immunoglobulin C-2 Type	IGSF9B
PrileiEVm001750t1	phosphorus-oxygen lyase activity. It is involved in the biological process described with	NPR2
PrileiEVm001751t1	ATP binding. It is involved in the biological process described with protein phosphorylation	DDR2
PrileiEVm001752t1	Prosaposin	PSAP
PrileiEVm001753t1	regulation of mRNA export from nucleus	ZC3H3
PrileiEVm001754t1	Echinoid	igcm-1
PrileiEVm001756t1	N-acetylglucosamine-1-phosphotransferase subunits alpha beta	GNPTAB
PrileiEVm001757t1	nucleic acid binding	-
PrileiEVm001758t1	diacylglycerol binding	UNC13C
PrileiEVm001759t1	-	-
PrileiEVm001760t1	Family with sequence similarity 160, member	FAM160A1
PrileiEVm001761t1	formin homology 2 domain containing	FHOD1
PrileiEVm001762t1	Rho guanyl-nucleotide exchange factor activity. It is involved in the biological process described with regulation of Rho protein signal transduction	ARHGEF26
PrileiEVm001763t1	Zinc finger MIZ domain-containing protein 1	ZMIZ1
PrileiEVm001764t1	Belongs to the class-I aminoacyl-tRNA synthetase family	IARS
PrileiEVm001765t1	renal phosphate ion absorption	SLC9A3R1
PrileiEVm001766t1	homophilic cell adhesion via plasma membrane adhesion molecules	PCDH9
PrileiEVm001767t1	exocytosis	LLGL1
PrileiEVm001768t1	DNA topoisomerase binding	TOPORS
PrileiEVm001769t1	cell cycle	WDR6
PrileiEVm001771t1	SMG5 nonsense mediated mRNA decay factor	SMG5
PrileiEVm001772t1	actin binding	HIP1
PrileiEVm001773t1	Domain of unknown function (DUF4042)	HEATR6
PrileiEVm001775t1	Fibulin 7	FBLN7
PrileiEVm001776t1	SEC24 homolog A, COPII coat complex component	SEC24A
PrileiEVm001777t1	RNA cap binding	EIF4G3
PrileiEVm001778t1	protein tyrosine phosphatase activity	-
PrileiEVm001779t1	peptidyl-tyrosine autophosphorylation	-
PrileiEVm001780t1	Von Willebrand factor D and EGF domain-containing protein-like	vwde
PrileiEVm001781t1	Laminin G domain	cspg4
PrileiEVm001782t1	FERM, RhoGEF and pleckstrin	FARP2
PrileiEVm001783t1	regulation of response to stimulus	-
PrileiEVm001784t1	Belongs to the WD repeat coronin family	-
PrileiEVm001785t1	Sterol regulatory	SREBF2
PrileiEVm001786t1	SCA7, zinc-binding domain	ATXN7L1
PrileiEVm001787t1	inositol monophosphate 3-phosphatase activity	INPP5F
PrileiEVm001788t1	sodium channel activity	-
PrileiEVm001789t1	nucleosome organization	UBN1
PrileiEVm001790t1	Ankyrin repeat	-
PrileiEVm001791t1	Mannosidase, alpha, class 2A, member 1	MAN2A1
PrileiEVm001792t1	5S rRNA binding	-
PrileiEVm001793t1	interferon regulatory factor	IRF4
PrileiEVm001794t1	post-chaperonin tubulin folding pathway	TBCD
PrileiEVm001795t1	It is involved in the biological process described with cell adhesion	ITGA7
PrileiEVm001796t1	JUN kinase kinase kinase activity	MAP3K1
PrileiEVm001797t1	actin binding	FHDC1
PrileiEVm001798t1	calcium-transporting ATPase activity	ATP2B1
PrileiEVm001799t1	voltage-gated potassium channel activity	KCNB1
PrileiEVm001800t1	CAP_GLY	-
PrileiEVm001801t1	peptidyl-tyrosine autophosphorylation	-
PrileiEVm001802t1	NAD+ ADP-ribosyltransferase activity	-
PrileiEVm001803t1	Deoxycytidyl transferase involved in DNA repair. Transfers a dCMP residue from dCTP to the 3'-end of a DNA primer in a template-dependent reaction. May assist in the first step in the bypass of abasic lesions by the insertion of a nucleotide opposite the lesion. Required for normal induction of mutations by physical and chemical agents	REV1
PrileiEVm001804t1	zinc finger	zcchc14
PrileiEVm001805t1	Calcium channel, voltage-dependent, alpha 2 delta subunit 3	CACNA2D3
PrileiEVm001806t1	rho GTPase-activating protein	ARHGAP44
PrileiEVm001807t1	interferon-beta production	TRIM56
PrileiEVm001808t1	Structural maintenance of chromosomes	SMC2
PrileiEVm001809t1	interferon-induced very large GTPase 1-like	GVINP1
PrileiEVm001810t1	hedgehog family protein binding	-
PrileiEVm001811t1	Crooked neck pre-mRNA splicing factor-like 1 (Drosophila)	CRNKL1
PrileiEVm001812t1	carbohydrate binding	SELP
PrileiEVm001813t1	positive regulation of actin filament bundle assembly	SYNPO2L
PrileiEVm001814t1	mRNA processing	RBM26
PrileiEVm001815t1	activity. It is involved in the biological process described with	KCNH5
PrileiEVm001816t1	Small G protein signaling modulator 1	SGSM1
PrileiEVm001817t1	zinc ion binding	ZSWIM6
PrileiEVm001818t1	ATP binding. It is involved in the biological process described with protein phosphorylation	DDR2
PrileiEVm001819t1	Belongs to the class-I aminoacyl-tRNA synthetase family	LARS
PrileiEVm001820t1	DNA-directed 5'-3' RNA polymerase activity	POLR2B
PrileiEVm001821t1	Zinc finger protein	hb
PrileiEVm001822t1	poly(ADP-ribose) glycohydrolase activity	PARG
PrileiEVm001823t1	guanylate cyclase activity	NPR2
PrileiEVm001824t1	Protein tyrosine kinase	DDR2
PrileiEVm001825t1	6-bladed beta-propeller	TRIM3
PrileiEVm001826t1	protein side chain deglutamylation	-
PrileiEVm001827t1	Leucine-rich repeats, typical (most populated) subfamily	-
PrileiEVm001828t1	translation	-
PrileiEVm001829t1	ATP-dependent helicase activity	DHX37
PrileiEVm001830t1	ATP-dependent DNA helicase activity	RTEL1
PrileiEVm001831t1	lipoprotein receptor-related protein	-
PrileiEVm001832t1	and Sec7	efa-6
PrileiEVm001833t1	FERM, RhoGEF and pleckstrin	FARP2
PrileiEVm001834t1	-	-
PrileiEVm001835t1	phosphatidylinositol phospholipase C activity	PLCB4
PrileiEVm001836t1	von Willebrand factor D and EGF	-
PrileiEVm001837t1	LIM domain and	LIMA1
PrileiEVm001838t1	TAF3 RNA polymerase II, TATA box binding protein (TBP)-associated factor, 140kDa	TAF3
PrileiEVm001839t1	negative regulation of neutrophil degranulation	-
PrileiEVm001840t1	regulation of endoplasmic reticulum stress-induced eIF2 alpha phosphorylation	EIF2AK3
PrileiEVm001841t1	sodium:proton antiporter activity	SLC9A1
PrileiEVm001842t1	exonuclease activity	REXO1
PrileiEVm001843t1	E3 ubiquitin-protein ligase	MARCH6
PrileiEVm001844t1	telomerase activity	TEP1
PrileiEVm001846t1	spindle assembly	HAUS6
PrileiEVm001847t1	sel-1 suppressor of lin-12-like 3 (C. elegans)	SEL1L3
PrileiEVm001848t1	homophilic cell adhesion via plasma membrane adhesion molecules	PCDH9
PrileiEVm001849t1	phosphatase, non-receptor type	PTPN14
PrileiEVm001850t1	semaphorin domain	SEMA5B
PrileiEVm001851t1	large conductance calcium-activated potassium channel activity	KCNMA1
PrileiEVm001852t1	calcium ion binding. It is involved in the biological process described with proteolysis	BMP1
PrileiEVm001853t1	Bromodomain-containing protein 1 isoform X1	BRD1
PrileiEVm001854t1	endocytosis	-
PrileiEVm001855t1	protein transport	KIAA0196
PrileiEVm001856t1	nucleologenesis	POLR1B
PrileiEVm001858t1	MAP kinase kinase kinase activity	MAP3K13
PrileiEVm001859t1	Acts as a calcium-dependent, homophilic cell adhesion molecule that regulates neural recognition during the development of the nervous system. Component of the repulsive Plexin signaling response to regulate motor axon guidance at the embryonic stage. Also component of a receptor complex that is required in the adult visual system to innervate the lamina layer	PTK7
PrileiEVm001860t1	protein capicua homolog	CIC
PrileiEVm001863t1	active borate transmembrane transporter activity	SLC4A11
PrileiEVm001864t1	Zinc finger RNA binding protein 2	ZFR2
PrileiEVm001865t1	phosphatidylinositol 5-phosphate metabolic process	MTMR4
PrileiEVm001866t1	GTPase activator activity	ARHGAP6
PrileiEVm001867t1	DUF1771	N4BP2
PrileiEVm001868t1	RNA secondary structure unwinding	DDX20
PrileiEVm001869t1	calcium-transporting ATPase activity	ATP2B1
PrileiEVm001870t1	Crm, cramped-like (Drosophila)	CRAMP1L
PrileiEVm001871t1	potassium voltage-gated channel, subfamily H	KCNH7
PrileiEVm001872t1	protein auto-ADP-ribosylation	TNKS2
PrileiEVm001873t1	leucine-rich repeats and immunoglobulin-like domains	LRIG3
PrileiEVm001874t1	Protein present in Fab1, YOTB, Vac1, and EEA1	FGD3
PrileiEVm001875t1	Belongs to the MIP aquaporin (TC 1.A.8) family	-
PrileiEVm001876t1	Death domain-containing protein 1	DTHD1
PrileiEVm001878t1	calcium ion binding. It is involved in the biological process described with homophilic cell adhesion via plasma membrane adhesion molecules	DCHS2
PrileiEVm001879t1	calcium-transporting ATPase activity	ATP2B1
PrileiEVm001880t1	Protein present in Fab1, YOTB, Vac1, and EEA1	FGD3
PrileiEVm001881t1	Rho guanyl-nucleotide exchange factor activity	PLEKHG1
PrileiEVm001882t1	ATP-dependent RNA helicase DHX36	DHX36
PrileiEVm001883t1	Stromal antigen	STAG2
PrileiEVm001884t1	DNA replication	ORC1
PrileiEVm001885t1	In Between Ring fingers	-
PrileiEVm001886t1	biological adhesion	SSPO
PrileiEVm001887t1	homophilic cell adhesion via plasma membrane adhesion molecules	PCDH9
PrileiEVm001888t1	Serpentine type 7TM GPCR chemoreceptor Srx	HRH3
PrileiEVm001889t1	NACHT, LRR and PYD domains-containing protein	-
PrileiEVm001890t1	Lethal(2) giant	LLGL1
PrileiEVm001891t1	Solute carrier family 12	-
PrileiEVm001892t1	It is involved in the biological process described with cell adhesion	ITGA7
PrileiEVm001893t1	potassium:sodium symporter activity	SLC12A1
PrileiEVm001894t1	positive regulation of myosin-light-chain-phosphatase activity	PPP1R12C
PrileiEVm001895t1	Transmembrane signaling receptor activity. It is involved in the biological process described with cell surface receptor signaling pathway	-
PrileiEVm001896t1	homophilic cell adhesion via plasma membrane adhesion molecules	PCDHGC5
PrileiEVm001897t1	G-protein coupled receptor activity. It is involved in the biological process described with G-protein coupled receptor signaling pathway	GRM3
PrileiEVm001898t1	Actin interacting protein 3	SRCIN1
PrileiEVm001899t1	Rho GTPase binding	DIAPH1
PrileiEVm001900t1	transmembrane receptor protein tyrosine kinase activity	ROR1
PrileiEVm001901t1	cochlea morphogenesis	MYO3A
PrileiEVm001902t1	leucine rich region	ZNF202
PrileiEVm001903t1	Belongs to the cation transport ATPase (P-type) (TC 3.A.3) family. Type IV subfamily	ATP8A1
PrileiEVm001904t1	cerebellar granule cell precursor tangential migration	TTBK2
PrileiEVm001905t1	peptidase activity	KY
PrileiEVm001906t1	actin binding. It is involved in the biological process described with	PARVA
PrileiEVm001907t1	Ankyrin repeats (many copies)	-
PrileiEVm001908t1	vesicle-mediated transport	SEC31A
PrileiEVm001909t1	calcium ion binding. It is involved in the biological process described with proteolysis	BMP1
PrileiEVm001910t1	Tubulin tyrosine ligase-like family, member	TTLL8
PrileiEVm001911t1	calcium-transporting ATPase activity	ATP2B1
PrileiEVm001912t1	Histone deacetylase complex subunit SAP130 C-terminus	SAP130
PrileiEVm001913t1	Zinc finger, C2H2 type	-
PrileiEVm001914t1	regulator of nonsense transcripts	UPF1
PrileiEVm001915t1	extension of a leading process involved in cell motility in cerebral cortex radial glia guided migration	SRGAP3
PrileiEVm001916t1	NYN domain	-
PrileiEVm001917t1	guanylate cyclase activity	NPR2
PrileiEVm001918t1	tRNA export from nucleus	NOL6
PrileiEVm001919t1	positive regulation of brown fat cell differentiation	MECOM
PrileiEVm001920t1	Sortilin-related VPS10 domain containing receptor	SORCS1
PrileiEVm001921t1	It is involved in the biological process described with cell adhesion	ITGA7
PrileiEVm001922t1	nuclear pore localization	NUP133
PrileiEVm001923t1	DNA-dependent RNA polymerase catalyzes the transcription of DNA into RNA using the four ribonucleoside triphosphates as substrates	POLR3B
PrileiEVm001924t1	Domain of unknown function (DUF3504)	-
PrileiEVm001925t1	GTPase activator activity	ARHGAP39
PrileiEVm001926t1	lymphoid lineage cell migration into thymus	-
PrileiEVm001927t1	demethylase	KDM2A
PrileiEVm001928t1	proline-rich region binding	-
PrileiEVm001929t1	ubiquitin-protein transferase activity	HECW1
PrileiEVm001930t1	nuclear-transcribed mRNA catabolic process, nonsense-mediated decay	SMG7
PrileiEVm001931t1	protein phosphatase regulator activity	PPP4R1
PrileiEVm001932t1	BRIGHT, ARID (A/T-rich interaction domain) domain	ARID5B
PrileiEVm001933t1	Protocadherin 7	PCDH7
PrileiEVm001934t1	positive regulation of interleukin-4-mediated signaling pathway	PARP14
PrileiEVm001935t1	Solute carrier family 12	-
PrileiEVm001936t1	positive regulation of pinocytosis	ANKFY1
PrileiEVm001937t1	Chitin-binding domain type 2	-
PrileiEVm001938t1	signal clustering	SEMA5A
PrileiEVm001939t1	LIM domain	LMO7
PrileiEVm001940t1	nuclear export	NEMF
PrileiEVm001941t1	In Between Ring fingers	-
PrileiEVm001942t1	MULE transposase domain	-
PrileiEVm001943t1	MANEC	-
PrileiEVm001944t1	AARP2CN (NUC121) domain	BMS1
PrileiEVm001945t1	ankyrin 3, node of Ranvier (ankyrin G)	-
PrileiEVm001946t1	zinc ion binding	-
PrileiEVm001947t1	positive regulation by virus of viral protein levels in host cell	DDB1
PrileiEVm001948t1	Transient receptor potential cation channel subfamily A member 1	TRPA1
PrileiEVm001949t1	ATP binding. It is involved in the biological process described with protein phosphorylation	DDR2
PrileiEVm001950t1	Cysteine rich repeat	GLG1
PrileiEVm001951t1	ATP binding	HSPA12A
PrileiEVm001952t1	ankyrin 3, node of Ranvier (ankyrin G)	-
PrileiEVm001953t1	The JNK-interacting protein (JIP) group of scaffold proteins selectively mediates JNK-signaling by aggregating specific components of the MAPK cascade to form a functional JNK signaling module. May function as a regulator of vesicle transport, through interactions with the JNK-signaling components and motor proteins. Syd is required for efficient kinesin-I mediated axonal transport	SPAG9
PrileiEVm001954t1	AP-3 complex subunit	AP3B2
PrileiEVm001955t1	Solute carrier family 12	-
PrileiEVm001956t1	It is involved in the biological process described with signal transduction	RAPH1
PrileiEVm001957t1	regulation of vesicle fusion	TBC1D8
PrileiEVm001958t1	thrombospondin type-1 domain-containing protein 4	THSD4
PrileiEVm001959t1	Poly(ADP-ribose) polymerase catalytic domain	-
PrileiEVm001960t1	neurexin family protein binding	NLGN3
PrileiEVm001962t1	-	-
PrileiEVm001964t1	regulation of neuron death	SARM1
PrileiEVm001965t1	Erythrocyte membrane protein band 4.1 like	EPB41L4B
PrileiEVm001966t1	voltage-gated proton channel activity	HVCN1
PrileiEVm001967t1	large conductance calcium-activated potassium channel activity	KCNMA1
PrileiEVm001968t1	Belongs to the cation transport ATPase (P-type) (TC 3.A.3) family. Type IV subfamily	ATP8A1
PrileiEVm001969t1	Zinc finger, C2H2 type	-
PrileiEVm001970t1	nuclear export signal receptor activity	XPO4
PrileiEVm001972t1	Metal ion binding. It is involved in the biological process described with synaptic transmission	NRXN2
PrileiEVm001974t1	alkaline phosphatase activity	ALPI
PrileiEVm001975t1	Exportin 6	XPO6
PrileiEVm001976t1	Cell-cycle sustaining, positive selection,	-
PrileiEVm001977t1	CD80-like C2-set immunoglobulin domain	NPHS1
PrileiEVm001978t1	Serine threonine-protein kinase SIK3	SIK3
PrileiEVm001979t1	Protocadherin 7	PCDH7
PrileiEVm001980t1	Nck-associated protein 1	NCKAP1
PrileiEVm001981t1	Adenylyl- / guanylyl cyclase, catalytic domain	-
PrileiEVm001982t1	Rho guanyl-nucleotide exchange factor activity	PLEKHG7
PrileiEVm001983t1	Growth factor receptor domain IV	EGFR
PrileiEVm001984t1	Armadillo/beta-catenin-like repeats	-
PrileiEVm001985t1	Tubulin tyrosine ligase-like family, member 11	TTLL11
PrileiEVm001986t1	calcium-transporting ATPase activity	ATP2B1
PrileiEVm001987t1	lipoprotein receptor-related protein	LRP8
PrileiEVm001988t1	Coiled-coil protein 142	CCDC142
PrileiEVm001989t1	transmembrane receptor protein tyrosine kinase activity. It is involved in the biological process described with protein phosphorylation	ALK
PrileiEVm001990t1	Leucine-rich repeats and immunoglobulin-like domains	LRIG3
PrileiEVm001991t1	potassium voltage-gated channel, subfamily H	KCNH7
PrileiEVm001993t1	cytoplasmic pattern recognition receptor signaling pathway in response to virus	IFIH1
PrileiEVm001994t1	Belongs to the peptidase C19 family	USP25
PrileiEVm001995t1	Sushi, von Willebrand factor type A, EGF and pentraxin	-
PrileiEVm001996t1	positive regulation of T-helper 17 cell differentiation	NFKBIZ
PrileiEVm001997t1	ankyrin 3, node of Ranvier (ankyrin G)	-
PrileiEVm001998t1	cytoplasmic pattern recognition receptor signaling pathway in response to virus	IFIH1
PrileiEVm001999t1	mitotic cytokinesis	INCENP
PrileiEVm002000t1	PDZ domain containing RING finger	PDZRN3
PrileiEVm002001t1	Ankyrin repeat	ANKRD35
PrileiEVm002002t1	Death-associated protein 6	DAXX
PrileiEVm002003t1	Belongs to the TRAFAC class myosin-kinesin ATPase superfamily. Myosin family	MYO1E
PrileiEVm002005t1	Ankyrin repeat	TRPV6
PrileiEVm002006t1	Intersectin 1 (SH3 domain protein)	ITSN1
PrileiEVm002007t1	activity. It is involved in the biological process described with	KCNH5
PrileiEVm002008t1	Calcium channel, voltage-dependent, alpha 2 delta subunit 3	CACNA2D3
PrileiEVm002009t1	It is involved in the biological process described with proteolysis	-
PrileiEVm002010t1	voltage-gated potassium channel activity involved in SA node cell action potential depolarization	HCN3
PrileiEVm002011t1	Protocadherin	PCDH9
PrileiEVm002012t1	regulation of protein complex stability	TRAPPC11
PrileiEVm002013t1	sequence-specific DNA binding. It is involved in the biological process described with regulation of transcription, DNA-templated	FOXP4
PrileiEVm002014t1	Metal ion binding	TRERF1
PrileiEVm002016t1	Protocadherin 7	PCDH7
PrileiEVm002017t1	It is involved in the biological process described with protein phosphorylation	msn
PrileiEVm002018t1	ATP binding. It is involved in the biological process described with protein phosphorylation	DDR2
PrileiEVm002019t1	Protein kinase C conserved region 2 (CalB)	-
PrileiEVm002020t1	Belongs to the cation transport ATPase (P-type) (TC 3.A.3) family. Type IV subfamily	ATP11B
PrileiEVm002021t1	homophilic cell adhesion via plasma membrane adhesion molecules	-
PrileiEVm002022t1	Tectonic family member 2	TCTN2
PrileiEVm002023t1	It is involved in the biological process described with snRNA processing	INTS2
PrileiEVm002024t1	Lysine-specific demethylase 4C	KDM4C
PrileiEVm002025t1	potassium:sodium symporter activity	SLC12A1
PrileiEVm002026t1	Src homology 3 domains	SORBS1
PrileiEVm002028t1	negative regulation of ERK5 cascade	MAPK7
PrileiEVm002029t1	ARF guanyl-nucleotide exchange factor activity. It is involved in the biological process described with regulation of ARF protein signal transduction	IQSEC1
PrileiEVm002030t1	cilium movement	WDR66
PrileiEVm002032t1	ligand-gated sodium channel activity	SCNN1B
PrileiEVm002034t1	non-membrane spanning protein tyrosine kinase activity	TNK2
PrileiEVm002035t1	Calcium ion binding. It is involved in the biological process described with cell cycle arrest	DST
PrileiEVm002036t1	It is involved in the biological process described with RNA processing	-
PrileiEVm002037t1	Adenylyl- / guanylyl cyclase, catalytic domain	-
PrileiEVm002038t1	Structural maintenance of chromosomes protein 6	SMC6
PrileiEVm002039t1	Tudor domain-containing protein 5	TDRD5
PrileiEVm002040t1	mitochondrial DNA replication	POLG
PrileiEVm002041t1	homeodomain transcription factor	PHTF1
PrileiEVm002042t1	Ankyrin repeat	-
PrileiEVm002043t1	MORN repeat	JPH3
PrileiEVm002044t1	Immunoglobulin C-2 Type	IGSF9B
PrileiEVm002045t1	Domain of unknown function (DUF4347)	ECT2L
PrileiEVm002046t1	kinase N2	PKN2
PrileiEVm002047t1	-	-
PrileiEVm002048t1	stress-activated protein kinase signaling cascade	SLK
PrileiEVm002049t1	Adenylyl- / guanylyl cyclase, catalytic domain	-
PrileiEVm002050t1	Rho GTPase binding	DIAPH1
PrileiEVm002051t1	cell division	HMCN1
PrileiEVm002052t1	Domain of unknown function (DUF4211)	QSER1
PrileiEVm002053t1	miRNA mediated inhibition of translation	TNRC6C
PrileiEVm002054t1	Belongs to the peptidase C19 family	USP7
PrileiEVm002055t1	poly(ADP-ribose) glycohydrolase activity	-
PrileiEVm002056t1	DNA binding	TGIF2LX
PrileiEVm002057t1	spectrin binding	ANKDD1A
PrileiEVm002058t1	Mab-21	Cralbp
PrileiEVm002059t1	ATP-dependent DNA helicase Q5	RECQL5
PrileiEVm002060t1	Neural cell adhesion molecule	Fas2
PrileiEVm002061t1	EP4 subtype prostaglandin E2 receptor binding	-
PrileiEVm002062t1	cargo loading into COPII-coated vesicle	SEC24C
PrileiEVm002063t1	Death domain	DAPK1
PrileiEVm002064t1	development of secondary female sexual characteristics	IRF2BPL
PrileiEVm002065t1	negative regulation of phosphatase activity	TMEM132E
PrileiEVm002066t1	Fc fragment of IgG binding protein	FCGBP
PrileiEVm002067t1	guanylate cyclase activity	NPR2
PrileiEVm002068t1	THAP domain containing 9	THAP9
PrileiEVm002069t1	Annexin A6	ANXA6
PrileiEVm002070t1	Fibronectin type 3 domain	-
PrileiEVm002071t1	BTB And C-terminal Kelch	KLHL3
PrileiEVm002072t1	phospholipid-translocating ATPase activity	ATP9A
PrileiEVm002073t1	Cilia and flagella associated protein 70	TTC18
PrileiEVm002074t1	Thrombospondin type 1 repeats	-
PrileiEVm002075t1	MICAL-like	MICALL2
PrileiEVm002076t1	cellular response to endothelin	BCAR1
PrileiEVm002077t1	mitotic chromosome condensation	NCAPG
PrileiEVm002078t1	calcium-transporting ATPase activity	ATP2B1
PrileiEVm002079t1	Animal haem peroxidase	-
PrileiEVm002081t1	-	-
PrileiEVm002082t1	Protein tyrosine phosphatase, receptor type, M	PTPRM
PrileiEVm002083t1	Sorbin homologous domain	SORBS1
PrileiEVm002084t1	ATP-dependent microtubule motor activity, plus-end-directed	KIF11
PrileiEVm002085t1	It is involved in the biological process described with proteolysis	-
PrileiEVm002086t1	calcium ion binding	-
PrileiEVm002087t1	Adenylyl- / guanylyl cyclase, catalytic domain	-
PrileiEVm002088t1	Ubiquitin specific peptidase 48	USP48
PrileiEVm002089t1	large conductance calcium-activated potassium channel activity	KCNMA1
PrileiEVm002090t1	zinc ion binding	ZBBX
PrileiEVm002091t1	C-type lectin (CTL) or carbohydrate-recognition domain (CRD)	CLEC4G
PrileiEVm002092t1	Adenylyl- / guanylyl cyclase, catalytic domain	-
PrileiEVm002093t1	axonemal central apparatus assembly	HYDIN
PrileiEVm002094t1	glucan metabolic process	PHKB
PrileiEVm002095t1	GKAP/Homer scaffold activity	-
PrileiEVm002096t1	HELP motif	-
PrileiEVm002097t1	Adenylyl- / guanylyl cyclase, catalytic domain	-
PrileiEVm002098t1	centriole replication	PLK4
PrileiEVm002099t1	U2 snRNP-associated SURP	U2SURP
PrileiEVm002100t1	Serine threonine-protein kinase	NEK1
PrileiEVm002101t1	ATP-dependent microtubule motor activity, minus-end-directed	DNAH2
PrileiEVm002102t1	Adenylyl- / guanylyl cyclase, catalytic domain	-
PrileiEVm002103t1	DNA- binding	LCORL
PrileiEVm002104t1	Adenylyl- / guanylyl cyclase, catalytic domain	-
PrileiEVm002105t1	Immunoglobulin C-2 Type	IGSF9B
PrileiEVm002106t1	neurexin family protein binding	NLGN3
PrileiEVm002107t1	Tudor domain	TDRD10
PrileiEVm002109t1	stabilization of membrane potential	KCNK18
PrileiEVm002110t1	ion channel 3	ASIC3
PrileiEVm002111t1	actin binding	KLHL5
PrileiEVm002112t1	poly ADP-ribose polymerase	PARP12
PrileiEVm002113t1	microtubule motor activity	-
PrileiEVm002114t1	ATP binding. It is involved in the biological process described with protein phosphorylation	EPHA5
PrileiEVm002115t1	atrial septum secundum morphogenesis	WHSC1
PrileiEVm002116t1	Notch signaling pathway	MIB1
PrileiEVm002117t1	DNA replication proofreading	POLD1
PrileiEVm002118t1	serine-type endopeptidase inhibitor activity	axo
PrileiEVm002120t1	protein serine/threonine kinase activity	NEK10
PrileiEVm002122t1	cell wall polysaccharide biosynthetic process	-
PrileiEVm002123t1	Elongation factor Tu GTP binding domain containing 1	EFTUD1
PrileiEVm002124t1	Disintegrin and metalloproteinase domain-containing protein	-
PrileiEVm002125t1	aminopeptidase activity	DNPEP
PrileiEVm002126t1	USP8 interacting	RNF41
PrileiEVm002127t1	Short calmodulin-binding motif containing conserved Ile and Gln residues.	IQCH
PrileiEVm002129t1	Ion transport protein	TPCN3
PrileiEVm002130t1	Component of the Mediator complex, a coactivator involved in the regulated transcription of nearly all RNA polymerase II-dependent genes. Mediator functions as a bridge to convey information from gene-specific regulatory proteins to the basal RNA polymerase II transcription machinery. Mediator is recruited to promoters by direct interactions with regulatory proteins and serves as a scaffold for t…	MED24
PrileiEVm002131t1	Broad-Complex, Tramtrack and Bric a brac	-
PrileiEVm002132t1	Belongs to the OSBP family	OSBPL11
PrileiEVm002133t1	promoter-specific chromatin binding	RBL1
PrileiEVm002134t1	-	-
PrileiEVm002135t1	cilium-dependent cell motility	-
PrileiEVm002136t1	heavy chain	DNAH12
PrileiEVm002137t1	Ion channel activity. It is involved in the biological process described with ion transport	CNGB1
PrileiEVm002138t1	post-embryonic retina morphogenesis in camera-type eye	CCDC66
PrileiEVm002139t1	It is involved in the biological process described with signal transduction	UNC5C
PrileiEVm002140t1	Cyclic nucleotide-monophosphate binding domain	-
PrileiEVm002141t1	T-box transcription factor TBX2 isoform X1	TBX2
PrileiEVm002142t1	T-box transcription factor TBX2 isoform X1	TBX2
PrileiEVm002143t1	stress-activated protein kinase signaling cascade	SLK
PrileiEVm002144t1	A domain family that is part of the cupin metalloenzyme superfamily.	KDM6A
PrileiEVm002145t1	HEAT repeats	HEATR4
PrileiEVm002146t1	regulation of TOR signaling	TTI1
PrileiEVm002147t1	nuclear export signal receptor activity	XPO7
PrileiEVm002149t1	nuclear migration along microfilament	SUN2
PrileiEVm002150t1	G-protein coupled receptor	-
PrileiEVm002151t1	It is involved in the biological process described with cell adhesion	ITGA7
PrileiEVm002152t1	Zinc finger protein	hb
PrileiEVm002153t1	G-protein coupled acetylcholine receptor activity. It is involved in the biological process described with G-protein coupled receptor signaling pathway	CHRM5
PrileiEVm002155t1	Ligand binding domain of hormone receptors	E75
PrileiEVm002156t1	Adenylyl- / guanylyl cyclase, catalytic domain	-
PrileiEVm002157t1	nucleic acid binding	SLTM
PrileiEVm002158t1	CLIP-associating protein 1 isoform X1	CLASP1
PrileiEVm002159t1	actin filament reorganization	fry
[truncated: 16,555 more rows]

## Sheet: diamond
id	diamond_hit	coverage	evalue	description
PrileiEVm011430t1	XP_009021285.1	64.4	1.43e-160	XP_009021285.1 hypothetical protein HELRODRAFT_185763 [Helobdella robusta]
PrileiEVm011430t1	ELT94836.1	59.2	4.91e-153	ELT94836.1 hypothetical protein CAPTEDRAFT_21718 [Capitella teleta]
PrileiEVm011430t1	XP_015928348.1	54.6	2.05e-143	XP_015928348.1 eukaryotic translation initiation factor 5 [Parasteatoda tepidariorum]
PrileiEVm011430t1	XP_019927916.2	52.9	4.52e-143	XP_019927916.2 eukaryotic translation initiation factor 5 [Crassostrea gigas]
PrileiEVm011430t1	XP_023235326.1	54.6	9.08e-142	XP_023235326.1 eukaryotic translation initiation factor 5-like [Centruroides sculpturatus]
PrileiEVm011430t1	XP_029648565.1	53.5	3.04e-141	XP_029648565.1 eukaryotic translation initiation factor 5 [Octopus sinensis]
PrileiEVm011430t1	XP_014781537.1	53.5	4.44e-141	XP_014781537.1 PREDICTED: eukaryotic translation initiation factor 5-like [Octopus bimaculoides]
PrileiEVm011430t1	KFM72874.1	56.0	4.91e-141	KFM72874.1 Eukaryotic translation initiation factor 5, partial [Stegodyphus mimosarum]
PrileiEVm011430t1	XP_033735148.1	52.7	1.16e-140	XP_033735148.1 eukaryotic translation initiation factor 5-like [Pecten maximus]
PrileiEVm011430t1	SVE94219.1	52.3	3.51e-140	SVE94219.1 EOG090X05QT [Simocephalus serrulatus]
PrileiEVm011430t1	XP_035213701.1	57.6	7.73e-140	XP_035213701.1 eukaryotic translation initiation factor 5-like isoform X2 [Stegodyphus dumicola]
PrileiEVm011430t1	XP_013397528.1	54.2	2.23e-139	XP_013397528.1 eukaryotic translation initiation factor 5 [Lingula anatina]
PrileiEVm011430t1	SVE93600.1	53.5	3.91e-139	SVE93600.1 EOG090X05QT [Scapholeberis mucronata]
PrileiEVm011430t1	XP_035213698.1	56.2	7.21e-139	XP_035213698.1 eukaryotic translation initiation factor 5-like isoform X1 [Stegodyphus dumicola]
PrileiEVm011430t1	SVE72918.1	51.7	7.52e-139	SVE72918.1 EOG090X05QT [Ceriodaphnia reticulata]
PrileiEVm011430t1	XP_021360396.1	53.1	1.05e-138	XP_021360396.1 eukaryotic translation initiation factor 5-like [Mizuhopecten yessoensis]
PrileiEVm011430t1	XP_002732974.1	52.2	1.83e-138	XP_002732974.1 PREDICTED: eukaryotic translation initiation factor 5-like isoform X1 [Saccoglossus kowalevskii]
PrileiEVm011430t1	SVE69782.1	52.1	2.11e-138	SVE69782.1 EOG090X05QT [Eubosmina coregoni]
PrileiEVm011430t1	XP_022333603.1	53.0	5.32e-138	XP_022333603.1 LOW QUALITY PROTEIN: eukaryotic translation initiation factor 5-like [Crassostrea virginica]
PrileiEVm011430t1	KAF2893095.1	58.0	2.49e-137	KAF2893095.1 hypothetical protein ILUMI_13080 [Ignelater luminosus]
PrileiEVm011430t1	XP_022094015.1	53.0	2.73e-137	XP_022094015.1 eukaryotic translation initiation factor 5-like [Acanthaster planci]
PrileiEVm011430t1	XP_018565254.1	56.0	4.84e-137	XP_018565254.1 eukaryotic translation initiation factor 5 [Anoplophora glabripennis]
PrileiEVm011430t1	XP_023025177.1	55.2	7.06e-137	XP_023025177.1 eukaryotic translation initiation factor 5 [Leptinotarsa decemlineata]
PrileiEVm011430t1	XP_033627197.1	53.6	8.49e-137	XP_033627197.1 eukaryotic translation initiation factor 5-like [Asterias rubens]
PrileiEVm011430t1	SVE76367.1	57.4	1.68e-136	SVE76367.1 EOG090X05QT [Daphnia longispina]
PrileiEVm029336t1	YP_001315152.1	50.0	1.58e-103	YP_001315152.1 NADH dehydrogenase subunit 4 [Perionyx excavatus]
PrileiEVm029336t1	YP_009144477.1	48.9	1.58e-103	YP_009144477.1 NADH dehydrogenase subunit 4 [Metaphire californica]
PrileiEVm029336t1	CVK87303.1	50.7	6.88e-103	CVK87303.1 NADH dehydrogenase subunit 4 [Haementeria officinalis]
PrileiEVm029336t1	YP_009244920.1	47.9	3.48e-102	YP_009244920.1 NADH dehydrogenase subunit 4 [Amynthas triastriatus]
PrileiEVm029336t1	AOR07192.1	50.1	4.91e-102	AOR07192.1 NADH dehydrogenase subunit 4 [Mesenchytraeus solifugus]
PrileiEVm029336t1	YP_009244959.1	47.7	4.91e-102	YP_009244959.1 NADH dehydrogenase subunit 4 [Amynthas robustus]
PrileiEVm029336t1	YP_009255778.1	51.5	5.42e-102	YP_009255778.1 NADH dehydrogenase subunit 4 [Placobdella lamothei]
PrileiEVm029336t1	AOR07195.1	51.4	6.92e-102	AOR07195.1 NADH dehydrogenase subunit 4 [Mesenchytraeus hydrius]
PrileiEVm029336t1	QMS48890.1	52.1	7.64e-102	QMS48890.1 NADH dehydrogenase subunit 4 [Haementeria acuecueyetzin]
PrileiEVm029336t1	AOR07191.1	51.4	9.76e-102	AOR07191.1 NADH dehydrogenase subunit 4 [Mesenchytraeus cf. pedatus SL-2017]
PrileiEVm029336t1	YP_009131510.1	48.0	1.18e-101	YP_009131510.1 NADH dehydrogenase subunit 4 [Tevnia jerichonana]
PrileiEVm029336t1	QGZ09994.1	48.4	1.38e-101	QGZ09994.1 NADH dehydrogenase subunit 4 [Eisenia nordenskioldi nordenskioldi]
PrileiEVm029336t1	YP_009092417.1	47.9	3.86e-101	YP_009092417.1 NADH dehydrogenase subunit 4 [Amynthas aspergillus]
PrileiEVm029336t1	AOR07194.1	50.2	7.67e-101	AOR07194.1 NADH dehydrogenase subunit 4 [Mesenchytraeus cf. gelidus SL-2017]
PrileiEVm029336t1	YP_009244894.1	47.4	7.67e-101	YP_009244894.1 NADH dehydrogenase subunit 4 [Amynthas cucullatus]
PrileiEVm029336t1	YP_009131458.1	46.9	9.29e-101	YP_009131458.1 NADH dehydrogenase subunit 4 [Lamellibrachia luymesi]
PrileiEVm029336t1	CVK87357.1	51.4	1.68e-100	CVK87357.1 NADH dehydrogenase subunit 4 [Placobdella parasitica]
PrileiEVm029336t1	QGZ09955.1	48.7	2.15e-100	QGZ09955.1 NADH dehydrogenase subunit 4 [Eisenia nordenskioldi nordenskioldi]
PrileiEVm029336t1	YP_009244855.1	46.9	2.15e-100	YP_009244855.1 NADH dehydrogenase subunit 4 [Amynthas carnosus]
PrileiEVm029336t1	YP_009131471.1	46.9	2.60e-100	YP_009131471.1 NADH dehydrogenase subunit 4 [Oasisia alvinae]
PrileiEVm029336t1	YP_009244881.1	47.2	3.03e-100	YP_009244881.1 NADH dehydrogenase subunit 4 [Amynthas morrisi]
PrileiEVm029336t1	QGZ10072.1	49.3	3.03e-100	QGZ10072.1 NADH dehydrogenase subunit 4 [Eisenia balatonica]
PrileiEVm029336t1	QGZ09968.1	50.7	3.03e-100	QGZ09968.1 NADH dehydrogenase subunit 4 [Eisenia nana]
PrileiEVm029336t1	YP_009144490.1	47.3	3.03e-100	YP_009144490.1 NADH dehydrogenase subunit 4 [Amynthas gracilis]
PrileiEVm029336t1	YP_009244946.1	48.2	4.28e-100	YP_009244946.1 NADH dehydrogenase subunit 4 [Amynthas pectiniferus]
PrileiEVm029766t1	CDS30780.1	58.7	5.61e-34	CDS30780.1 expressed protein [Hymenolepis microstoma]
PrileiEVm029766t1	RUS68463.1	60.2	1.69e-33	RUS68463.1 hypothetical protein EGW08_023775 [Elysia chlorotica]
PrileiEVm029766t1	CUT99816.1	61.0	1.78e-32	CUT99816.1 senescence associated protein [Echinococcus multilocularis]
PrileiEVm029766t1	CUT98476.1	60.3	2.19e-32	CUT98476.1 senescence associated protein [Echinococcus multilocularis]
PrileiEVm029766t1	CDI96790.2	70.1	1.17e-28	CDI96790.2 rRNA promoter binding protein [Echinococcus multilocularis]
PrileiEVm029766t1	CUT98442.1	70.1	2.36e-28	CUT98442.1 rRNA promoter binding protein [Echinococcus multilocularis]
PrileiEVm029766t1	CDS36813.1	70.1	2.99e-28	CDS36813.1 rRNA promoter binding protein [Echinococcus multilocularis]
PrileiEVm029766t1	CUT99815.1	70.1	4.43e-28	CUT99815.1 rRNA promoter binding protein [Echinococcus multilocularis]
PrileiEVm029766t1	OWF36832.1	77.5	9.80e-28	OWF36832.1 hypothetical protein KP79_PYT02793 [Mizuhopecten yessoensis]
PrileiEVm029766t1	CUT98467.1	70.1	1.07e-27	CUT98467.1 rRNA promoter binding protein [Echinococcus multilocularis]
PrileiEVm029766t1	VDO00903.1	61.0	5.66e-27	VDO00903.1 unnamed protein product [Rodentolepis nana]
PrileiEVm029766t1	VDN97813.1	62.1	7.45e-26	VDN97813.1 unnamed protein product [Rodentolepis nana]
PrileiEVm029766t1	CUT98473.1	69.0	1.09e-25	CUT98473.1 rRNA promoter binding protein [Echinococcus multilocularis]
PrileiEVm029766t1	RUS68392.1	62.2	4.55e-23	RUS68392.1 hypothetical protein EGW08_023846 [Elysia chlorotica]
PrileiEVm029766t1	CUT98729.1	65.9	9.08e-23	CUT98729.1 rRNA promoter binding protein [Echinococcus multilocularis]
PrileiEVm029766t1	XP_028254824.1	49.6	5.25e-22	XP_028254824.1 LOW QUALITY PROTEIN: vegetative cell wall protein gp1-like [Parambassis ranga]
PrileiEVm029766t1	RXN14999.1	60.8	3.21e-21	RXN14999.1 rRNA promoter binding [Labeo rohita]
PrileiEVm029766t1	RXN15085.1	60.8	3.21e-21	RXN15085.1 rRNA promoter binding [Labeo rohita]
PrileiEVm029766t1	KAB5515549.1	52.0	8.95e-21	KAB5515549.1 hypothetical protein PHYPO_G00249140 [Pangasianodon hypophthalmus]
PrileiEVm029766t1	KAF4070289.1	60.9	3.65e-20	KAF4070289.1 hypothetical protein AMELA_G00293910 [Ameiurus melas]
PrileiEVm029766t1	KAF1371479.1	58.2	5.15e-20	KAF1371479.1 hypothetical protein PFLUV_G00277740 [Perca fluviatilis]
PrileiEVm029766t1	RXN15078.1	59.5	2.79e-19	RXN15078.1 rRNA promoter binding [Labeo rohita]
PrileiEVm029766t1	XP_016282999.1	47.9	6.65e-19	XP_016282999.1 PREDICTED: LOW QUALITY PROTEIN: uncharacterized protein LOC103092306, partial [Monodelphis domestica]
PrileiEVm029766t1	XP_017195694.1	51.4	8.50e-19	XP_017195694.1 PREDICTED: basic proline-rich protein-like [Oryctolagus cuniculus]
PrileiEVm029766t1	XP_016282350.1	47.9	1.31e-18	XP_016282350.1 PREDICTED: LOW QUALITY PROTEIN: protein FAM117B-like, partial [Monodelphis domestica]
PrileiEVm017117t1	BAL43186.1	56.3	3.76e-88	BAL43186.1 fibrinolytic enzyme [Enchytraeus japonensis]
PrileiEVm017117t1	BAL43184.1	56.3	3.76e-88	BAL43184.1 fibrinolytic enzyme [Enchytraeus japonensis]
PrileiEVm017117t1	BAL43187.1	55.9	1.07e-87	BAL43187.1 fibrinolytic enzyme [Enchytraeus japonensis]
PrileiEVm017117t1	BAL43188.1	55.9	1.07e-87	BAL43188.1 fibrinolytic enzyme [Enchytraeus japonensis]
PrileiEVm017117t1	BAL43185.1	55.5	8.63e-87	BAL43185.1 fibrinolytic enzyme [Enchytraeus japonensis]
PrileiEVm017117t1	AAR13225.1	55.6	1.09e-83	AAR13225.1 lumbrokinase-4 precursor [Eisenia fetida]
PrileiEVm017117t1	AAN75575.1	55.4	3.10e-83	AAN75575.1 ARSP1 precursor [Eisenia fetida]
PrileiEVm017117t1	ABW04906.1	55.9	7.21e-83	ABW04906.1 lumbrokinase, partial [Eisenia fetida]
PrileiEVm017117t1	AAQ13830.1	53.7	8.64e-80	AAQ13830.1 lumbrokinase-7T2 precursor, partial [Lumbricus rubellus]
PrileiEVm017117t1	1M9U_A	53.1	8.72e-77	1M9U_A Chain A, Earthworm Fibrinolytic Enzyme [Eisenia fetida]
PrileiEVm017117t1	AAM73677.1	53.1	9.01e-77	AAM73677.1 fibrinolytic enzyme component A, partial [Eisenia fetida]
PrileiEVm017117t1	P83298.1	53.1	9.01e-77	P83298.1 RecName: Full=Fibrinolytic enzyme, isozyme C; Short=F-II [Lumbricus rubellus]
PrileiEVm017117t1	BAL43183.1	54.9	3.16e-76	BAL43183.1 fibrinolytic enzyme [Enchytraeus japonensis]
PrileiEVm017117t1	AAR13227.1	52.7	5.12e-76	AAR13227.1 lumbrokinase-6 precursor, partial [Eisenia fetida]
PrileiEVm017117t1	AAW27919.1	52.7	5.12e-76	AAW27919.1 lumbrokinase, partial [Eisenia fetida]
PrileiEVm017117t1	AAQ13831.1	49.4	3.27e-75	AAQ13831.1 lumbrokinase-Da2 precursor, partial [Lumbricus rubellus]
PrileiEVm017117t1	BAL43182.1	54.1	1.01e-74	BAL43182.1 fibrinolytic enzyme [Enchytraeus japonensis]
PrileiEVm017117t1	AAR13226.1	53.8	3.30e-74	AAR13226.1 lumbrokinase-5 precursor [Eisenia fetida]
PrileiEVm017117t1	ABD76397.1	52.6	1.32e-73	ABD76397.1 fibrinolytic protease 1 [Eisenia fetida]
PrileiEVm017117t1	ABW04905.1	53.5	2.99e-73	ABW04905.1 lumbrokinase, partial [Eisenia fetida]
PrileiEVm017117t1	AAQ13829.1	51.8	3.92e-72	AAQ13829.1 lumbrokinase-7T1 precursor [Lumbricus rubellus]
PrileiEVm017117t1	XP_009018205.1	44.8	1.32e-64	XP_009018205.1 hypothetical protein HELRODRAFT_185617 [Helobdella robusta]
PrileiEVm017117t1	XP_009018207.1	44.3	5.08e-61	XP_009018207.1 hypothetical protein HELRODRAFT_185618 [Helobdella robusta]
PrileiEVm017117t1	XP_009018209.1	44.8	5.52e-60	XP_009018209.1 hypothetical protein HELRODRAFT_185620 [Helobdella robusta]
PrileiEVm017117t1	AIA24461.1	41.2	1.22e-52	AIA24461.1 chymotrypsin-like elastase family member 1 [Haliotis gigantea]
PrileiEVm019134t1	XP_034334647.1	24.7	9.01e-29	XP_034334647.1 uncharacterized protein LOC117691869 [Crassostrea gigas]
PrileiEVm019134t1	CAC5369234.1	23.2	2.08e-24	CAC5369234.1 unnamed protein product [Mytilus coruscus]
PrileiEVm019134t1	CAC5392993.1	23.0	4.15e-24	CAC5392993.1 unnamed protein product [Mytilus coruscus]
PrileiEVm019134t1	CAC5400818.1	23.2	1.19e-23	CAC5400818.1 unnamed protein product [Mytilus coruscus]
PrileiEVm019134t1	XP_034309458.1	24.3	5.38e-23	XP_034309458.1 uncharacterized protein LOC105342725 [Crassostrea gigas]
PrileiEVm019134t1	XP_034302573.1	24.3	5.38e-23	XP_034302573.1 uncharacterized protein LOC117681569 [Crassostrea gigas]
PrileiEVm019134t1	VDI07257.1	23.7	1.23e-22	VDI07257.1 Hypothetical predicted protein [Mytilus galloprovincialis]
PrileiEVm019134t1	CAC5387037.1	23.2	1.20e-20	CAC5387037.1 unnamed protein product [Mytilus coruscus]
PrileiEVm019134t1	CAC5394882.1	27.9	3.02e-16	CAC5394882.1 unnamed protein product [Mytilus coruscus]
PrileiEVm019134t1	CAC5415176.1	21.8	1.09e-15	CAC5415176.1 unnamed protein product [Mytilus coruscus]
PrileiEVm019134t1	CAC5384224.1	24.9	1.64e-11	CAC5384224.1 unnamed protein product [Mytilus coruscus]
PrileiEVm019134t1	CAC5413982.1	24.4	2.03e-11	CAC5413982.1 Transposon Ty3-I Gag-Pol polyprotein,Transposon Ty3-G Gag-Pol polyprotein [Mytilus coruscus]
PrileiEVm019134t1	CAC5394589.1	29.5	4.24e-10	CAC5394589.1 unnamed protein product [Mytilus coruscus]
PrileiEVm019134t1	VDI72787.1	24.4	4.50e-10	VDI72787.1 Hypothetical predicted protein [Mytilus galloprovincialis]
PrileiEVm021211t1	VDH99564.1	37.8	8.97e-33	VDH99564.1 Hypothetical predicted protein [Mytilus galloprovincialis]
PrileiEVm021211t1	VDH98640.1	45.6	6.41e-31	VDH98640.1 Hypothetical predicted protein [Mytilus galloprovincialis]
PrileiEVm021211t1	VDI52001.1	45.6	1.42e-30	VDI52001.1 Hypothetical predicted protein [Mytilus galloprovincialis]
PrileiEVm021211t1	VDH99565.1	45.7	3.05e-29	VDH99565.1 Hypothetical predicted protein [Mytilus galloprovincialis]
PrileiEVm021211t1	XP_021346496.1	33.7	1.21e-28	XP_021346496.1 uncharacterized protein LOC110445931 [Mizuhopecten yessoensis]
PrileiEVm021211t1	CAC5373751.1	43.4	2.42e-28	CAC5373751.1 unnamed protein product [Mytilus coruscus]
PrileiEVm021211t1	CAC5387037.1	44.9	3.89e-28	CAC5387037.1 unnamed protein product [Mytilus coruscus]
PrileiEVm021211t1	VDI31061.1	46.3	3.52e-26	VDI31061.1 Hypothetical predicted protein [Mytilus galloprovincialis]
PrileiEVm021211t1	RWS01610.1	41.5	2.15e-25	RWS01610.1 Retrotransposable element Tf2 protein type 1-like protein [Dinothrombium tinctorium]
PrileiEVm021211t1	CAC5358582.1	43.5	4.37e-25	CAC5358582.1 unnamed protein product [Mytilus coruscus]
PrileiEVm021211t1	CAF4830994.1	43.8	1.30e-24	CAF4830994.1 unnamed protein product [Pieris macdunnoughi]
PrileiEVm021211t1	CAF4921608.1	43.8	1.37e-24	CAF4921608.1 unnamed protein product [Pieris macdunnoughi]
PrileiEVm021211t1	XP_034249687.1	34.5	4.46e-24	XP_034249687.1 uncharacterized protein LOC117650391 [Thrips palmi]
PrileiEVm021211t1	XP_030745256.1	35.8	5.39e-23	XP_030745256.1 uncharacterized protein LOC115874289 [Sitophilus oryzae]
PrileiEVm021211t1	CAA9997932.1	40.0	1.35e-22	CAA9997932.1 unnamed protein product, partial [Nesidiocoris tenuis]
PrileiEVm021211t1	EYC44210.1	44.6	2.45e-22	EYC44210.1 hypothetical protein Y032_0468g2007 [Ancylostoma ceylanicum]
PrileiEVm021211t1	EYC44209.1	44.6	2.50e-22	EYC44209.1 hypothetical protein Y032_0468g2007 [Ancylostoma ceylanicum]
PrileiEVm021211t1	EYC44211.1	44.6	2.56e-22	EYC44211.1 hypothetical protein Y032_0468g2007 [Ancylostoma ceylanicum]
PrileiEVm021211t1	EYC44212.1	44.6	2.60e-22	EYC44212.1 hypothetical protein Y032_0468g2007 [Ancylostoma ceylanicum]
PrileiEVm021211t1	RWS23463.1	38.3	5.49e-22	RWS23463.1 Retrotransposable element Tf2 protein type 1-like protein, partial [Leptotrombidium deliense]
PrileiEVm021211t1	CAF0826616.1	40.7	9.89e-22	CAF0826616.1 unnamed protein product [Brachionus calyciflorus]
PrileiEVm021211t1	KMQ83421.1	44.0	1.46e-21	KMQ83421.1 enzymatic polyprotein endonuclease reverse, partial [Lasius niger]
PrileiEVm021211t1	KAG1925276.1	36.6	2.11e-21	KAG1925276.1 retrotransposable element [Pimephales promelas]
PrileiEVm021211t1	VDI07259.1	44.6	3.40e-21	VDI07259.1 Hypothetical predicted protein [Mytilus galloprovincialis]
PrileiEVm021211t1	KAG1940829.1	36.6	3.45e-21	KAG1940829.1 retrotransposable element [Pimephales promelas]
PrileiEVm021802t1	CAF3897259.1	25.2	1.87e-04	CAF3897259.1 unnamed protein product, partial [Rotaria sp. Silwood1]
PrileiEVm021802t1	CAF4088430.1	25.2	2.43e-04	CAF4088430.1 unnamed protein product, partial [Rotaria sp. Silwood1]
PrileiEVm021802t1	CAF3627986.1	25.2	6.76e-04	CAF3627986.1 unnamed protein product [Rotaria sp. Silwood1]
PrileiEVm021802t1	CAF4686011.1	25.2	6.77e-04	CAF4686011.1 unnamed protein product, partial [Rotaria sp. Silwood1]
PrileiEVm021802t1	CAF4637068.1	25.2	6.84e-04	CAF4637068.1 unnamed protein product [Rotaria sp. Silwood1]
PrileiEVm021802t1	CAF3586759.1	25.2	6.88e-04	CAF3586759.1 unnamed protein product [Rotaria sp. Silwood1]
PrileiEVm021802t1	CAF4202446.1	26.8	7.08e-04	CAF4202446.1 unnamed protein product, partial [Rotaria sordida]
PrileiEVm018192t1	QGZ09958.1	42.2	1.50e-41	QGZ09958.1 NADH dehydrogenase subunit 2 [Eisenia nordenskioldi nordenskioldi]
PrileiEVm018192t1	QGZ09997.1	39.7	7.68e-39	QGZ09997.1 NADH dehydrogenase subunit 2 [Eisenia nordenskioldi nordenskioldi]
PrileiEVm018192t1	YP_009164271.1	44.6	7.68e-39	YP_009164271.1 NADH dehydrogenase subunit 2 [Amynthas longisiphonus]
PrileiEVm018192t1	CAI84975.1	39.6	7.68e-39	CAI84975.1 NADH dehydrogenase subunit 2, partial [Lumbricus terrestris]
PrileiEVm018192t1	QGZ10062.1	38.9	1.07e-38	QGZ10062.1 NADH dehydrogenase subunit 2 [Eisenia tracta]
PrileiEVm018192t1	QGX86601.1	38.8	1.07e-38	QGX86601.1 NADH dehydrogenase subunit 2 [Lumbricus rubellus]
PrileiEVm018192t1	AOR07177.1	41.7	1.44e-38	AOR07177.1 NADH dehydrogenase subunit 2 [Mesenchytraeus cf. pedatus SL-2017]
PrileiEVm018192t1	AOR07178.1	43.4	1.44e-38	AOR07178.1 NADH dehydrogenase subunit 2 [Mesenchytraeus solifugus]
PrileiEVm018192t1	NP_008250.1	39.6	2.05e-38	NP_008250.1 NADH dehydrogenase subunit 2 [Lumbricus terrestris]
PrileiEVm018192t1	YP_009245134.1	43.2	5.46e-38	YP_009245134.1 NADH dehydrogenase subunit 2 [Amynthas jiriensis]
PrileiEVm018192t1	YP_009131513.1	41.2	6.89e-38	YP_009131513.1 NADH dehydrogenase subunit 2 [Tevnia jerichonana]
PrileiEVm018192t1	YP_009744342.1	40.3	7.57e-38	YP_009744342.1 NADH dehydrogenase subunit 2 [Aporrectodea rosea]
PrileiEVm018192t1	AOR07179.1	39.4	1.02e-37	AOR07179.1 NADH dehydrogenase subunit 2 [Mesenchytraeus antaeus]
PrileiEVm018192t1	AOR07181.1	42.6	1.97e-37	AOR07181.1 NADH dehydrogenase subunit 2 [Mesenchytraeus hydrius]
PrileiEVm018192t1	YP_009171130.1	40.2	2.11e-37	YP_009171130.1 NADH dehydrogenase subunit 2 [Drawida japonica]
PrileiEVm018192t1	AOR07180.1	41.2	5.23e-37	AOR07180.1 NADH dehydrogenase subunit 2, partial [Mesenchytraeus cf. gelidus SL-2017]
PrileiEVm018192t1	AOR07176.1	41.6	6.92e-37	AOR07176.1 NADH dehydrogenase subunit 2 [Enchytraeus cf. crypticus SL-2017]
PrileiEVm018192t1	YP_009144493.1	41.2	1.03e-36	YP_009144493.1 NADH dehydrogenase subunit 2 [Amynthas gracilis]
PrileiEVm018192t1	YP_009244910.1	44.2	1.42e-36	YP_009244910.1 NADH dehydrogenase subunit 2 [Duplodicodrilus schmardae]
PrileiEVm018192t1	AOR07175.1	41.2	1.84e-36	AOR07175.1 NADH dehydrogenase subunit 2 [Enchytraeus albidus]
PrileiEVm018192t1	QGZ10075.1	38.9	1.97e-36	QGZ10075.1 NADH dehydrogenase subunit 2 [Eisenia balatonica]
PrileiEVm018192t1	YP_009244884.1	42.5	1.97e-36	YP_009244884.1 NADH dehydrogenase subunit 2 [Amynthas morrisi]
PrileiEVm018192t1	YP_009092420.1	42.5	2.72e-36	YP_009092420.1 NADH dehydrogenase subunit 2 [Amynthas aspergillus]
PrileiEVm018192t1	QGZ09945.1	40.0	3.77e-36	QGZ09945.1 NADH dehydrogenase subunit 2 [Eisenia nordenskioldi nordenskioldi]
PrileiEVm018192t1	YP_009244962.1	41.9	9.99e-36	YP_009244962.1 NADH dehydrogenase subunit 2 [Amynthas robustus]
PrileiEVm020602t1	AIL26013.1	58.3	2.02e-103	AIL26013.1 NADH dehydrogenase subunit 1, partial [Octodriloides boninoi]
PrileiEVm020602t1	AIL26012.1	58.3	2.02e-103	AIL26012.1 NADH dehydrogenase subunit 1, partial [Octodriloides boninoi]
PrileiEVm020602t1	AEW43281.1	59.1	2.77e-103	AEW43281.1 NADH dehydrogenase subunit 1, partial [Prosellodrilus biauriculatus]
PrileiEVm020602t1	QFZ89745.1	58.3	3.43e-103	QFZ89745.1 NADH dehydrogenase subunit 1, partial [Octolasion tyrtaeum]
PrileiEVm020602t1	QFZ89742.1	58.3	3.55e-103	QFZ89742.1 NADH dehydrogenase subunit 1, partial [Octolasion tyrtaeum]
PrileiEVm020602t1	BAM05694.1	57.9	4.00e-103	BAM05694.1 NADH dehydrogenase subunit 1, partial [Metaphire sieboldi]
PrileiEVm020602t1	AEW43251.1	59.0	5.75e-103	AEW43251.1 NADH dehydrogenase subunit 1, partial [Postandrilus majorcanus]
PrileiEVm020602t1	AEW43261.1	59.0	5.75e-103	AEW43261.1 NADH dehydrogenase subunit 1, partial [Postandrilus palmensis]
PrileiEVm020602t1	AEW43267.1	59.0	5.75e-103	AEW43267.1 NADH dehydrogenase subunit 1, partial [Postandrilus palmensis]
PrileiEVm020602t1	AEW43264.1	59.4	5.75e-103	AEW43264.1 NADH dehydrogenase subunit 1, partial [Postandrilus palmensis]
PrileiEVm020602t1	AEW43256.1	59.0	8.14e-103	AEW43256.1 NADH dehydrogenase subunit 1, partial [Postandrilus majorcanus]
PrileiEVm020602t1	ACR57107.1	58.0	8.42e-103	ACR57107.1 NADH dehydrogenase subunit 1, partial [Aporrectodea caliginosa]
PrileiEVm020602t1	ACR57111.1	58.0	8.42e-103	ACR57111.1 NADH dehydrogenase subunit 1, partial [Aporrectodea caliginosa]
PrileiEVm020602t1	ACR57108.1	58.0	9.00e-103	ACR57108.1 NADH dehydrogenase subunit 1, partial [Aporrectodea caliginosa]
PrileiEVm020602t1	ACR57112.1	58.9	9.00e-103	ACR57112.1 NADH dehydrogenase subunit 1, partial [Aporrectodea caliginosa]
PrileiEVm020602t1	QFZ89604.1	58.3	9.76e-103	QFZ89604.1 NADH dehydrogenase subunit 1, partial [Octolasion tyrtaeum]
PrileiEVm020602t1	QFZ89772.1	58.3	1.08e-102	QFZ89772.1 NADH dehydrogenase subunit 1, partial [Octolasion tyrtaeum]
PrileiEVm020602t1	AIL26026.1	58.3	1.15e-102	AIL26026.1 NADH dehydrogenase subunit 1, partial [Octolasion lacteum]
PrileiEVm020602t1	AIL26020.1	57.3	1.15e-102	AIL26020.1 NADH dehydrogenase subunit 1, partial [Octodrilus pseudotranspadanus]
PrileiEVm020602t1	AEW43244.1	59.0	1.15e-102	AEW43244.1 NADH dehydrogenase subunit 1, partial [Postandrilus lavellei]
PrileiEVm020602t1	ACR57132.1	58.0	1.28e-102	ACR57132.1 NADH dehydrogenase subunit 1, partial [Aporrectodea tuberculata]
PrileiEVm020602t1	AGH09436.1	57.6	1.32e-102	AGH09436.1 NADH dehydrogenase subunit I [Metaphire magna ssp. 1 QZ-2012]
PrileiEVm020602t1	AEW43271.1	59.0	1.63e-102	AEW43271.1 NADH dehydrogenase subunit 1, partial [Postandrilus sapkarevi]
PrileiEVm020602t1	ACR57135.1	58.0	1.63e-102	ACR57135.1 NADH dehydrogenase subunit 1, partial [Aporrectodea tuberculata]
PrileiEVm020602t1	ACR57134.1	58.0	1.81e-102	ACR57134.1 NADH dehydrogenase subunit 1, partial [Aporrectodea tuberculata]
PrileiEVm025448t1	XP_032510555.1	40.6	4.48e-06	XP_032510555.1 multiple epidermal growth factor-like domains protein 8 [Danaus plexippus plexippus]
PrileiEVm025448t1	XP_026325406.1	40.6	7.95e-06	XP_026325406.1 multiple epidermal growth factor-like domains protein 8 [Hyposmocoma kahamanoa]
PrileiEVm025448t1	KPI93788.1	39.1	1.06e-05	KPI93788.1 Multiple epidermal growth factor-like domains protein 8 [Papilio xuthus]
PrileiEVm025448t1	XP_013181252.1	39.1	1.06e-05	XP_013181252.1 PREDICTED: uncharacterized protein LOC106127643 [Papilio xuthus]
PrileiEVm025448t1	XP_014358321.1	39.1	1.06e-05	XP_014358321.1 PREDICTED: multiple epidermal growth factor-like domains protein 8 [Papilio machaon]
PrileiEVm025448t1	KOB72256.1	40.6	1.40e-05	KOB72256.1 Uncharacterized protein OBRU01_12436, partial [Operophtera brumata]
PrileiEVm025448t1	XP_028159291.1	40.6	1.41e-05	XP_028159291.1 multiple epidermal growth factor-like domains protein 8 [Ostrinia furnacalis]
PrileiEVm025448t1	RVE48643.1	40.6	1.42e-05	RVE48643.1 hypothetical protein evm_006714 [Chilo suppressalis]
PrileiEVm025448t1	KAF9809575.1	39.1	1.87e-05	KAF9809575.1 hypothetical protein SFRURICE_020872 [Spodoptera frugiperda]
PrileiEVm025448t1	XP_026757059.1	40.6	1.88e-05	XP_026757059.1 multiple epidermal growth factor-like domains protein 8 [Galleria mellonella]
PrileiEVm025448t1	XP_023935610.1	42.0	1.88e-05	XP_023935610.1 multiple epidermal growth factor-like domains protein 8 [Bicyclus anynana]
PrileiEVm025448t1	XP_035454104.1	39.1	1.88e-05	XP_035454104.1 multiple epidermal growth factor-like domains protein 8 [Spodoptera frugiperda]
PrileiEVm025448t1	XP_022820359.1	39.1	1.88e-05	XP_022820359.1 LOW QUALITY PROTEIN: multiple epidermal growth factor-like domains protein 8 [Spodoptera litura]
PrileiEVm025448t1	KAF9415037.1	39.1	1.88e-05	KAF9415037.1 hypothetical protein HW555_007193 [Spodoptera exigua]
PrileiEVm025448t1	XP_038206735.1	39.1	3.33e-05	XP_038206735.1 multiple epidermal growth factor-like domains protein 8 [Zerene cesonia]
PrileiEVm025448t1	XP_014601341.1	39.1	3.35e-05	XP_014601341.1 PREDICTED: multiple epidermal growth factor-like domains protein 8 isoform X5 [Polistes canadensis]
PrileiEVm025448t1	XP_014601340.1	39.1	3.35e-05	XP_014601340.1 PREDICTED: multiple epidermal growth factor-like domains protein 8 isoform X4 [Polistes canadensis]
PrileiEVm025448t1	XP_014601339.1	39.1	3.35e-05	XP_014601339.1 PREDICTED: multiple epidermal growth factor-like domains protein 8 isoform X3 [Polistes canadensis]
PrileiEVm025448t1	XP_014601338.1	39.1	3.35e-05	XP_014601338.1 PREDICTED: multiple epidermal growth factor-like domains protein 8 isoform X2 [Polistes canadensis]
PrileiEVm025448t1	XP_014601336.1	39.1	3.35e-05	XP_014601336.1 PREDICTED: multiple epidermal growth factor-like domains protein 8 isoform X1 [Polistes canadensis]
PrileiEVm025448t1	XP_034829293.1	40.6	4.43e-05	XP_034829293.1 multiple epidermal growth factor-like domains protein 8 [Maniola hyperantus]
PrileiEVm025448t1	XP_021183973.1	37.7	4.43e-05	XP_021183973.1 multiple epidermal growth factor-like domains protein 8 [Helicoverpa armigera]
PrileiEVm025448t1	PCG77331.1	37.7	4.50e-05	PCG77331.1 hypothetical protein B5V51_7496 [Heliothis virescens]
PrileiEVm025448t1	PCG77332.1	37.7	4.50e-05	PCG77332.1 hypothetical protein B5V51_7496 [Heliothis virescens]
PrileiEVm025448t1	PCG77333.1	37.7	4.56e-05	PCG77333.1 hypothetical protein B5V51_7496 [Heliothis virescens]
PrileiEVm022984t1	XP_029202167.1	34.0	2.72e-06	XP_029202167.1 E3 ubiquitin-protein ligase TRIM71-like [Acropora millepora]
PrileiEVm022984t1	XP_027057879.1	34.1	3.70e-06	XP_027057879.1 E3 ubiquitin-protein ligase TRIM71-like [Pocillopora damicornis]
PrileiEVm022984t1	XP_020603845.1	34.1	4.59e-06	XP_020603845.1 E3 ubiquitin-protein ligase TRIM56-like, partial [Orbicella faveolata]
PrileiEVm022984t1	XP_020603840.1	34.1	1.26e-05	XP_020603840.1 E3 ubiquitin-protein ligase TRIM71-like [Orbicella faveolata]
PrileiEVm022984t1	XP_029204517.1	30.2	5.78e-05	XP_029204517.1 E3 ubiquitin-protein ligase TRIM71-like [Acropora millepora]
PrileiEVm022984t1	XP_015779059.1	31.0	1.37e-04	XP_015779059.1 PREDICTED: E3 ubiquitin-protein ligase TRIM71-like [Acropora digitifera]
PrileiEVm022984t1	XP_015779062.1	30.2	1.45e-04	XP_015779062.1 PREDICTED: E3 ubiquitin-protein ligase TRIM71-like isoform X1 [Acropora digitifera]
PrileiEVm022984t1	XP_015779063.1	30.2	1.45e-04	XP_015779063.1 PREDICTED: E3 ubiquitin-protein ligase TRIM71-like isoform X2 [Acropora digitifera]
PrileiEVm022984t1	XP_015779064.1	30.2	1.96e-04	XP_015779064.1 PREDICTED: E3 ubiquitin-protein ligase TRIM71-like isoform X1 [Acropora digitifera]
PrileiEVm022984t1	XP_015779065.1	30.2	1.96e-04	XP_015779065.1 PREDICTED: E3 ubiquitin-protein ligase TRIM71-like isoform X2 [Acropora digitifera]
PrileiEVm022984t1	XP_029200487.1	30.2	3.86e-04	XP_029200487.1 LOW QUALITY PROTEIN: uncharacterized protein LOC114965083 [Acropora millepora]
PrileiEVm022987t1	XP_035689285.1	37.5	3.46e-17	XP_035689285.1 tripartite motif-containing protein 3-like [Branchiostoma floridae]
PrileiEVm022987t1	XP_035674563.1	37.1	9.76e-15	XP_035674563.1 tripartite motif-containing protein 2-like [Branchiostoma floridae]
PrileiEVm022987t1	XP_013390896.1	37.0	1.80e-14	XP_013390896.1 E3 ubiquitin-protein ligase TRIM56-like [Lingula anatina]
PrileiEVm022987t1	XP_035672068.1	38.3	3.05e-14	XP_035672068.1 E3 ubiquitin-protein ligase TRIM71-like [Branchiostoma floridae]
PrileiEVm022987t1	XP_022809879.1	37.5	5.69e-14	XP_022809879.1 E3 ubiquitin-protein ligase TRIM71-like [Stylophora pistillata]
PrileiEVm022987t1	XP_033118859.1	39.4	1.05e-13	XP_033118859.1 tripartite motif-containing protein 2-like [Anneissia japonica]
PrileiEVm022987t1	XP_019647722.1	34.9	1.16e-13	XP_019647722.1 PREDICTED: LOW QUALITY PROTEIN: uncharacterized protein LOC109488023 [Branchiostoma belcheri]
PrileiEVm022987t1	XP_019647725.1	41.4	1.61e-13	XP_019647725.1 PREDICTED: uncharacterized protein LOC109488025 [Branchiostoma belcheri]
PrileiEVm022987t1	XP_033098681.1	40.4	3.59e-13	XP_033098681.1 tripartite motif-containing protein 2-like [Anneissia japonica]
PrileiEVm022987t1	XP_027054755.1	35.6	4.49e-13	XP_027054755.1 E3 ubiquitin-protein ligase TRIM56-like, partial [Pocillopora damicornis]
PrileiEVm022987t1	XP_013418212.1	36.7	4.77e-13	XP_013418212.1 E3 ubiquitin-protein ligase TRIM71-like isoform X2 [Lingula anatina]
PrileiEVm022987t1	XP_013418211.1	36.7	4.78e-13	XP_013418211.1 E3 ubiquitin-protein ligase TRIM71-like isoform X1 [Lingula anatina]
PrileiEVm022987t1	XP_021371186.1	37.0	4.81e-13	XP_021371186.1 uncharacterized protein LOC110461823 [Mizuhopecten yessoensis]
PrileiEVm022987t1	XP_035673187.1	38.5	6.27e-13	XP_035673187.1 tripartite motif-containing protein 45-like [Branchiostoma floridae]
PrileiEVm022987t1	RMX58914.1	35.6	6.46e-13	RMX58914.1 hypothetical protein pdam_00018833 [Pocillopora damicornis]
PrileiEVm022987t1	PFX29173.1	30.6	9.60e-13	PFX29173.1 E3 ubiquitin-protein ligase TRIM71 [Stylophora pistillata]
PrileiEVm022987t1	XP_034313545.1	34.0	1.21e-12	XP_034313545.1 transcription intermediary factor 1-alpha-like [Crassostrea gigas]
PrileiEVm022987t1	XP_019615555.1	40.7	1.22e-12	XP_019615555.1 PREDICTED: tripartite motif-containing protein 3-like [Branchiostoma belcheri]
PrileiEVm022987t1	XP_033107381.1	38.3	1.24e-12	XP_033107381.1 tripartite motif-containing protein 2-like [Anneissia japonica]
PrileiEVm022987t1	XP_033104777.1	42.0	1.63e-12	XP_033104777.1 E3 ubiquitin-protein ligase TRIM32-like [Anneissia japonica]
PrileiEVm022987t1	XP_011436658.2	34.0	1.64e-12	XP_011436658.2 E3 ubiquitin-protein ligase TRIM56-like [Crassostrea gigas]
PrileiEVm022987t1	XP_021363686.1	34.7	1.65e-12	XP_021363686.1 E3 ubiquitin-protein ligase TRIM56-like [Mizuhopecten yessoensis]
PrileiEVm022987t1	XP_006825772.1	32.4	2.10e-12	XP_006825772.1 PREDICTED: E3 ubiquitin-protein ligase TRIM56-like [Saccoglossus kowalevskii]
PrileiEVm022987t1	XP_035698277.1	36.1	2.28e-12	XP_035698277.1 tripartite motif-containing protein 2-like [Branchiostoma floridae]
PrileiEVm022987t1	XP_028169922.1	39.2	3.06e-12	XP_028169922.1 tripartite motif-containing protein 2-like isoform X1 [Ostrinia furnacalis]
PrileiEVm018693t1	XP_018114476.1	35.1	8.64e-30	XP_018114476.1 PREDICTED: cytochrome b561 domain-containing protein 2-like [Xenopus laevis]
PrileiEVm018693t1	NP_001011482.1	35.1	3.38e-29	NP_001011482.1 cytochrome b561 family member D2 [Xenopus tropicalis]
PrileiEVm018693t1	XP_012816467.1	35.1	5.03e-29	XP_012816467.1 cytochrome b561 family member D2 isoform X2 [Xenopus tropicalis]
PrileiEVm018693t1	XP_012816466.1	35.1	9.74e-29	XP_012816466.1 cytochrome b561 family member D2 isoform X1 [Xenopus tropicalis]
PrileiEVm018693t1	XP_018115235.1	34.7	2.61e-28	XP_018115235.1 PREDICTED: cytochrome b561 family member D2 L homeolog isoform X2 [Xenopus laevis]
PrileiEVm018693t1	XP_018115234.1	34.7	3.59e-28	XP_018115234.1 PREDICTED: cytochrome b561 family member D2 L homeolog isoform X1 [Xenopus laevis]
PrileiEVm018693t1	XP_039271588.1	33.7	4.71e-28	XP_039271588.1 cytochrome b561 domain-containing protein 2-like [Styela clava]
PrileiEVm018693t1	NP_001089502.1	35.5	5.15e-28	NP_001089502.1 cytochrome b561 family member D2 S homeolog [Xenopus laevis]
PrileiEVm018693t1	XP_008701958.1	36.5	1.10e-26	XP_008701958.1 PREDICTED: cytochrome b561 domain-containing protein 2 [Ursus maritimus]
PrileiEVm018693t1	XP_025843163.1	36.5	1.10e-26	XP_025843163.1 cytochrome b561 domain-containing protein 2 [Vulpes vulpes]
PrileiEVm018693t1	XP_032267236.1	36.0	4.26e-26	XP_032267236.1 cytochrome b561 domain-containing protein 2 [Phoca vitulina]
PrileiEVm018693t1	XP_026356705.1	36.0	4.26e-26	XP_026356705.1 cytochrome b561 domain-containing protein 2 [Ursus arctos horribilis]
PrileiEVm018693t1	XP_004399342.1	36.0	4.26e-26	XP_004399342.1 PREDICTED: cytochrome b561 domain-containing protein 2 [Odobenus rosmarus divergens]
PrileiEVm018693t1	XP_013977434.1	36.0	5.98e-26	XP_013977434.1 cytochrome b561 domain-containing protein 2 [Canis lupus familiaris]
PrileiEVm018693t1	XP_027980186.1	36.0	8.02e-26	XP_027980186.1 cytochrome b561 domain-containing protein 2 isoform X1 [Eumetopias jubatus]
PrileiEVm018693t1	XP_025740807.1	36.0	8.02e-26	XP_025740807.1 cytochrome b561 domain-containing protein 2 isoform X1 [Callorhinus ursinus]
PrileiEVm018693t1	XP_029773503.1	36.0	8.39e-26	XP_029773503.1 cytochrome b561 domain-containing protein 2 [Suricata suricatta]
PrileiEVm018693t1	XP_035947924.1	36.0	8.39e-26	XP_035947924.1 cytochrome b561 domain-containing protein 2 [Halichoerus grypus]
PrileiEVm018693t1	XP_004760621.1	35.5	3.25e-25	XP_004760621.1 PREDICTED: cytochrome b561 domain-containing protein 2 isoform X1 [Mustela putorius furo]
PrileiEVm018693t1	XP_023676836.1	34.2	6.40e-25	XP_023676836.1 cytochrome b561 domain-containing protein 2 [Paramormyrops kingsleyae]
PrileiEVm018693t1	XP_032176635.1	35.5	3.12e-24	XP_032176635.1 cytochrome b561 domain-containing protein 2 isoform X2 [Mustela erminea]
PrileiEVm018693t1	XP_004760620.2	35.5	3.12e-24	XP_004760620.2 PREDICTED: cytochrome b561 domain-containing protein 2 isoform X2 [Mustela putorius furo]
PrileiEVm018693t1	XP_022353325.1	35.5	3.61e-24	XP_022353325.1 cytochrome b561 domain-containing protein 2 isoform X1 [Enhydra lutris kenyoni]
PrileiEVm018693t1	CAB3235057.1	31.8	1.76e-21	CAB3235057.1 cytochrome b561 domain-containing protein 2 [Phallusia mammillata]
PrileiEVm018693t1	XP_013063344.1	37.5	5.83e-20	XP_013063344.1 PREDICTED: cytochrome b561 domain-containing protein 2-like [Biomphalaria glabrata]
PrileiEVm011776t1	XP_009025328.1	33.2	2.83e-47	XP_009025328.1 hypothetical protein HELRODRAFT_189099 [Helobdella robusta]
PrileiEVm011776t1	XP_009025323.1	29.9	2.76e-44	XP_009025323.1 hypothetical protein HELRODRAFT_189096 [Helobdella robusta]
PrileiEVm011776t1	XP_009025327.1	30.9	2.40e-43	XP_009025327.1 hypothetical protein HELRODRAFT_189098 [Helobdella robusta]
PrileiEVm011776t1	XP_009025329.1	29.6	2.26e-42	XP_009025329.1 hypothetical protein HELRODRAFT_189100 [Helobdella robusta]
PrileiEVm011776t1	XP_009025331.1	32.1	2.36e-42	XP_009025331.1 hypothetical protein HELRODRAFT_163112 [Helobdella robusta]
PrileiEVm011776t1	ELU07866.1	32.8	2.50e-36	ELU07866.1 hypothetical protein CAPTEDRAFT_224739 [Capitella teleta]
PrileiEVm011776t1	ELU07869.1	32.8	6.70e-36	ELU07869.1 hypothetical protein CAPTEDRAFT_224740 [Capitella teleta]
PrileiEVm011776t1	ELU07867.1	33.1	5.02e-35	ELU07867.1 hypothetical protein CAPTEDRAFT_203895 [Capitella teleta]
PrileiEVm011776t1	ELT89889.1	29.9	6.18e-34	ELT89889.1 hypothetical protein CAPTEDRAFT_223751 [Capitella teleta]
PrileiEVm011776t1	ELU10132.1	30.4	1.79e-33	ELU10132.1 hypothetical protein CAPTEDRAFT_219487 [Capitella teleta]
PrileiEVm011776t1	ELU02936.1	29.7	4.31e-33	ELU02936.1 hypothetical protein CAPTEDRAFT_222884 [Capitella teleta]
PrileiEVm011776t1	ELU10077.1	27.9	3.43e-32	ELU10077.1 hypothetical protein CAPTEDRAFT_219462 [Capitella teleta]
PrileiEVm011776t1	CAD5123686.1	32.3	1.07e-31	CAD5123686.1 DgyrCDS12011 [Dimorphilus gyrociliatus]
PrileiEVm011776t1	ELU10382.1	31.4	2.49e-31	ELU10382.1 hypothetical protein CAPTEDRAFT_219720 [Capitella teleta]
PrileiEVm011776t1	ELT92737.1	27.6	5.88e-31	ELT92737.1 hypothetical protein CAPTEDRAFT_216867 [Capitella teleta]
PrileiEVm011776t1	ELT99577.1	31.2	6.84e-31	ELT99577.1 hypothetical protein CAPTEDRAFT_201732 [Capitella teleta]
PrileiEVm011776t1	ELU10134.1	28.7	1.69e-30	ELU10134.1 hypothetical protein CAPTEDRAFT_187300 [Capitella teleta]
PrileiEVm011776t1	ELU03682.1	29.5	3.68e-30	ELU03682.1 hypothetical protein CAPTEDRAFT_225483 [Capitella teleta]
PrileiEVm011776t1	ELU10135.1	27.2	1.14e-29	ELU10135.1 hypothetical protein CAPTEDRAFT_219488 [Capitella teleta]
PrileiEVm011776t1	ELT90700.1	27.8	5.25e-29	ELT90700.1 hypothetical protein CAPTEDRAFT_211538 [Capitella teleta]
PrileiEVm011776t1	ELT97826.1	29.5	5.73e-29	ELT97826.1 hypothetical protein CAPTEDRAFT_217222 [Capitella teleta]
PrileiEVm011776t1	ELT99578.1	28.8	8.00e-27	ELT99578.1 hypothetical protein CAPTEDRAFT_201733 [Capitella teleta]
PrileiEVm011776t1	ELT90890.1	28.1	1.19e-26	ELT90890.1 hypothetical protein CAPTEDRAFT_214555 [Capitella teleta]
PrileiEVm011776t1	CAD5110668.1	29.7	8.25e-26	CAD5110668.1 DgyrCDS45 [Dimorphilus gyrociliatus]
PrileiEVm011776t1	ELU10136.1	26.3	2.41e-25	ELU10136.1 hypothetical protein CAPTEDRAFT_219489 [Capitella teleta]
PrileiEVm028812t1	XP_009025325.1	42.0	5.40e-07	XP_009025325.1 hypothetical protein HELRODRAFT_189097 [Helobdella robusta]
PrileiEVm028812t1	ELT90712.1	43.5	7.47e-07	ELT90712.1 hypothetical protein CAPTEDRAFT_216666 [Capitella teleta]
PrileiEVm028812t1	XP_009025321.1	44.3	1.32e-05	XP_009025321.1 hypothetical protein HELRODRAFT_163101 [Helobdella robusta]
PrileiEVm028812t1	ELT88188.1	42.0	3.01e-05	ELT88188.1 hypothetical protein CAPTEDRAFT_216978 [Capitella teleta]
PrileiEVm028812t1	ELT92737.1	34.0	4.64e-05	ELT92737.1 hypothetical protein CAPTEDRAFT_216867 [Capitella teleta]
PrileiEVm028812t1	ELU10132.1	39.1	6.17e-05	ELU10132.1 hypothetical protein CAPTEDRAFT_219487 [Capitella teleta]
PrileiEVm028812t1	ELU10789.1	38.9	1.47e-04	ELU10789.1 hypothetical protein CAPTEDRAFT_200225 [Capitella teleta]
PrileiEVm028812t1	ELU04472.1	39.1	2.72e-04	ELU04472.1 hypothetical protein CAPTEDRAFT_211921 [Capitella teleta]
PrileiEVm028812t1	ELT98703.1	39.1	2.77e-04	ELT98703.1 hypothetical protein CAPTEDRAFT_220904 [Capitella teleta]
PrileiEVm028812t1	XP_009023659.1	42.6	2.86e-04	XP_009023659.1 hypothetical protein HELRODRAFT_177209 [Helobdella robusta]
PrileiEVm028812t1	ELT99574.1	42.6	3.66e-04	ELT99574.1 hypothetical protein CAPTEDRAFT_224071 [Capitella teleta]
PrileiEVm028812t1	XP_009022800.1	36.6	7.91e-04	XP_009022800.1 hypothetical protein HELRODRAFT_162310 [Helobdella robusta]
PrileiEVm022059t1	XP_009025328.1	38.7	6.22e-16	XP_009025328.1 hypothetical protein HELRODRAFT_189099 [Helobdella robusta]
PrileiEVm022059t1	XP_009025331.1	38.8	1.29e-15	XP_009025331.1 hypothetical protein HELRODRAFT_163112 [Helobdella robusta]
PrileiEVm022059t1	XP_009025329.1	35.1	5.22e-15	XP_009025329.1 hypothetical protein HELRODRAFT_189100 [Helobdella robusta]
PrileiEVm022059t1	XP_009025327.1	33.6	1.80e-12	XP_009025327.1 hypothetical protein HELRODRAFT_189098 [Helobdella robusta]
PrileiEVm022059t1	XP_009025332.1	32.4	6.00e-08	XP_009025332.1 hypothetical protein HELRODRAFT_163113 [Helobdella robusta]
PrileiEVm022059t1	ELU05615.1	28.1	2.08e-04	ELU05615.1 hypothetical protein CAPTEDRAFT_228994 [Capitella teleta]
PrileiEVm022059t1	ELU05617.1	25.3	7.01e-04	ELU05617.1 hypothetical protein CAPTEDRAFT_228995 [Capitella teleta]
PrileiEVm020147t1	QAT81051.1	64.7	8.81e-76	QAT81051.1 extracellular globin, partial [Amynthas sp. FB-2019]
PrileiEVm020147t1	QAT81339.1	63.7	3.75e-75	QAT81339.1 extracellular globin, partial [Pectinatella magnifica]
PrileiEVm020147t1	QAT81154.1	62.6	1.58e-71	QAT81154.1 extracellular globin, partial [Geogenia benhami]
PrileiEVm020147t1	QAT80553.1	62.2	1.81e-71	QAT80553.1 extracellular globin, partial [Guaranidrilus sp. FB-2019]
PrileiEVm020147t1	QAT80581.1	62.2	1.87e-71	QAT80581.1 extracellular globin, partial [Paranais sp. FB-2019]
PrileiEVm020147t1	QAT81260.1	62.0	6.41e-71	QAT81260.1 extracellular globin, partial [Microchaetidae sp. FB-2019]
PrileiEVm020147t1	QAT81175.1	62.4	3.29e-70	QAT81175.1 extracellular globin, partial [Haplotaxidae sp. FB-2019]
PrileiEVm020147t1	QAT81199.1	60.7	1.54e-68	QAT81199.1 extracellular globin, partial [Kincaidiana sp. FB-2019]
PrileiEVm020147t1	QAT81132.1	62.9	2.12e-68	QAT81132.1 extracellular globin, partial [Bimastos eiseni]
PrileiEVm020147t1	CAA09958.1	62.4	2.19e-68	CAA09958.1 hemoglobin C chain precursor [Lumbricus rubellus]
PrileiEVm020147t1	QAT81454.1	60.4	2.76e-68	QAT81454.1 extracellular globin, partial [Stylodrilus heringianus]
PrileiEVm020147t1	P11069.3	62.4	3.11e-68	P11069.3 RecName: Full=Extracellular globin-3; AltName: Full=Erythrocruorin; AltName: Full=Extracellular globin III; AltName: Full=Globin C; Flags: Precursor [Lumbricus terrestris]
PrileiEVm020147t1	4D0H_4	61.8	1.26e-67	4D0H_4 Chain 4, Extracellular Globin-3 [Lumbricus terrestris]
PrileiEVm020147t1	QAT81349.1	58.9	1.26e-67	QAT81349.1 extracellular globin, partial [Phagodrilus sp. FB-2019]
PrileiEVm020147t1	QAT81122.1	58.9	1.26e-67	QAT81122.1 extracellular globin, partial [Dorydrilus michaelseni]
PrileiEVm020147t1	QAT81066.1	62.4	3.33e-67	QAT81066.1 extracellular globin, partial [Bothrioneurum vejdovskyanum]
PrileiEVm020147t1	QAT81126.1	62.0	6.78e-67	QAT81126.1 extracellular globin, partial [Drawida sp. FB-2019]
PrileiEVm020147t1	QAT81023.1	60.2	7.48e-67	QAT81023.1 extracellular globin, partial [Andiorrhinus sp. FB-2019]
PrileiEVm020147t1	4U8U_C	64.9	7.80e-67	4U8U_C Chain C, Globin c Chain [Glossoscolex paulistus]
PrileiEVm020147t1	QAT80573.1	56.1	1.66e-65	QAT80573.1 extracellular globin, partial [Olavius albidus]
PrileiEVm020147t1	QAT81388.1	57.1	1.80e-65	QAT81388.1 extracellular globin, partial [Propappus volki]
PrileiEVm020147t1	QAT81202.1	61.2	2.47e-65	QAT81202.1 extracellular globin, partial [Kruppomenia borealis]
PrileiEVm020147t1	QAT81397.1	58.5	4.96e-65	QAT81397.1 extracellular globin, partial [Rhinodrilus priollii]
PrileiEVm020147t1	1X9F_C	63.1	5.54e-65	1X9F_C Chain C, Globin III, extracellular [Lumbricus terrestris]
PrileiEVm020147t1	4CYX_0	63.5	9.78e-65	4CYX_0 Chain 0, Extracellular Globin-3 [Lumbricus terrestris]
PrileiEVm020038t1	XP_009016945.1	68.1	1.87e-79	XP_009016945.1 hypothetical protein HELRODRAFT_185543 [Helobdella robusta]
PrileiEVm020038t1	AAT85577.1	69.6	1.12e-78	AAT85577.1 U2 small nuclear ribonucleoprotein auxiliary factor large subunit [Alvinella pompejana]
PrileiEVm020038t1	OWF52954.1	68.8	1.09e-77	OWF52954.1 Splicing factor U2AF 50 kDa subunit [Mizuhopecten yessoensis]
PrileiEVm020038t1	XP_022313761.1	69.4	2.71e-77	XP_022313761.1 splicing factor U2AF 50 kDa subunit-like [Crassostrea virginica]
PrileiEVm020038t1	XP_011438167.1	69.4	3.03e-77	XP_011438167.1 splicing factor U2AF 50 kDa subunit [Crassostrea gigas]
PrileiEVm020038t1	PVD39402.1	69.0	3.73e-77	PVD39402.1 hypothetical protein C0Q70_02032 [Pomacea canaliculata]
PrileiEVm020038t1	XP_025096284.1	69.0	5.51e-77	XP_025096284.1 splicing factor U2AF 50 kDa subunit-like [Pomacea canaliculata]
PrileiEVm020038t1	XP_033756556.1	69.4	1.06e-76	XP_033756556.1 splicing factor U2AF 50 kDa subunit-like isoform X4 [Pecten maximus]
PrileiEVm020038t1	XP_033756547.1	69.4	1.12e-76	XP_033756547.1 splicing factor U2AF 50 kDa subunit-like isoform X3 [Pecten maximus]
PrileiEVm020038t1	XP_033756537.1	69.4	1.18e-76	XP_033756537.1 splicing factor U2AF 50 kDa subunit-like isoform X2 [Pecten maximus]
PrileiEVm020038t1	XP_033756528.1	69.4	1.25e-76	XP_033756528.1 splicing factor U2AF 50 kDa subunit-like isoform X1 [Pecten maximus]
PrileiEVm020038t1	XP_021348202.1	68.8	1.41e-76	XP_021348202.1 splicing factor U2AF 50 kDa subunit-like isoform X4 [Mizuhopecten yessoensis]
PrileiEVm020038t1	XP_021348201.1	68.8	1.49e-76	XP_021348201.1 splicing factor U2AF 50 kDa subunit-like isoform X3 [Mizuhopecten yessoensis]
PrileiEVm020038t1	CAE1332348.1	65.6	1.67e-76	CAE1332348.1 U2AF2 [Sepia pharaonis]
PrileiEVm020038t1	XP_021348200.1	68.8	2.02e-76	XP_021348200.1 splicing factor U2AF 50 kDa subunit-like isoform X2 [Mizuhopecten yessoensis]
PrileiEVm020038t1	XP_021348199.1	68.8	2.13e-76	XP_021348199.1 splicing factor U2AF 50 kDa subunit-like isoform X1 [Mizuhopecten yessoensis]
PrileiEVm020038t1	KAF6030696.1	67.6	6.15e-76	KAF6030696.1 U2af50 [Bugula neritina]
PrileiEVm020038t1	VDH97731.1	68.3	9.37e-76	VDH97731.1 splicing factor U2AF 65 kDa subunit [Mytilus galloprovincialis]
PrileiEVm020038t1	CAD7395287.1	65.1	1.01e-75	CAD7395287.1 unnamed protein product [Timema poppensis]
PrileiEVm020038t1	PNF21033.1	66.1	1.42e-75	PNF21033.1 hypothetical protein B7P43_G08408 [Cryptotermes secundus]
PrileiEVm020038t1	XP_017461513.1	64.4	1.04e-74	XP_017461513.1 PREDICTED: splicing factor U2AF 50 kDa subunit-like, partial [Rhagoletis zephyria]
PrileiEVm020038t1	CAC5393562.1	68.3	1.12e-74	CAC5393562.1 U2AF2 [Mytilus coruscus]
PrileiEVm020038t1	VDH97730.1	68.3	1.18e-74	VDH97730.1 splicing factor U2AF 65 kDa subunit [Mytilus galloprovincialis]
PrileiEVm020038t1	VDH97729.1	68.3	1.25e-74	VDH97729.1 splicing factor U2AF 65 kDa subunit [Mytilus galloprovincialis]
PrileiEVm020038t1	CAD5115003.1	66.5	1.99e-74	CAD5115003.1 DgyrCDS4025 [Dimorphilus gyrociliatus]
PrileiEVm028268t1	XP_009054326.1	46.7	7.57e-43	XP_009054326.1 hypothetical protein LOTGIDRAFT_160901 [Lottia gigantea]
PrileiEVm028268t1	XP_030840270.1	46.5	3.19e-42	XP_030840270.1 uncharacterized protein LOC105437671 [Strongylocentrotus purpuratus]
PrileiEVm028268t1	XP_030846554.1	47.9	3.23e-37	XP_030846554.1 uncharacterized protein LOC115926158 [Strongylocentrotus purpuratus]
PrileiEVm028268t1	XP_030849551.1	47.9	1.26e-36	XP_030849551.1 uncharacterized protein LOC115927605 [Strongylocentrotus purpuratus]
PrileiEVm028268t1	XP_009045860.1	57.3	1.39e-30	XP_009045860.1 hypothetical protein LOTGIDRAFT_171417 [Lottia gigantea]
PrileiEVm028268t1	XP_009058164.1	39.3	7.12e-29	XP_009058164.1 hypothetical protein LOTGIDRAFT_153920 [Lottia gigantea]
PrileiEVm028268t1	XP_009051750.1	34.9	4.07e-08	XP_009051750.1 hypothetical protein LOTGIDRAFT_153018 [Lottia gigantea]
PrileiEVm028268t1	XP_030848541.1	67.6	1.04e-05	XP_030848541.1 uncharacterized protein LOC115927188 [Strongylocentrotus purpuratus]
PrileiEVm024178t1	ABN58714.1	62.6	6.70e-38	ABN58714.1 pol-like protein [Biomphalaria glabrata]
PrileiEVm024178t1	KAG1658848.1	54.3	1.07e-31	KAG1658848.1 hypothetical protein GQR58_022769 [Nymphon striatum]
PrileiEVm024178t1	KAG1673362.1	54.7	1.71e-31	KAG1673362.1 hypothetical protein GQR58_015617 [Nymphon striatum]
PrileiEVm024178t1	KAG1678705.1	55.2	2.00e-31	KAG1678705.1 hypothetical protein GQR58_013246 [Nymphon striatum]
PrileiEVm024178t1	KAG1655161.1	54.3	3.66e-31	KAG1655161.1 RNA-directed DNA polymerase from mobile element jockey [Nymphon striatum]
PrileiEVm024178t1	KAG1655162.1	54.3	3.71e-31	KAG1655162.1 RNA-directed DNA polymerase from mobile element jockey [Nymphon striatum]
PrileiEVm024178t1	KAG1705494.1	54.3	3.71e-31	KAG1705494.1 RNA-directed DNA polymerase from mobile element jockey [Nymphon striatum]
PrileiEVm024178t1	KAG1676583.1	55.2	3.74e-31	KAG1676583.1 RNA-directed DNA polymerase from mobile element jockey [Nymphon striatum]
PrileiEVm024178t1	KAG1676584.1	55.2	3.74e-31	KAG1676584.1 RNA-directed DNA polymerase from mobile element jockey [Nymphon striatum]
PrileiEVm024178t1	KAG1676582.1	55.2	3.74e-31	KAG1676582.1 RNA-directed DNA polymerase from mobile element jockey [Nymphon striatum]
PrileiEVm024178t1	KAG1655164.1	54.3	3.75e-31	KAG1655164.1 RNA-directed DNA polymerase from mobile element jockey [Nymphon striatum]
PrileiEVm024178t1	KAG1655163.1	54.3	3.76e-31	KAG1655163.1 RNA-directed DNA polymerase from mobile element jockey [Nymphon striatum]
PrileiEVm024178t1	KAG1705495.1	54.3	3.76e-31	KAG1705495.1 RNA-directed DNA polymerase from mobile element jockey [Nymphon striatum]
PrileiEVm024178t1	KAG1648969.1	54.3	4.42e-31	KAG1648969.1 hypothetical protein GQR58_029434 [Nymphon striatum]
PrileiEVm024178t1	KAG1652275.1	55.2	4.54e-31	KAG1652275.1 Retrovirus-related Pol polyprotein from type-1 retrotransposable element R1 [Nymphon striatum]
PrileiEVm024178t1	KAG1649842.1	55.2	6.77e-31	KAG1649842.1 RNA-directed DNA polymerase from mobile element jockey [Nymphon striatum]
PrileiEVm024178t1	KAG1708475.1	55.2	6.82e-31	KAG1708475.1 RNA-directed DNA polymerase from mobile element jockey [Nymphon striatum]
PrileiEVm024178t1	KAG1649840.1	55.2	6.87e-31	KAG1649840.1 RNA-directed DNA polymerase from mobile element jockey [Nymphon striatum]
PrileiEVm024178t1	KAG1677306.1	55.2	6.87e-31	KAG1677306.1 RNA-directed DNA polymerase from mobile element jockey [Nymphon striatum]
PrileiEVm024178t1	KAG1670617.1	55.2	6.88e-31	KAG1670617.1 RNA-directed DNA polymerase from mobile element jockey [Nymphon striatum]
PrileiEVm024178t1	KAG1677310.1	55.2	6.88e-31	KAG1677310.1 RNA-directed DNA polymerase from mobile element jockey [Nymphon striatum]
PrileiEVm024178t1	KAG1677303.1	55.2	6.89e-31	KAG1677303.1 RNA-directed DNA polymerase from mobile element jockey [Nymphon striatum]
PrileiEVm024178t1	KAG1677304.1	55.2	6.90e-31	KAG1677304.1 RNA-directed DNA polymerase from mobile element jockey [Nymphon striatum]
PrileiEVm024178t1	KAG1654988.1	55.2	6.91e-31	KAG1654988.1 RNA-directed DNA polymerase from mobile element jockey [Nymphon striatum]
PrileiEVm024178t1	KAG1682981.1	55.2	6.94e-31	KAG1682981.1 RNA-directed DNA polymerase from mobile element jockey [Nymphon striatum]
PrileiEVm021747t1	KAG1678705.1	42.6	7.90e-59	KAG1678705.1 hypothetical protein GQR58_013246 [Nymphon striatum]
PrileiEVm021747t1	KAG1680025.1	42.6	2.96e-57	KAG1680025.1 RNA-directed DNA polymerase from mobile element jockey [Nymphon striatum]
PrileiEVm021747t1	KAG1680026.1	42.6	3.18e-57	KAG1680026.1 RNA-directed DNA polymerase from mobile element jockey [Nymphon striatum]
PrileiEVm021747t1	KAG1714471.1	42.3	4.83e-57	KAG1714471.1 hypothetical protein GQR58_001470 [Nymphon striatum]
PrileiEVm021747t1	KAG1714470.1	42.3	5.14e-57	KAG1714470.1 hypothetical protein GQR58_001470 [Nymphon striatum]
PrileiEVm021747t1	KAG1714473.1	42.3	7.16e-57	KAG1714473.1 hypothetical protein GQR58_001470 [Nymphon striatum]
PrileiEVm021747t1	KAG1648970.1	42.3	7.58e-57	KAG1648970.1 hypothetical protein GQR58_029435 [Nymphon striatum]
PrileiEVm021747t1	KAG1714472.1	42.3	8.25e-57	KAG1714472.1 hypothetical protein GQR58_001470 [Nymphon striatum]
PrileiEVm021747t1	KAG1652275.1	41.6	1.15e-56	KAG1652275.1 Retrovirus-related Pol polyprotein from type-1 retrotransposable element R1 [Nymphon striatum]
PrileiEVm021747t1	KAG1658847.1	42.3	1.22e-56	KAG1658847.1 RNA-directed DNA polymerase from mobile element jockey [Nymphon striatum]
PrileiEVm021747t1	KAG1655164.1	42.3	4.00e-56	KAG1655164.1 RNA-directed DNA polymerase from mobile element jockey [Nymphon striatum]
PrileiEVm021747t1	KAG1655163.1	42.3	4.03e-56	KAG1655163.1 RNA-directed DNA polymerase from mobile element jockey [Nymphon striatum]
PrileiEVm021747t1	KAG1648969.1	41.2	7.53e-56	KAG1648969.1 hypothetical protein GQR58_029434 [Nymphon striatum]
PrileiEVm021747t1	KAG1649840.1	42.6	9.08e-56	KAG1649840.1 RNA-directed DNA polymerase from mobile element jockey [Nymphon striatum]
PrileiEVm021747t1	KAG1713968.1	42.3	9.59e-56	KAG1713968.1 RNA-directed DNA polymerase from mobile element jockey [Nymphon striatum]
PrileiEVm021747t1	KAG1713967.1	42.3	1.02e-55	KAG1713967.1 RNA-directed DNA polymerase from mobile element jockey [Nymphon striatum]
PrileiEVm021747t1	KAG1713965.1	42.3	1.02e-55	KAG1713965.1 RNA-directed DNA polymerase from mobile element jockey [Nymphon striatum]
PrileiEVm021747t1	KAG1649841.1	42.6	1.03e-55	KAG1649841.1 RNA-directed DNA polymerase from mobile element jockey [Nymphon striatum]
PrileiEVm021747t1	KAG1653062.1	42.3	1.08e-55	KAG1653062.1 RNA-directed DNA polymerase from mobile element jockey [Nymphon striatum]
PrileiEVm021747t1	KAG1682981.1	42.3	1.31e-55	KAG1682981.1 RNA-directed DNA polymerase from mobile element jockey [Nymphon striatum]
PrileiEVm021747t1	KAG1676583.1	45.3	1.80e-55	KAG1676583.1 RNA-directed DNA polymerase from mobile element jockey [Nymphon striatum]
PrileiEVm021747t1	KAG1676584.1	45.3	1.80e-55	KAG1676584.1 RNA-directed DNA polymerase from mobile element jockey [Nymphon striatum]
PrileiEVm021747t1	KAG1676582.1	45.3	1.82e-55	KAG1676582.1 RNA-directed DNA polymerase from mobile element jockey [Nymphon striatum]
PrileiEVm021747t1	KAG1673362.1	43.8	1.91e-55	KAG1673362.1 hypothetical protein GQR58_015617 [Nymphon striatum]
PrileiEVm021747t1	KAG1713961.1	42.3	1.96e-55	KAG1713961.1 RNA-directed DNA polymerase from mobile element jockey [Nymphon striatum]
PrileiEVm018333t1	XP_013414401.1	54.3	9.68e-68	XP_013414401.1 uncharacterized protein LOC106176520 [Lingula anatina]
PrileiEVm018333t1	XP_013410844.1	52.3	1.50e-66	XP_013410844.1 uncharacterized protein LOC106174021 [Lingula anatina]
PrileiEVm018333t1	XP_013414434.1	52.3	2.12e-66	XP_013414434.1 uncharacterized protein LOC106176547 [Lingula anatina]
PrileiEVm018333t1	XP_013414435.1	51.8	5.91e-66	XP_013414435.1 uncharacterized protein LOC106176548 [Lingula anatina]
PrileiEVm018333t1	ELU02289.1	53.5	8.41e-65	ELU02289.1 hypothetical protein CAPTEDRAFT_182185 [Capitella teleta]
PrileiEVm018333t1	XP_009051735.1	54.5	7.27e-63	XP_009051735.1 hypothetical protein LOTGIDRAFT_209094 [Lottia gigantea]
PrileiEVm018333t1	XP_013410841.1	45.5	2.38e-61	XP_013410841.1 uncharacterized protein LOC106174017, partial [Lingula anatina]
PrileiEVm018333t1	XP_005093689.1	50.8	1.39e-60	XP_005093689.1 D-beta-hydroxybutyrate dehydrogenase [Aplysia californica]
PrileiEVm018333t1	XP_005093688.1	48.7	1.48e-60	XP_005093688.1 D-beta-hydroxybutyrate dehydrogenase [Aplysia californica]
PrileiEVm018333t1	XP_019638126.1	48.3	1.64e-60	XP_019638126.1 PREDICTED: uncharacterized protein LOC109480375 [Branchiostoma belcheri]
PrileiEVm018333t1	XP_009013470.1	49.8	7.84e-60	XP_009013470.1 hypothetical protein HELRODRAFT_74885 [Helobdella robusta]
PrileiEVm018333t1	XP_034329290.1	49.7	8.98e-60	XP_034329290.1 D-beta-hydroxybutyrate dehydrogenase [Crassostrea gigas]
PrileiEVm018333t1	XP_035663319.1	47.3	6.93e-59	XP_035663319.1 D-beta-hydroxybutyrate dehydrogenase-like [Branchiostoma floridae]
PrileiEVm018333t1	XP_033760061.1	52.1	2.25e-58	XP_033760061.1 D-beta-hydroxybutyrate dehydrogenase-like [Pecten maximus]
PrileiEVm018333t1	XP_035663057.1	52.8	3.98e-57	XP_035663057.1 D-beta-hydroxybutyrate dehydrogenase-like isoform X1 [Branchiostoma floridae]
PrileiEVm018333t1	XP_035663058.1	55.5	4.44e-57	XP_035663058.1 D-beta-hydroxybutyrate dehydrogenase-like isoform X2 [Branchiostoma floridae]
PrileiEVm018333t1	XP_022287771.1	49.7	1.61e-56	XP_022287771.1 uncharacterized protein LOC111100326 [Crassostrea virginica]
PrileiEVm018333t1	XP_006820473.1	44.3	2.07e-56	XP_006820473.1 PREDICTED: 3-oxoacyl-[acyl-carrier-protein] reductase, chloroplastic-like [Saccoglossus kowalevskii]
PrileiEVm018333t1	CAC5420550.1	46.8	3.74e-56	CAC5420550.1 E1.1.1.30 [Mytilus coruscus]
PrileiEVm018333t1	XP_019637920.1	48.8	5.85e-56	XP_019637920.1 PREDICTED: uncharacterized protein LOC109480212 [Branchiostoma belcheri]
PrileiEVm018333t1	CAD5125009.1	47.0	1.63e-55	CAD5125009.1 DgyrCDS13250 [Dimorphilus gyrociliatus]
PrileiEVm018333t1	XP_021344956.1	49.2	2.18e-55	XP_021344956.1 uncharacterized protein LOC110444928 [Mizuhopecten yessoensis]
PrileiEVm018333t1	CAD5125008.1	47.0	2.46e-55	CAD5125008.1 DgyrCDS13249 [Dimorphilus gyrociliatus]
PrileiEVm018333t1	VDI64439.1	47.9	9.25e-55	VDI64439.1 Hypothetical predicted protein [Mytilus galloprovincialis]
PrileiEVm018333t1	XP_006820472.1	46.8	1.22e-54	XP_006820472.1 PREDICTED: 3-oxoacyl-[acyl-carrier-protein] reductase, chloroplastic-like [Saccoglossus kowalevskii]
PrileiEVm025847t1	XP_014779187.1	44.4	7.54e-08	XP_014779187.1 PREDICTED: uncharacterized protein LOC106875517 [Octopus bimaculoides]
PrileiEVm025847t1	CAE1177610.1	45.6	1.91e-07	CAE1177610.1 unnamed protein product [Sepia pharaonis]
PrileiEVm025847t1	RUS79472.1	43.4	2.99e-07	RUS79472.1 hypothetical protein EGW08_012776, partial [Elysia chlorotica]
PrileiEVm025847t1	XP_014779190.1	40.3	1.13e-06	XP_014779190.1 PREDICTED: uncharacterized protein RP688-like isoform X2 [Octopus bimaculoides]
PrileiEVm025847t1	CAE1306913.1	47.4	1.15e-06	CAE1306913.1 unnamed protein product [Sepia pharaonis]
PrileiEVm025847t1	XP_014779188.1	40.3	1.21e-06	XP_014779188.1 PREDICTED: uncharacterized protein RP688-like isoform X1 [Octopus bimaculoides]
PrileiEVm025847t1	RUS73902.1	44.3	1.93e-06	RUS73902.1 hypothetical protein EGW08_018338 [Elysia chlorotica]
PrileiEVm025847t1	XP_013080103.1	53.7	3.39e-06	XP_013080103.1 PREDICTED: uncharacterized protein LOC106065749 [Biomphalaria glabrata]
PrileiEVm025847t1	XP_013084304.1	39.6	2.65e-05	XP_013084304.1 PREDICTED: uncharacterized protein LOC106069234 [Biomphalaria glabrata]
PrileiEVm025847t1	CAE1306930.1	31.6	1.78e-04	CAE1306930.1 unnamed protein product [Sepia pharaonis]
PrileiEVm025847t1	XP_014790348.1	40.4	2.40e-04	XP_014790348.1 PREDICTED: uncharacterized protein RP688-like [Octopus bimaculoides]
PrileiEVm025847t1	KOF62291.1	40.4	3.38e-04	KOF62291.1 hypothetical protein OCBIM_22024326mg [Octopus bimaculoides]
PrileiEVm023464t1	RUS79472.1	43.4	8.08e-08	RUS79472.1 hypothetical protein EGW08_012776, partial [Elysia chlorotica]
PrileiEVm023464t1	RUS73902.1	34.3	2.33e-07	RUS73902.1 hypothetical protein EGW08_018338 [Elysia chlorotica]
PrileiEVm023464t1	XP_014779190.1	39.4	2.80e-07	XP_014779190.1 PREDICTED: uncharacterized protein RP688-like isoform X2 [Octopus bimaculoides]
PrileiEVm023464t1	XP_014779188.1	39.4	2.99e-07	XP_014779188.1 PREDICTED: uncharacterized protein RP688-like isoform X1 [Octopus bimaculoides]
PrileiEVm023464t1	XP_014779187.1	41.3	1.00e-06	XP_014779187.1 PREDICTED: uncharacterized protein LOC106875517 [Octopus bimaculoides]
PrileiEVm023464t1	XP_013084304.1	41.5	1.43e-06	XP_013084304.1 PREDICTED: uncharacterized protein LOC106069234 [Biomphalaria glabrata]
PrileiEVm023464t1	CAE1306913.1	45.6	1.79e-06	CAE1306913.1 unnamed protein product [Sepia pharaonis]
PrileiEVm023464t1	CAE1177610.1	43.9	2.06e-06	CAE1177610.1 unnamed protein product [Sepia pharaonis]
PrileiEVm023464t1	XP_013080103.1	53.7	2.42e-06	XP_013080103.1 PREDICTED: uncharacterized protein LOC106065749 [Biomphalaria glabrata]
PrileiEVm023464t1	CAE1306930.1	34.4	1.86e-04	CAE1306930.1 unnamed protein product [Sepia pharaonis]
PrileiEVm023464t1	XP_005103976.1	43.1	2.01e-04	XP_005103976.1 uncharacterized protein LOC101864638 [Aplysia californica]
PrileiEVm023464t1	KAA3674952.1	41.8	4.42e-04	KAA3674952.1 uncharacterized protein DEA37_0001258 [Paragonimus westermani]
PrileiEVm023464t1	XP_005103925.2	36.8	4.51e-04	XP_005103925.2 uncharacterized protein LOC101851970 [Aplysia californica]
PrileiEVm023464t1	XP_014790348.1	51.4	6.34e-04	XP_014790348.1 PREDICTED: uncharacterized protein RP688-like [Octopus bimaculoides]
PrileiEVm023464t1	KOF62291.1	51.4	7.87e-04	KOF62291.1 hypothetical protein OCBIM_22024326mg [Octopus bimaculoides]
PrileiEVm023582t1	XP_014779187.1	44.0	3.95e-11	XP_014779187.1 PREDICTED: uncharacterized protein LOC106875517 [Octopus bimaculoides]
PrileiEVm023582t1	CAE1306913.1	52.6	5.58e-11	CAE1306913.1 unnamed protein product [Sepia pharaonis]
PrileiEVm023582t1	CAE1177610.1	45.6	1.00e-09	CAE1177610.1 unnamed protein product [Sepia pharaonis]
PrileiEVm023582t1	XP_014779190.1	37.7	3.45e-09	XP_014779190.1 PREDICTED: uncharacterized protein RP688-like isoform X2 [Octopus bimaculoides]
PrileiEVm023582t1	XP_014779188.1	37.7	3.74e-09	XP_014779188.1 PREDICTED: uncharacterized protein RP688-like isoform X1 [Octopus bimaculoides]
PrileiEVm023582t1	RUS79472.1	41.5	8.53e-09	RUS79472.1 hypothetical protein EGW08_012776, partial [Elysia chlorotica]
PrileiEVm023582t1	RUS73902.1	45.9	5.14e-08	RUS73902.1 hypothetical protein EGW08_018338 [Elysia chlorotica]
PrileiEVm023582t1	CAE1306930.1	34.2	2.08e-07	CAE1306930.1 unnamed protein product [Sepia pharaonis]
PrileiEVm023582t1	XP_005103976.1	35.3	3.20e-07	XP_005103976.1 uncharacterized protein LOC101864638 [Aplysia californica]
PrileiEVm023582t1	XP_013084304.1	49.0	1.09e-06	XP_013084304.1 PREDICTED: uncharacterized protein LOC106069234 [Biomphalaria glabrata]
PrileiEVm023582t1	XP_014790348.1	38.6	3.52e-06	XP_014790348.1 PREDICTED: uncharacterized protein RP688-like [Octopus bimaculoides]
PrileiEVm023582t1	KOF62291.1	38.6	4.75e-06	KOF62291.1 hypothetical protein OCBIM_22024326mg [Octopus bimaculoides]
PrileiEVm023582t1	VDK43629.1	44.8	6.59e-06	VDK43629.1 unnamed protein product [Taenia asiatica]
PrileiEVm023582t1	XP_013080103.1	42.9	6.72e-06	XP_013080103.1 PREDICTED: uncharacterized protein LOC106065749 [Biomphalaria glabrata]
PrileiEVm023582t1	XP_014777730.1	31.3	8.07e-06	XP_014777730.1 PREDICTED: uncharacterized protein LOC106874495 [Octopus bimaculoides]
PrileiEVm023582t1	CUT99572.1	36.0	1.27e-05	CUT99572.1 lipopolysaccharide choline [Echinococcus multilocularis]
PrileiEVm023582t1	XP_036362602.1	37.7	2.18e-05	XP_036362602.1 uncharacterized protein LOC115216231 [Octopus sinensis]
PrileiEVm023582t1	XP_005103925.2	38.6	2.30e-05	XP_005103925.2 uncharacterized protein LOC101851970 [Aplysia californica]
PrileiEVm023582t1	XP_021344491.1	47.2	2.72e-05	XP_021344491.1 uncharacterized protein LOC110444437 [Mizuhopecten yessoensis]
PrileiEVm023582t1	XP_029656919.2	27.7	2.73e-05	XP_029656919.2 uncharacterized protein LOC115230955 isoform X1 [Octopus sinensis]
PrileiEVm023582t1	XP_021357603.1	47.2	3.17e-05	XP_021357603.1 uncharacterized protein LOC110453091 [Mizuhopecten yessoensis]
PrileiEVm023582t1	XP_036355771.1	35.8	3.70e-05	XP_036355771.1 uncharacterized protein LOC115230955 isoform X2 [Octopus sinensis]
PrileiEVm023582t1	XP_033749228.1	43.4	4.35e-05	XP_033749228.1 uncharacterized protein LOC117333920 [Pecten maximus]
PrileiEVm023582t1	CAE1149409.1	41.5	5.00e-05	CAE1149409.1 licD [Sepia pharaonis]
PrileiEVm023582t1	XP_034324151.1	37.1	5.10e-05	XP_034324151.1 uncharacterized protein LOC105336780 [Crassostrea gigas]
PrileiEVm013493t1	XP_013388382.1	42.4	5.79e-102	XP_013388382.1 GATOR complex protein NPRL2 [Lingula anatina]
PrileiEVm013493t1	XP_017568168.1	43.6	7.49e-101	XP_017568168.1 GATOR complex protein NPRL2 isoform X1 [Pygocentrus nattereri]
PrileiEVm013493t1	XP_026853092.1	43.1	5.75e-100	XP_026853092.1 GATOR complex protein NPRL2 [Electrophorus electricus]
PrileiEVm013493t1	XP_035679118.1	41.0	9.80e-100	XP_035679118.1 GATOR complex protein NPRL2-like [Branchiostoma floridae]
PrileiEVm013493t1	XP_022101188.1	41.4	1.42e-99	XP_022101188.1 GATOR complex protein NPRL2-like isoform X2 [Acanthaster planci]
PrileiEVm013493t1	CAE1142404.1	43.7	1.76e-99	CAE1142404.1 NPRL2 [Sepia pharaonis]
PrileiEVm013493t1	XP_038047778.1	41.2	1.87e-99	XP_038047778.1 GATOR complex protein NPRL2-like [Patiria miniata]
PrileiEVm013493t1	XP_036426889.1	43.1	2.24e-99	XP_036426889.1 GATOR complex protein NPRL2 [Colossoma macropomum]
PrileiEVm013493t1	XP_030632612.1	43.4	2.55e-99	XP_030632612.1 LOW QUALITY PROTEIN: GATOR complex protein NPRL2 [Chanos chanos]
PrileiEVm013493t1	NP_001039312.1	43.8	3.15e-99	NP_001039312.1 GATOR complex protein NPRL2 [Danio rerio]
PrileiEVm013493t1	XP_026069752.1	43.8	3.39e-98	XP_026069752.1 GATOR complex protein NPRL2 [Carassius auratus]
PrileiEVm013493t1	XP_018974592.1	43.8	4.38e-98	XP_018974592.1 PREDICTED: LOW QUALITY PROTEIN: nitrogen permease regulator 2-like protein [Cyprinus carpio]
PrileiEVm013493t1	XP_016375543.1	43.8	6.68e-98	XP_016375543.1 PREDICTED: nitrogen permease regulator 2-like protein isoform X1 [Sinocyclocheilus rhinocerous]
PrileiEVm013493t1	KAF4112085.1	43.8	6.68e-98	KAF4112085.1 hypothetical protein G5714_006880 [Onychostoma macrolepis]
PrileiEVm013493t1	XP_029638260.1	42.5	7.36e-98	XP_029638260.1 GATOR complex protein NPRL2 [Octopus sinensis]
PrileiEVm013493t1	XP_016103118.1	43.8	8.10e-98	XP_016103118.1 PREDICTED: nitrogen permease regulator 2-like protein isoform X1 [Sinocyclocheilus grahami]
PrileiEVm013493t1	XP_002738243.1	41.8	1.93e-97	XP_002738243.1 PREDICTED: nitrogen permease regulator 2-like protein-like [Saccoglossus kowalevskii]
PrileiEVm013493t1	XP_016296782.1	43.8	2.02e-97	XP_016296782.1 PREDICTED: nitrogen permease regulator 2-like protein isoform X2 [Sinocyclocheilus anshuiensis]
PrileiEVm013493t1	XP_027003199.1	42.8	2.60e-97	XP_027003199.1 GATOR complex protein NPRL2 [Tachysurus fulvidraco]
PrileiEVm013493t1	XP_003217608.1	43.6	2.68e-97	XP_003217608.1 PREDICTED: nitrogen permease regulator 2-like protein isoform X1 [Anolis carolinensis]
PrileiEVm013493t1	KAF7711614.1	42.3	1.01e-96	KAF7711614.1 hypothetical protein HF521_000625 [Silurus meridionalis]
PrileiEVm013493t1	XP_033643582.1	41.0	1.30e-96	XP_033643582.1 GATOR complex protein NPRL2-like [Asterias rubens]
PrileiEVm013493t1	XP_012678049.1	43.6	1.42e-96	XP_012678049.1 GATOR complex protein NPRL2 [Clupea harengus]
PrileiEVm013493t1	XP_026785055.1	42.5	1.42e-96	XP_026785055.1 GATOR complex protein NPRL2 [Pangasianodon hypophthalmus]
PrileiEVm013493t1	XP_020644561.1	43.6	2.05e-96	XP_020644561.1 nitrogen permease regulator 2-like protein isoform X2 [Pogona vitticeps]
PrileiEVm022249t1	XP_028152744.1	36.3	7.65e-17	XP_028152744.1 uncharacterized protein LOC114346153 [Diabrotica virgifera virgifera]
PrileiEVm022249t1	XP_021003954.1	31.3	9.39e-17	XP_021003954.1 uncharacterized protein LOC110283347 [Parasteatoda tepidariorum]
PrileiEVm022249t1	XP_037501404.1	33.8	1.63e-16	XP_037501404.1 uncharacterized protein LOC119375297 [Rhipicephalus sanguineus]
PrileiEVm022249t1	VEN47666.1	27.2	3.00e-16	VEN47666.1 unnamed protein product [Callosobruchus maculatus]
PrileiEVm022249t1	XP_037561138.1	43.5	1.60e-15	XP_037561138.1 LOW QUALITY PROTEIN: uncharacterized protein LOC119440288 [Dermacentor silvarum]
PrileiEVm022249t1	XP_012554196.1	37.0	9.87e-14	XP_012554196.1 PREDICTED: THAP domain-containing protein 2-like [Hydra vulgaris]
PrileiEVm022249t1	XP_037518457.1	39.5	2.13e-12	XP_037518457.1 uncharacterized protein LOC119395552 [Rhipicephalus sanguineus]
PrileiEVm022249t1	KAF6201361.1	32.8	7.53e-10	KAF6201361.1 hypothetical protein [Apolygus lucorum]
PrileiEVm022249t1	XP_037572221.1	51.6	1.66e-09	XP_037572221.1 uncharacterized protein LOC119454335, partial [Dermacentor silvarum]
PrileiEVm022249t1	XP_029848187.2	35.6	1.66e-08	XP_029848187.2 uncharacterized protein LOC115330483 [Ixodes scapularis]
PrileiEVm022249t1	GBN51703.1	40.0	2.36e-08	GBN51703.1 hypothetical protein AVEN_188880-1 [Araneus ventricosus]
PrileiEVm022249t1	XP_037560978.1	51.9	1.44e-07	XP_037560978.1 uncharacterized protein LOC119440111 [Dermacentor silvarum]
PrileiEVm022249t1	XP_018911837.1	24.9	1.57e-07	XP_018911837.1 PREDICTED: uncharacterized protein LOC109040369 [Bemisia tabaci]
PrileiEVm022249t1	XP_037570607.1	30.2	1.61e-07	XP_037570607.1 uncharacterized protein LOC119452724 [Dermacentor silvarum]
PrileiEVm022249t1	XP_037572202.1	49.2	1.88e-07	XP_037572202.1 LOW QUALITY PROTEIN: uncharacterized protein LOC119454309, partial [Dermacentor silvarum]
PrileiEVm022249t1	GBM92517.1	38.9	2.83e-07	GBM92517.1 hypothetical protein AVEN_105666-1, partial [Araneus ventricosus]
PrileiEVm022249t1	KAG4076498.1	23.3	7.37e-07	KAG4076498.1 hypothetical protein HA402_014462 [Bradysia odoriphaga]
PrileiEVm022249t1	XP_023216109.1	27.5	2.29e-06	XP_023216109.1 uncharacterized protein LOC111618768 [Centruroides sculpturatus]
PrileiEVm022249t1	XP_037523162.1	27.2	3.43e-06	XP_037523162.1 uncharacterized protein LOC119400228 [Rhipicephalus sanguineus]
PrileiEVm022249t1	KAG0440798.1	35.5	5.43e-06	KAG0440798.1 hypothetical protein HPB47_016173 [Ixodes persulcatus]
PrileiEVm022249t1	GBM20603.1	32.6	6.49e-06	GBM20603.1 hypothetical protein AVEN_261721-1 [Araneus ventricosus]
PrileiEVm022249t1	XP_037561309.1	45.8	1.16e-05	XP_037561309.1 uncharacterized protein LOC119440475 [Dermacentor silvarum]
PrileiEVm022249t1	XP_030269808.1	34.3	1.42e-05	XP_030269808.1 uncharacterized protein LOC115580080 [Sparus aurata]
PrileiEVm022249t1	KAF8786111.1	35.2	7.63e-05	KAF8786111.1 Protein kinase C-binding protein 1 like protein [Argiope bruennichi]
PrileiEVm022249t1	RZF35215.1	33.7	4.05e-04	RZF35215.1 hypothetical protein LSTR_LSTR014009 [Laodelphax striatellus]
PrileiEVm022429t1	XP_021003954.1	32.0	3.75e-17	XP_021003954.1 uncharacterized protein LOC110283347 [Parasteatoda tepidariorum]
PrileiEVm022429t1	GBM69389.1	36.3	2.14e-16	GBM69389.1 hypothetical protein AVEN_134423-1 [Araneus ventricosus]
PrileiEVm022429t1	XP_037501404.1	34.0	2.18e-16	XP_037501404.1 uncharacterized protein LOC119375297 [Rhipicephalus sanguineus]
PrileiEVm022429t1	XP_037561138.1	44.4	6.86e-16	XP_037561138.1 LOW QUALITY PROTEIN: uncharacterized protein LOC119440288 [Dermacentor silvarum]
PrileiEVm022429t1	VEN47666.1	26.8	2.29e-15	VEN47666.1 unnamed protein product [Callosobruchus maculatus]
PrileiEVm022429t1	XP_037290345.1	40.5	2.01e-14	XP_037290345.1 uncharacterized protein LOC119185437 [Rhipicephalus microplus]
PrileiEVm022429t1	VEN60650.1	34.8	2.66e-14	VEN60650.1 unnamed protein product [Callosobruchus maculatus]
PrileiEVm022429t1	XP_012554196.1	37.8	3.88e-14	XP_012554196.1 PREDICTED: THAP domain-containing protein 2-like [Hydra vulgaris]
PrileiEVm022429t1	XP_018911202.1	36.2	5.44e-14	XP_018911202.1 PREDICTED: THAP domain-containing protein 2-like [Bemisia tabaci]
PrileiEVm022429t1	XP_037269172.1	40.5	6.04e-14	XP_037269172.1 uncharacterized protein LOC119160979 [Rhipicephalus microplus]
PrileiEVm022429t1	PSN29070.1	34.1	1.89e-13	PSN29070.1 hypothetical protein C0J52_28314 [Blattella germanica]
PrileiEVm022429t1	XP_037518457.1	40.3	9.19e-13	XP_037518457.1 uncharacterized protein LOC119395552 [Rhipicephalus sanguineus]
PrileiEVm022429t1	KAF6201361.1	37.4	4.12e-10	KAF6201361.1 hypothetical protein [Apolygus lucorum]
PrileiEVm022429t1	XP_037572221.1	51.6	1.66e-09	XP_037572221.1 uncharacterized protein LOC119454335, partial [Dermacentor silvarum]
PrileiEVm022429t1	GBN51703.1	25.4	1.02e-08	GBN51703.1 hypothetical protein AVEN_188880-1 [Araneus ventricosus]
PrileiEVm022429t1	XP_029848187.2	35.6	1.66e-08	XP_029848187.2 uncharacterized protein LOC115330483 [Ixodes scapularis]
PrileiEVm022429t1	GBM92517.1	25.0	3.89e-08	GBM92517.1 hypothetical protein AVEN_105666-1, partial [Araneus ventricosus]
PrileiEVm022429t1	XP_037570607.1	30.2	6.88e-08	XP_037570607.1 uncharacterized protein LOC119452724 [Dermacentor silvarum]
PrileiEVm022429t1	XP_037560978.1	51.9	1.44e-07	XP_037560978.1 uncharacterized protein LOC119440111 [Dermacentor silvarum]
PrileiEVm022429t1	XP_037572202.1	49.2	1.88e-07	XP_037572202.1 LOW QUALITY PROTEIN: uncharacterized protein LOC119454309, partial [Dermacentor silvarum]
PrileiEVm022429t1	KAG4076498.1	22.9	5.56e-07	KAG4076498.1 hypothetical protein HA402_014462 [Bradysia odoriphaga]
PrileiEVm022429t1	XP_018911837.1	24.0	1.89e-06	XP_018911837.1 PREDICTED: uncharacterized protein LOC109040369 [Bemisia tabaci]
PrileiEVm022429t1	XP_037523162.1	27.2	1.95e-06	XP_037523162.1 uncharacterized protein LOC119400228 [Rhipicephalus sanguineus]
PrileiEVm022429t1	XP_023216109.1	28.3	2.29e-06	XP_023216109.1 uncharacterized protein LOC111618768 [Centruroides sculpturatus]
PrileiEVm022429t1	KAG0440798.1	35.5	5.43e-06	KAG0440798.1 hypothetical protein HPB47_016173 [Ixodes persulcatus]
PrileiEVm027166t1	KAF8791338.1	45.6	8.26e-24	KAF8791338.1 hypothetical protein HNY73_006224 [Argiope bruennichi]
PrileiEVm027166t1	VEN43153.1	48.7	1.66e-21	VEN43153.1 unnamed protein product [Callosobruchus maculatus]
PrileiEVm027166t1	KAF8791337.1	45.6	2.94e-21	KAF8791337.1 hypothetical protein HNY73_006224 [Argiope bruennichi]
PrileiEVm027166t1	XP_037280224.1	46.0	7.54e-21	XP_037280224.1 uncharacterized protein LOC119173522 [Rhipicephalus microplus]
PrileiEVm027166t1	XP_035212330.1	42.0	2.98e-20	XP_035212330.1 uncharacterized protein LOC118186362 [Stegodyphus dumicola]
PrileiEVm027166t1	XP_035217487.1	46.0	3.08e-20	XP_035217487.1 LOW QUALITY PROTEIN: uncharacterized protein LOC118190813 [Stegodyphus dumicola]
PrileiEVm027166t1	XP_023238551.1	43.4	3.29e-20	XP_023238551.1 uncharacterized protein LOC111637309 [Centruroides sculpturatus]
PrileiEVm027166t1	GBM01384.1	45.1	4.03e-20	GBM01384.1 hypothetical protein AVEN_236207-1 [Araneus ventricosus]
PrileiEVm027166t1	VEN41670.1	46.9	6.19e-20	VEN41670.1 unnamed protein product [Callosobruchus maculatus]
PrileiEVm027166t1	GBL93657.1	45.8	9.94e-19	GBL93657.1 hypothetical protein AVEN_169538-1 [Araneus ventricosus]
PrileiEVm027166t1	GBN51703.1	41.6	5.75e-18	GBN51703.1 hypothetical protein AVEN_188880-1 [Araneus ventricosus]
PrileiEVm027166t1	GBO13033.1	45.8	9.39e-18	GBO13033.1 hypothetical protein AVEN_111592-1 [Araneus ventricosus]
PrileiEVm027166t1	GBO13038.1	45.8	9.39e-18	GBO13038.1 hypothetical protein AVEN_266561-1 [Araneus ventricosus]
PrileiEVm027166t1	GBO13031.1	45.8	9.39e-18	GBO13031.1 hypothetical protein AVEN_40191-1 [Araneus ventricosus]
PrileiEVm027166t1	XP_035233153.1	37.8	3.46e-17	XP_035233153.1 uncharacterized protein LOC118204968, partial [Stegodyphus dumicola]
PrileiEVm027166t1	KFM60107.1	47.7	5.52e-17	KFM60107.1 Transposable element P transposase, partial [Stegodyphus mimosarum]
PrileiEVm027166t1	XP_035205147.1	46.8	1.71e-16	XP_035205147.1 uncharacterized protein LOC118180113 [Stegodyphus dumicola]
PrileiEVm027166t1	XP_023216843.1	40.5	2.36e-16	XP_023216843.1 uncharacterized protein LOC111619367 [Centruroides sculpturatus]
PrileiEVm027166t1	XP_021001547.1	43.2	2.61e-16	XP_021001547.1 uncharacterized protein LOC110282455 [Parasteatoda tepidariorum]
PrileiEVm027166t1	GBN64873.1	40.2	3.07e-16	GBN64873.1 hypothetical protein AVEN_38806-1 [Araneus ventricosus]
PrileiEVm027166t1	GBM73050.1	40.7	3.10e-16	GBM73050.1 hypothetical protein AVEN_268527-1 [Araneus ventricosus]
PrileiEVm027166t1	PSN30096.1	39.2	3.59e-16	PSN30096.1 hypothetical protein C0J52_26283 [Blattella germanica]
PrileiEVm027166t1	XP_023231795.1	40.5	4.32e-16	XP_023231795.1 uncharacterized protein LOC111631721 [Centruroides sculpturatus]
PrileiEVm027166t1	GBM47521.1	40.4	5.82e-16	GBM47521.1 hypothetical protein AVEN_211141-1 [Araneus ventricosus]
PrileiEVm027166t1	KAG1650685.1	41.9	9.67e-16	KAG1650685.1 THAP domain-containing protein 1 [Nymphon striatum]
PrileiEVm016461t1	ELT98935.1	30.2	5.62e-17	ELT98935.1 hypothetical protein CAPTEDRAFT_218063 [Capitella teleta]
PrileiEVm016461t1	XP_013394110.1	27.1	3.28e-12	XP_013394110.1 uncharacterized protein LOC106161635 [Lingula anatina]
PrileiEVm016461t1	XP_013402466.1	26.2	2.58e-11	XP_013402466.1 leucine zipper putative tumor suppressor 1-like [Lingula anatina]
PrileiEVm016461t1	XP_013084832.1	26.8	8.52e-09	XP_013084832.1 PREDICTED: myosin-9-like [Biomphalaria glabrata]
PrileiEVm016461t1	XP_007890709.1	26.4	5.52e-06	XP_007890709.1 PREDICTED: coiled-coil domain-containing protein 160 [Callorhinchus milii]
PrileiEVm016461t1	RUS78880.1	25.5	1.26e-05	RUS78880.1 hypothetical protein EGW08_013355 [Elysia chlorotica]
PrileiEVm017255t1	ELU14798.1	28.8	2.24e-17	ELU14798.1 hypothetical protein CAPTEDRAFT_222213 [Capitella teleta]
PrileiEVm017255t1	XP_013385861.1	29.3	5.24e-12	XP_013385861.1 carbohydrate sulfotransferase 1 isoform X3 [Lingula anatina]
PrileiEVm017255t1	XP_013385860.1	29.3	5.31e-12	XP_013385860.1 carbohydrate sulfotransferase 1 isoform X2 [Lingula anatina]
PrileiEVm017255t1	XP_013385859.1	29.3	5.51e-12	XP_013385859.1 carbohydrate sulfotransferase 1 isoform X1 [Lingula anatina]
PrileiEVm017255t1	ELU06888.1	35.3	8.56e-12	ELU06888.1 hypothetical protein CAPTEDRAFT_218321 [Capitella teleta]
PrileiEVm017255t1	XP_023932892.1	30.0	5.69e-11	XP_023932892.1 carbohydrate sulfotransferase 3 isoform X2 [Lingula anatina]
PrileiEVm017255t1	XP_023932891.1	30.0	5.98e-11	XP_023932891.1 carbohydrate sulfotransferase 3 isoform X1 [Lingula anatina]
PrileiEVm017255t1	ELT98829.1	26.0	1.26e-10	ELT98829.1 hypothetical protein CAPTEDRAFT_210872 [Capitella teleta]
PrileiEVm017255t1	XP_021351459.1	33.6	1.37e-10	XP_021351459.1 carbohydrate sulfotransferase 1-like [Mizuhopecten yessoensis]
PrileiEVm017255t1	XP_013395915.1	33.0	1.73e-10	XP_013395915.1 carbohydrate sulfotransferase 3 [Lingula anatina]
PrileiEVm017255t1	PVD35671.1	29.3	1.44e-09	PVD35671.1 hypothetical protein C0Q70_02634 [Pomacea canaliculata]
PrileiEVm017255t1	XP_025083600.1	29.3	1.52e-09	XP_025083600.1 uncharacterized protein LOC112557778 [Pomacea canaliculata]
PrileiEVm017255t1	XP_021346850.1	31.0	2.42e-08	XP_021346850.1 carbohydrate sulfotransferase 5-like [Mizuhopecten yessoensis]
PrileiEVm017255t1	ELT92250.1	25.0	4.01e-08	ELT92250.1 hypothetical protein CAPTEDRAFT_223538 [Capitella teleta]
PrileiEVm017255t1	ELT98961.1	31.4	4.49e-08	ELT98961.1 hypothetical protein CAPTEDRAFT_186382 [Capitella teleta]
PrileiEVm017255t1	ELU13539.1	27.6	1.18e-07	ELU13539.1 hypothetical protein CAPTEDRAFT_218234 [Capitella teleta]
PrileiEVm017255t1	XP_005103643.1	33.3	1.20e-07	XP_005103643.1 carbohydrate sulfotransferase 6 [Aplysia californica]
PrileiEVm017255t1	RUS74474.1	31.6	1.23e-07	RUS74474.1 hypothetical protein EGW08_017749 [Elysia chlorotica]
PrileiEVm017255t1	XP_013410432.1	27.7	1.49e-07	XP_013410432.1 carbohydrate sulfotransferase 1 [Lingula anatina]
PrileiEVm017255t1	XP_013420569.1	33.6	2.63e-07	XP_013420569.1 carbohydrate sulfotransferase 1-like [Lingula anatina]
PrileiEVm017255t1	XP_033745336.1	25.8	1.46e-06	XP_033745336.1 carbohydrate sulfotransferase 4-like [Pecten maximus]
PrileiEVm017255t1	XP_021366923.1	27.0	1.64e-06	XP_021366923.1 carbohydrate sulfotransferase 2-like [Mizuhopecten yessoensis]
PrileiEVm017255t1	XP_005110986.1	28.6	1.73e-06	XP_005110986.1 carbohydrate sulfotransferase 1 isoform X2 [Aplysia californica]
PrileiEVm017255t1	XP_005110985.1	28.6	1.97e-06	XP_005110985.1 carbohydrate sulfotransferase 1 isoform X1 [Aplysia californica]
PrileiEVm017255t1	XP_037087426.1	36.0	2.77e-06	XP_037087426.1 carbohydrate sulfotransferase 6-like [Pollicipes pollicipes]
PrileiEVm024247t1	XP_021362235.1	92.2	5.76e-69	XP_021362235.1 elongin-C [Mizuhopecten yessoensis]
PrileiEVm024247t1	OWF46193.1	89.3	8.42e-69	OWF46193.1 Transcription elongation factor B polypeptide 1 [Mizuhopecten yessoensis]
PrileiEVm024247t1	XP_034311874.1	91.3	1.15e-68	XP_034311874.1 elongin-C [Crassostrea gigas]
PrileiEVm024247t1	XP_033737257.1	92.2	1.15e-68	XP_033737257.1 elongin-C [Pecten maximus]
PrileiEVm024247t1	CAD7265822.1	89.7	1.19e-68	CAD7265822.1 unnamed protein product [Timema shepardi]
PrileiEVm024247t1	CAD7440752.1	89.7	1.19e-68	CAD7440752.1 unnamed protein product [Timema bartmani]
PrileiEVm024247t1	XP_013785772.1	90.5	2.10e-68	XP_013785772.1 elongin-C [Limulus polyphemus]
PrileiEVm024247t1	VDI80454.1	91.3	2.24e-68	VDI80454.1 transcription elongation factor B, polypeptide 1 [Mytilus galloprovincialis]
PrileiEVm024247t1	PSN35946.1	90.4	4.48e-68	PSN35946.1 Elongin-C [Blattella germanica]
PrileiEVm024247t1	XP_022319129.1	90.4	4.63e-68	XP_022319129.1 elongin-C [Crassostrea virginica]
PrileiEVm024247t1	KAG0725090.1	89.7	5.82e-68	KAG0725090.1 Elongin-C [Chionoecetes opilio]
PrileiEVm024247t1	XP_027237816.1	88.8	5.94e-68	XP_027237816.1 elongin-C [Penaeus vannamei]
PrileiEVm024247t1	XP_023713265.1	87.9	6.77e-68	XP_023713265.1 elongin-C isoform X3 [Cryptotermes secundus]
PrileiEVm024247t1	XP_023713264.1	87.9	8.24e-68	XP_023713264.1 elongin-C isoform X2 [Cryptotermes secundus]
PrileiEVm024247t1	MPC39954.1	88.8	1.19e-67	MPC39954.1 Transcription elongation factor B polypeptide 1 [Portunus trituberculatus]
PrileiEVm024247t1	XP_025109422.1	89.6	1.31e-67	XP_025109422.1 elongin-C [Pomacea canaliculata]
PrileiEVm024247t1	GFG30629.1	87.9	2.57e-67	GFG30629.1 hypothetical protein Cfor_10528 [Coptotermes formosanus]
PrileiEVm024247t1	XP_013399401.1	91.4	2.71e-67	XP_013399401.1 elongin-C [Lingula anatina]
PrileiEVm024247t1	XP_033226137.1	86.7	4.10e-67	XP_033226137.1 elongin-C isoform X1 [Belonocnema treatae]
PrileiEVm024247t1	XP_020290135.1	79.3	4.16e-67	XP_020290135.1 elongin-C isoform X3 [Pseudomyrmex gracilis]
PrileiEVm024247t1	XP_032686472.1	78.1	4.90e-67	XP_032686472.1 elongin-C isoform X3 [Odontomachus brunneus]
PrileiEVm024247t1	CAD6203097.1	85.0	5.80e-67	CAD6203097.1 GSCOCG00009731001-RA-CDS [Cotesia congregata]
PrileiEVm024247t1	XP_015601555.1	86.6	8.21e-67	XP_015601555.1 elongin-C isoform X3 [Cephus cinctus]
PrileiEVm024247t1	XP_006819568.1	86.8	1.05e-66	XP_006819568.1 PREDICTED: transcription elongation factor B polypeptide 1-like [Saccoglossus kowalevskii]
PrileiEVm024247t1	XP_008555733.1	85.7	1.16e-66	XP_008555733.1 PREDICTED: transcription elongation factor B polypeptide 1 [Microplitis demolitor]
PrileiEVm028318t1	XP_003104992.1	41.7	1.27e-04	XP_003104992.1 hypothetical protein CRE_24498 [Caenorhabditis remanei]
PrileiEVm028318t1	XP_003091962.1	43.2	1.33e-04	XP_003091962.1 hypothetical protein CRE_19517 [Caenorhabditis remanei]
PrileiEVm028318t1	RVE50535.1	36.9	1.66e-04	RVE50535.1 hypothetical protein evm_004864 [Chilo suppressalis]
PrileiEVm028318t1	XP_003088625.1	42.0	1.79e-04	XP_003088625.1 hypothetical protein CRE_07941 [Caenorhabditis remanei]
PrileiEVm028318t1	XP_003103183.1	40.5	1.88e-04	XP_003103183.1 hypothetical protein CRE_26624 [Caenorhabditis remanei]
PrileiEVm028318t1	XP_003097394.1	42.0	2.48e-04	XP_003097394.1 hypothetical protein CRE_16256 [Caenorhabditis remanei]
PrileiEVm028318t1	KXJ11739.1	36.9	5.00e-04	KXJ11739.1 RNA-directed DNA polymerase from mobile element jockey [Exaiptasia diaphana]
PrileiEVm028318t1	CAB3388757.1	40.7	5.08e-04	CAB3388757.1 Hypothetical predicted protein, partial [Cloeon dipterum]
PrileiEVm028318t1	CAB3381625.1	40.7	5.48e-04	CAB3381625.1 Hypothetical predicted protein [Cloeon dipterum]
PrileiEVm028318t1	CAB3374445.1	40.7	5.49e-04	CAB3374445.1 Hypothetical predicted protein [Cloeon dipterum]
PrileiEVm028318t1	CAB3377478.1	40.7	5.68e-04	CAB3377478.1 Hypothetical predicted protein [Cloeon dipterum]
PrileiEVm028318t1	CAB3381065.1	40.7	5.81e-04	CAB3381065.1 Hypothetical predicted protein [Cloeon dipterum]
PrileiEVm028318t1	CAF1073509.1	38.4	6.14e-04	CAF1073509.1 unnamed protein product, partial [Brachionus calyciflorus]
PrileiEVm021510t1	ELU04210.1	55.4	3.66e-22	ELU04210.1 hypothetical protein CAPTEDRAFT_203582 [Capitella teleta]
PrileiEVm021510t1	XP_012563489.1	42.4	1.90e-04	XP_012563489.1 PREDICTED: uncharacterized protein LOC105848085 [Hydra vulgaris]
PrileiEVm022202t1	XP_019647204.1	53.2	2.63e-21	XP_019647204.1 PREDICTED: uncharacterized protein LOC109487641 [Branchiostoma belcheri]
PrileiEVm022202t1	XP_035700338.1	53.9	3.49e-21	XP_035700338.1 uncharacterized protein LOC118432825 [Branchiostoma floridae]
PrileiEVm022202t1	XP_035664490.1	53.9	3.67e-21	XP_035664490.1 uncharacterized protein LOC118407993 [Branchiostoma floridae]
PrileiEVm022202t1	XP_035683454.1	54.5	8.20e-20	XP_035683454.1 uncharacterized protein LOC118420666 [Branchiostoma floridae]
PrileiEVm022202t1	XP_035687738.1	44.7	4.54e-19	XP_035687738.1 uncharacterized protein LOC118423620 [Branchiostoma floridae]
PrileiEVm022202t1	XP_019615694.1	51.3	8.22e-18	XP_019615694.1 PREDICTED: uncharacterized protein LOC109463362 [Branchiostoma belcheri]
PrileiEVm022202t1	XP_030848535.1	51.4	1.62e-17	XP_030848535.1 uncharacterized protein LOC577012 isoform X2 [Strongylocentrotus purpuratus]
PrileiEVm022202t1	XP_030848534.1	51.4	1.62e-17	XP_030848534.1 uncharacterized protein LOC577012 isoform X1 [Strongylocentrotus purpuratus]
PrileiEVm022202t1	XP_030832915.1	51.4	1.62e-17	XP_030832915.1 uncharacterized protein LOC584759 isoform X5 [Strongylocentrotus purpuratus]
PrileiEVm022202t1	XP_030832853.1	51.4	1.62e-17	XP_030832853.1 uncharacterized protein LOC584759 isoform X4 [Strongylocentrotus purpuratus]
PrileiEVm022202t1	XP_030832801.1	51.4	1.62e-17	XP_030832801.1 uncharacterized protein LOC584759 isoform X3 [Strongylocentrotus purpuratus]
PrileiEVm022202t1	XP_030832761.1	51.4	1.62e-17	XP_030832761.1 uncharacterized protein LOC584759 isoform X2 [Strongylocentrotus purpuratus]
PrileiEVm022202t1	XP_030832718.1	51.4	1.62e-17	XP_030832718.1 uncharacterized protein LOC584759 isoform X1 [Strongylocentrotus purpuratus]
PrileiEVm022202t1	XP_030845839.1	51.4	1.62e-17	XP_030845839.1 uncharacterized protein LOC115925935 [Strongylocentrotus purpuratus]
PrileiEVm022202t1	XP_019628628.1	48.7	2.17e-17	XP_019628628.1 PREDICTED: uncharacterized protein LOC109473188 [Branchiostoma belcheri]
PrileiEVm022202t1	XP_030853244.1	51.4	2.92e-17	XP_030853244.1 uncharacterized protein LOC753697 isoform X3 [Strongylocentrotus purpuratus]
PrileiEVm022202t1	XP_030853241.1	51.4	2.92e-17	XP_030853241.1 uncharacterized protein LOC753697 isoform X2 [Strongylocentrotus purpuratus]
PrileiEVm022202t1	XP_030853240.1	51.4	2.92e-17	XP_030853240.1 uncharacterized protein LOC753697 isoform X1 [Strongylocentrotus purpuratus]
PrileiEVm022202t1	XP_035688781.1	43.8	2.94e-17	XP_035688781.1 uncharacterized protein LOC118424340 [Branchiostoma floridae]
PrileiEVm022202t1	XP_030854795.1	51.4	3.00e-17	XP_030854795.1 uncharacterized protein LOC105438861 [Strongylocentrotus purpuratus]
PrileiEVm022202t1	XP_035686765.1	43.8	5.22e-17	XP_035686765.1 uncharacterized protein LOC118422978 [Branchiostoma floridae]
PrileiEVm022202t1	XP_035695978.1	43.8	5.51e-17	XP_035695978.1 uncharacterized protein LOC118429562 [Branchiostoma floridae]
PrileiEVm022202t1	RVE55472.1	45.9	7.56e-17	RVE55472.1 hypothetical protein OJAV_G00235970 [Oryzias javanicus]
PrileiEVm022202t1	XP_039258260.1	46.1	1.37e-16	XP_039258260.1 uncharacterized protein LOC120334820 [Styela clava]
PrileiEVm022202t1	XP_019632298.1	42.5	1.38e-16	XP_019632298.1 PREDICTED: uncharacterized protein LOC109475924 [Branchiostoma belcheri]
PrileiEVm018004t1	ELU13791.1	57.9	9.16e-56	ELU13791.1 hypothetical protein CAPTEDRAFT_213860 [Capitella teleta]
PrileiEVm018004t1	EDO33832.1	67.4	8.07e-55	EDO33832.1 predicted protein, partial [Nematostella vectensis]
PrileiEVm018004t1	VDH96060.1	49.4	1.51e-39	VDH96060.1 Hypothetical predicted protein [Mytilus galloprovincialis]
PrileiEVm018004t1	VDI54585.1	49.4	3.19e-39	VDI54585.1 Hypothetical predicted protein [Mytilus galloprovincialis]
PrileiEVm018004t1	KAG1701166.1	50.0	6.85e-34	KAG1701166.1 putative uncharacterized transposon-derived protein F54H12.3 [Nymphon striatum]
PrileiEVm018004t1	KAG1666595.1	49.4	4.22e-33	KAG1666595.1 putative uncharacterized transposon-derived protein F54H12.3 [Nymphon striatum]
PrileiEVm018004t1	KAG1656938.1	41.8	6.38e-33	KAG1656938.1 putative uncharacterized transposon-derived protein F54H12.3 [Nymphon striatum]
PrileiEVm018004t1	ELT95234.1	55.5	1.30e-32	ELT95234.1 hypothetical protein CAPTEDRAFT_65842, partial [Capitella teleta]
PrileiEVm018004t1	ELU00860.1	51.9	1.77e-32	ELU00860.1 hypothetical protein CAPTEDRAFT_211932, partial [Capitella teleta]
PrileiEVm018004t1	VDI33805.1	50.7	6.30e-30	VDI33805.1 Hypothetical predicted protein [Mytilus galloprovincialis]
PrileiEVm018004t1	KAG1701171.1	31.7	3.56e-29	KAG1701171.1 hypothetical protein GQR58_004951 [Nymphon striatum]
PrileiEVm018004t1	KAG1669180.1	31.7	3.77e-29	KAG1669180.1 hypothetical protein GQR58_017613 [Nymphon striatum]
PrileiEVm018004t1	KAG1665133.1	31.7	4.86e-29	KAG1665133.1 hypothetical protein GQR58_019519 [Nymphon striatum]
PrileiEVm018004t1	KAG1701169.1	32.4	1.45e-28	KAG1701169.1 hypothetical protein GQR58_004951 [Nymphon striatum]
PrileiEVm018004t1	KAG1701170.1	32.4	1.56e-28	KAG1701170.1 hypothetical protein GQR58_004951 [Nymphon striatum]
PrileiEVm018004t1	KAG1661319.1	32.4	1.93e-28	KAG1661319.1 hypothetical protein GQR58_021485 [Nymphon striatum]
PrileiEVm018004t1	KAG1666598.1	32.4	2.07e-28	KAG1666598.1 hypothetical protein GQR58_018801 [Nymphon striatum]
PrileiEVm018004t1	KAG1688553.1	32.4	2.21e-28	KAG1688553.1 hypothetical protein GQR58_008015 [Nymphon striatum]
PrileiEVm018004t1	VDI70004.1	45.9	2.72e-28	VDI70004.1 Hypothetical predicted protein [Mytilus galloprovincialis]
PrileiEVm018004t1	KAG1697236.1	32.7	4.22e-28	KAG1697236.1 hypothetical protein GQR58_006070 [Nymphon striatum]
PrileiEVm018004t1	KAG1669179.1	32.7	9.37e-28	KAG1669179.1 hypothetical protein GQR58_017613 [Nymphon striatum]
PrileiEVm018004t1	KAG1651867.1	32.7	1.40e-27	KAG1651867.1 hypothetical protein GQR58_026697 [Nymphon striatum]
PrileiEVm018004t1	KAG1697235.1	32.7	1.74e-27	KAG1697235.1 hypothetical protein GQR58_006070 [Nymphon striatum]
PrileiEVm018004t1	KAG1677002.1	32.0	1.88e-27	KAG1677002.1 hypothetical protein GQR58_014045 [Nymphon striatum]
PrileiEVm018004t1	KAG1677001.1	32.0	2.25e-27	KAG1677001.1 hypothetical protein GQR58_014045 [Nymphon striatum]
PrileiEVm020325t1	EDO33832.1	67.4	3.38e-59	EDO33832.1 predicted protein, partial [Nematostella vectensis]
PrileiEVm020325t1	VDH96060.1	49.4	1.14e-42	VDH96060.1 Hypothetical predicted protein [Mytilus galloprovincialis]
PrileiEVm020325t1	VDI54585.1	49.4	2.39e-42	VDI54585.1 Hypothetical predicted protein [Mytilus galloprovincialis]
PrileiEVm020325t1	KAG1701166.1	52.1	2.89e-36	KAG1701166.1 putative uncharacterized transposon-derived protein F54H12.3 [Nymphon striatum]
PrileiEVm020325t1	KAG1666595.1	51.4	2.12e-35	KAG1666595.1 putative uncharacterized transposon-derived protein F54H12.3 [Nymphon striatum]
PrileiEVm020325t1	ELT95234.1	55.5	4.75e-35	ELT95234.1 hypothetical protein CAPTEDRAFT_65842, partial [Capitella teleta]
PrileiEVm020325t1	ELU00860.1	51.9	9.18e-35	ELU00860.1 hypothetical protein CAPTEDRAFT_211932, partial [Capitella teleta]
PrileiEVm020325t1	KAG1656938.1	50.7	1.24e-34	KAG1656938.1 putative uncharacterized transposon-derived protein F54H12.3 [Nymphon striatum]
PrileiEVm020325t1	VDI33805.1	50.7	4.24e-32	VDI33805.1 Hypothetical predicted protein [Mytilus galloprovincialis]
PrileiEVm020325t1	VDI70004.1	45.9	3.25e-30	VDI70004.1 Hypothetical predicted protein [Mytilus galloprovincialis]
PrileiEVm020325t1	XP_009048294.1	51.3	1.30e-28	XP_009048294.1 hypothetical protein LOTGIDRAFT_172863 [Lottia gigantea]
PrileiEVm020325t1	XP_009052089.1	50.4	1.44e-28	XP_009052089.1 hypothetical protein LOTGIDRAFT_174508 [Lottia gigantea]
PrileiEVm020325t1	XP_009060722.1	50.4	2.12e-28	XP_009060722.1 hypothetical protein LOTGIDRAFT_165460 [Lottia gigantea]
PrileiEVm020325t1	XP_009047718.1	51.3	5.28e-28	XP_009047718.1 hypothetical protein LOTGIDRAFT_172582 [Lottia gigantea]
PrileiEVm020325t1	XP_009056179.1	50.0	5.71e-28	XP_009056179.1 hypothetical protein LOTGIDRAFT_161996 [Lottia gigantea]
PrileiEVm020325t1	GBO36550.1	57.0	1.41e-27	GBO36550.1 hypothetical protein AVEN_166995-1 [Araneus ventricosus]
PrileiEVm020325t1	KAG1669561.1	47.5	2.03e-27	KAG1669561.1 putative uncharacterized transposon-derived protein F54H12.3 [Nymphon striatum]
PrileiEVm020325t1	XP_009066003.1	50.4	2.78e-27	XP_009066003.1 hypothetical protein LOTGIDRAFT_176253 [Lottia gigantea]
PrileiEVm020325t1	XP_009046882.1	49.6	4.78e-27	XP_009046882.1 hypothetical protein LOTGIDRAFT_172052 [Lottia gigantea]
PrileiEVm020325t1	KAF8769809.1	60.8	1.01e-26	KAF8769809.1 putative uncharacterized transposon-derived like protein [Argiope bruennichi]
PrileiEVm020325t1	XP_012562897.1	45.5	1.05e-26	XP_012562897.1 PREDICTED: 52 kDa repressor of the inhibitor of the protein kinase-like [Hydra vulgaris]
PrileiEVm020325t1	XP_009056206.1	49.6	1.15e-26	XP_009056206.1 hypothetical protein LOTGIDRAFT_162020 [Lottia gigantea]
PrileiEVm020325t1	GBM60239.1	57.4	1.27e-26	GBM60239.1 hypothetical protein AVEN_273541-1 [Araneus ventricosus]
PrileiEVm020325t1	XP_009047255.1	49.1	2.21e-26	XP_009047255.1 hypothetical protein LOTGIDRAFT_157246 [Lottia gigantea]
PrileiEVm020325t1	XP_009063389.1	50.9	3.77e-26	XP_009063389.1 hypothetical protein LOTGIDRAFT_167640 [Lottia gigantea]
PrileiEVm022869t1	XP_040076206.1	29.4	3.66e-06	XP_040076206.1 uncharacterized protein LOC120848299 [Ixodes scapularis]
PrileiEVm022869t1	XP_040065713.1	28.0	1.69e-05	XP_040065713.1 uncharacterized protein LOC120839502 [Ixodes scapularis]
PrileiEVm022869t1	XP_040076998.1	28.0	1.69e-05	XP_040076998.1 uncharacterized protein LOC120848989 [Ixodes scapularis]
PrileiEVm022869t1	KFM63669.1	30.8	8.44e-05	KFM63669.1 Retrovirus-related Pol polyprotein from transposon opus, partial [Stegodyphus mimosarum]
PrileiEVm022869t1	KFM75277.1	30.8	8.45e-05	KFM75277.1 Retrovirus-related Pol polyprotein from transposon opus, partial [Stegodyphus mimosarum]
PrileiEVm022869t1	XP_035223264.1	30.8	1.06e-04	XP_035223264.1 uncharacterized protein LOC118196013 [Stegodyphus dumicola]
PrileiEVm022869t1	XP_035209144.1	30.8	1.06e-04	XP_035209144.1 uncharacterized protein LOC118183656 [Stegodyphus dumicola]
PrileiEVm022869t1	XP_035226804.1	30.8	1.09e-04	XP_035226804.1 uncharacterized protein LOC118199118 [Stegodyphus dumicola]
PrileiEVm022869t1	XP_040075489.1	30.3	6.85e-04	XP_040075489.1 uncharacterized protein LOC120847683 [Ixodes scapularis]
PrileiEVm015593t1	XP_005093689.1	45.3	1.34e-66	XP_005093689.1 D-beta-hydroxybutyrate dehydrogenase [Aplysia californica]
PrileiEVm015593t1	XP_013410844.1	42.6	4.16e-64	XP_013410844.1 uncharacterized protein LOC106174021 [Lingula anatina]
PrileiEVm015593t1	XP_013414434.1	42.6	8.23e-64	XP_013414434.1 uncharacterized protein LOC106176547 [Lingula anatina]
PrileiEVm015593t1	VDI19087.1	48.6	1.23e-63	VDI19087.1 3-oxoacyl-[acyl-carrier protein] reductase [Mytilus galloprovincialis]
PrileiEVm015593t1	XP_013414435.1	42.2	1.63e-63	XP_013414435.1 uncharacterized protein LOC106176548 [Lingula anatina]
PrileiEVm015593t1	XP_005093688.1	41.4	1.84e-63	XP_005093688.1 D-beta-hydroxybutyrate dehydrogenase [Aplysia californica]
PrileiEVm015593t1	XP_034329290.1	46.1	1.56e-62	XP_034329290.1 D-beta-hydroxybutyrate dehydrogenase [Crassostrea gigas]
PrileiEVm015593t1	XP_009051735.1	44.1	9.77e-61	XP_009051735.1 hypothetical protein LOTGIDRAFT_209094 [Lottia gigantea]
PrileiEVm015593t1	RDD42135.1	42.0	6.52e-60	RDD42135.1 D-beta-hydroxybutyrate dehydrogenase [Trichoplax sp. H2]
PrileiEVm015593t1	XP_002114943.1	42.0	9.16e-60	XP_002114943.1 hypothetical protein TRIADDRAFT_28580 [Trichoplax adhaerens]
PrileiEVm015593t1	XP_021365736.1	43.8	1.86e-59	XP_021365736.1 uncharacterized protein LOC110458387 [Mizuhopecten yessoensis]
PrileiEVm015593t1	XP_033761063.1	44.2	2.62e-59	XP_033761063.1 D-beta-hydroxybutyrate dehydrogenase-like [Pecten maximus]
PrileiEVm015593t1	XP_033760061.1	41.8	6.40e-59	XP_033760061.1 D-beta-hydroxybutyrate dehydrogenase-like [Pecten maximus]
PrileiEVm015593t1	VDI27571.1	43.0	7.26e-59	VDI27571.1 Hypothetical predicted protein [Mytilus galloprovincialis]
PrileiEVm015593t1	XP_013080678.1	43.8	1.22e-58	XP_013080678.1 PREDICTED: 3-oxoacyl-[acyl-carrier-protein] reductase FabG-like [Biomphalaria glabrata]
PrileiEVm015593t1	XP_019637920.1	43.0	2.02e-58	XP_019637920.1 PREDICTED: uncharacterized protein LOC109480212 [Branchiostoma belcheri]
PrileiEVm015593t1	XP_022287771.1	44.2	2.14e-58	XP_022287771.1 uncharacterized protein LOC111100326 [Crassostrea virginica]
PrileiEVm015593t1	XP_006820472.1	41.5	5.40e-58	XP_006820472.1 PREDICTED: 3-oxoacyl-[acyl-carrier-protein] reductase, chloroplastic-like [Saccoglossus kowalevskii]
PrileiEVm015593t1	VDI64439.1	43.8	8.06e-58	VDI64439.1 Hypothetical predicted protein [Mytilus galloprovincialis]
PrileiEVm015593t1	RNA04625.1	40.1	1.18e-57	RNA04625.1 3-hydroxybutyrate dehydrogenase [Brachionus plicatilis]
PrileiEVm015593t1	XP_009065446.1	43.9	2.30e-57	XP_009065446.1 hypothetical protein LOTGIDRAFT_168913 [Lottia gigantea]
PrileiEVm015593t1	XP_006821804.1	40.2	2.65e-57	XP_006821804.1 PREDICTED: 3-oxoacyl-[acyl-carrier-protein] reductase, chloroplastic-like, partial [Saccoglossus kowalevskii]
PrileiEVm015593t1	VDI05469.1	41.8	3.04e-57	VDI05469.1 Hypothetical predicted protein [Mytilus galloprovincialis]
PrileiEVm015593t1	XP_019638126.1	40.7	6.33e-57	XP_019638126.1 PREDICTED: uncharacterized protein LOC109480375 [Branchiostoma belcheri]
PrileiEVm015593t1	XP_021344956.1	40.9	1.12e-56	XP_021344956.1 uncharacterized protein LOC110444928 [Mizuhopecten yessoensis]
PrileiEVm010882t1	ELU00588.1	30.5	4.63e-72	ELU00588.1 hypothetical protein CAPTEDRAFT_195019 [Capitella teleta]
PrileiEVm010882t1	ELU15094.1	32.9	3.04e-71	ELU15094.1 hypothetical protein CAPTEDRAFT_213493 [Capitella teleta]
PrileiEVm010882t1	ELT99483.1	30.7	5.60e-70	ELT99483.1 hypothetical protein CAPTEDRAFT_196175 [Capitella teleta]
PrileiEVm010882t1	ELT96628.1	31.3	8.28e-69	ELT96628.1 hypothetical protein CAPTEDRAFT_210443 [Capitella teleta]
PrileiEVm010882t1	ELU14331.1	29.8	4.50e-67	ELU14331.1 hypothetical protein CAPTEDRAFT_199755 [Capitella teleta]
PrileiEVm010882t1	ELU02604.1	30.9	9.62e-67	ELU02604.1 hypothetical protein CAPTEDRAFT_217758 [Capitella teleta]
PrileiEVm010882t1	ELT99657.1	29.9	1.21e-65	ELT99657.1 hypothetical protein CAPTEDRAFT_213371 [Capitella teleta]
PrileiEVm010882t1	ELT99655.1	30.6	1.81e-64	ELT99655.1 hypothetical protein CAPTEDRAFT_213367 [Capitella teleta]
PrileiEVm010882t1	XP_009012588.1	32.4	1.03e-62	XP_009012588.1 hypothetical protein HELRODRAFT_168488 [Helobdella robusta]
PrileiEVm010882t1	ELU15095.1	30.7	5.91e-62	ELU15095.1 hypothetical protein CAPTEDRAFT_213494 [Capitella teleta]
PrileiEVm010882t1	XP_009012587.1	31.0	4.27e-61	XP_009012587.1 hypothetical protein HELRODRAFT_168487 [Helobdella robusta]
PrileiEVm010882t1	ELT88756.1	28.2	1.51e-59	ELT88756.1 hypothetical protein CAPTEDRAFT_188874 [Capitella teleta]
PrileiEVm010882t1	ELU17127.1	28.4	1.79e-59	ELU17127.1 hypothetical protein CAPTEDRAFT_217150 [Capitella teleta]
PrileiEVm010882t1	ELU14326.1	30.1	2.07e-59	ELU14326.1 hypothetical protein CAPTEDRAFT_189367 [Capitella teleta]
PrileiEVm010882t1	ELU15093.1	29.5	4.77e-55	ELU15093.1 hypothetical protein CAPTEDRAFT_213492 [Capitella teleta]
PrileiEVm010882t1	ELT87142.1	29.1	4.41e-40	ELT87142.1 hypothetical protein CAPTEDRAFT_192854, partial [Capitella teleta]
PrileiEVm010882t1	ELU02200.1	28.0	1.61e-38	ELU02200.1 hypothetical protein CAPTEDRAFT_209498 [Capitella teleta]
PrileiEVm010882t1	ELT87318.1	26.7	2.86e-38	ELT87318.1 hypothetical protein CAPTEDRAFT_189114 [Capitella teleta]
PrileiEVm010882t1	XP_009064751.1	24.6	2.03e-37	XP_009064751.1 hypothetical protein LOTGIDRAFT_236217 [Lottia gigantea]
PrileiEVm010882t1	ELU07829.1	28.8	3.70e-36	ELU07829.1 hypothetical protein CAPTEDRAFT_186879 [Capitella teleta]
PrileiEVm010882t1	ELT93112.1	28.9	7.04e-35	ELT93112.1 hypothetical protein CAPTEDRAFT_201060 [Capitella teleta]
PrileiEVm010882t1	KAF6033324.1	25.8	7.22e-32	KAF6033324.1 hypothetical protein EB796_008370 [Bugula neritina]
PrileiEVm010882t1	ELU09707.1	29.9	1.92e-23	ELU09707.1 hypothetical protein CAPTEDRAFT_194278 [Capitella teleta]
PrileiEVm010882t1	XP_013061296.1	23.3	2.47e-23	XP_013061296.1 PREDICTED: uncharacterized protein LOC106050796 [Biomphalaria glabrata]
PrileiEVm010882t1	TRY63314.1	22.6	5.33e-16	TRY63314.1 hypothetical protein TCAL_14338 [Tigriopus californicus]
PrileiEVm021040t1	ELU12906.1	44.4	2.84e-33	ELU12906.1 hypothetical protein CAPTEDRAFT_155408 [Capitella teleta]
PrileiEVm021040t1	ELT88403.1	29.9	1.71e-13	ELT88403.1 hypothetical protein CAPTEDRAFT_107528 [Capitella teleta]
PrileiEVm021040t1	NXF49961.1	31.1	1.37e-12	NXF49961.1 CETN1 protein [Oceanites oceanicus]
PrileiEVm021040t1	NXN53103.1	32.1	3.23e-11	NXN53103.1 CETN2 protein [Rynchops niger]
PrileiEVm021040t1	NXT35926.1	30.5	3.05e-10	NXT35926.1 CETN2 protein [Pelecanoides urinatrix]
PrileiEVm021040t1	XP_009879135.1	27.5	1.33e-09	XP_009879135.1 PREDICTED: caltractin-like [Charadrius vociferus]
PrileiEVm021040t1	XP_021349094.1	27.0	1.37e-08	XP_021349094.1 uncharacterized protein LOC110447615 [Mizuhopecten yessoensis]
PrileiEVm021040t1	XP_002636576.1	27.3	1.37e-08	XP_002636576.1 Hypothetical protein CBG23270, partial [Caenorhabditis briggsae]
PrileiEVm021040t1	PIC26553.1	27.3	1.38e-08	PIC26553.1 hypothetical protein B9Z55_019097 [Caenorhabditis nigoni]
PrileiEVm021040t1	KAF1751549.1	27.3	1.38e-08	KAF1751549.1 hypothetical protein GCK72_018103 [Caenorhabditis remanei]
PrileiEVm021040t1	XP_003114131.1	27.3	1.41e-08	XP_003114131.1 hypothetical protein CRE_27004 [Caenorhabditis remanei]
PrileiEVm021040t1	CAP39734.2	27.3	1.66e-08	CAP39734.2 Protein CBR-BUS-18 [Caenorhabditis briggsae]
PrileiEVm021040t1	POM34411.1	27.3	1.71e-08	POM34411.1 hypothetical protein FL81_14725, partial [Caenorhabditis remanei]
PrileiEVm021040t1	OZF78771.1	27.3	1.71e-08	OZF78771.1 hypothetical protein FL82_11348, partial [Caenorhabditis remanei]
PrileiEVm021040t1	OZG15120.1	27.3	1.71e-08	OZG15120.1 hypothetical protein FL83_10667, partial [Caenorhabditis latens]
PrileiEVm021040t1	POM34412.1	27.3	1.71e-08	POM34412.1 hypothetical protein FL81_14725, partial [Caenorhabditis remanei]
PrileiEVm021040t1	OZF78770.1	27.3	1.71e-08	OZF78770.1 hypothetical protein FL82_11348, partial [Caenorhabditis remanei]
PrileiEVm021040t1	XP_032816202.1	30.1	2.51e-08	XP_032816202.1 troponin C, skeletal muscle-like [Petromyzon marinus]
PrileiEVm021040t1	NWT41482.1	27.7	2.91e-08	NWT41482.1 CETN2 protein [Chroicocephalus maculipennis]
PrileiEVm021040t1	CAF0728614.1	27.5	5.08e-08	CAF0728614.1 unnamed protein product [Rotaria sp. Silwood1]
PrileiEVm021040t1	XP_036409701.1	28.5	5.54e-08	XP_036409701.1 calcium-binding mitochondrial carrier protein SCaMC-1-like [Megalops cyprinoides]
PrileiEVm021040t1	XP_020318507.1	28.5	7.43e-08	XP_020318507.1 calcium-binding mitochondrial carrier protein SCaMC-1 [Oncorhynchus kisutch]
PrileiEVm021040t1	NXV22598.1	25.2	7.49e-08	NXV22598.1 CETN2 protein [Cepphus grylle]
PrileiEVm021040t1	NXX07908.1	27.0	1.02e-07	NXX07908.1 CETN2 protein [Larus smithsonianus]
PrileiEVm021040t1	NXV36572.1	27.0	1.02e-07	NXV36572.1 CETN2 protein [Rissa tridactyla]
PrileiEVm021577t1	CAC5401790.1	27.8	4.00e-06	CAC5401790.1 unnamed protein product [Mytilus coruscus]
PrileiEVm021577t1	VDI47101.1	28.9	7.30e-06	VDI47101.1 Hypothetical predicted protein [Mytilus galloprovincialis]
PrileiEVm021577t1	KAF7248002.1	38.2	1.09e-05	KAF7248002.1 hypothetical protein EG68_09887 [Paragonimus miyazakii]
PrileiEVm021577t1	CAC5393396.1	26.5	1.99e-04	CAC5393396.1 unnamed protein product [Mytilus coruscus]
PrileiEVm020367t1	KAF3854304.1	54.5	6.87e-04	KAF3854304.1 hypothetical protein F7725_022359 [Dissostichus mawsoni]
PrileiEVm027923t1	XP_033624573.1	59.5	1.10e-04	XP_033624573.1 uncharacterized protein K02A2.6-like [Asterias rubens]
PrileiEVm027923t1	XP_034300610.1	36.9	2.00e-04	XP_034300610.1 uncharacterized protein K02A2.6-like [Crassostrea gigas]
PrileiEVm027923t1	XP_034311371.1	36.9	2.01e-04	XP_034311371.1 uncharacterized protein K02A2.6-like [Crassostrea gigas]
PrileiEVm027923t1	PIK61397.1	52.4	3.54e-04	PIK61397.1 hypothetical protein BSL78_01696 [Apostichopus japonicus]
PrileiEVm027923t1	XP_034006700.1	56.1	3.59e-04	XP_034006700.1 uncharacterized protein K02A2.6-like [Trematomus bernacchii]
PrileiEVm022261t1	CAD2208526.1	37.0	3.74e-79	CAD2208526.1 unnamed protein product [Meloidogyne enterolobii]
PrileiEVm022261t1	CAD2208824.1	37.0	2.98e-78	CAD2208824.1 unnamed protein product [Meloidogyne enterolobii]
PrileiEVm022261t1	CAD2176174.1	36.5	2.98e-78	CAD2176174.1 unnamed protein product [Meloidogyne enterolobii]
PrileiEVm022261t1	CAD2190669.1	35.7	2.52e-77	CAD2190669.1 unnamed protein product [Meloidogyne enterolobii]
PrileiEVm022261t1	CAD2193483.1	36.7	5.59e-76	CAD2193483.1 unnamed protein product [Meloidogyne enterolobii]
PrileiEVm022261t1	CAD2207371.1	37.0	4.26e-74	CAD2207371.1 unnamed protein product [Meloidogyne enterolobii]
PrileiEVm022261t1	CAD2207688.1	36.7	3.72e-73	CAD2207688.1 unnamed protein product [Meloidogyne enterolobii]
PrileiEVm022261t1	XP_006825930.1	37.9	6.23e-72	XP_006825930.1 PREDICTED: RNA-directed DNA polymerase from mobile element jockey-like [Saccoglossus kowalevskii]
PrileiEVm022261t1	VDI38373.1	38.2	3.57e-71	VDI38373.1 Hypothetical predicted protein [Mytilus galloprovincialis]
PrileiEVm022261t1	CAF0717024.1	38.7	3.46e-70	CAF0717024.1 unnamed protein product [Brachionus calyciflorus]
PrileiEVm022261t1	CAD2205224.1	38.7	4.47e-70	CAD2205224.1 unnamed protein product [Meloidogyne enterolobii]
PrileiEVm022261t1	VZI42012.1	38.4	2.21e-69	VZI42012.1 unnamed protein product [Sparganum proliferum]
PrileiEVm022261t1	CAD2192907.1	36.8	5.19e-69	CAD2192907.1 unnamed protein product, partial [Meloidogyne enterolobii]
PrileiEVm022261t1	VEN44679.1	36.4	9.15e-69	VEN44679.1 unnamed protein product [Callosobruchus maculatus]
PrileiEVm022261t1	CAD2206986.1	35.9	2.83e-68	CAD2206986.1 unnamed protein product [Meloidogyne enterolobii]
PrileiEVm022261t1	VZI40277.1	37.9	4.79e-68	VZI40277.1 unnamed protein product [Spirometra erinaceieuropaei]
PrileiEVm022261t1	CAD2170861.1	36.8	6.90e-68	CAD2170861.1 unnamed protein product [Meloidogyne enterolobii]
PrileiEVm022261t1	CAD2187194.1	34.5	6.92e-68	CAD2187194.1 unnamed protein product [Meloidogyne enterolobii]
PrileiEVm022261t1	XP_035684541.1	39.6	8.34e-68	XP_035684541.1 zinc finger protein 721-like [Branchiostoma floridae]
PrileiEVm022261t1	CAD2192363.1	36.8	1.02e-67	CAD2192363.1 unnamed protein product [Meloidogyne enterolobii]
PrileiEVm022261t1	CAD2143136.1	36.8	1.24e-67	CAD2143136.1 unnamed protein product [Meloidogyne enterolobii]
PrileiEVm022261t1	CAD2186540.1	37.4	1.33e-67	CAD2186540.1 unnamed protein product [Meloidogyne enterolobii]
PrileiEVm022261t1	VZI02825.1	37.8	1.48e-67	VZI02825.1 unnamed protein product [Spirometra erinaceieuropaei]
PrileiEVm022261t1	EYC05877.1	38.4	1.55e-67	EYC05877.1 hypothetical protein Y032_0079g1234 [Ancylostoma ceylanicum]
PrileiEVm022261t1	CAD2190225.1	38.9	2.43e-67	CAD2190225.1 unnamed protein product [Meloidogyne enterolobii]
PrileiEVm017188t1	PVD21494.1	34.6	5.14e-13	PVD21494.1 hypothetical protein C0Q70_19668 [Pomacea canaliculata]
PrileiEVm017188t1	XP_025075952.1	34.6	6.54e-13	XP_025075952.1 uncharacterized protein LOC112553143 [Pomacea canaliculata]
PrileiEVm017188t1	XP_029205896.1	32.1	6.72e-13	XP_029205896.1 uncharacterized protein LOC114969736 isoform X4 [Acropora millepora]
PrileiEVm017188t1	XP_029205895.1	32.1	6.84e-13	XP_029205895.1 uncharacterized protein LOC114969736 isoform X3 [Acropora millepora]
PrileiEVm017188t1	XP_029205893.1	32.1	6.84e-13	XP_029205893.1 uncharacterized protein LOC114969736 isoform X2 [Acropora millepora]
PrileiEVm017188t1	XP_029205892.1	32.1	6.84e-13	XP_029205892.1 uncharacterized protein LOC114969736 isoform X1 [Acropora millepora]
PrileiEVm017188t1	XP_022804973.1	33.5	3.13e-12	XP_022804973.1 uncharacterized protein LOC111342188 [Stylophora pistillata]
PrileiEVm017188t1	XP_009015470.1	31.6	3.82e-11	XP_009015470.1 hypothetical protein HELRODRAFT_188262 [Helobdella robusta]
PrileiEVm017188t1	XP_028413561.1	33.5	9.31e-11	XP_028413561.1 ZP domain-containing protein-like [Dendronephthya gigantea]
PrileiEVm017188t1	XP_034301112.1	31.5	2.71e-10	XP_034301112.1 titin isoform X3 [Crassostrea gigas]
PrileiEVm017188t1	XP_034301062.1	31.5	2.75e-10	XP_034301062.1 hemicentin-1 isoform X2 [Crassostrea gigas]
PrileiEVm017188t1	XP_034301004.1	31.5	2.82e-10	XP_034301004.1 hemicentin-1 isoform X1 [Crassostrea gigas]
PrileiEVm017188t1	XP_021364413.1	30.9	2.97e-10	XP_021364413.1 uncharacterized protein LOC110457451 isoform X2 [Mizuhopecten yessoensis]
PrileiEVm017188t1	XP_021364412.1	30.9	2.97e-10	XP_021364412.1 uncharacterized protein LOC110457451 isoform X1 [Mizuhopecten yessoensis]
PrileiEVm017188t1	XP_028398114.1	32.1	4.14e-10	XP_028398114.1 LOW QUALITY PROTEIN: protocadherin Fat 4-like [Dendronephthya gigantea]
PrileiEVm017188t1	XP_035700285.1	33.1	4.26e-10	XP_035700285.1 uncharacterized protein LOC118432772 [Branchiostoma floridae]
PrileiEVm017188t1	XP_022335074.1	31.1	1.15e-09	XP_022335074.1 collagen alpha-4(VI) chain-like [Crassostrea virginica]
PrileiEVm017188t1	XP_036358134.1	27.5	3.00e-09	XP_036358134.1 collagen alpha-4(VI) chain-like isoform X2 [Octopus sinensis]
PrileiEVm017188t1	XP_029635428.1	27.5	3.00e-09	XP_029635428.1 collagen alpha-4(VI) chain-like isoform X1 [Octopus sinensis]
PrileiEVm017188t1	XP_022795963.1	29.1	4.16e-09	XP_022795963.1 uncharacterized protein LOC111334474 [Stylophora pistillata]
PrileiEVm017188t1	PFX22254.1	29.1	4.39e-09	PFX22254.1 Collagen alpha-3(VI) chain [Stylophora pistillata]
PrileiEVm017188t1	XP_027055298.1	31.4	4.82e-09	XP_027055298.1 macrophage mannose receptor 1-like [Pocillopora damicornis]
PrileiEVm017188t1	XP_031566875.1	31.6	1.04e-08	XP_031566875.1 uncharacterized protein LOC116301855 [Actinia tenebrosa]
PrileiEVm017188t1	XP_022335572.1	31.0	1.48e-08	XP_022335572.1 titin-like [Crassostrea virginica]
PrileiEVm017188t1	XP_011445192.2	29.8	1.67e-08	XP_011445192.2 neural cell adhesion molecule 1-A-like [Crassostrea gigas]
PrileiEVm014659t1	ELU16960.1	46.4	7.97e-25	ELU16960.1 hypothetical protein CAPTEDRAFT_145299, partial [Capitella teleta]
PrileiEVm014659t1	XP_009020240.1	51.3	2.84e-22	XP_009020240.1 hypothetical protein HELRODRAFT_112580 [Helobdella robusta]
PrileiEVm014659t1	XP_009020238.1	55.3	1.84e-21	XP_009020238.1 hypothetical protein HELRODRAFT_174542 [Helobdella robusta]
PrileiEVm014659t1	ELT97728.1	50.5	4.32e-21	ELT97728.1 hypothetical protein CAPTEDRAFT_226674 [Capitella teleta]
PrileiEVm014659t1	XP_021966720.1	54.5	1.55e-19	XP_021966720.1 UDP-glucuronosyltransferase 2B14 [Folsomia candida]
PrileiEVm014659t1	XP_006811509.1	47.4	2.87e-19	XP_006811509.1 PREDICTED: 2-hydroxyacylsphingosine 1-beta-galactosyltransferase-like [Saccoglossus kowalevskii]
PrileiEVm014659t1	OXA38305.1	54.5	2.98e-19	OXA38305.1 UDP-glucuronosyltransferase 2B4 [Folsomia candida]
PrileiEVm014659t1	XP_002111032.1	50.0	5.75e-19	XP_002111032.1 hypothetical protein TRIADDRAFT_22477 [Trichoplax adhaerens]
PrileiEVm014659t1	XP_009020239.1	50.5	6.67e-19	XP_009020239.1 hypothetical protein HELRODRAFT_154876 [Helobdella robusta]
PrileiEVm014659t1	ELT87965.1	50.5	1.09e-18	ELT87965.1 hypothetical protein CAPTEDRAFT_224055 [Capitella teleta]
PrileiEVm014659t1	ELU08195.1	43.5	1.12e-18	ELU08195.1 hypothetical protein CAPTEDRAFT_74773, partial [Capitella teleta]
PrileiEVm014659t1	ELU00374.1	35.0	2.36e-18	ELU00374.1 hypothetical protein CAPTEDRAFT_170334 [Capitella teleta]
PrileiEVm014659t1	XP_002111033.1	50.0	2.40e-18	XP_002111033.1 hypothetical protein TRIADDRAFT_2420, partial [Trichoplax adhaerens]
PrileiEVm014659t1	ELT94368.1	44.3	4.30e-18	ELT94368.1 hypothetical protein CAPTEDRAFT_102944 [Capitella teleta]
PrileiEVm014659t1	XP_009017730.1	64.5	5.53e-18	XP_009017730.1 hypothetical protein HELRODRAFT_79144, partial [Helobdella robusta]
PrileiEVm014659t1	XP_009020236.1	74.1	5.84e-18	XP_009020236.1 hypothetical protein HELRODRAFT_81526, partial [Helobdella robusta]
PrileiEVm014659t1	ELT90253.1	50.0	7.16e-18	ELT90253.1 hypothetical protein CAPTEDRAFT_100462 [Capitella teleta]
PrileiEVm014659t1	RDD35917.1	50.0	8.56e-18	RDD35917.1 2-hydroxyacylsphingosine 1-beta-galactosyltransferase [Trichoplax sp. H2]
PrileiEVm014659t1	XP_014776560.1	57.1	1.47e-17	XP_014776560.1 PREDICTED: UDP-glucuronosyltransferase 2B15-like [Octopus bimaculoides]
PrileiEVm014659t1	ELT87066.1	44.4	1.53e-17	ELT87066.1 hypothetical protein CAPTEDRAFT_111333 [Capitella teleta]
PrileiEVm014659t1	XP_037091663.1	46.9	1.86e-17	XP_037091663.1 UDP-glucuronosyltransferase 1A7-like [Pollicipes pollicipes]
PrileiEVm014659t1	XP_013380643.1	45.7	1.87e-17	XP_013380643.1 UDP-glucuronosyltransferase 2C1 [Lingula anatina]
PrileiEVm014659t1	XP_013380657.1	45.7	2.48e-17	XP_013380657.1 UDP-glucuronosyltransferase 2C1-like [Lingula anatina]
PrileiEVm014659t1	RDD46348.1	50.0	2.69e-17	RDD46348.1 2-hydroxyacylsphingosine 1-beta-galactosyltransferase [Trichoplax sp. H2]
PrileiEVm014659t1	ELT90979.1	43.6	2.96e-17	ELT90979.1 hypothetical protein CAPTEDRAFT_35564, partial [Capitella teleta]
PrileiEVm018509t1	EYC26510.1	40.7	3.28e-38	EYC26510.1 hypothetical protein Y032_0010g1193 [Ancylostoma ceylanicum]
PrileiEVm018509t1	EYC21212.1	38.6	1.67e-33	EYC21212.1 hypothetical protein Y032_0020g6 [Ancylostoma ceylanicum]
PrileiEVm018509t1	EYB97875.1	40.1	1.73e-33	EYB97875.1 hypothetical protein Y032_0136g1974 [Ancylostoma ceylanicum]
PrileiEVm018509t1	EYC21211.1	38.6	1.82e-33	EYC21211.1 hypothetical protein Y032_0020g6 [Ancylostoma ceylanicum]
PrileiEVm018509t1	EYC05877.1	40.2	1.01e-32	EYC05877.1 hypothetical protein Y032_0079g1234 [Ancylostoma ceylanicum]
PrileiEVm018509t1	EYC05878.1	40.2	1.19e-32	EYC05878.1 hypothetical protein Y032_0079g1234 [Ancylostoma ceylanicum]
PrileiEVm018509t1	EYB92879.1	40.6	1.62e-32	EYB92879.1 hypothetical protein Y032_0189g1209 [Ancylostoma ceylanicum]
PrileiEVm018509t1	EYC41658.1	39.1	5.35e-32	EYC41658.1 hypothetical protein Y032_0560g3463 [Ancylostoma ceylanicum]
PrileiEVm018509t1	EYB94455.1	39.2	1.13e-31	EYB94455.1 hypothetical protein Y032_0171g301 [Ancylostoma ceylanicum]
PrileiEVm018509t1	XP_003091247.1	37.4	2.86e-31	XP_003091247.1 hypothetical protein CRE_30529 [Caenorhabditis remanei]
PrileiEVm018509t1	EYB87461.1	38.5	5.32e-31	EYB87461.1 hypothetical protein Y032_0262g570 [Ancylostoma ceylanicum]
PrileiEVm018509t1	XP_003106908.1	37.4	5.83e-30	XP_003106908.1 hypothetical protein CRE_17033 [Caenorhabditis remanei]
PrileiEVm018509t1	XP_003107935.1	36.3	2.02e-29	XP_003107935.1 hypothetical protein CRE_12599 [Caenorhabditis remanei]
PrileiEVm018509t1	XP_003106474.1	37.4	3.34e-29	XP_003106474.1 hypothetical protein CRE_16092 [Caenorhabditis remanei]
PrileiEVm018509t1	XP_002161315.2	38.7	5.15e-29	XP_002161315.2 PREDICTED: uncharacterized protein LOC100209377, partial [Hydra vulgaris]
PrileiEVm018509t1	CAD2187194.1	35.1	1.05e-28	CAD2187194.1 unnamed protein product [Meloidogyne enterolobii]
PrileiEVm018509t1	CAD2170727.1	33.5	2.25e-28	CAD2170727.1 unnamed protein product [Meloidogyne enterolobii]
PrileiEVm018509t1	CAD2194430.1	37.4	2.29e-28	CAD2194430.1 unnamed protein product [Meloidogyne enterolobii]
PrileiEVm018509t1	CAD2163825.1	37.4	2.49e-28	CAD2163825.1 unnamed protein product [Meloidogyne enterolobii]
PrileiEVm018509t1	CAD2179081.1	37.2	3.01e-28	CAD2179081.1 unnamed protein product [Meloidogyne enterolobii]
PrileiEVm018509t1	XP_012558717.1	40.9	3.53e-28	XP_012558717.1 PREDICTED: RNA-directed DNA polymerase from mobile element jockey-like [Hydra vulgaris]
PrileiEVm018509t1	CAD2207212.1	35.8	4.02e-28	CAD2207212.1 unnamed protein product [Meloidogyne enterolobii]
PrileiEVm018509t1	CAD2179951.1	36.2	4.34e-28	CAD2179951.1 unnamed protein product [Meloidogyne enterolobii]
PrileiEVm018509t1	CAD2205041.1	36.2	5.13e-28	CAD2205041.1 unnamed protein product [Meloidogyne enterolobii]
PrileiEVm018509t1	CAD2184476.1	38.3	5.69e-28	CAD2184476.1 unnamed protein product [Meloidogyne enterolobii]
PrileiEVm020035t1	XP_035226957.1	82.1	1.55e-96	XP_035226957.1 N-alpha-acetyltransferase 20-like [Stegodyphus dumicola]
PrileiEVm020035t1	XP_015921116.1	80.9	4.42e-96	XP_015921116.1 N-alpha-acetyltransferase 20-like [Parasteatoda tepidariorum]
PrileiEVm020035t1	XP_009045746.1	81.5	8.87e-96	XP_009045746.1 hypothetical protein LOTGIDRAFT_199122 [Lottia gigantea]
PrileiEVm020035t1	GBL77990.1	81.5	8.87e-96	GBL77990.1 N-alpha-acetyltransferase 20 [Araneus ventricosus]
PrileiEVm020035t1	XP_013136336.1	79.8	1.78e-95	XP_013136336.1 PREDICTED: N-alpha-acetyltransferase 20 [Papilio polytes]
PrileiEVm020035t1	VEN53844.1	78.6	1.78e-95	VEN53844.1 unnamed protein product [Callosobruchus maculatus]
PrileiEVm020035t1	XP_013162296.1	79.8	2.52e-95	XP_013162296.1 PREDICTED: N-alpha-acetyltransferase 20 [Papilio xuthus]
PrileiEVm020035t1	XP_023723584.1	80.9	3.57e-95	XP_023723584.1 N-alpha-acetyltransferase 20 isoform X2 [Cryptotermes secundus]
PrileiEVm020035t1	XP_032518371.1	78.6	7.17e-95	XP_032518371.1 N-alpha-acetyltransferase 20 [Danaus plexippus plexippus]
PrileiEVm020035t1	XP_021916179.1	80.9	1.44e-94	XP_021916179.1 N-alpha-acetyltransferase 20 isoform X1 [Zootermopsis nevadensis]
PrileiEVm020035t1	XP_038212805.1	78.6	1.44e-94	XP_038212805.1 N-alpha-acetyltransferase 20 [Zerene cesonia]
PrileiEVm020035t1	XP_026330660.1	79.8	1.44e-94	XP_026330660.1 N-alpha-acetyltransferase 20 isoform X1 [Hyposmocoma kahamanoa]
PrileiEVm020035t1	XP_013778205.1	80.9	1.44e-94	XP_013778205.1 N-alpha-acetyltransferase 20-like [Limulus polyphemus]
PrileiEVm020035t1	KAB7506615.1	79.2	2.89e-94	KAB7506615.1 N-alpha-acetyltransferase 20 [Armadillidium nasatum]
PrileiEVm020035t1	XP_027211151.1	80.3	2.89e-94	XP_027211151.1 N-alpha-acetyltransferase 20-like [Penaeus vannamei]
PrileiEVm020035t1	XP_028154656.1	78.6	2.89e-94	XP_028154656.1 N-alpha-acetyltransferase 20 [Diabrotica virgifera virgifera]
PrileiEVm020035t1	XP_019768196.1	78.6	2.89e-94	XP_019768196.1 PREDICTED: N-alpha-acetyltransferase 20 [Dendroctonus ponderosae]
PrileiEVm020035t1	XP_001816527.1	78.0	4.09e-94	XP_001816527.1 PREDICTED: N-alpha-acetyltransferase 20 [Tribolium castaneum]
PrileiEVm020035t1	XP_014468548.1	79.2	4.09e-94	XP_014468548.1 PREDICTED: N-alpha-acetyltransferase 20 isoform X1 [Dinoponera quadriceps]
PrileiEVm020035t1	XP_037917907.1	79.2	5.79e-94	XP_037917907.1 N-alpha-acetyltransferase 20 [Hermetia illucens]
PrileiEVm020035t1	XP_022114629.1	79.2	5.79e-94	XP_022114629.1 N-alpha-acetyltransferase 20 [Pieris rapae]
PrileiEVm020035t1	XP_018572442.1	78.0	5.79e-94	XP_018572442.1 N-alpha-acetyltransferase 20 [Anoplophora glabripennis]
PrileiEVm020035t1	XP_013069666.1	80.9	5.79e-94	XP_013069666.1 PREDICTED: N-alpha-acetyltransferase 20-like [Biomphalaria glabrata]
PrileiEVm020035t1	XP_037575720.1	82.1	5.79e-94	XP_037575720.1 N-alpha-acetyltransferase 20-like [Dermacentor silvarum]
PrileiEVm020035t1	XP_030023113.1	79.8	5.79e-94	XP_030023113.1 N-alpha-acetyltransferase 20 [Manduca sexta]
PrileiEVm015071t1	XP_009018473.1	40.7	8.17e-52	XP_009018473.1 hypothetical protein HELRODRAFT_173611 [Helobdella robusta]
PrileiEVm015071t1	ELU11063.1	41.9	1.91e-49	ELU11063.1 hypothetical protein CAPTEDRAFT_215618 [Capitella teleta]
PrileiEVm015071t1	ELT90566.1	45.0	5.14e-49	ELT90566.1 hypothetical protein CAPTEDRAFT_209618 [Capitella teleta]
PrileiEVm015071t1	XP_009022082.1	37.6	9.61e-49	XP_009022082.1 hypothetical protein HELRODRAFT_176473 [Helobdella robusta]
PrileiEVm015071t1	XP_009018458.1	37.5	9.65e-49	XP_009018458.1 hypothetical protein HELRODRAFT_173596 [Helobdella robusta]
PrileiEVm015071t1	XP_009015958.1	39.2	1.06e-48	XP_009015958.1 hypothetical protein HELRODRAFT_188408 [Helobdella robusta]
PrileiEVm015071t1	ELT95653.1	40.8	2.06e-48	ELT95653.1 hypothetical protein CAPTEDRAFT_197327 [Capitella teleta]
PrileiEVm015071t1	ELU13351.1	41.9	7.93e-48	ELU13351.1 hypothetical protein CAPTEDRAFT_186025 [Capitella teleta]
PrileiEVm015071t1	XP_009020802.1	45.1	7.39e-47	XP_009020802.1 hypothetical protein HELRODRAFT_175117 [Helobdella robusta]
PrileiEVm015071t1	ELT98097.1	36.7	8.10e-47	ELT98097.1 hypothetical protein CAPTEDRAFT_207761 [Capitella teleta]
PrileiEVm015071t1	ELU00791.1	35.7	2.48e-46	ELU00791.1 hypothetical protein CAPTEDRAFT_190626 [Capitella teleta]
PrileiEVm015071t1	KAF4520197.1	40.2	2.93e-45	KAF4520197.1 hypothetical protein B566_EDAN003910 [Ephemera danica]
PrileiEVm015071t1	RZF32431.1	38.3	1.25e-44	RZF32431.1 hypothetical protein LSTR_LSTR001895 [Laodelphax striatellus]
PrileiEVm015071t1	XP_022187982.1	38.2	3.45e-44	XP_022187982.1 protein Star isoform X1 [Nilaparvata lugens]
PrileiEVm015071t1	XP_022187984.1	38.8	4.25e-44	XP_022187984.1 protein Star isoform X2 [Nilaparvata lugens]
PrileiEVm015071t1	ELU03739.1	47.4	8.67e-44	ELU03739.1 hypothetical protein CAPTEDRAFT_208553 [Capitella teleta]
PrileiEVm015071t1	KAF0287032.1	41.8	1.45e-43	KAF0287032.1 Protein Star [Amphibalanus amphitrite]
PrileiEVm015071t1	XP_034232684.1	45.5	5.60e-43	XP_034232684.1 protein Star [Thrips palmi]
PrileiEVm015071t1	KAE8748718.1	44.5	5.75e-43	KAE8748718.1 hypothetical protein FOCC_FOCC004521 [Frankliniella occidentalis]
PrileiEVm015071t1	XP_026286368.1	44.5	1.13e-42	XP_026286368.1 protein Star [Frankliniella occidentalis]
PrileiEVm015071t1	EFX82300.1	37.4	1.15e-42	EFX82300.1 hypothetical protein DAPPUDRAFT_302580 [Daphnia pulex]
PrileiEVm015071t1	ELU12487.1	46.8	1.26e-42	ELU12487.1 hypothetical protein CAPTEDRAFT_214812 [Capitella teleta]
PrileiEVm015071t1	VDI63826.1	36.8	2.42e-42	VDI63826.1 Hypothetical predicted protein [Mytilus galloprovincialis]
PrileiEVm015071t1	CAB3375187.1	40.3	4.16e-42	CAB3375187.1 Hypothetical predicted protein [Cloeon dipterum]
PrileiEVm015071t1	CAC5378947.1	37.5	1.30e-41	CAC5378947.1 unnamed protein product [Mytilus coruscus]
PrileiEVm024794t1	ACO13475.1	65.3	8.84e-15	ACO13475.1 Histone demethylase JARID1B [Esox lucius]
PrileiEVm024794t1	TNM86702.1	68.2	3.19e-14	TNM86702.1 hypothetical protein fugu_006932 [Takifugu bimaculatus]
PrileiEVm024794t1	XP_031748129.1	43.0	4.45e-14	XP_031748129.1 lysine-specific demethylase 5A-like isoform X2 [Xenopus tropicalis]
PrileiEVm024794t1	PNI11441.1	44.6	4.91e-14	PNI11441.1 KDM5A isoform 3, partial [Pan troglodytes]
PrileiEVm024794t1	PNJ15431.1	44.6	4.91e-14	PNJ15431.1 KDM5A isoform 3, partial [Pongo abelii]
PrileiEVm024794t1	GBN48389.1	73.3	5.45e-14	GBN48389.1 Lysine-specific demethylase 5D [Araneus ventricosus]
PrileiEVm024794t1	AAQ82849.1	65.9	5.59e-14	AAQ82849.1 putative DNA/chromatin binding motif, partial [Homo sapiens]
PrileiEVm024794t1	KAE8582752.1	43.0	9.01e-14	KAE8582752.1 hypothetical protein XENTR_v10020239 [Xenopus tropicalis]
PrileiEVm024794t1	KFM61366.1	73.3	9.78e-14	KFM61366.1 Lysine-specific demethylase 5D, partial [Stegodyphus mimosarum]
PrileiEVm024794t1	XP_002111443.1	68.8	1.07e-13	XP_002111443.1 hypothetical protein TRIADDRAFT_23466 [Trichoplax adhaerens]
PrileiEVm024794t1	XP_032819199.1	72.7	1.08e-13	XP_032819199.1 lysine-specific demethylase 5D-like isoform X3 [Petromyzon marinus]
PrileiEVm024794t1	RDD43155.1	68.8	1.08e-13	RDD43155.1 Lysine-specific demethylase 5A [Trichoplax sp. H2]
PrileiEVm024794t1	XP_032819198.1	72.7	1.08e-13	XP_032819198.1 lysine-specific demethylase 5D-like isoform X2 [Petromyzon marinus]
PrileiEVm024794t1	XP_032819196.1	72.7	1.08e-13	XP_032819196.1 lysine-specific demethylase 5D-like isoform X1 [Petromyzon marinus]
PrileiEVm024794t1	XP_040201198.1	49.4	1.08e-13	XP_040201198.1 lysine-specific demethylase 5A isoform X4 [Rana temporaria]
PrileiEVm024794t1	XP_040201197.1	49.4	1.08e-13	XP_040201197.1 lysine-specific demethylase 5A isoform X3 [Rana temporaria]
PrileiEVm024794t1	XP_040201196.1	49.4	1.08e-13	XP_040201196.1 lysine-specific demethylase 5A isoform X2 [Rana temporaria]
PrileiEVm024794t1	XP_040201195.1	49.4	1.08e-13	XP_040201195.1 lysine-specific demethylase 5A isoform X1 [Rana temporaria]
PrileiEVm024794t1	XP_018431943.1	49.4	1.08e-13	XP_018431943.1 PREDICTED: lysine-specific demethylase 5A [Nanorana parkeri]
PrileiEVm024794t1	MBN3317556.1	38.0	1.09e-13	MBN3317556.1 KDM5A demethylase [Atractosteus spatula]
PrileiEVm024794t1	KAB0376954.1	65.9	1.38e-13	KAB0376954.1 hypothetical protein FD755_011398 [Muntiacus reevesi]
PrileiEVm024794t1	KAF8765195.1	72.3	1.47e-13	KAF8765195.1 Lysine-specific demethylase 5C like protein [Argiope bruennichi]
PrileiEVm024794t1	CAF4591113.1	48.1	1.48e-13	CAF4591113.1 unnamed protein product [Ranitomeya imitator]
PrileiEVm024794t1	XP_037107409.1	56.5	2.01e-13	XP_037107409.1 lysine (K)-specific demethylase 5Ba [Syngnathus acus]
PrileiEVm024794t1	XP_020498037.1	72.7	2.01e-13	XP_020498037.1 lysine-specific demethylase 5B-like [Labrus bergylta]
PrileiEVm017604t1	XP_014773447.1	51.1	6.21e-77	XP_014773447.1 PREDICTED: lysophospholipase-like protein 1 isoform X1 [Octopus bimaculoides]
PrileiEVm017604t1	XP_029637836.1	49.8	5.03e-76	XP_029637836.1 lysophospholipase-like protein 1 [Octopus sinensis]
PrileiEVm017604t1	XP_007902709.1	52.4	6.46e-76	XP_007902709.1 PREDICTED: lysophospholipase-like protein 1 isoform X3 [Callorhinchus milii]
PrileiEVm017604t1	MBN3325618.1	52.2	9.15e-76	MBN3325618.1 LYPL1 protein [Atractosteus spatula]
PrileiEVm017604t1	XP_020664125.1	52.1	1.34e-75	XP_020664125.1 lysophospholipase-like protein 1 [Pogona vitticeps]
PrileiEVm017604t1	NXR76965.1	51.3	1.48e-75	NXR76965.1 LYPL1 protein [Pycnonotus jocosus]
PrileiEVm017604t1	NXP34174.1	51.7	1.53e-75	NXP34174.1 LYPL1 protein [Leiothrix lutea]
PrileiEVm017604t1	XP_032912206.1	51.8	2.97e-75	XP_032912206.1 lysophospholipase-like protein 1 isoform X2 [Catharus ustulatus]
PrileiEVm017604t1	XP_007424022.1	52.5	3.81e-75	XP_007424022.1 lysophospholipase-like protein 1 [Python bivittatus]
PrileiEVm017604t1	XP_015712766.1	52.5	3.97e-75	XP_015712766.1 lysophospholipase-like protein 1 [Coturnix japonica]
PrileiEVm017604t1	XP_014732403.1	51.7	5.95e-75	XP_014732403.1 PREDICTED: lysophospholipase-like protein 1 [Sturnus vulgaris]
PrileiEVm017604t1	NXO72931.1	51.7	6.15e-75	NXO72931.1 LYPL1 protein [Phainopepla nitens]
PrileiEVm017604t1	NXH49924.1	51.7	6.15e-75	NXH49924.1 LYPL1 protein [Dicaeum eximium]
PrileiEVm017604t1	NXL13778.1	51.7	8.43e-75	NXL13778.1 LYPL1 protein [Setophaga kirtlandii]
PrileiEVm017604t1	XP_031451766.1	50.9	8.51e-75	XP_031451766.1 lysophospholipase-like protein 1 [Phasianus colchicus]
PrileiEVm017604t1	NWY39568.1	51.3	8.71e-75	NWY39568.1 LYPL1 protein [Sylvia atricapilla]
PrileiEVm017604t1	NXU96236.1	51.7	8.71e-75	NXU96236.1 LYPL1 protein [Cettia cetti]
PrileiEVm017604t1	NWS30249.1	51.7	8.71e-75	NWS30249.1 LYPL1 protein [Polioptila caerulea]
PrileiEVm017604t1	NXM15013.1	51.7	8.71e-75	NXM15013.1 LYPL1 protein [Ploceus nigricollis]
PrileiEVm017604t1	XP_030802286.1	53.0	1.20e-74	XP_030802286.1 lysophospholipase-like protein 1 [Camarhynchus parvulus]
PrileiEVm017604t1	XP_037986975.1	51.7	1.20e-74	XP_037986975.1 lysophospholipase-like protein 1 [Motacilla alba alba]
PrileiEVm017604t1	NXE62323.1	52.2	1.23e-74	NXE62323.1 LYPL1 protein [Calcarius ornatus]
PrileiEVm017604t1	NXB99326.1	51.7	1.23e-74	NXB99326.1 LYPL1 protein [Orthonyx spaldingii]
PrileiEVm017604t1	NWT65839.1	51.7	1.23e-74	NWT65839.1 LYPL1 protein [Prunella himalayana]
PrileiEVm017604t1	NWR11205.1	51.3	1.23e-74	NWR11205.1 LYPL1 protein [Sinosuthora webbiana]
PrileiEVm012815t1	CAF1504995.1	46.1	9.07e-114	CAF1504995.1 unnamed protein product [Adineta ricciae]
PrileiEVm012815t1	CAF1431559.1	44.2	3.04e-102	CAF1431559.1 unnamed protein product [Adineta ricciae]
PrileiEVm012815t1	CAF3807117.1	42.6	1.16e-95	CAF3807117.1 unnamed protein product [Rotaria sordida]
PrileiEVm012815t1	CAF3158659.1	43.1	1.16e-95	CAF3158659.1 unnamed protein product [Rotaria sp. Silwood2]
PrileiEVm012815t1	CAF1000103.1	42.6	1.53e-95	CAF1000103.1 unnamed protein product [Rotaria sordida]
PrileiEVm012815t1	CAF3772787.1	42.6	1.64e-95	CAF3772787.1 unnamed protein product [Rotaria sordida]
PrileiEVm012815t1	CAF2995884.1	42.9	1.64e-95	CAF2995884.1 unnamed protein product [Rotaria sp. Silwood2]
PrileiEVm012815t1	CAF1165748.1	42.6	1.64e-95	CAF1165748.1 unnamed protein product [Rotaria sordida]
PrileiEVm012815t1	CAF0733958.1	42.6	2.15e-95	CAF0733958.1 unnamed protein product [Rotaria sordida]
PrileiEVm012815t1	CAF1098090.1	42.6	2.15e-95	CAF1098090.1 unnamed protein product [Rotaria sordida]
PrileiEVm012815t1	CAF1165242.1	42.6	3.03e-95	CAF1165242.1 unnamed protein product [Rotaria sordida]
PrileiEVm012815t1	CAF2775197.1	42.9	3.25e-95	CAF2775197.1 unnamed protein product [Rotaria sp. Silwood2]
PrileiEVm012815t1	CAF0928870.1	42.7	4.31e-95	CAF0928870.1 unnamed protein product [Adineta ricciae]
PrileiEVm012815t1	CAF2591926.1	42.6	4.58e-95	CAF2591926.1 unnamed protein product [Rotaria sp. Silwood2]
PrileiEVm012815t1	CAF0776588.1	43.0	6.46e-95	CAF0776588.1 unnamed protein product [Rotaria sp. Silwood1]
PrileiEVm012815t1	CAF1407409.1	42.2	8.57e-95	CAF1407409.1 unnamed protein product [Adineta ricciae]
PrileiEVm012815t1	CAF0785617.1	42.1	1.24e-94	CAF0785617.1 unnamed protein product [Adineta steineri]
PrileiEVm012815t1	CAF1620620.1	41.9	1.81e-94	CAF1620620.1 unnamed protein product [Rotaria magnacalcarata]
PrileiEVm012815t1	CAF0898290.1	41.8	4.91e-94	CAF0898290.1 unnamed protein product [Adineta steineri]
PrileiEVm012815t1	CAF2074562.1	41.4	1.11e-92	CAF2074562.1 unnamed protein product [Rotaria magnacalcarata]
PrileiEVm012815t1	CAF3755062.1	41.6	1.11e-92	CAF3755062.1 unnamed protein product [Rotaria socialis]
PrileiEVm012815t1	CAF3583481.1	41.4	8.66e-92	CAF3583481.1 unnamed protein product [Rotaria socialis]
PrileiEVm012815t1	CAF3068936.1	41.4	1.72e-91	CAF3068936.1 unnamed protein product [Rotaria socialis]
PrileiEVm012815t1	CAF1002954.1	38.2	2.29e-90	CAF1002954.1 unnamed protein product [Didymodactylos carnosus]
PrileiEVm012815t1	CAF4412188.1	41.4	1.25e-88	CAF4412188.1 unnamed protein product [Rotaria socialis]
PrileiEVm012326t1	XP_019864052.1	42.9	6.06e-30	XP_019864052.1 PREDICTED: fibrinogen-like protein A, partial [Amphimedon queenslandica]
PrileiEVm012326t1	XP_019853442.1	41.0	2.80e-27	XP_019853442.1 PREDICTED: fibrinogen C domain-containing protein 1-like isoform X3 [Amphimedon queenslandica]
PrileiEVm012326t1	XP_019853439.1	41.0	3.00e-27	XP_019853439.1 PREDICTED: fibrinogen C domain-containing protein 1-like isoform X1 [Amphimedon queenslandica]
PrileiEVm012326t1	XP_039265601.1	40.2	3.33e-26	XP_039265601.1 fibrinogen-like protein A [Styela clava]
PrileiEVm012326t1	XP_022086123.1	37.6	2.36e-25	XP_022086123.1 microfibril-associated glycoprotein 4-like [Acanthaster planci]
PrileiEVm012326t1	XP_019857920.1	40.9	2.89e-25	XP_019857920.1 PREDICTED: fibrinogen C domain-containing protein 1-like [Amphimedon queenslandica]
PrileiEVm012326t1	KFB49732.1	40.9	5.14e-25	KFB49732.1 hypothetical protein ZHAS_00018386 [Anopheles sinensis]
PrileiEVm012326t1	KAF6024056.1	38.8	7.34e-25	KAF6024056.1 FGL1 [Bugula neritina]
PrileiEVm012326t1	XP_019861602.1	44.2	1.64e-24	XP_019861602.1 PREDICTED: fibrinogen-like protein A, partial [Amphimedon queenslandica]
PrileiEVm012326t1	XP_019853306.1	41.0	2.99e-24	XP_019853306.1 PREDICTED: fibrinogen-like protein A [Amphimedon queenslandica]
PrileiEVm012326t1	XP_019861250.1	42.9	7.71e-24	XP_019861250.1 PREDICTED: fibrinogen C domain-containing protein 1-like isoform X2 [Amphimedon queenslandica]
PrileiEVm012326t1	XP_019861249.1	42.9	8.43e-24	XP_019861249.1 PREDICTED: fibrinogen C domain-containing protein 1-like isoform X1 [Amphimedon queenslandica]
PrileiEVm012326t1	CAC5363414.1	41.4	9.21e-24	CAC5363414.1 Fibrinogen-like protein A,Ryncolin-4,Angiopoietin-related protein 7,Angiopoietin-related protein 1,Ficolin-3,Techylectin-5A,Ficolin-2,Ryncolin-1,Tenascin-R, Fibrinogen-like protein 1,Angiopoietin-1,Fibrinogen C domain-containing protein 1-A,Tenascin-N,Tenascin,Fibroleukin,Fibrinogen C domain-containing protein 1,Angiopoietin-related protein 6,Techylectin-5B,Angiopoietin-2,Microfibril…
PrileiEVm012326t1	XP_019853440.1	39.5	1.06e-23	XP_019853440.1 PREDICTED: fibrinogen C domain-containing protein 1-like isoform X2 [Amphimedon queenslandica]
PrileiEVm012326t1	XP_019853307.1	32.8	1.19e-23	XP_019853307.1 PREDICTED: fibrinogen C domain-containing protein 1-like isoform X1 [Amphimedon queenslandica]
PrileiEVm012326t1	XP_039265138.1	36.0	1.32e-23	XP_039265138.1 fibrinogen-like protein A [Styela clava]
PrileiEVm012326t1	XP_022295308.1	38.2	1.43e-23	XP_022295308.1 ficolin-1-like [Crassostrea virginica]
PrileiEVm012326t1	XP_038122461.1	37.6	1.72e-23	XP_038122461.1 angiopoietin-related protein 1 [Culex quinquefasciatus]
PrileiEVm012326t1	XP_034328001.1	40.9	3.21e-23	XP_034328001.1 microfibril-associated glycoprotein 4 isoform X5 [Crassostrea gigas]
PrileiEVm012326t1	XP_034328000.1	40.9	3.21e-23	XP_034328000.1 microfibril-associated glycoprotein 4 isoform X4 [Crassostrea gigas]
PrileiEVm012326t1	XP_034327997.1	40.9	3.33e-23	XP_034327997.1 microfibril-associated glycoprotein 4 isoform X1 [Crassostrea gigas]
PrileiEVm012326t1	XP_034327998.1	40.9	3.33e-23	XP_034327998.1 microfibril-associated glycoprotein 4 isoform X2 [Crassostrea gigas]
PrileiEVm012326t1	XP_009860419.1	43.2	3.51e-23	XP_009860419.1 microfibril-associated glycoprotein 4-like isoform X2 [Ciona intestinalis]
PrileiEVm012326t1	XP_011408359.2	40.4	3.81e-23	XP_011408359.2 PREDICTED: microfibril-associated glycoprotein 4-like [Amphimedon queenslandica]
PrileiEVm012326t1	XP_003389946.1	38.9	3.86e-23	XP_003389946.1 PREDICTED: fibrinogen C domain-containing protein 1-A-like [Amphimedon queenslandica]
PrileiEVm015381t1	ELU03686.1	41.5	3.34e-51	ELU03686.1 hypothetical protein CAPTEDRAFT_206360 [Capitella teleta]
PrileiEVm015381t1	ELT90656.1	36.6	2.83e-44	ELT90656.1 hypothetical protein CAPTEDRAFT_227535 [Capitella teleta]
PrileiEVm015381t1	XP_012945209.1	38.5	7.40e-44	XP_012945209.1 uncharacterized protein LOC106013592 [Aplysia californica]
PrileiEVm015381t1	XP_033736136.1	37.4	6.65e-42	XP_033736136.1 uncharacterized protein LOC117324398 isoform X2 [Pecten maximus]
PrileiEVm015381t1	XP_033736135.1	37.4	2.42e-41	XP_033736135.1 uncharacterized protein LOC117324398 isoform X1 [Pecten maximus]
PrileiEVm015381t1	XP_021339364.1	37.0	3.44e-41	XP_021339364.1 methyltransferase-like protein 24 [Mizuhopecten yessoensis]
PrileiEVm015381t1	ELU11655.1	35.0	1.31e-39	ELU11655.1 hypothetical protein CAPTEDRAFT_209002 [Capitella teleta]
PrileiEVm015381t1	XP_021376875.1	37.0	1.45e-39	XP_021376875.1 uncharacterized protein LOC110465406 [Mizuhopecten yessoensis]
PrileiEVm015381t1	XP_009011333.1	37.2	2.32e-39	XP_009011333.1 hypothetical protein HELRODRAFT_167589 [Helobdella robusta]
PrileiEVm015381t1	XP_011428674.2	35.6	6.81e-38	XP_011428674.2 methyltransferase-like protein 24 [Crassostrea gigas]
PrileiEVm015381t1	CAD5113911.1	38.4	8.58e-37	CAD5113911.1 DgyrCDS3070 [Dimorphilus gyrociliatus]
PrileiEVm015381t1	XP_022329307.1	34.9	1.01e-36	XP_022329307.1 methyltransferase-like protein 24 [Crassostrea virginica]
PrileiEVm015381t1	XP_021355930.1	34.3	1.74e-36	XP_021355930.1 methyltransferase-like protein 24 [Mizuhopecten yessoensis]
PrileiEVm015381t1	XP_021375118.1	35.2	2.05e-36	XP_021375118.1 uncharacterized protein LOC110464301 [Mizuhopecten yessoensis]
PrileiEVm015381t1	XP_009011944.1	34.4	9.70e-36	XP_009011944.1 hypothetical protein HELRODRAFT_190385 [Helobdella robusta]
PrileiEVm015381t1	XP_025110584.1	41.8	1.43e-35	XP_025110584.1 methyltransferase-like protein 24 [Pomacea canaliculata]
PrileiEVm015381t1	XP_033744052.1	35.1	4.77e-35	XP_033744052.1 uncharacterized protein LOC117329930 [Pecten maximus]
PrileiEVm015381t1	XP_025110467.1	41.8	7.66e-35	XP_025110467.1 methyltransferase-like protein 24 [Pomacea canaliculata]
PrileiEVm015381t1	CAC5378869.1	33.3	9.46e-35	CAC5378869.1 unnamed protein product [Mytilus coruscus]
PrileiEVm015381t1	XP_033744237.1	33.6	9.59e-35	XP_033744237.1 uncharacterized protein LOC117330128 [Pecten maximus]
PrileiEVm015381t1	XP_025110460.1	42.0	1.20e-34	XP_025110460.1 methyltransferase-like protein 24 isoform X2 [Pomacea canaliculata]
PrileiEVm015381t1	VDI37636.1	36.2	2.99e-34	VDI37636.1 Hypothetical predicted protein [Mytilus galloprovincialis]
PrileiEVm015381t1	XP_009047045.1	34.2	3.32e-34	XP_009047045.1 hypothetical protein LOTGIDRAFT_172217 [Lottia gigantea]
PrileiEVm015381t1	PVD23466.1	34.2	1.06e-33	PVD23466.1 hypothetical protein C0Q70_16738 [Pomacea canaliculata]
PrileiEVm015381t1	PAA89646.1	31.7	1.54e-33	PAA89646.1 hypothetical protein BOX15_Mlig031174g1 [Macrostomum lignano]
PrileiEVm020335t1	GBL71015.1	48.0	4.97e-18	GBL71015.1 hypothetical protein AVEN_256868-1 [Araneus ventricosus]
PrileiEVm020335t1	GBN49823.1	49.0	4.97e-18	GBN49823.1 hypothetical protein AVEN_30000-1 [Araneus ventricosus]
PrileiEVm020335t1	GBN91891.1	49.0	1.26e-17	GBN91891.1 hypothetical protein AVEN_35643-1 [Araneus ventricosus]
PrileiEVm020335t1	GBN58862.1	47.0	1.28e-17	GBN58862.1 hypothetical protein AVEN_64700-1 [Araneus ventricosus]
PrileiEVm020335t1	GBN10604.1	49.0	2.56e-17	GBN10604.1 hypothetical protein AVEN_28749-1 [Araneus ventricosus]
PrileiEVm020335t1	GBO10479.1	49.0	3.72e-17	GBO10479.1 hypothetical protein AVEN_19500-1 [Araneus ventricosus]
PrileiEVm020335t1	GBN84614.1	49.0	4.85e-17	GBN84614.1 hypothetical protein AVEN_189047-1 [Araneus ventricosus]
PrileiEVm020335t1	GBN44741.1	48.0	5.60e-17	GBN44741.1 hypothetical protein AVEN_143068-1 [Araneus ventricosus]
PrileiEVm020335t1	GBO18770.1	48.0	6.83e-17	GBO18770.1 hypothetical protein AVEN_13-1 [Araneus ventricosus]
PrileiEVm020335t1	GBN51962.1	48.0	8.04e-17	GBN51962.1 hypothetical protein AVEN_60782-1, partial [Araneus ventricosus]
PrileiEVm020335t1	GBL87501.1	49.0	8.45e-17	GBL87501.1 hypothetical protein AVEN_67618-1 [Araneus ventricosus]
PrileiEVm020335t1	GBN87440.1	49.0	8.45e-17	GBN87440.1 hypothetical protein AVEN_230519-1 [Araneus ventricosus]
PrileiEVm020335t1	GBO12763.1	47.5	1.30e-16	GBO12763.1 hypothetical protein AVEN_231858-1 [Araneus ventricosus]
PrileiEVm020335t1	GBM52487.1	48.0	1.64e-16	GBM52487.1 hypothetical protein AVEN_248139-1 [Araneus ventricosus]
PrileiEVm020335t1	GBN84977.1	48.0	1.80e-16	GBN84977.1 hypothetical protein AVEN_145585-1 [Araneus ventricosus]
PrileiEVm020335t1	GBN89384.1	47.0	2.02e-16	GBN89384.1 hypothetical protein AVEN_139799-1 [Araneus ventricosus]
PrileiEVm020335t1	GBM79869.1	48.0	2.35e-16	GBM79869.1 hypothetical protein AVEN_220427-1 [Araneus ventricosus]
PrileiEVm020335t1	GBO23883.1	48.0	2.47e-16	GBO23883.1 hypothetical protein AVEN_254307-1 [Araneus ventricosus]
PrileiEVm020335t1	GBN86282.1	49.0	2.72e-16	GBN86282.1 hypothetical protein AVEN_7307-1 [Araneus ventricosus]
PrileiEVm020335t1	XP_034319142.1	51.0	3.10e-16	XP_034319142.1 uncharacterized protein LOC117687090 [Crassostrea gigas]
PrileiEVm020335t1	GBN43212.1	49.0	3.28e-16	GBN43212.1 hypothetical protein AVEN_267418-1 [Araneus ventricosus]
PrileiEVm020335t1	GBM52019.1	49.0	4.16e-16	GBM52019.1 hypothetical protein AVEN_122385-1 [Araneus ventricosus]
PrileiEVm020335t1	GBN26619.1	48.0	4.19e-16	GBN26619.1 Zinc finger protein 28, partial [Araneus ventricosus]
PrileiEVm020335t1	GBM22493.1	49.0	4.31e-16	GBM22493.1 PR domain zinc finger protein 4 [Araneus ventricosus]
PrileiEVm020335t1	GBN86378.1	49.0	4.41e-16	GBN86378.1 hypothetical protein AVEN_245716-1 [Araneus ventricosus]
PrileiEVm016368t1	CAD5111075.1	60.7	1.77e-96	CAD5111075.1 DgyrCDS423 [Dimorphilus gyrociliatus]
PrileiEVm016368t1	XP_033815793.1	59.3	1.39e-92	XP_033815793.1 protein SCO1 homolog, mitochondrial isoform X2 [Geotrypetes seraphini]
PrileiEVm016368t1	XP_009010562.1	63.2	1.40e-92	XP_009010562.1 hypothetical protein HELRODRAFT_124255, partial [Helobdella robusta]
PrileiEVm016368t1	XP_033894421.1	60.2	3.43e-92	XP_033894421.1 protein SCO1 homolog, mitochondrial-like isoform X2 [Acipenser ruthenus]
PrileiEVm016368t1	XP_033894420.1	60.2	3.54e-92	XP_033894420.1 protein SCO1 homolog, mitochondrial-like isoform X1 [Acipenser ruthenus]
PrileiEVm016368t1	XP_033896870.2	60.2	7.90e-92	XP_033896870.2 protein SCO1 homolog, mitochondrial-like [Acipenser ruthenus]
PrileiEVm016368t1	XP_030063855.1	56.7	9.29e-92	XP_030063855.1 protein SCO1 homolog, mitochondrial [Microcaecilia unicolor]
PrileiEVm016368t1	XP_027223884.1	53.1	2.51e-91	XP_027223884.1 protein SCO1 homolog, mitochondrial-like isoform X2 [Penaeus vannamei]
PrileiEVm016368t1	XP_037793243.1	57.6	3.91e-91	XP_037793243.1 protein SCO1 homolog, mitochondrial-like [Penaeus monodon]
PrileiEVm016368t1	XP_039596270.1	58.7	8.44e-91	XP_039596270.1 protein SCO1 homolog, mitochondrial isoform X2 [Polypterus senegalus]
PrileiEVm016368t1	XP_027223883.1	53.1	1.09e-90	XP_027223883.1 protein SCO1 homolog, mitochondrial-like isoform X1 [Penaeus vannamei]
PrileiEVm016368t1	XP_039596269.1	58.7	1.14e-90	XP_039596269.1 protein SCO1 homolog, mitochondrial isoform X1 [Polypterus senegalus]
PrileiEVm016368t1	XP_040187479.1	59.0	1.31e-90	XP_040187479.1 protein SCO1 homolog, mitochondrial [Rana temporaria]
PrileiEVm016368t1	TWW70436.1	58.4	1.46e-90	TWW70436.1 Protein SCO1 -like protein, mitochondrial [Takifugu flavidus]
PrileiEVm016368t1	XP_031750223.1	60.2	1.69e-90	XP_031750223.1 protein SCO1 homolog, mitochondrial isoform X2 [Xenopus tropicalis]
PrileiEVm016368t1	TNM97162.1	58.4	1.98e-90	TNM97162.1 hypothetical protein fugu_015318 [Takifugu bimaculatus]
PrileiEVm016368t1	XP_033103895.1	60.4	2.21e-90	XP_033103895.1 protein SCO1 homolog, mitochondrial-like [Anneissia japonica]
PrileiEVm016368t1	XP_018090991.1	60.9	3.77e-90	XP_018090991.1 PREDICTED: protein SCO1 homolog, mitochondrial-like [Xenopus laevis]
PrileiEVm016368t1	XP_031750222.1	60.2	3.77e-90	XP_031750222.1 protein SCO1 homolog, mitochondrial isoform X1 [Xenopus tropicalis]
PrileiEVm016368t1	XP_023691232.1	55.5	5.92e-90	XP_023691232.1 protein SCO1 homolog, mitochondrial [Paramormyrops kingsleyae]
PrileiEVm016368t1	XP_011602624.1	58.4	6.53e-90	XP_011602624.1 protein SCO1 homolog, mitochondrial isoform X2 [Takifugu rubripes]
PrileiEVm016368t1	XP_011602623.1	58.4	6.75e-90	XP_011602623.1 protein SCO1 homolog, mitochondrial isoform X1 [Takifugu rubripes]
PrileiEVm016368t1	TRY98958.1	58.0	6.84e-90	TRY98958.1 hypothetical protein DNTS_001231 [Danionella translucida]
PrileiEVm016368t1	XP_036408671.1	55.6	6.87e-90	XP_036408671.1 protein SCO1 homolog, mitochondrial [Megalops cyprinoides]
PrileiEVm016368t1	XP_030234666.1	54.5	7.31e-90	XP_030234666.1 protein SCO1 homolog, mitochondrial [Gadus morhua]
PrileiEVm021899t1	KAG1649637.1	45.8	7.00e-41	KAG1649637.1 putative uncharacterized transposon-derived protein F52C9.6 [Nymphon striatum]
PrileiEVm021899t1	KAG1672345.1	48.3	1.47e-38	KAG1672345.1 Casein kinase II subunit beta [Nymphon striatum]
PrileiEVm021899t1	KAG1687293.1	46.8	3.22e-38	KAG1687293.1 LINE-1 reverse transcriptase [Nymphon striatum]
PrileiEVm021899t1	KAG1676596.1	49.0	4.72e-38	KAG1676596.1 putative uncharacterized transposon-derived protein F52C9.6 [Nymphon striatum]
PrileiEVm021899t1	KAG1651378.1	47.4	1.47e-37	KAG1651378.1 Blastula protease 10 [Nymphon striatum]
PrileiEVm021899t1	KAG1681422.1	50.0	2.11e-37	KAG1681422.1 Protein mothers against dpp [Nymphon striatum]
PrileiEVm021899t1	KAG1682594.1	46.8	4.43e-37	KAG1682594.1 putative uncharacterized transposon-derived protein F52C9.6 [Nymphon striatum]
PrileiEVm021899t1	KAG1699290.1	46.8	4.66e-37	KAG1699290.1 putative phosphoenolpyruvate synthase [Nymphon striatum]
PrileiEVm021899t1	KAG1699294.1	46.8	4.70e-37	KAG1699294.1 putative phosphoenolpyruvate synthase [Nymphon striatum]
PrileiEVm021899t1	KAG1699292.1	46.8	4.72e-37	KAG1699292.1 putative phosphoenolpyruvate synthase [Nymphon striatum]
PrileiEVm021899t1	KAG1699291.1	46.8	4.73e-37	KAG1699291.1 putative phosphoenolpyruvate synthase [Nymphon striatum]
PrileiEVm021899t1	KAG1699298.1	46.8	4.75e-37	KAG1699298.1 putative phosphoenolpyruvate synthase [Nymphon striatum]
PrileiEVm021899t1	KAG1699296.1	46.8	4.77e-37	KAG1699296.1 putative phosphoenolpyruvate synthase [Nymphon striatum]
PrileiEVm021899t1	KAG1699300.1	46.8	4.81e-37	KAG1699300.1 putative phosphoenolpyruvate synthase [Nymphon striatum]
PrileiEVm021899t1	KAG1699301.1	46.8	4.81e-37	KAG1699301.1 putative phosphoenolpyruvate synthase [Nymphon striatum]
PrileiEVm021899t1	KAG1699299.1	46.8	4.81e-37	KAG1699299.1 putative phosphoenolpyruvate synthase [Nymphon striatum]
PrileiEVm021899t1	KAG1699295.1	46.8	4.89e-37	KAG1699295.1 putative phosphoenolpyruvate synthase [Nymphon striatum]
PrileiEVm021899t1	KAG1712172.1	45.5	6.35e-37	KAG1712172.1 Eukaryotic translation initiation factor 4 gamma 3 [Nymphon striatum]
PrileiEVm021899t1	KAG1665301.1	47.0	1.47e-36	KAG1665301.1 putative uncharacterized transposon-derived protein F52C9.6 [Nymphon striatum]
PrileiEVm021899t1	KAG1706184.1	46.1	2.34e-36	KAG1706184.1 Protein unc-13 B [Nymphon striatum]
PrileiEVm021899t1	KAG1653072.1	47.0	2.75e-36	KAG1653072.1 LINE-1 retrotransposable element ORF2 protein [Nymphon striatum]
PrileiEVm021899t1	KAG1661666.1	47.0	3.47e-36	KAG1661666.1 putative uncharacterized transposon-derived protein F52C9.6 [Nymphon striatum]
PrileiEVm021899t1	KAG1661665.1	47.0	5.29e-36	KAG1661665.1 putative uncharacterized transposon-derived protein F52C9.6 [Nymphon striatum]
PrileiEVm021899t1	KAG1705459.1	44.3	1.14e-35	KAG1705459.1 Ubiquitin carboxyl-terminal hydrolase 42 [Nymphon striatum]
PrileiEVm021899t1	KAG1667441.1	49.6	2.19e-33	KAG1667441.1 putative uncharacterized transposon-derived protein F52C9.6 [Nymphon striatum]
PrileiEVm021535t1	CAD2201130.1	33.1	1.13e-14	CAD2201130.1 unnamed protein product [Meloidogyne enterolobii]
PrileiEVm021535t1	CAD2181578.1	32.4	3.26e-14	CAD2181578.1 unnamed protein product [Meloidogyne enterolobii]
PrileiEVm021535t1	CAD2187419.1	38.0	1.37e-13	CAD2187419.1 unnamed protein product [Meloidogyne enterolobii]
PrileiEVm021535t1	RWS21522.1	37.6	1.17e-12	RWS21522.1 hypothetical protein B4U80_06898, partial [Leptotrombidium deliense]
PrileiEVm021535t1	KAF4529788.1	37.3	3.67e-11	KAF4529788.1 hypothetical protein B566_EDAN018056, partial [Ephemera danica]
PrileiEVm021535t1	PFX33360.1	33.6	7.79e-11	PFX33360.1 Pulmonary surfactant-associated protein D [Stylophora pistillata]
PrileiEVm021535t1	CAD2208705.1	33.1	9.00e-11	CAD2208705.1 unnamed protein product [Meloidogyne enterolobii]
PrileiEVm021535t1	CAD2193105.1	32.0	2.49e-10	CAD2193105.1 unnamed protein product [Meloidogyne enterolobii]
PrileiEVm021535t1	GBN49343.1	31.9	2.02e-09	GBN49343.1 hypothetical protein AVEN_111543-1 [Araneus ventricosus]
PrileiEVm021535t1	CAD2205490.1	39.2	2.18e-09	CAD2205490.1 unnamed protein product [Meloidogyne enterolobii]
PrileiEVm021535t1	CAD2175611.1	33.7	2.42e-09	CAD2175611.1 unnamed protein product [Meloidogyne enterolobii]
PrileiEVm021535t1	PFX14257.1	37.1	3.02e-09	PFX14257.1 Pulmonary surfactant-associated protein D [Stylophora pistillata]
PrileiEVm021535t1	CAD2150440.1	38.1	4.07e-09	CAD2150440.1 unnamed protein product [Meloidogyne enterolobii]
PrileiEVm021535t1	CAD2159609.1	27.9	4.17e-09	CAD2159609.1 unnamed protein product [Meloidogyne enterolobii]
PrileiEVm021535t1	CAD2172604.1	33.7	6.16e-09	CAD2172604.1 unnamed protein product [Meloidogyne enterolobii]
PrileiEVm021535t1	GBM50389.1	38.6	8.39e-09	GBM50389.1 hypothetical protein AVEN_97213-1 [Araneus ventricosus]
PrileiEVm021535t1	CAD2124556.1	29.1	1.49e-08	CAD2124556.1 unnamed protein product [Meloidogyne enterolobii]
PrileiEVm021535t1	VDI84252.1	28.7	1.87e-08	VDI84252.1 Hypothetical predicted protein [Mytilus galloprovincialis]
PrileiEVm021535t1	CAD2204803.1	32.7	2.92e-08	CAD2204803.1 unnamed protein product [Meloidogyne enterolobii]
PrileiEVm021535t1	CAD2207064.1	36.0	5.67e-08	CAD2207064.1 unnamed protein product [Meloidogyne enterolobii]
PrileiEVm021535t1	VDI08958.1	31.0	5.87e-08	VDI08958.1 Hypothetical predicted protein [Mytilus galloprovincialis]
PrileiEVm021535t1	XP_003100295.1	30.3	6.54e-08	XP_003100295.1 hypothetical protein CRE_21847 [Caenorhabditis remanei]
PrileiEVm021535t1	VDI07423.1	31.4	1.22e-07	VDI07423.1 Hypothetical predicted protein [Mytilus galloprovincialis]
PrileiEVm021535t1	CAD2204050.1	32.7	1.32e-07	CAD2204050.1 unnamed protein product [Meloidogyne enterolobii]
PrileiEVm021535t1	CAD2207929.1	32.7	1.32e-07	CAD2207929.1 unnamed protein product [Meloidogyne enterolobii]
PrileiEVm019083t1	ELU10050.1	38.7	4.26e-50	ELU10050.1 hypothetical protein CAPTEDRAFT_103695 [Capitella teleta]
PrileiEVm019083t1	NXF93452.1	42.7	6.74e-45	NXF93452.1 RDH16 dehydrogenase [Eubucco bourcierii]
PrileiEVm019083t1	ELT96200.1	39.7	3.60e-44	ELT96200.1 hypothetical protein CAPTEDRAFT_5213 [Capitella teleta]
PrileiEVm019083t1	NXP77819.1	41.9	2.09e-43	NXP77819.1 RDH16 dehydrogenase [Ramphastos sulfuratus]
PrileiEVm019083t1	XP_002112787.1	38.4	1.44e-42	XP_002112787.1 hypothetical protein TRIADDRAFT_35982 [Trichoplax adhaerens]
PrileiEVm019083t1	RDD46734.1	38.4	3.44e-42	RDD46734.1 Retinol dehydrogenase 7 [Trichoplax sp. H2]
PrileiEVm019083t1	NWY59779.1	42.3	4.24e-42	NWY59779.1 RDH16 dehydrogenase [Chionis minor]
PrileiEVm019083t1	XP_035672225.1	40.2	7.11e-42	XP_035672225.1 retinol dehydrogenase 7-like [Branchiostoma floridae]
PrileiEVm019083t1	XP_009014782.1	36.9	1.39e-41	XP_009014782.1 hypothetical protein HELRODRAFT_185473 [Helobdella robusta]
PrileiEVm019083t1	NXT59564.1	41.9	3.15e-41	NXT59564.1 RDH16 dehydrogenase [Pluvianellus socialis]
PrileiEVm019083t1	XP_039997816.1	36.3	4.51e-41	XP_039997816.1 retinol dehydrogenase 7-like [Xiphias gladius]
PrileiEVm019083t1	XP_032362073.1	37.1	4.51e-41	XP_032362073.1 retinol dehydrogenase 7-like isoform X3 [Etheostoma spectabile]
PrileiEVm019083t1	XP_032362072.1	37.1	4.97e-41	XP_032362072.1 retinol dehydrogenase 7-like isoform X2 [Etheostoma spectabile]
PrileiEVm019083t1	XP_032362071.1	37.1	5.62e-41	XP_032362071.1 retinol dehydrogenase 7-like isoform X1 [Etheostoma spectabile]
PrileiEVm019083t1	XP_033474273.1	39.4	7.47e-41	XP_033474273.1 retinol dehydrogenase 7-like [Epinephelus lanceolatus]
PrileiEVm019083t1	XP_022595985.1	39.7	1.71e-40	XP_022595985.1 retinol dehydrogenase 7-like [Seriola dumerili]
PrileiEVm019083t1	XP_036424826.1	36.8	1.71e-40	XP_036424826.1 retinol dehydrogenase 7-like [Colossoma macropomum]
PrileiEVm019083t1	ELU04507.1	40.1	1.72e-40	ELU04507.1 hypothetical protein CAPTEDRAFT_151744 [Capitella teleta]
PrileiEVm019083t1	XP_030285449.1	41.6	1.90e-40	XP_030285449.1 retinol dehydrogenase 7-like [Sparus aurata]
PrileiEVm019083t1	XP_001633833.1	39.3	3.12e-40	XP_001633833.1 short-chain dehydrogenase/reductase family 9C member 7 [Nematostella vectensis]
PrileiEVm019083t1	XP_036401861.1	40.0	4.65e-40	XP_036401861.1 dehydrogenase/reductase SDR family member 9 [Megalops cyprinoides]
PrileiEVm019083t1	XP_039649337.1	36.3	4.65e-40	XP_039649337.1 retinol dehydrogenase 16-like isoform X2 [Perca fluviatilis]
PrileiEVm019083t1	XP_036396569.1	36.0	4.76e-40	XP_036396569.1 retinol dehydrogenase 7-like [Megalops cyprinoides]
PrileiEVm019083t1	XP_039649336.1	36.3	5.79e-40	XP_039649336.1 retinol dehydrogenase 16-like isoform X1 [Perca fluviatilis]
PrileiEVm019083t1	XP_028427403.1	36.3	9.05e-40	XP_028427403.1 retinol dehydrogenase 7-like [Perca flavescens]
PrileiEVm016895t1	XP_035687453.1	51.7	4.47e-45	XP_035687453.1 retinol dehydrogenase 16-like [Branchiostoma floridae]
PrileiEVm016895t1	XP_019622169.1	51.1	6.82e-44	XP_019622169.1 PREDICTED: retinol dehydrogenase 16-like [Branchiostoma belcheri]
PrileiEVm016895t1	AAG44847.1	50.6	7.17e-44	AAG44847.1 microsomal retinol dehydrogenase 1 [Branchiostoma floridae]
PrileiEVm016895t1	XP_019622983.1	50.6	1.99e-43	XP_019622983.1 PREDICTED: retinol dehydrogenase 16-like [Branchiostoma belcheri]
PrileiEVm016895t1	XP_035672225.1	50.9	9.32e-43	XP_035672225.1 retinol dehydrogenase 7-like [Branchiostoma floridae]
PrileiEVm016895t1	XP_019622982.1	49.4	2.87e-42	XP_019622982.1 PREDICTED: retinol dehydrogenase 16-like isoform X2 [Branchiostoma belcheri]
PrileiEVm016895t1	AAG44848.1	50.6	6.39e-42	AAG44848.1 microsomal retinol dehydrogenase 2 [Branchiostoma floridae]
PrileiEVm016895t1	XP_019622981.1	48.4	8.98e-42	XP_019622981.1 PREDICTED: retinol dehydrogenase 16-like isoform X1 [Branchiostoma belcheri]
PrileiEVm016895t1	AAG44849.1	52.2	2.05e-41	AAG44849.1 microsomal retinol dehydrogenase [Branchiostoma lanceolatum]
PrileiEVm016895t1	XP_035670052.1	48.6	2.54e-41	XP_035670052.1 retinol dehydrogenase 16-like [Branchiostoma floridae]
PrileiEVm016895t1	XP_035669338.1	50.6	3.10e-41	XP_035669338.1 retinol dehydrogenase 16-like [Branchiostoma floridae]
PrileiEVm016895t1	XP_035670511.1	54.8	5.82e-41	XP_035670511.1 retinol dehydrogenase 16-like [Branchiostoma floridae]
PrileiEVm016895t1	XP_019622226.1	55.9	4.24e-40	XP_019622226.1 PREDICTED: retinol dehydrogenase 16-like [Branchiostoma belcheri]
PrileiEVm016895t1	XP_006822113.1	46.7	4.45e-40	XP_006822113.1 PREDICTED: dehydrogenase/reductase SDR family member 9-like [Saccoglossus kowalevskii]
PrileiEVm016895t1	XP_019622543.1	54.9	2.20e-39	XP_019622543.1 PREDICTED: retinol dehydrogenase 16-like [Branchiostoma belcheri]
PrileiEVm016895t1	XP_035696827.1	54.8	3.16e-39	XP_035696827.1 retinol dehydrogenase 7-like [Branchiostoma floridae]
PrileiEVm016895t1	XP_035670783.1	55.6	3.32e-39	XP_035670783.1 retinol dehydrogenase 16-like [Branchiostoma floridae]
PrileiEVm016895t1	XP_019622544.1	55.9	1.28e-38	XP_019622544.1 PREDICTED: retinol dehydrogenase 16-like [Branchiostoma belcheri]
PrileiEVm016895t1	XP_033729192.1	43.1	1.68e-38	XP_033729192.1 retinol dehydrogenase 7-like [Pecten maximus]
PrileiEVm016895t1	XP_032641382.1	47.2	5.51e-38	XP_032641382.1 retinol dehydrogenase 16-like [Chelonoidis abingdonii]
PrileiEVm016895t1	VDI15642.1	40.5	1.39e-37	VDI15642.1 17beta-estradiol 17-dehydrogenase / all-trans-retinol dehydrogenase (NAD+) / 3alpha(17beta)- [Mytilus galloprovincialis]
PrileiEVm016895t1	XP_025093908.1	45.5	1.67e-37	XP_025093908.1 17-beta-hydroxysteroid dehydrogenase type 6-like [Pomacea canaliculata]
PrileiEVm016895t1	XP_033759045.1	44.0	1.79e-37	XP_033759045.1 retinol dehydrogenase 7-like [Pecten maximus]
PrileiEVm016895t1	XP_030410531.1	46.7	2.99e-37	XP_030410531.1 retinol dehydrogenase 7-like [Gopherus evgoodei]
PrileiEVm016895t1	XP_020389115.1	44.0	2.99e-37	XP_020389115.1 dehydrogenase/reductase SDR family member 9 isoform X2 [Rhincodon typus]
PrileiEVm018836t1	XP_009030788.1	84.3	2.97e-124	XP_009030788.1 hypothetical protein HELRODRAFT_90460 [Helobdella robusta]
PrileiEVm018836t1	XP_021340663.1	77.5	3.85e-113	XP_021340663.1 60S ribosomal protein L15-like [Mizuhopecten yessoensis]
PrileiEVm018836t1	ACR24948.1	77.0	1.28e-111	ACR24948.1 ribosomal protein L15 [Lepidochitona cinerea]
PrileiEVm018836t1	XP_033752208.1	76.5	6.05e-110	XP_033752208.1 60S ribosomal protein L15-like [Pecten maximus]
PrileiEVm018836t1	NP_001316114.1	75.5	8.58e-110	NP_001316114.1 60S ribosomal protein L15 [Diaphorina citri]
PrileiEVm018836t1	CAC5424262.1	73.6	2.72e-109	CAC5424262.1 RP-L15e [Mytilus coruscus]
PrileiEVm018836t1	CAD5110942.1	75.5	3.49e-109	CAD5110942.1 DgyrCDS296 [Dimorphilus gyrociliatus]
PrileiEVm018836t1	VDI64606.1	76.0	3.49e-109	VDI64606.1 large subunit ribosomal protein L15e [Mytilus galloprovincialis]
PrileiEVm018836t1	VDI64605.1	76.0	4.30e-109	VDI64605.1 large subunit ribosomal protein L15e [Mytilus galloprovincialis]
PrileiEVm018836t1	KRZ09206.1	72.7	6.98e-109	KRZ09206.1 60S ribosomal protein L15 [Trichinella zimbabwensis]
PrileiEVm018836t1	XP_013064049.1	72.1	4.05e-108	XP_013064049.1 PREDICTED: 60S ribosomal protein L15-like [Biomphalaria glabrata]
PrileiEVm018836t1	CAJ17278.1	75.5	5.75e-108	CAJ17278.1 ribosomal protein L15e [Dascillus cervinus]
PrileiEVm018836t1	KRY67342.1	75.5	5.75e-108	KRY67342.1 60S ribosomal protein L15 [Trichinella pseudospiralis]
PrileiEVm018836t1	KAF7637209.1	76.0	1.16e-107	KAF7637209.1 Ribosomal protein L15 [Meloidogyne graminicola]
PrileiEVm018836t1	OUC39894.1	75.0	1.64e-107	OUC39894.1 ribosomal L15 [Trichinella nativa]
PrileiEVm018836t1	KRZ74200.1	75.5	1.74e-107	KRZ74200.1 60S ribosomal protein L15 [Trichinella papuae]
PrileiEVm018836t1	KAG1670477.1	72.1	2.87e-107	KAG1670477.1 60S ribosomal protein L15 [Nymphon striatum]
PrileiEVm018836t1	KRZ29348.1	75.5	4.58e-107	KRZ29348.1 60S ribosomal protein L15 [Trichinella pseudospiralis]
PrileiEVm018836t1	VDL18200.1	73.0	4.70e-107	VDL18200.1 unnamed protein product [Hymenolepis diminuta]
PrileiEVm018836t1	XP_032902766.1	75.0	6.67e-107	XP_032902766.1 60S ribosomal protein L15 [Amblyraja radiata]
PrileiEVm018836t1	XP_011637440.1	74.4	8.17e-107	XP_011637440.1 60S ribosomal protein L15 [Pogonomyrmex barbatus]
PrileiEVm018836t1	XP_026472801.1	75.5	9.47e-107	XP_026472801.1 60S ribosomal protein L15 isoform X1 [Ctenocephalides felis]
PrileiEVm018836t1	XP_020903959.1	73.0	9.47e-107	XP_020903959.1 60S ribosomal protein L15 [Exaiptasia diaphana]
PrileiEVm018836t1	XP_022086980.1	73.0	9.47e-107	XP_022086980.1 60S ribosomal protein L15 [Acanthaster planci]
PrileiEVm018836t1	KYN30200.1	73.9	1.05e-106	KYN30200.1 60S ribosomal protein L15, partial [Trachymyrmex cornetzi]
PrileiEVm020329t1	CAF3971284.1	39.7	2.69e-17	CAF3971284.1 unnamed protein product, partial [Rotaria sp. Silwood1]
PrileiEVm020329t1	CAF4935093.1	39.7	3.65e-17	CAF4935093.1 unnamed protein product [Rotaria sp. Silwood1]
PrileiEVm020329t1	CAF1928377.1	40.5	3.74e-17	CAF1928377.1 unnamed protein product [Rotaria magnacalcarata]
PrileiEVm020329t1	CAF3883336.1	39.7	1.00e-16	CAF3883336.1 unnamed protein product, partial [Rotaria sp. Silwood1]
PrileiEVm020329t1	CAF4971393.1	33.1	1.38e-16	CAF4971393.1 unnamed protein product, partial [Rotaria socialis]
PrileiEVm020329t1	CAF1032437.1	40.0	2.46e-16	CAF1032437.1 unnamed protein product, partial [Didymodactylos carnosus]
PrileiEVm020329t1	CAF3786480.1	36.8	6.69e-16	CAF3786480.1 unnamed protein product [Rotaria magnacalcarata]
PrileiEVm020329t1	CAF1276932.1	38.3	6.81e-16	CAF1276932.1 unnamed protein product [Didymodactylos carnosus]
PrileiEVm020329t1	CAF3991732.1	40.5	8.06e-16	CAF3991732.1 unnamed protein product, partial [Rotaria sp. Silwood2]
PrileiEVm020329t1	CAF3335767.1	40.5	8.28e-16	CAF3335767.1 unnamed protein product [Rotaria sp. Silwood1]
PrileiEVm020329t1	CAF3570988.1	33.1	8.74e-16	CAF3570988.1 unnamed protein product [Rotaria socialis]
PrileiEVm020329t1	CAF2712674.1	40.5	9.28e-16	CAF2712674.1 unnamed protein product [Rotaria sp. Silwood2]
PrileiEVm020329t1	CAF1586169.1	38.8	1.12e-15	CAF1586169.1 unnamed protein product [Adineta ricciae]
PrileiEVm020329t1	CAF4278956.1	40.5	1.37e-15	CAF4278956.1 unnamed protein product [Rotaria sp. Silwood2]
PrileiEVm020329t1	CAF3179412.1	34.8	1.57e-15	CAF3179412.1 unnamed protein product [Rotaria socialis]
PrileiEVm020329t1	CAF4575994.1	32.3	2.04e-15	CAF4575994.1 unnamed protein product, partial [Rotaria socialis]
PrileiEVm020329t1	CAF3781570.1	33.8	2.22e-15	CAF3781570.1 unnamed protein product [Rotaria sp. Silwood1]
PrileiEVm020329t1	CAF1556777.1	40.5	2.25e-15	CAF1556777.1 unnamed protein product [Rotaria magnacalcarata]
PrileiEVm020329t1	CAF3731482.1	40.5	2.25e-15	CAF3731482.1 unnamed protein product [Rotaria magnacalcarata]
PrileiEVm020329t1	CAF1477985.1	40.5	2.29e-15	CAF1477985.1 unnamed protein product [Rotaria magnacalcarata]
PrileiEVm020329t1	CAF1975973.1	40.5	2.29e-15	CAF1975973.1 unnamed protein product [Rotaria magnacalcarata]
PrileiEVm020329t1	CAF1238707.1	38.8	2.50e-15	CAF1238707.1 unnamed protein product [Adineta ricciae]
PrileiEVm020329t1	CAF4194930.1	32.3	2.63e-15	CAF4194930.1 unnamed protein product [Rotaria sordida]
PrileiEVm020329t1	CAF3852425.1	33.8	3.00e-15	CAF3852425.1 unnamed protein product [Rotaria sp. Silwood1]
PrileiEVm020329t1	CAF3700295.1	47.4	4.50e-15	CAF3700295.1 unnamed protein product [Rotaria socialis]
PrileiEVm019654t1	ELU14393.1	88.5	6.15e-109	ELU14393.1 hypothetical protein CAPTEDRAFT_176878 [Capitella teleta]
PrileiEVm019654t1	ABW23171.1	86.3	1.66e-104	ABW23171.1 ribosomal protein rpl17 [Arenicola marina]
PrileiEVm019654t1	XP_009020835.1	90.8	1.15e-102	XP_009020835.1 hypothetical protein HELRODRAFT_157283 [Helobdella robusta]
PrileiEVm019654t1	CAD5123572.1	86.3	3.41e-102	CAD5123572.1 DgyrCDS11907 [Dimorphilus gyrociliatus]
PrileiEVm019654t1	ABW23221.1	87.1	3.30e-99	ABW23221.1 ribosomal protein rpl17, partial [Eurythoe complanata]
PrileiEVm019654t1	ACD65167.1	82.0	1.17e-97	ACD65167.1 putative 60S ribosomal protein RPL17 [Phoronis muelleri]
PrileiEVm019654t1	CCD27772.1	81.6	1.45e-96	CCD27772.1 ribosomal protein l17 [Sipunculus nudus]
PrileiEVm019654t1	ALI58373.1	81.5	1.99e-96	ALI58373.1 ribosomal protein rpl17 [Cerebratulus lacteus]
PrileiEVm019654t1	XP_013093960.1	76.9	1.75e-95	XP_013093960.1 PREDICTED: LOW QUALITY PROTEIN: 60S ribosomal protein L17-like [Biomphalaria glabrata]
PrileiEVm019654t1	XP_006903542.1	77.7	1.89e-94	XP_006903542.1 PREDICTED: 60S ribosomal protein L17-like [Elephantulus edwardii]
PrileiEVm019654t1	ODN02683.1	79.8	2.78e-94	ODN02683.1 60S ribosomal protein L17 [Orchesella cincta]
PrileiEVm019654t1	XP_021372356.1	74.5	4.50e-94	XP_021372356.1 60S ribosomal protein L17-like [Mizuhopecten yessoensis]
PrileiEVm019654t1	ABZ04230.1	80.4	5.42e-94	ABZ04230.1 ribosomal protein rpl17 [Lineus viridis]
PrileiEVm019654t1	ABO26685.1	79.6	5.80e-94	ABO26685.1 ribosomal protein l17 [Haliotis discus discus]
PrileiEVm019654t1	XP_006884241.1	77.2	7.69e-94	XP_006884241.1 PREDICTED: 60S ribosomal protein L17-like [Elephantulus edwardii]
PrileiEVm019654t1	NP_001231487.1	77.7	1.09e-93	NP_001231487.1 60S ribosomal protein L17 [Sus scrofa]
PrileiEVm019654t1	NP_001270451.1	77.7	1.09e-93	NP_001270451.1 uncharacterized LOC101867070 [Macaca fascicularis]
PrileiEVm019654t1	XP_025078139.1	78.6	1.21e-93	XP_025078139.1 60S ribosomal protein L17-like [Pomacea canaliculata]
PrileiEVm019654t1	NWT23640.1	77.7	1.55e-93	NWT23640.1 RL17 protein [Cardinalis cardinalis]
PrileiEVm019654t1	MBN3310053.1	78.3	1.55e-93	MBN3310053.1 RL17 protein [Amia calva]
PrileiEVm019654t1	AAH03896.2	75.7	2.18e-93	AAH03896.2 Rpl17 protein, partial [Mus musculus]
PrileiEVm019654t1	XP_035147660.1	77.2	2.20e-93	XP_035147660.1 60S ribosomal protein L17-like [Callithrix jacchus]
PrileiEVm019654t1	XP_032831209.1	78.3	2.20e-93	XP_032831209.1 60S ribosomal protein L17 [Petromyzon marinus]
PrileiEVm019654t1	XP_032889481.1	77.2	2.20e-93	XP_032889481.1 60S ribosomal protein L17 [Amblyraja radiata]
PrileiEVm019654t1	XP_005103955.1	76.9	2.35e-93	XP_005103955.1 60S ribosomal protein L17 isoform X2 [Aplysia californica]
PrileiEVm017783t1	XP_033733361.1	30.7	4.20e-19	XP_033733361.1 uncharacterized protein LOC117322511 [Pecten maximus]
PrileiEVm017783t1	XP_022328174.1	31.5	1.19e-17	XP_022328174.1 uncharacterized protein LOC111127333 [Crassostrea virginica]
PrileiEVm017783t1	XP_021372805.1	30.9	6.25e-17	XP_021372805.1 uncharacterized protein LOC110462892 [Mizuhopecten yessoensis]
PrileiEVm017783t1	XP_009011271.1	26.4	2.47e-16	XP_009011271.1 hypothetical protein HELRODRAFT_167520 [Helobdella robusta]
PrileiEVm017783t1	XP_013066357.1	29.2	2.61e-16	XP_013066357.1 PREDICTED: uncharacterized protein LOC106054841 [Biomphalaria glabrata]
PrileiEVm017783t1	XP_033733113.1	29.8	1.20e-13	XP_033733113.1 uncharacterized protein LOC117322359 [Pecten maximus]
PrileiEVm017783t1	XP_021347510.1	30.2	7.57e-13	XP_021347510.1 uncharacterized protein LOC110446609 [Mizuhopecten yessoensis]
PrileiEVm017783t1	XP_005099554.1	26.4	7.07e-11	XP_005099554.1 uncharacterized protein LOC101846505 [Aplysia californica]
PrileiEVm017783t1	XP_019634486.1	25.6	1.04e-10	XP_019634486.1 PREDICTED: uncharacterized protein LOC109477590 [Branchiostoma belcheri]
PrileiEVm017783t1	XP_033732359.1	28.3	1.20e-09	XP_033732359.1 uncharacterized protein LOC117321868 [Pecten maximus]
PrileiEVm017783t1	XP_035828633.1	28.9	4.14e-09	XP_035828633.1 uncharacterized protein LOC101849087 [Aplysia californica]
PrileiEVm017783t1	XP_009065814.1	27.3	1.94e-08	XP_009065814.1 hypothetical protein LOTGIDRAFT_169253 [Lottia gigantea]
PrileiEVm017783t1	XP_021371181.1	25.8	3.78e-08	XP_021371181.1 uncharacterized protein LOC110461819 [Mizuhopecten yessoensis]
PrileiEVm017783t1	ELU15422.1	27.4	3.98e-06	ELU15422.1 hypothetical protein CAPTEDRAFT_224571 [Capitella teleta]
PrileiEVm017783t1	ELU14854.1	25.9	7.54e-05	ELU14854.1 hypothetical protein CAPTEDRAFT_207564 [Capitella teleta]
PrileiEVm017783t1	XP_005112068.1	39.5	9.69e-04	XP_005112068.1 uncharacterized protein LOC101854131 [Aplysia californica]
PrileiEVm014027t1	PIK33996.1	52.2	1.79e-145	PIK33996.1 putative RNA-directed DNA polymerase from mobile element jockey-like [Apostichopus japonicus]
PrileiEVm014027t1	PIK50798.1	52.2	7.72e-145	PIK50798.1 reverse transcriptase [Apostichopus japonicus]
PrileiEVm014027t1	PIK48197.1	52.2	1.51e-137	PIK48197.1 putative RNA-directed DNA polymerase from mobile element jockey-like [Apostichopus japonicus]
PrileiEVm014027t1	XP_018431484.1	53.9	1.98e-131	XP_018431484.1 PREDICTED: RNA-directed DNA polymerase from mobile element jockey-like [Nanorana parkeri]
PrileiEVm014027t1	PKU49591.1	49.2	3.59e-128	PKU49591.1 rna-directed dna polymerase from mobile element jockey-like [Limosa lapponica baueri]
PrileiEVm014027t1	PIK39755.1	53.2	1.15e-127	PIK39755.1 putative RNA-directed DNA polymerase from mobile element jockey-like [Apostichopus japonicus]
PrileiEVm014027t1	CAF3620810.1	48.6	1.52e-127	CAF3620810.1 unnamed protein product [Rotaria socialis]
PrileiEVm014027t1	CAF4911442.1	48.6	2.30e-127	CAF4911442.1 unnamed protein product [Rotaria socialis]
PrileiEVm014027t1	BAA88337.1	48.7	1.12e-122	BAA88337.1 ORF2 [Acanthochelys spixii]
PrileiEVm014027t1	PIK39562.1	51.8	1.31e-121	PIK39562.1 putative RNA-directed DNA polymerase from mobile element jockey-like [Apostichopus japonicus]
PrileiEVm014027t1	AAA49027.1	48.6	1.69e-121	AAA49027.1 reverse transcriptase, partial [Gallus gallus]
PrileiEVm014027t1	PIK49959.1	51.8	3.70e-121	PIK49959.1 putative RNA-directed DNA polymerase from mobile element jockey-like [Apostichopus japonicus]
PrileiEVm014027t1	PKU36053.1	49.7	1.97e-120	PKU36053.1 rna-directed dna polymerase from mobile element jockey-like [Limosa lapponica baueri]
PrileiEVm014027t1	VZI22897.1	45.8	4.50e-120	VZI22897.1 unnamed protein product [Spirometra erinaceieuropaei]
PrileiEVm014027t1	RMC08860.1	46.5	6.25e-120	RMC08860.1 hypothetical protein DUI87_13854 [Hirundo rustica rustica]
PrileiEVm014027t1	VZI51749.1	45.2	1.60e-119	VZI51749.1 unnamed protein product [Spirometra erinaceieuropaei]
PrileiEVm014027t1	RMB95376.1	46.7	2.41e-119	RMB95376.1 hypothetical protein DUI87_28364 [Hirundo rustica rustica]
PrileiEVm014027t1	RMB99817.1	46.2	5.10e-119	RMB99817.1 hypothetical protein DUI87_23594 [Hirundo rustica rustica]
PrileiEVm014027t1	PKU49547.1	45.9	8.95e-119	PKU49547.1 rna-directed dna polymerase from mobile element jockey-like [Limosa lapponica baueri]
PrileiEVm014027t1	AAC60281.1	48.6	1.32e-118	AAC60281.1 unknown [Gallus gallus]
PrileiEVm014027t1	RMB96954.1	46.2	1.44e-118	RMB96954.1 hypothetical protein DUI87_26533 [Hirundo rustica rustica]
PrileiEVm014027t1	RMC21757.1	46.4	3.81e-118	RMC21757.1 hypothetical protein DUI87_02626 [Hirundo rustica rustica]
PrileiEVm014027t1	RMC21953.1	46.9	9.90e-118	RMC21953.1 hypothetical protein DUI87_02824 [Hirundo rustica rustica]
PrileiEVm014027t1	CAF0717024.1	46.2	2.47e-117	CAF0717024.1 unnamed protein product [Brachionus calyciflorus]
PrileiEVm014027t1	RMC10390.1	46.4	3.14e-117	RMC10390.1 hypothetical protein DUI87_13194 [Hirundo rustica rustica]
PrileiEVm017070t1	XP_022063983.1	28.7	5.50e-10	XP_022063983.1 gastrin-releasing peptide receptor-like [Acanthochromis polyacanthus]
PrileiEVm017070t1	XP_033487523.1	28.1	1.74e-09	XP_033487523.1 gastrin-releasing peptide receptor [Epinephelus lanceolatus]
PrileiEVm017070t1	XP_034018175.1	29.5	2.00e-09	XP_034018175.1 gastrin-releasing peptide receptor [Thalassophryne amazonica]
PrileiEVm017070t1	KAF3686606.1	27.4	2.39e-09	KAF3686606.1 Gastrin-releasing peptide receptor [Channa argus]
PrileiEVm017070t1	XP_021435592.2	27.5	2.43e-09	XP_021435592.2 gastrin-releasing peptide receptor [Oncorhynchus mykiss]
PrileiEVm017070t1	XP_014020389.1	28.0	3.24e-09	XP_014020389.1 PREDICTED: gastrin-releasing peptide receptor-like [Salmo salar]
PrileiEVm017070t1	KAF6732624.1	26.8	6.39e-09	KAF6732624.1 Gastrin-releasing peptide receptor [Oryzias melastigma]
PrileiEVm017070t1	XP_024152093.2	26.8	7.33e-09	XP_024152093.2 gastrin-releasing peptide receptor [Oryzias melastigma]
PrileiEVm017070t1	XP_024244297.1	27.5	7.68e-09	XP_024244297.1 gastrin-releasing peptide receptor-like [Oncorhynchus tshawytscha]
PrileiEVm017070t1	CDQ73128.1	27.5	7.68e-09	CDQ73128.1 unnamed protein product [Oncorhynchus mykiss]
PrileiEVm017070t1	TWW67831.1	29.3	8.47e-09	TWW67831.1 Gastrin-releasing peptide receptor [Takifugu flavidus]
PrileiEVm017070t1	XP_034550033.1	27.5	9.07e-09	XP_034550033.1 gastrin-releasing peptide receptor-like [Notolabrus celidotus]
PrileiEVm017070t1	RVE74370.1	26.8	9.78e-09	RVE74370.1 hypothetical protein OJAV_G00021070 [Oryzias javanicus]
PrileiEVm017070t1	XP_023122782.2	27.1	9.83e-09	XP_023122782.2 gastrin-releasing peptide receptor-like [Amphiprion ocellaris]
PrileiEVm017070t1	XP_036951642.1	29.0	1.02e-08	XP_036951642.1 gastrin-releasing peptide receptor [Acanthopagrus latus]
PrileiEVm017070t1	XP_029518468.1	27.1	1.02e-08	XP_029518468.1 gastrin-releasing peptide receptor-like [Oncorhynchus nerka]
PrileiEVm017070t1	XP_020317606.1	28.0	1.02e-08	XP_020317606.1 gastrin-releasing peptide receptor [Oncorhynchus kisutch]
PrileiEVm017070t1	XP_003969897.1	28.7	1.13e-08	XP_003969897.1 gastrin-releasing peptide receptor [Takifugu rubripes]
PrileiEVm017070t1	XP_039991042.1	29.4	1.51e-08	XP_039991042.1 gastrin-releasing peptide receptor [Xiphias gladius]
PrileiEVm017070t1	XP_029559665.1	27.5	1.82e-08	XP_029559665.1 gastrin-releasing peptide receptor-like [Salmo trutta]
PrileiEVm017070t1	XP_035629573.1	27.1	2.42e-08	XP_035629573.1 gastrin-releasing peptide receptor-like [Oncorhynchus keta]
PrileiEVm017070t1	XP_022082131.1	25.8	3.28e-08	XP_022082131.1 bombesin receptor subtype-3-like [Acanthaster planci]
PrileiEVm017070t1	XP_029950074.1	28.0	3.48e-08	XP_029950074.1 gastrin-releasing peptide receptor [Salarias fasciatus]
PrileiEVm017070t1	XP_022605199.1	27.6	3.62e-08	XP_022605199.1 gastrin-releasing peptide receptor [Seriola dumerili]
PrileiEVm017070t1	XP_028257979.1	28.1	4.77e-08	XP_028257979.1 gastrin-releasing peptide receptor-like [Parambassis ranga]
PrileiEVm016342t1	XP_037517482.1	58.2	1.19e-101	XP_037517482.1 general transcription factor IIE subunit 2-like [Rhipicephalus sanguineus]
PrileiEVm016342t1	XP_037572897.1	57.1	2.48e-100	XP_037572897.1 general transcription factor IIE subunit 2-like [Dermacentor silvarum]
PrileiEVm016342t1	XP_029846621.1	56.7	3.60e-100	XP_029846621.1 general transcription factor IIE subunit 2 [Ixodes scapularis]
PrileiEVm016342t1	XP_037279329.1	56.7	3.09e-96	XP_037279329.1 general transcription factor IIE subunit 2-like [Rhipicephalus microplus]
PrileiEVm016342t1	XP_014666815.1	54.8	4.18e-96	XP_014666815.1 PREDICTED: general transcription factor IIE subunit 2-like [Priapulus caudatus]
PrileiEVm016342t1	XP_015911962.1	55.9	2.10e-95	XP_015911962.1 general transcription factor IIE subunit 2-like [Parasteatoda tepidariorum]
PrileiEVm016342t1	XP_013780156.1	56.4	2.61e-94	XP_013780156.1 general transcription factor IIE subunit 2-like [Limulus polyphemus]
PrileiEVm016342t1	XP_035227760.1	56.4	5.91e-93	XP_035227760.1 general transcription factor IIE subunit 2-like [Stegodyphus dumicola]
PrileiEVm016342t1	XP_023238379.1	56.9	6.54e-93	XP_023238379.1 transcription initiation factor IIE subunit beta-like [Centruroides sculpturatus]
PrileiEVm016342t1	KFM70416.1	56.6	1.08e-92	KFM70416.1 General transcription factor IIE subunit 2, partial [Stegodyphus mimosarum]
PrileiEVm016342t1	GBM41952.1	56.4	7.31e-92	GBM41952.1 General transcription factor IIE subunit 2 [Araneus ventricosus]
PrileiEVm016342t1	XP_025079880.1	55.6	8.08e-92	XP_025079880.1 general transcription factor IIE subunit 2-like isoform X2 [Pomacea canaliculata]
PrileiEVm016342t1	XP_029640249.1	53.4	9.88e-92	XP_029640249.1 transcription initiation factor IIE subunit beta-like [Octopus sinensis]
PrileiEVm016342t1	KAF8766720.1	56.4	1.02e-91	KAF8766720.1 General transcription factor IIE subunit 2 like protein [Argiope bruennichi]
PrileiEVm016342t1	XP_025079879.1	55.4	3.33e-90	XP_025079879.1 general transcription factor IIE subunit 2-like isoform X1 [Pomacea canaliculata]
PrileiEVm016342t1	XP_014768961.1	53.0	7.67e-90	XP_014768961.1 PREDICTED: transcription initiation factor IIE subunit beta-like [Octopus bimaculoides]
PrileiEVm016342t1	XP_021143246.1	53.7	4.36e-89	XP_021143246.1 transcription initiation factor IIE subunit beta isoform X2 [Columba livia]
PrileiEVm016342t1	XP_005502568.2	53.7	6.71e-89	XP_005502568.2 transcription initiation factor IIE subunit beta isoform X1 [Columba livia]
PrileiEVm016342t1	XP_004696251.1	54.3	1.19e-88	XP_004696251.1 transcription initiation factor IIE subunit beta [Echinops telfairi]
PrileiEVm016342t1	NP_001016555.1	52.9	2.10e-88	NP_001016555.1 transcription initiation factor IIE subunit beta [Xenopus tropicalis]
PrileiEVm016342t1	NWQ81520.1	53.4	2.32e-88	NWQ81520.1 T2EB factor [Columbina picui]
PrileiEVm016342t1	XP_006884190.1	54.9	4.38e-88	XP_006884190.1 PREDICTED: general transcription factor IIE subunit 2-like [Elephantulus edwardii]
PrileiEVm016342t1	XP_027311912.1	53.0	4.52e-88	XP_027311912.1 transcription initiation factor IIE subunit beta isoform X1 [Anas platyrhynchos]
PrileiEVm016342t1	XP_010126348.1	53.4	6.32e-88	XP_010126348.1 PREDICTED: transcription initiation factor IIE subunit beta [Chlamydotis macqueenii]
PrileiEVm016342t1	NXT73804.1	53.3	8.53e-88	NXT73804.1 T2EB factor [Zapornia atra]
PrileiEVm021265t1	XP_026693980.1	25.7	9.78e-17	XP_026693980.1 deleted in malignant brain tumors 1 protein-like [Ciona intestinalis]
PrileiEVm021265t1	XP_035981360.1	25.6	6.04e-15	XP_035981360.1 cubilin [Fundulus heteroclitus]
PrileiEVm021265t1	XP_026689831.1	25.4	6.44e-15	XP_026689831.1 CUB and sushi domain-containing protein 1-like isoform X1 [Ciona intestinalis]
PrileiEVm021265t1	XP_029313721.1	24.9	3.40e-14	XP_029313721.1 LOW QUALITY PROTEIN: cubilin [Cottoperca gobio]
PrileiEVm021265t1	XP_008290165.1	25.2	4.52e-14	XP_008290165.1 PREDICTED: cubilin [Stegastes partitus]
PrileiEVm021265t1	XP_035690133.1	37.3	2.84e-13	XP_035690133.1 tolloid-like protein 2 [Branchiostoma floridae]
PrileiEVm021265t1	XP_037312522.1	25.4	4.49e-13	XP_037312522.1 cubilin [Pungitius pungitius]
PrileiEVm021265t1	XP_014878398.1	24.5	2.18e-12	XP_014878398.1 PREDICTED: cubilin-like, partial [Poecilia latipinna]
PrileiEVm021265t1	XP_007543659.1	24.5	2.34e-12	XP_007543659.1 PREDICTED: cubilin, partial [Poecilia formosa]
PrileiEVm021265t1	XP_032802502.1	24.3	2.50e-12	XP_032802502.1 cubilin [Petromyzon marinus]
PrileiEVm021265t1	XP_014830968.1	24.5	4.04e-12	XP_014830968.1 PREDICTED: cubilin, partial [Poecilia mexicana]
PrileiEVm021265t1	XP_013879229.1	25.8	4.08e-12	XP_013879229.1 PREDICTED: cubilin-like [Austrofundulus limnaeus]
PrileiEVm021265t1	XP_026689840.1	22.6	4.25e-12	XP_026689840.1 deleted in malignant brain tumors 1 protein-like isoform X3 [Ciona intestinalis]
PrileiEVm021265t1	XP_033855433.2	25.5	4.41e-12	XP_033855433.2 LOW QUALITY PROTEIN: cubilin [Acipenser ruthenus]
PrileiEVm021265t1	XP_034025114.1	24.4	7.80e-12	XP_034025114.1 cubilin [Thalassophryne amazonica]
PrileiEVm021265t1	XP_036935410.1	25.0	1.38e-11	XP_036935410.1 cubilin [Acanthopagrus latus]
PrileiEVm021265t1	XP_019922397.2	24.8	1.38e-11	XP_019922397.2 cubilin isoform X2 [Crassostrea gigas]
PrileiEVm021265t1	XP_011426084.2	24.8	1.38e-11	XP_011426084.2 cubilin isoform X1 [Crassostrea gigas]
PrileiEVm021265t1	XP_006820566.1	33.3	1.43e-11	XP_006820566.1 PREDICTED: suppressor of tumorigenicity 14 protein homolog [Saccoglossus kowalevskii]
PrileiEVm021265t1	CAB3398011.1	35.5	2.42e-11	CAB3398011.1 unnamed protein product [Caenorhabditis bovis]
PrileiEVm021265t1	XP_038578939.1	25.3	2.44e-11	XP_038578939.1 cubilin [Micropterus salmoides]
PrileiEVm021265t1	XP_022317433.1	24.3	2.44e-11	XP_022317433.1 LOW QUALITY PROTEIN: cubilin-like [Crassostrea virginica]
PrileiEVm021265t1	NXT73197.1	34.2	4.31e-11	NXT73197.1 CUBN protein [Zapornia atra]
PrileiEVm021265t1	XP_028288640.1	27.1	5.72e-11	XP_028288640.1 cubilin [Parambassis ranga]
PrileiEVm021265t1	PIK42326.1	29.2	9.78e-11	PIK42326.1 putative deleted in malignant brain tumors 1 protein [Apostichopus japonicus]
PrileiEVm020472t1	XP_035690133.1	37.3	2.40e-15	XP_035690133.1 tolloid-like protein 2 [Branchiostoma floridae]
PrileiEVm020472t1	XP_008290165.1	34.2	2.39e-14	XP_008290165.1 PREDICTED: cubilin [Stegastes partitus]
PrileiEVm020472t1	XP_029313721.1	32.5	8.22e-14	XP_029313721.1 LOW QUALITY PROTEIN: cubilin [Cottoperca gobio]
PrileiEVm020472t1	XP_006820566.1	33.3	1.75e-13	XP_006820566.1 PREDICTED: suppressor of tumorigenicity 14 protein homolog [Saccoglossus kowalevskii]
PrileiEVm020472t1	CAB3398011.1	35.5	5.80e-13	CAB3398011.1 unnamed protein product [Caenorhabditis bovis]
PrileiEVm020472t1	XP_032802502.1	33.6	7.10e-13	XP_032802502.1 cubilin [Petromyzon marinus]
PrileiEVm020472t1	NXT73197.1	36.9	1.31e-12	NXT73197.1 CUBN protein [Zapornia atra]
PrileiEVm020472t1	XP_034025114.1	34.5	1.79e-12	XP_034025114.1 cubilin [Thalassophryne amazonica]
PrileiEVm020472t1	XP_035981360.1	32.2	1.79e-12	XP_035981360.1 cubilin [Fundulus heteroclitus]
PrileiEVm020472t1	XP_019922397.2	32.9	2.44e-12	XP_019922397.2 cubilin isoform X2 [Crassostrea gigas]
PrileiEVm020472t1	XP_011426084.2	32.9	2.44e-12	XP_011426084.2 cubilin isoform X1 [Crassostrea gigas]
PrileiEVm020472t1	PIK42326.1	29.4	4.35e-12	PIK42326.1 putative deleted in malignant brain tumors 1 protein [Apostichopus japonicus]
PrileiEVm020472t1	XP_034562824.1	33.3	4.50e-12	XP_034562824.1 cubilin [Notolabrus celidotus]
PrileiEVm020472t1	XP_037312522.1	31.1	6.13e-12	XP_037312522.1 cubilin [Pungitius pungitius]
PrileiEVm020472t1	XP_005153011.2	35.9	8.34e-12	XP_005153011.2 cubilin [Melopsittacus undulatus]
PrileiEVm020472t1	XP_033110748.1	34.6	1.13e-11	XP_033110748.1 cubilin-like [Anneissia japonica]
PrileiEVm020472t1	XP_002737503.1	34.7	1.98e-11	XP_002737503.1 PREDICTED: cubilin-like [Saccoglossus kowalevskii]
PrileiEVm020472t1	RVE59186.1	32.5	2.05e-11	RVE59186.1 hypothetical protein OJAV_G00201620 [Oryzias javanicus]
PrileiEVm020472t1	NWH26068.1	36.2	2.07e-11	NWH26068.1 CUBN protein [Grus americana]
PrileiEVm020472t1	XP_029935200.1	33.6	2.10e-11	XP_029935200.1 cubilin [Myripristis murdjan]
PrileiEVm020472t1	XP_036935410.1	34.0	2.10e-11	XP_036935410.1 cubilin [Acanthopagrus latus]
PrileiEVm020472t1	NXO51024.1	36.2	2.10e-11	NXO51024.1 CUBN protein [Aramus guarauna]
PrileiEVm020472t1	XP_029438936.1	34.7	3.12e-11	XP_029438936.1 LOW QUALITY PROTEIN: embryonic protein UVS.2-like [Rhinatrema bivittatum]
PrileiEVm020472t1	XP_035689939.1	35.0	3.21e-11	XP_035689939.1 neuropilin-1-like isoform X3 [Branchiostoma floridae]
PrileiEVm020472t1	NXK74930.1	33.6	3.82e-11	NXK74930.1 CUBN protein [Amazona guildingii]
PrileiEVm015025t1	XP_013412742.1	51.3	5.99e-98	XP_013412742.1 retinol dehydrogenase 12 [Lingula anatina]
PrileiEVm015025t1	XP_788671.3	50.3	8.60e-96	XP_788671.3 retinol dehydrogenase 13 [Strongylocentrotus purpuratus]
PrileiEVm015025t1	XP_013412744.1	51.5	1.22e-95	XP_013412744.1 retinol dehydrogenase 13 [Lingula anatina]
PrileiEVm015025t1	XP_014848628.1	48.5	4.15e-94	XP_014848628.1 PREDICTED: retinol dehydrogenase 11-like [Poecilia mexicana]
PrileiEVm015025t1	XP_016534292.1	48.5	8.27e-94	XP_016534292.1 PREDICTED: retinol dehydrogenase 11-like [Poecilia formosa]
PrileiEVm015025t1	XP_012726937.2	49.2	1.65e-93	XP_012726937.2 retinol dehydrogenase 12 isoform X1 [Fundulus heteroclitus]
PrileiEVm015025t1	XP_008410555.1	48.5	1.65e-93	XP_008410555.1 PREDICTED: retinol dehydrogenase 11-like [Poecilia reticulata]
PrileiEVm015025t1	XP_014897610.1	48.2	6.55e-93	XP_014897610.1 PREDICTED: retinol dehydrogenase 12-like [Poecilia latipinna]
PrileiEVm015025t1	XP_013865873.1	50.0	8.67e-93	XP_013865873.1 PREDICTED: retinol dehydrogenase 13-like [Austrofundulus limnaeus]
PrileiEVm015025t1	RMX50113.1	47.3	8.67e-93	RMX50113.1 hypothetical protein pdam_00002814 [Pocillopora damicornis]
PrileiEVm015025t1	XP_029189376.1	48.6	1.11e-92	XP_029189376.1 retinol dehydrogenase 13-like [Acropora millepora]
PrileiEVm015025t1	XP_027038759.1	48.3	1.42e-92	XP_027038759.1 retinol dehydrogenase 13-like [Pocillopora damicornis]
PrileiEVm015025t1	XP_004069702.1	50.3	1.52e-92	XP_004069702.1 retinol dehydrogenase 13 [Oryzias latipes]
PrileiEVm015025t1	RVE71877.1	50.3	2.14e-92	RVE71877.1 hypothetical protein OJAV_G00056030 [Oryzias javanicus]
PrileiEVm015025t1	XP_024138416.1	50.0	3.02e-92	XP_024138416.1 retinol dehydrogenase 12 [Oryzias melastigma]
PrileiEVm015025t1	XP_013859003.1	47.2	3.33e-92	XP_013859003.1 PREDICTED: retinol dehydrogenase 11-like isoform X1 [Austrofundulus limnaeus]
PrileiEVm015025t1	XP_002108397.1	47.0	3.87e-92	XP_002108397.1 hypothetical protein TRIADDRAFT_19714 [Trichoplax adhaerens]
PrileiEVm015025t1	XP_008293502.1	50.5	4.49e-92	XP_008293502.1 PREDICTED: retinol dehydrogenase 12-like [Stegastes partitus]
PrileiEVm015025t1	KAA0723298.1	49.1	4.55e-92	KAA0723298.1 Retinol dehydrogenase 11 [Triplophysa tibetana]
PrileiEVm015025t1	XP_006001643.1	48.2	4.86e-92	XP_006001643.1 PREDICTED: retinol dehydrogenase 11-like [Latimeria chalumnae]
PrileiEVm015025t1	XP_039544978.1	49.5	4.86e-92	XP_039544978.1 retinol dehydrogenase 11 isoform X2 [Pimephales promelas]
PrileiEVm015025t1	XP_007569294.1	47.5	6.86e-92	XP_007569294.1 PREDICTED: retinol dehydrogenase 13-like [Poecilia formosa]
PrileiEVm015025t1	XP_014863811.1	47.5	6.86e-92	XP_014863811.1 PREDICTED: retinol dehydrogenase 13-like [Poecilia mexicana]
PrileiEVm015025t1	XP_032439086.1	48.8	7.31e-92	XP_032439086.1 retinol dehydrogenase 12-like isoform X1 [Xiphophorus hellerii]
PrileiEVm015025t1	XP_036411295.1	48.0	9.37e-92	XP_036411295.1 retinol-DH_like_SDR_c domain-containing protein [Megalops cyprinoides]
PrileiEVm026682t1	XP_011239305.1	34.7	2.78e-04	XP_011239305.1 oncomodulin isoform X1 [Mus musculus]
PrileiEVm026682t1	NP_149028.2	36.5	4.38e-04	NP_149028.2 oncomodulin [Mus musculus]
PrileiEVm029827t1	PIK59264.1	52.4	4.85e-40	PIK59264.1 hypothetical protein BSL78_03774 [Apostichopus japonicus]
PrileiEVm029827t1	PIK46242.1	52.4	7.54e-40	PIK46242.1 hypothetical protein BSL78_16901 [Apostichopus japonicus]
PrileiEVm029827t1	PIK57561.1	46.0	2.38e-39	PIK57561.1 hypothetical protein BSL78_05469 [Apostichopus japonicus]
PrileiEVm029827t1	PIK57653.1	52.4	9.38e-39	PIK57653.1 hypothetical protein BSL78_05428 [Apostichopus japonicus]
PrileiEVm029827t1	PIK60426.1	52.4	1.39e-38	PIK60426.1 putative RNA-directed DNA polymerase from mobile element jockey-like [Apostichopus japonicus]
PrileiEVm029827t1	PIK50798.1	27.6	1.40e-38	PIK50798.1 reverse transcriptase [Apostichopus japonicus]
PrileiEVm029827t1	PIK38553.1	52.4	1.46e-38	PIK38553.1 putative RNA-directed DNA polymerase from mobile element jockey-like [Apostichopus japonicus]
PrileiEVm029827t1	PIK37632.1	51.0	1.76e-38	PIK37632.1 putative uncharacterized transposon-derived protein [Apostichopus japonicus]
PrileiEVm029827t1	PIK39562.1	52.4	3.62e-38	PIK39562.1 putative RNA-directed DNA polymerase from mobile element jockey-like [Apostichopus japonicus]
PrileiEVm029827t1	PIK49959.1	52.4	6.73e-38	PIK49959.1 putative RNA-directed DNA polymerase from mobile element jockey-like [Apostichopus japonicus]
PrileiEVm029827t1	PIK33996.1	53.1	7.46e-38	PIK33996.1 putative RNA-directed DNA polymerase from mobile element jockey-like [Apostichopus japonicus]
PrileiEVm029827t1	PIK44298.1	50.3	2.17e-37	PIK44298.1 hypothetical protein BSL78_18836 [Apostichopus japonicus]
PrileiEVm029827t1	VDI33298.1	52.1	4.05e-37	VDI33298.1 Hypothetical predicted protein [Mytilus galloprovincialis]
PrileiEVm029827t1	PIK48197.1	27.6	4.13e-37	PIK48197.1 putative RNA-directed DNA polymerase from mobile element jockey-like [Apostichopus japonicus]
PrileiEVm029827t1	PIK46622.1	48.3	1.17e-36	PIK46622.1 hypothetical protein BSL78_16517 [Apostichopus japonicus]
PrileiEVm029827t1	VDI48118.1	28.5	1.62e-36	VDI48118.1 Hypothetical predicted protein [Mytilus galloprovincialis]
PrileiEVm029827t1	PIK40492.1	52.4	2.25e-36	PIK40492.1 hypothetical protein BSL78_22653 [Apostichopus japonicus]
PrileiEVm029827t1	VDI56504.1	51.4	2.77e-36	VDI56504.1 Hypothetical predicted protein [Mytilus galloprovincialis]
PrileiEVm029827t1	PIK40607.1	51.1	4.25e-35	PIK40607.1 hypothetical protein BSL78_22539 [Apostichopus japonicus]
PrileiEVm029827t1	XP_018431484.1	50.0	4.31e-35	XP_018431484.1 PREDICTED: RNA-directed DNA polymerase from mobile element jockey-like [Nanorana parkeri]
PrileiEVm029827t1	PIK38153.1	51.9	8.67e-35	PIK38153.1 putative RNA-directed DNA polymerase from mobile element jockey-like [Apostichopus japonicus]
PrileiEVm029827t1	XP_014675320.1	50.3	1.77e-34	XP_014675320.1 PREDICTED: uncharacterized protein LOC106815379 [Priapulus caudatus]
PrileiEVm029827t1	XP_018009700.1	27.0	4.34e-34	XP_018009700.1 PREDICTED: RNA-directed DNA polymerase from mobile element jockey-like [Hyalella azteca]
PrileiEVm029827t1	PKU49591.1	29.3	9.83e-34	PKU49591.1 rna-directed dna polymerase from mobile element jockey-like [Limosa lapponica baueri]
PrileiEVm029827t1	XP_030324193.1	28.1	1.30e-33	XP_030324193.1 uncharacterized protein LOC115600101 [Calypte anna]
PrileiEVm024369t1	XP_019625592.1	45.1	3.51e-33	XP_019625592.1 PREDICTED: uncharacterized protein LOC109470937 [Branchiostoma belcheri]
PrileiEVm024369t1	XP_019641718.1	45.8	3.51e-33	XP_019641718.1 PREDICTED: uncharacterized protein LOC109483174 [Branchiostoma belcheri]
PrileiEVm024369t1	XP_019624504.1	45.3	2.82e-32	XP_019624504.1 PREDICTED: uncharacterized protein LOC109470162 [Branchiostoma belcheri]
PrileiEVm024369t1	VDI09134.1	46.5	3.95e-32	VDI09134.1 Hypothetical predicted protein [Mytilus galloprovincialis]
PrileiEVm024369t1	VDI78296.1	44.9	9.14e-32	VDI78296.1 Hypothetical predicted protein [Mytilus galloprovincialis]
PrileiEVm024369t1	VDI41612.1	45.6	1.29e-31	VDI41612.1 Hypothetical predicted protein [Mytilus galloprovincialis]
PrileiEVm024369t1	VDI27072.1	45.6	8.12e-31	VDI27072.1 Hypothetical predicted protein [Mytilus galloprovincialis]
PrileiEVm024369t1	XP_033934958.1	50.0	9.30e-31	XP_033934958.1 LOW QUALITY PROTEIN: integrin alpha-1 [Pseudochaenichthys georgianus]
PrileiEVm024369t1	VDI48118.1	45.6	1.09e-30	VDI48118.1 Hypothetical predicted protein [Mytilus galloprovincialis]
PrileiEVm024369t1	XP_018024129.1	46.0	1.29e-30	XP_018024129.1 PREDICTED: uncharacterized protein LOC108679901 [Hyalella azteca]
PrileiEVm024369t1	XP_030830069.1	44.5	2.76e-30	XP_030830069.1 uncharacterized protein LOC115919821 [Strongylocentrotus purpuratus]
PrileiEVm024369t1	VDI38373.1	45.6	4.06e-30	VDI38373.1 Hypothetical predicted protein [Mytilus galloprovincialis]
PrileiEVm024369t1	RUS89581.1	46.0	1.09e-29	RUS89581.1 hypothetical protein EGW08_002699 [Elysia chlorotica]
PrileiEVm024369t1	RUS74201.1	45.3	2.35e-29	RUS74201.1 hypothetical protein EGW08_018029 [Elysia chlorotica]
PrileiEVm024369t1	XP_033731479.1	46.5	3.39e-29	XP_033731479.1 uncharacterized protein LOC117321118 [Pecten maximus]
PrileiEVm024369t1	KAA0194536.1	47.2	6.07e-29	KAA0194536.1 hypothetical protein HAZT_HAZT004540 [Hyalella azteca]
PrileiEVm024369t1	RZC37033.1	42.6	7.19e-29	RZC37033.1 hypothetical protein BDFB_009272 [Asbolus verrucosus]
PrileiEVm024369t1	CAC5405753.1	44.2	1.58e-28	CAC5405753.1 unnamed protein product [Mytilus coruscus]
PrileiEVm024369t1	RUS70808.1	44.3	1.86e-28	RUS70808.1 hypothetical protein EGW08_021428 [Elysia chlorotica]
PrileiEVm024369t1	XP_014675320.1	47.4	2.25e-28	XP_014675320.1 PREDICTED: uncharacterized protein LOC106815379 [Priapulus caudatus]
PrileiEVm024369t1	PIK59264.1	43.8	2.72e-28	PIK59264.1 hypothetical protein BSL78_03774 [Apostichopus japonicus]
PrileiEVm024369t1	XP_030847120.1	43.8	2.89e-28	XP_030847120.1 uncharacterized protein LOC585740 [Strongylocentrotus purpuratus]
PrileiEVm024369t1	PKU46384.1	46.0	3.25e-28	PKU46384.1 hypothetical protein llap_3311 [Limosa lapponica baueri]
PrileiEVm024369t1	XP_018022064.1	41.3	3.76e-28	XP_018022064.1 PREDICTED: uncharacterized protein LOC108678208 [Hyalella azteca]
PrileiEVm024369t1	PIK46242.1	43.8	3.96e-28	PIK46242.1 hypothetical protein BSL78_16901 [Apostichopus japonicus]
PrileiEVm009735t1	XP_009030811.1	91.1	9.64e-292	XP_009030811.1 hypothetical protein HELRODRAFT_194553 [Helobdella robusta]
PrileiEVm009735t1	XP_013405013.1	86.6	1.33e-289	XP_013405013.1 probable histone deacetylase 1-B isoform X1 [Lingula anatina]
PrileiEVm009735t1	XP_037498032.1	86.6	5.36e-289	XP_037498032.1 histone deacetylase 1-like [Rhipicephalus sanguineus]
PrileiEVm009735t1	XP_037271577.1	86.6	5.36e-289	XP_037271577.1 histone deacetylase 1-like [Rhipicephalus microplus]
PrileiEVm009735t1	XP_033737292.1	84.9	5.43e-289	XP_033737292.1 probable histone deacetylase 1-B [Pecten maximus]
PrileiEVm009735t1	XP_013405014.1	86.2	7.60e-289	XP_013405014.1 probable histone deacetylase 1-B isoform X2 [Lingula anatina]
PrileiEVm009735t1	XP_025108951.1	87.1	1.04e-288	XP_025108951.1 histone deacetylase 1-like [Pomacea canaliculata]
PrileiEVm009735t1	XP_037555388.1	86.8	1.53e-288	XP_037555388.1 histone deacetylase 1-like [Dermacentor silvarum]
PrileiEVm009735t1	KFM72198.1	85.2	5.66e-288	KFM72198.1 Histone deacetylase 2, partial [Stegodyphus mimosarum]
PrileiEVm009735t1	XP_023234076.1	86.5	2.15e-287	XP_023234076.1 histone deacetylase 1-like [Centruroides sculpturatus]
PrileiEVm009735t1	XP_029844917.2	77.6	2.93e-287	XP_029844917.2 histone deacetylase 1 isoform X2 [Ixodes scapularis]
PrileiEVm009735t1	XP_021364536.1	84.7	3.72e-287	XP_021364536.1 probable histone deacetylase 1-B [Mizuhopecten yessoensis]
PrileiEVm009735t1	XP_013075422.1	84.9	1.57e-286	XP_013075422.1 PREDICTED: LOW QUALITY PROTEIN: probable histone deacetylase 1-B [Biomphalaria glabrata]
PrileiEVm009735t1	ALG64474.1	80.0	1.60e-286	ALG64474.1 histone deacetylase 1 [Tegillarca granosa]
PrileiEVm009735t1	XP_015907638.1	86.2	7.50e-286	XP_015907638.1 histone deacetylase 2 [Parasteatoda tepidariorum]
PrileiEVm009735t1	XP_040071784.1	85.9	1.91e-285	XP_040071784.1 histone deacetylase 1 isoform X1 [Ixodes scapularis]
PrileiEVm009735t1	VDI04053.1	84.8	2.07e-284	VDI04053.1 histone deacetylase 1/2 [Mytilus galloprovincialis]
PrileiEVm009735t1	VDI04052.1	84.8	2.14e-284	VDI04052.1 histone deacetylase 1/2 [Mytilus galloprovincialis]
PrileiEVm009735t1	XP_014783857.1	84.4	3.36e-284	XP_014783857.1 PREDICTED: histone deacetylase 2-like isoform X2 [Octopus bimaculoides]
PrileiEVm009735t1	XP_014783856.1	84.4	3.49e-284	XP_014783856.1 PREDICTED: histone deacetylase 2-like isoform X1 [Octopus bimaculoides]
PrileiEVm009735t1	EFX74892.1	85.5	1.24e-283	EFX74892.1 putative histone deacetylase Rpd3 protein [Daphnia pulex]
PrileiEVm009735t1	XP_032785613.1	85.5	1.33e-283	XP_032785613.1 histone deacetylase 1-like [Daphnia magna]
PrileiEVm009735t1	XP_005100475.1	83.8	2.05e-283	XP_005100475.1 probable histone deacetylase 1-B isoform X2 [Aplysia californica]
PrileiEVm009735t1	APU94144.1	76.3	2.43e-283	APU94144.1 histone deacetylase 1 [Sinonovacula constricta]
PrileiEVm009735t1	KXJ10494.1	76.4	3.85e-283	KXJ10494.1 Histone deacetylase 2 [Exaiptasia diaphana]
PrileiEVm023801t1	CAD2174296.1	64.1	6.95e-46	CAD2174296.1 unnamed protein product [Meloidogyne enterolobii]
PrileiEVm023801t1	CAD2201882.1	64.1	7.16e-46	CAD2201882.1 unnamed protein product [Meloidogyne enterolobii]
PrileiEVm023801t1	TKR93278.1	61.7	1.61e-35	TKR93278.1 hypothetical protein L596_007764 [Steinernema carpocapsae]
PrileiEVm023801t1	XP_024506163.1	59.0	3.20e-33	XP_024506163.1 Dynein heavy chain, cytoplasmic [Strongyloides ratti]
PrileiEVm023801t1	VDM37157.1	67.4	3.20e-33	VDM37157.1 unnamed protein product [Toxocara canis]
PrileiEVm023801t1	KHN74643.1	67.4	3.20e-33	KHN74643.1 Dynein heavy chain, cytoplasmic [Toxocara canis]
PrileiEVm023801t1	VDN52527.1	67.4	4.34e-33	VDN52527.1 unnamed protein product [Dracunculus medinensis]
PrileiEVm023801t1	VDM83603.1	61.8	1.04e-32	VDM83603.1 unnamed protein product, partial [Strongylus vulgaris]
PrileiEVm023801t1	VDD90562.1	67.4	1.10e-32	VDD90562.1 unnamed protein product [Enterobius vermicularis]
PrileiEVm023801t1	CAD5151779.1	64.0	1.10e-32	CAD5151779.1 unnamed protein product [Bursaphelenchus xylophilus]
PrileiEVm023801t1	VDK47014.1	66.3	5.11e-32	VDK47014.1 unnamed protein product [Anisakis simplex]
PrileiEVm023801t1	VDM82682.1	61.8	5.27e-32	VDM82682.1 unnamed protein product [Strongylus vulgaris]
PrileiEVm023801t1	VDM99402.1	66.3	1.16e-31	VDM99402.1 unnamed protein product [Thelazia callipaeda]
PrileiEVm023801t1	KIH52290.1	62.9	1.17e-31	KIH52290.1 hypothetical protein ANCDUO_17609, partial [Ancylostoma duodenale]
PrileiEVm023801t1	EJW75529.1	57.0	1.19e-31	EJW75529.1 hypothetical protein WUBG_13562 [Wuchereria bancrofti]
PrileiEVm023801t1	VBB27162.1	57.0	1.72e-31	VBB27162.1 unnamed protein product, partial [Acanthocheilonema viteae]
PrileiEVm023801t1	VDK84088.1	57.9	1.74e-31	VDK84088.1 unnamed protein product [Litomosoides sigmodontis]
PrileiEVm023801t1	KAE9555727.1	59.6	1.79e-31	KAE9555727.1 hypothetical protein FO519_001079 [Halicephalobus sp. NKZ332]
PrileiEVm023801t1	VDL72361.1	62.9	2.44e-31	VDL72361.1 unnamed protein product [Nippostrongylus brasiliensis]
PrileiEVm023801t1	EYB90262.1	62.9	3.29e-31	EYB90262.1 hypothetical protein Y032_0222g2635 [Ancylostoma ceylanicum]
PrileiEVm023801t1	RCN48431.1	62.9	3.31e-31	RCN48431.1 putative ATP synthase F1, delta subunit [Ancylostoma caninum]
PrileiEVm023801t1	XP_020303905.1	56.1	3.33e-31	XP_020303905.1 dynein heavy chain protein 1 [Loa loa]
PrileiEVm023801t1	EPB68855.1	62.9	3.33e-31	EPB68855.1 hypothetical protein ANCCEY_12057 [Ancylostoma ceylanicum]
PrileiEVm023801t1	VDP19730.1	55.1	3.77e-31	VDP19730.1 unnamed protein product [Onchocerca flexuosa]
PrileiEVm023801t1	XP_013291994.1	55.1	4.53e-31	XP_013291994.1 hypothetical protein NECAME_15091 [Necator americanus]
PrileiEVm015313t1	ELT98458.1	51.5	6.71e-61	ELT98458.1 hypothetical protein CAPTEDRAFT_205571 [Capitella teleta]
PrileiEVm015313t1	ELT90891.1	46.3	2.71e-57	ELT90891.1 hypothetical protein CAPTEDRAFT_228105 [Capitella teleta]
PrileiEVm015313t1	ELT95873.1	53.1	4.05e-53	ELT95873.1 hypothetical protein CAPTEDRAFT_200072 [Capitella teleta]
PrileiEVm018622t1	ELT98458.1	51.4	1.29e-57	ELT98458.1 hypothetical protein CAPTEDRAFT_205571 [Capitella teleta]
PrileiEVm018622t1	ELT90891.1	45.5	8.90e-56	ELT90891.1 hypothetical protein CAPTEDRAFT_228105 [Capitella teleta]
PrileiEVm018622t1	ELT95873.1	56.6	7.00e-51	ELT95873.1 hypothetical protein CAPTEDRAFT_200072 [Capitella teleta]
PrileiEVm012835t1	XP_013078121.1	78.2	1.35e-232	XP_013078121.1 PREDICTED: talin-2-like [Biomphalaria glabrata]
PrileiEVm012835t1	RUS77307.1	76.3	6.02e-223	RUS77307.1 hypothetical protein EGW08_014934, partial [Elysia chlorotica]
PrileiEVm012835t1	ELU05070.1	81.2	1.69e-213	ELU05070.1 hypothetical protein CAPTEDRAFT_166206 [Capitella teleta]
PrileiEVm012835t1	XP_023930480.1	77.0	4.50e-210	XP_023930480.1 talin-1-like [Lingula anatina]
PrileiEVm012835t1	XP_025081479.1	76.0	1.23e-209	XP_025081479.1 talin-1-like isoform X13 [Pomacea canaliculata]
PrileiEVm012835t1	XP_013386334.1	77.0	4.12e-209	XP_013386334.1 talin-1 isoform X2 [Lingula anatina]
PrileiEVm012835t1	XP_013386332.1	77.0	4.37e-209	XP_013386332.1 talin-1 isoform X1 [Lingula anatina]
PrileiEVm012835t1	XP_009059493.1	77.0	3.65e-208	XP_009059493.1 hypothetical protein LOTGIDRAFT_218488 [Lottia gigantea]
PrileiEVm012835t1	XP_025081478.1	76.0	1.37e-207	XP_025081478.1 talin-1-like isoform X12 [Pomacea canaliculata]
PrileiEVm012835t1	XP_025081477.1	76.0	1.39e-207	XP_025081477.1 talin-1-like isoform X11 [Pomacea canaliculata]
PrileiEVm012835t1	XP_025081476.1	76.0	1.46e-207	XP_025081476.1 talin-1-like isoform X10 [Pomacea canaliculata]
PrileiEVm012835t1	XP_025081475.1	76.0	1.52e-207	XP_025081475.1 talin-1-like isoform X9 [Pomacea canaliculata]
PrileiEVm012835t1	XP_025081474.1	76.0	1.54e-207	XP_025081474.1 talin-1-like isoform X8 [Pomacea canaliculata]
PrileiEVm012835t1	XP_025081473.1	76.0	1.59e-207	XP_025081473.1 talin-1-like isoform X7 [Pomacea canaliculata]
PrileiEVm012835t1	XP_025081472.1	76.0	1.61e-207	XP_025081472.1 talin-1-like isoform X6 [Pomacea canaliculata]
PrileiEVm012835t1	XP_025081471.1	76.0	1.66e-207	XP_025081471.1 talin-1-like isoform X5 [Pomacea canaliculata]
PrileiEVm012835t1	XP_025081470.1	76.0	1.68e-207	XP_025081470.1 talin-1-like isoform X4 [Pomacea canaliculata]
PrileiEVm012835t1	XP_025081468.1	76.0	1.69e-207	XP_025081468.1 talin-1-like isoform X3 [Pomacea canaliculata]
PrileiEVm012835t1	XP_025081467.1	76.0	1.76e-207	XP_025081467.1 talin-1-like isoform X2 [Pomacea canaliculata]
PrileiEVm012835t1	XP_025081459.1	76.0	1.85e-207	XP_025081459.1 talin-1-like isoform X1 [Pomacea canaliculata]
PrileiEVm012835t1	XP_009025909.1	71.5	4.10e-206	XP_009025909.1 hypothetical protein HELRODRAFT_86231 [Helobdella robusta]
PrileiEVm012835t1	XP_022305912.1	74.8	4.62e-202	XP_022305912.1 talin-1-like isoform X19 [Crassostrea virginica]
PrileiEVm012835t1	XP_022305911.1	74.8	1.26e-200	XP_022305911.1 talin-1-like isoform X18 [Crassostrea virginica]
PrileiEVm012835t1	XP_022305914.1	74.8	3.09e-200	XP_022305914.1 talin-1-like isoform X21 [Crassostrea virginica]
PrileiEVm012835t1	XP_022305913.1	74.8	3.25e-200	XP_022305913.1 talin-1-like isoform X20 [Crassostrea virginica]
PrileiEVm019266t1	XP_018087994.1	42.9	2.95e-29	XP_018087994.1 PREDICTED: Golgi-associated plant pathogenesis-related protein 1-like [Xenopus laevis]
PrileiEVm019266t1	XP_029649148.1	32.7	4.39e-29	XP_029649148.1 protein PRY1 isoform X2 [Octopus sinensis]
PrileiEVm019266t1	XP_029649147.1	32.7	6.76e-29	XP_029649147.1 uncharacterized protein LOC115222902 isoform X1 [Octopus sinensis]
PrileiEVm019266t1	XP_002940783.2	40.4	1.14e-28	XP_002940783.2 Golgi-associated plant pathogenesis-related protein 1-like isoform X2 [Xenopus tropicalis]
PrileiEVm019266t1	XP_017945658.1	40.4	2.58e-28	XP_017945658.1 Golgi-associated plant pathogenesis-related protein 1-like isoform X1 [Xenopus tropicalis]
PrileiEVm019266t1	CAD5114247.1	39.2	3.52e-28	CAD5114247.1 unnamed protein product [Dimorphilus gyrociliatus]
PrileiEVm019266t1	XP_031425651.1	41.0	6.50e-28	XP_031425651.1 Golgi-associated plant pathogenesis-related protein 1-like [Clupea harengus]
PrileiEVm019266t1	XP_030621351.1	43.1	1.07e-27	XP_030621351.1 Golgi-associated plant pathogenesis-related protein 1-like, partial [Chanos chanos]
PrileiEVm019266t1	KAF4081053.1	42.5	1.41e-27	KAF4081053.1 hypothetical protein AMELA_G00157020 [Ameiurus melas]
PrileiEVm019266t1	KAF6034203.1	39.0	2.79e-27	KAF6034203.1 glipr2 [Bugula neritina]
PrileiEVm019266t1	CAF3554872.1	36.3	3.46e-27	CAF3554872.1 unnamed protein product [Rotaria sp. Silwood1]
PrileiEVm019266t1	KPP61029.1	41.8	3.65e-27	KPP61029.1 hypothetical protein Z043_120921, partial [Scleropages formosus]
PrileiEVm019266t1	CAF1027523.1	41.4	3.68e-27	CAF1027523.1 unnamed protein product [Didymodactylos carnosus]
PrileiEVm019266t1	XP_018613723.1	41.8	3.86e-27	XP_018613723.1 Golgi-associated plant pathogenesis-related protein 1-like isoform X3 [Scleropages formosus]
PrileiEVm019266t1	XP_036419098.1	41.1	4.46e-27	XP_036419098.1 Golgi-associated plant pathogenesis-related protein 1 [Colossoma macropomum]
PrileiEVm019266t1	XP_015462447.2	40.5	5.23e-27	XP_015462447.2 Golgi-associated plant pathogenesis-related protein 1-like isoform X2 [Astyanax mexicanus]
PrileiEVm019266t1	XP_015462446.2	40.5	5.54e-27	XP_015462446.2 Golgi-associated plant pathogenesis-related protein 1-like isoform X1 [Astyanax mexicanus]
PrileiEVm019266t1	CAF1302479.1	39.7	1.32e-26	CAF1302479.1 unnamed protein product [Rotaria sordida]
PrileiEVm019266t1	KAE8582069.1	41.8	1.45e-26	KAE8582069.1 hypothetical protein XENTR_v10019927 [Xenopus tropicalis]
PrileiEVm019266t1	CAF0975651.1	38.4	2.30e-26	CAF0975651.1 unnamed protein product [Adineta ricciae]
PrileiEVm019266t1	XP_018613722.1	41.8	3.04e-26	XP_018613722.1 Golgi-associated plant pathogenesis-related protein 1-like isoform X2 [Scleropages formosus]
PrileiEVm019266t1	XP_018613721.1	41.8	3.12e-26	XP_018613721.1 Golgi-associated plant pathogenesis-related protein 1-like isoform X1 [Scleropages formosus]
PrileiEVm019266t1	XP_037046709.1	37.1	3.15e-26	XP_037046709.1 Golgi-associated plant pathogenesis-related protein 1-like [Bradysia coprophila]
PrileiEVm019266t1	CAF0977323.1	40.5	3.44e-26	CAF0977323.1 unnamed protein product [Adineta ricciae]
PrileiEVm019266t1	XP_015832460.1	35.8	4.78e-26	XP_015832460.1 PREDICTED: Golgi-associated plant pathogenesis-related protein 1-like [Nothobranchius furzeri]
PrileiEVm013109t1	ELU02008.1	38.4	9.58e-75	ELU02008.1 hypothetical protein CAPTEDRAFT_221251 [Capitella teleta]
PrileiEVm013109t1	ELU01496.1	39.7	6.14e-73	ELU01496.1 hypothetical protein CAPTEDRAFT_197912 [Capitella teleta]
PrileiEVm013109t1	ELU12616.1	41.8	1.02e-72	ELU12616.1 hypothetical protein CAPTEDRAFT_90273, partial [Capitella teleta]
PrileiEVm013109t1	XP_035698543.1	37.4	4.57e-72	XP_035698543.1 arylacetamide deacetylase-like isoform X1 [Branchiostoma floridae]
PrileiEVm013109t1	CAE1150425.1	38.2	4.76e-71	CAE1150425.1 NCEH1 [Sepia pharaonis]
PrileiEVm013109t1	XP_035692274.1	38.2	3.74e-70	XP_035692274.1 neutral cholesterol ester hydrolase 1-like [Branchiostoma floridae]
PrileiEVm013109t1	XP_029640652.1	35.6	3.10e-69	XP_029640652.1 arylacetamide deacetylase isoform X1 [Octopus sinensis]
PrileiEVm013109t1	XP_035698544.1	41.4	5.97e-69	XP_035698544.1 arylacetamide deacetylase-like isoform X2 [Branchiostoma floridae]
PrileiEVm013109t1	CAE1150427.1	37.7	1.74e-68	CAE1150427.1 unnamed protein product [Sepia pharaonis]
PrileiEVm013109t1	XP_035692216.1	36.3	4.26e-68	XP_035692216.1 neutral cholesterol ester hydrolase 1-like [Branchiostoma floridae]
PrileiEVm013109t1	XP_014769880.1	34.6	2.66e-66	XP_014769880.1 PREDICTED: arylacetamide deacetylase-like isoform X1 [Octopus bimaculoides]
PrileiEVm013109t1	XP_029640655.1	35.9	3.63e-66	XP_029640655.1 arylacetamide deacetylase isoform X2 [Octopus sinensis]
PrileiEVm013109t1	XP_002734726.1	36.8	3.73e-66	XP_002734726.1 PREDICTED: neutral cholesterol ester hydrolase 1-like [Saccoglossus kowalevskii]
PrileiEVm013109t1	XP_009044445.1	35.9	1.11e-65	XP_009044445.1 hypothetical protein LOTGIDRAFT_184909 [Lottia gigantea]
PrileiEVm013109t1	XP_019643935.1	36.9	3.64e-65	XP_019643935.1 PREDICTED: arylacetamide deacetylase-like [Branchiostoma belcheri]
PrileiEVm013109t1	XP_014770186.1	35.9	5.39e-65	XP_014770186.1 PREDICTED: arylacetamide deacetylase-like isoform X2 [Octopus bimaculoides]
PrileiEVm013109t1	XP_022107593.1	36.9	5.84e-65	XP_022107593.1 arylacetamide deacetylase-like [Acanthaster planci]
PrileiEVm013109t1	XP_013388570.1	41.2	5.84e-65	XP_013388570.1 arylacetamide deacetylase [Lingula anatina]
PrileiEVm013109t1	XP_013417533.1	39.4	6.34e-65	XP_013417533.1 arylacetamide deacetylase-like [Lingula anatina]
PrileiEVm013109t1	XP_003766079.1	38.4	1.10e-64	XP_003766079.1 neutral cholesterol ester hydrolase 1 [Sarcophilus harrisii]
PrileiEVm013109t1	XP_019643932.1	35.8	1.18e-64	XP_019643932.1 PREDICTED: arylacetamide deacetylase-like [Branchiostoma belcheri]
PrileiEVm013109t1	XP_019626042.1	36.8	1.36e-64	XP_019626042.1 PREDICTED: arylacetamide deacetylase-like [Branchiostoma belcheri]
PrileiEVm013109t1	XP_002734727.1	38.8	2.31e-64	XP_002734727.1 PREDICTED: neutral cholesterol ester hydrolase 1-like [Saccoglossus kowalevskii]
PrileiEVm013109t1	XP_036613551.1	37.1	1.62e-63	XP_036613551.1 neutral cholesterol ester hydrolase 1 [Trichosurus vulpecula]
PrileiEVm013109t1	XP_027731759.1	36.7	6.22e-63	XP_027731759.1 neutral cholesterol ester hydrolase 1 [Vombatus ursinus]
PrileiEVm024359t1	GBO41025.1	60.3	6.77e-14	GBO41025.1 Retrovirus-related Pol polyprotein from transposon 297 [Araneus ventricosus]
PrileiEVm024359t1	GBN71659.1	62.1	8.88e-14	GBN71659.1 Retrovirus-related Pol polyprotein from transposon 297, partial [Araneus ventricosus]
PrileiEVm024359t1	GBL82576.1	62.1	1.13e-13	GBL82576.1 Retrovirus-related Pol polyprotein from transposon 297, partial [Araneus ventricosus]
PrileiEVm024359t1	GBM53712.1	64.2	1.68e-13	GBM53712.1 hypothetical protein AVEN_65770-3, partial [Araneus ventricosus]
PrileiEVm024359t1	GBM53438.1	60.3	1.80e-13	GBM53438.1 Retrovirus-related Pol polyprotein from transposon 297, partial [Araneus ventricosus]
PrileiEVm024359t1	GBL76562.1	62.5	2.56e-13	GBL76562.1 Retrovirus-related Pol polyprotein from transposon 297 [Araneus ventricosus]
PrileiEVm024359t1	GBN82196.1	60.3	2.73e-13	GBN82196.1 Retrovirus-related Pol polyprotein from transposon 297, partial [Araneus ventricosus]
PrileiEVm024359t1	GBM64117.1	64.3	3.61e-13	GBM64117.1 Retrovirus-related Pol polyprotein from transposon 297 [Araneus ventricosus]
PrileiEVm024359t1	GBO30286.1	62.1	5.18e-13	GBO30286.1 Retrovirus-related Pol polyprotein from transposon 297 [Araneus ventricosus]
PrileiEVm024359t1	GBO21024.1	60.3	5.29e-13	GBO21024.1 Retrovirus-related Pol polyprotein from transposon 297 [Araneus ventricosus]
PrileiEVm024359t1	GBM43220.1	62.3	5.56e-13	GBM43220.1 Transposon Ty3-I Gag-Pol polyprotein, partial [Araneus ventricosus]
PrileiEVm024359t1	GBM32234.1	58.6	6.32e-13	GBM32234.1 Retrovirus-related Pol polyprotein from transposon 297 [Araneus ventricosus]
PrileiEVm024359t1	GBM15298.1	58.6	6.44e-13	GBM15298.1 Retrovirus-related Pol polyprotein from transposon 297 [Araneus ventricosus]
PrileiEVm024359t1	GBN60132.1	58.6	7.57e-13	GBN60132.1 Retrovirus-related Pol polyprotein from transposon 297 [Araneus ventricosus]
PrileiEVm024359t1	GBO17949.1	61.3	7.75e-13	GBO17949.1 Retrovirus-related Pol polyprotein from transposon 297, partial [Araneus ventricosus]
PrileiEVm024359t1	GBM71116.1	60.3	7.78e-13	GBM71116.1 Transposon Ty3-I Gag-Pol polyprotein [Araneus ventricosus]
PrileiEVm024359t1	GBM67214.1	62.1	7.96e-13	GBM67214.1 Transposon Ty3-I Gag-Pol polyprotein [Araneus ventricosus]
PrileiEVm024359t1	GBM67198.1	62.1	7.96e-13	GBM67198.1 Transposon Ty3-I Gag-Pol polyprotein [Araneus ventricosus]
PrileiEVm024359t1	GBN61875.1	62.1	7.98e-13	GBN61875.1 Retrovirus-related Pol polyprotein from transposon 297 [Araneus ventricosus]
PrileiEVm024359t1	GBN62304.1	62.1	8.21e-13	GBN62304.1 Transposon Ty3-I Gag-Pol polyprotein [Araneus ventricosus]
PrileiEVm024359t1	GBM12523.1	62.1	8.26e-13	GBM12523.1 Transposon Ty3-I Gag-Pol polyprotein [Araneus ventricosus]
PrileiEVm024359t1	GBM71143.1	60.3	8.36e-13	GBM71143.1 Transposon Ty3-G Gag-Pol polyprotein [Araneus ventricosus]
PrileiEVm024359t1	GBN05090.1	58.6	1.03e-12	GBN05090.1 Retrovirus-related Pol polyprotein from transposon 297 [Araneus ventricosus]
PrileiEVm024359t1	GBN29266.1	64.2	1.12e-12	GBN29266.1 Retrovirus-related Pol polyprotein from transposon 297 [Araneus ventricosus]
PrileiEVm024359t1	GBN62832.1	58.6	1.13e-12	GBN62832.1 hypothetical protein AVEN_186752-1, partial [Araneus ventricosus]
PrileiEVm021583t1	GBO41025.1	62.5	7.05e-13	GBO41025.1 Retrovirus-related Pol polyprotein from transposon 297 [Araneus ventricosus]
PrileiEVm021583t1	GBN71659.1	64.3	9.69e-13	GBN71659.1 Retrovirus-related Pol polyprotein from transposon 297, partial [Araneus ventricosus]
PrileiEVm021583t1	GBL82576.1	64.3	1.25e-12	GBL82576.1 Retrovirus-related Pol polyprotein from transposon 297, partial [Araneus ventricosus]
PrileiEVm021583t1	GBM53712.1	66.7	1.67e-12	GBM53712.1 hypothetical protein AVEN_65770-3, partial [Araneus ventricosus]
PrileiEVm021583t1	GBM53438.1	62.5	1.83e-12	GBM53438.1 Retrovirus-related Pol polyprotein from transposon 297, partial [Araneus ventricosus]
PrileiEVm021583t1	GBL76562.1	62.5	2.19e-12	GBL76562.1 Retrovirus-related Pol polyprotein from transposon 297 [Araneus ventricosus]
PrileiEVm021583t1	GBN82196.1	62.5	2.80e-12	GBN82196.1 Retrovirus-related Pol polyprotein from transposon 297, partial [Araneus ventricosus]
PrileiEVm021583t1	GBM64117.1	64.3	2.95e-12	GBM64117.1 Retrovirus-related Pol polyprotein from transposon 297 [Araneus ventricosus]
PrileiEVm021583t1	GBO21024.1	62.5	5.54e-12	GBO21024.1 Retrovirus-related Pol polyprotein from transposon 297 [Araneus ventricosus]
PrileiEVm021583t1	GBM32234.1	60.7	6.18e-12	GBM32234.1 Retrovirus-related Pol polyprotein from transposon 297 [Araneus ventricosus]
PrileiEVm021583t1	GBO30286.1	64.3	6.24e-12	GBO30286.1 Retrovirus-related Pol polyprotein from transposon 297 [Araneus ventricosus]
PrileiEVm021583t1	GBM15298.1	60.7	6.30e-12	GBM15298.1 Retrovirus-related Pol polyprotein from transposon 297 [Araneus ventricosus]
PrileiEVm021583t1	GBN60132.1	60.7	7.26e-12	GBN60132.1 Retrovirus-related Pol polyprotein from transposon 297 [Araneus ventricosus]
PrileiEVm021583t1	GBM71116.1	62.5	9.41e-12	GBM71116.1 Transposon Ty3-I Gag-Pol polyprotein [Araneus ventricosus]
PrileiEVm021583t1	GBM60823.1	64.7	9.83e-12	GBM60823.1 Retrovirus-related Pol polyprotein from transposon 297 [Araneus ventricosus]
PrileiEVm021583t1	GBN62832.1	60.7	1.00e-11	GBN62832.1 hypothetical protein AVEN_186752-1, partial [Araneus ventricosus]
PrileiEVm021583t1	GBN05090.1	60.7	1.02e-11	GBN05090.1 Retrovirus-related Pol polyprotein from transposon 297 [Araneus ventricosus]
PrileiEVm021583t1	GBM71143.1	62.5	1.03e-11	GBM71143.1 Transposon Ty3-G Gag-Pol polyprotein [Araneus ventricosus]
PrileiEVm021583t1	GBM90490.1	58.9	1.05e-11	GBM90490.1 hypothetical protein AVEN_157635-1 [Araneus ventricosus]
PrileiEVm021583t1	GBM67214.1	64.3	1.23e-11	GBM67214.1 Transposon Ty3-I Gag-Pol polyprotein [Araneus ventricosus]
PrileiEVm021583t1	GBM67198.1	64.3	1.23e-11	GBM67198.1 Transposon Ty3-I Gag-Pol polyprotein [Araneus ventricosus]
PrileiEVm021583t1	GBN61875.1	62.1	1.23e-11	GBN61875.1 Retrovirus-related Pol polyprotein from transposon 297 [Araneus ventricosus]
PrileiEVm021583t1	GBM36622.1	60.7	1.31e-11	GBM36622.1 Retrovirus-related Pol polyprotein from transposon 297 [Araneus ventricosus]
PrileiEVm021583t1	GBN62304.1	64.3	1.31e-11	GBN62304.1 Transposon Ty3-I Gag-Pol polyprotein [Araneus ventricosus]
PrileiEVm021583t1	GBM12523.1	64.3	1.33e-11	GBM12523.1 Transposon Ty3-I Gag-Pol polyprotein [Araneus ventricosus]
PrileiEVm007706t1	XP_022313090.1	49.3	1.18e-101	XP_022313090.1 WW domain-binding protein 11-like isoform X2 [Crassostrea virginica]
PrileiEVm007706t1	XP_022313089.1	49.4	9.21e-101	XP_022313089.1 WW domain-binding protein 11-like isoform X1 [Crassostrea virginica]
PrileiEVm007706t1	XP_013396531.1	46.8	8.03e-99	XP_013396531.1 WW domain-binding protein 11-like [Lingula anatina]
PrileiEVm007706t1	XP_013387565.1	46.6	3.09e-98	XP_013387565.1 WW domain-binding protein 11 [Lingula anatina]
PrileiEVm007706t1	XP_022317570.1	49.5	2.23e-96	XP_022317570.1 WW domain-binding protein 11-like isoform X2 [Crassostrea virginica]
PrileiEVm007706t1	XP_022317569.1	49.5	1.73e-95	XP_022317569.1 WW domain-binding protein 11-like isoform X1 [Crassostrea virginica]
PrileiEVm007706t1	XP_033752503.1	51.7	1.00e-89	XP_033752503.1 LOW QUALITY PROTEIN: WW domain-binding protein 11-like [Pecten maximus]
PrileiEVm007706t1	XP_011445233.2	47.7	1.29e-81	XP_011445233.2 WW domain-binding protein 11 [Crassostrea gigas]
PrileiEVm007706t1	XP_025095409.1	46.6	4.04e-81	XP_025095409.1 WW domain-binding protein 11-like [Pomacea canaliculata]
PrileiEVm007706t1	VDI12689.1	54.3	4.28e-77	VDI12689.1 WW domain-binding protein 11 [Mytilus galloprovincialis]
PrileiEVm007706t1	VDI12688.1	54.3	1.09e-76	VDI12688.1 WW domain-binding protein 11 [Mytilus galloprovincialis]
PrileiEVm007706t1	XP_029638111.1	49.5	8.57e-75	XP_029638111.1 WW domain-binding protein 11 isoform X1 [Octopus sinensis]
PrileiEVm007706t1	CAC5405075.1	54.5	1.47e-74	CAC5405075.1 WBP11 [Mytilus coruscus]
PrileiEVm007706t1	XP_013784488.1	41.5	8.17e-73	XP_013784488.1 WW domain-binding protein 11-like [Limulus polyphemus]
PrileiEVm007706t1	XP_014786320.1	49.2	9.87e-72	XP_014786320.1 PREDICTED: WW domain-binding protein 11-like [Octopus bimaculoides]
PrileiEVm007706t1	ELT92000.1	43.1	9.02e-70	ELT92000.1 hypothetical protein CAPTEDRAFT_220578 [Capitella teleta]
PrileiEVm007706t1	XP_013064513.1	42.4	8.48e-69	XP_013064513.1 PREDICTED: WW domain-binding protein 11-like isoform X2 [Biomphalaria glabrata]
PrileiEVm007706t1	XP_021351061.1	48.7	1.54e-67	XP_021351061.1 WW domain-binding protein 11-like isoform X2 [Mizuhopecten yessoensis]
PrileiEVm007706t1	XP_021351060.1	48.9	4.17e-67	XP_021351060.1 WW domain-binding protein 11-like isoform X1 [Mizuhopecten yessoensis]
PrileiEVm007706t1	RUS77481.1	53.6	1.65e-62	RUS77481.1 hypothetical protein EGW08_014756, partial [Elysia chlorotica]
PrileiEVm007706t1	XP_014674727.1	45.9	3.59e-58	XP_014674727.1 PREDICTED: WW domain-binding protein 11-like [Priapulus caudatus]
PrileiEVm007706t1	PSN53399.1	39.3	8.65e-58	PSN53399.1 hypothetical protein C0J52_03785 [Blattella germanica]
PrileiEVm007706t1	XP_035695699.1	59.6	5.25e-56	XP_035695699.1 WW domain-binding protein 11-like [Branchiostoma floridae]
PrileiEVm007706t1	XP_019616737.1	61.0	6.94e-55	XP_019616737.1 PREDICTED: WW domain-binding protein 11-like [Branchiostoma belcheri]
PrileiEVm007706t1	XP_005108652.1	51.8	8.52e-55	XP_005108652.1 WW domain-binding protein 11 [Aplysia californica]
PrileiEVm020054t1	XP_009031218.1	74.1	1.38e-60	XP_009031218.1 hypothetical protein HELRODRAFT_71154 [Helobdella robusta]
PrileiEVm020054t1	KOF95533.1	71.0	4.17e-59	KOF95533.1 hypothetical protein OCBIM_22038005mg [Octopus bimaculoides]
PrileiEVm020054t1	XP_036356732.1	71.0	4.17e-59	XP_036356732.1 E3 ubiquitin-protein ligase UBR5 isoform X5 [Octopus sinensis]
PrileiEVm020054t1	XP_036356731.1	71.0	4.17e-59	XP_036356731.1 E3 ubiquitin-protein ligase UBR5 isoform X4 [Octopus sinensis]
PrileiEVm020054t1	KOF95532.1	71.0	4.17e-59	KOF95532.1 hypothetical protein OCBIM_22038005mg [Octopus bimaculoides]
PrileiEVm020054t1	KOF95535.1	71.0	4.17e-59	KOF95535.1 hypothetical protein OCBIM_22038005mg [Octopus bimaculoides]
PrileiEVm020054t1	KOF95534.1	71.0	4.17e-59	KOF95534.1 hypothetical protein OCBIM_22038005mg [Octopus bimaculoides]
PrileiEVm020054t1	XP_036356733.1	71.0	4.17e-59	XP_036356733.1 E3 ubiquitin-protein ligase UBR5 isoform X6 [Octopus sinensis]
PrileiEVm020054t1	XP_036356729.1	71.0	4.17e-59	XP_036356729.1 E3 ubiquitin-protein ligase UBR5 isoform X2 [Octopus sinensis]
PrileiEVm020054t1	XP_036356730.1	71.0	4.17e-59	XP_036356730.1 E3 ubiquitin-protein ligase UBR5 isoform X3 [Octopus sinensis]
PrileiEVm020054t1	XP_014767471.1	71.0	4.17e-59	XP_014767471.1 PREDICTED: E3 ubiquitin-protein ligase UBR5-like [Octopus bimaculoides]
PrileiEVm020054t1	XP_036356728.1	71.0	4.17e-59	XP_036356728.1 E3 ubiquitin-protein ligase UBR5 isoform X1 [Octopus sinensis]
PrileiEVm020054t1	XP_013417983.1	63.0	2.73e-56	XP_013417983.1 E3 ubiquitin-protein ligase UBR5 isoform X1 [Lingula anatina]
PrileiEVm020054t1	XP_013417985.1	63.0	3.48e-56	XP_013417985.1 E3 ubiquitin-protein ligase UBR5, partial [Lingula anatina]
PrileiEVm020054t1	XP_035665668.1	63.8	7.62e-52	XP_035665668.1 E3 ubiquitin-protein ligase UBR5-like [Branchiostoma floridae]
PrileiEVm020054t1	XP_019641676.1	63.8	7.62e-52	XP_019641676.1 PREDICTED: E3 ubiquitin-protein ligase UBR5-like [Branchiostoma belcheri]
PrileiEVm020054t1	XP_023234129.1	60.7	1.93e-51	XP_023234129.1 E3 ubiquitin-protein ligase UBR5-like isoform X2 [Centruroides sculpturatus]
PrileiEVm020054t1	XP_023234128.1	60.7	1.93e-51	XP_023234128.1 E3 ubiquitin-protein ligase UBR5-like isoform X1 [Centruroides sculpturatus]
PrileiEVm020054t1	XP_025089903.1	63.0	2.64e-51	XP_025089903.1 LOW QUALITY PROTEIN: E3 ubiquitin-protein ligase UBR5-like [Pomacea canaliculata]
PrileiEVm020054t1	XP_009063257.1	55.0	4.88e-51	XP_009063257.1 hypothetical protein LOTGIDRAFT_129991 [Lottia gigantea]
PrileiEVm020054t1	XP_040289726.1	62.3	1.24e-50	XP_040289726.1 E3 ubiquitin-protein ligase UBR5 isoform X9 [Bufo bufo]
PrileiEVm020054t1	XP_040289725.1	62.3	1.24e-50	XP_040289725.1 E3 ubiquitin-protein ligase UBR5 isoform X8 [Bufo bufo]
PrileiEVm020054t1	XP_040289724.1	62.3	1.24e-50	XP_040289724.1 E3 ubiquitin-protein ligase UBR5 isoform X7 [Bufo bufo]
PrileiEVm020054t1	XP_040289723.1	62.3	1.24e-50	XP_040289723.1 E3 ubiquitin-protein ligase UBR5 isoform X6 [Bufo bufo]
PrileiEVm020054t1	XP_040289722.1	62.3	1.24e-50	XP_040289722.1 E3 ubiquitin-protein ligase UBR5 isoform X5 [Bufo bufo]
PrileiEVm016619t1	XP_026865428.2	53.7	3.38e-75	XP_026865428.2 phosphoethanolamine methyltransferase isoform X1 [Electrophorus electricus]
PrileiEVm016619t1	XP_040266680.1	57.0	8.31e-75	XP_040266680.1 phosphomethylethanolamine N-methyltransferase-like isoform X1 [Bufo bufo]
PrileiEVm016619t1	XP_028659055.1	57.0	3.25e-74	XP_028659055.1 phosphoethanolamine N-methyltransferase 3-like [Erpetoichthys calabaricus]
PrileiEVm016619t1	XP_026865429.2	54.5	3.89e-74	XP_026865429.2 phosphoethanolamine methyltransferase isoform X2 [Electrophorus electricus]
PrileiEVm016619t1	XP_040184806.1	56.3	5.18e-74	XP_040184806.1 phosphomethylethanolamine N-methyltransferase-like isoform X1 [Rana temporaria]
PrileiEVm016619t1	XP_034740121.1	57.0	5.57e-74	XP_034740121.1 phosphoethanolamine methyltransferase isoform X3 [Etheostoma cragini]
PrileiEVm016619t1	XP_034740119.1	57.0	8.03e-74	XP_034740119.1 phosphoethanolamine methyltransferase isoform X1 [Etheostoma cragini]
PrileiEVm016619t1	XP_010864863.2	55.8	8.88e-74	XP_010864863.2 phosphoethanolamine methyltransferase isoform X2 [Esox lucius]
PrileiEVm016619t1	XP_029627886.1	58.0	9.11e-74	XP_029627886.1 phosphoethanolamine N-methyltransferase 3-like isoform X3 [Salmo trutta]
PrileiEVm016619t1	XP_039625133.1	56.4	9.80e-74	XP_039625133.1 phosphoethanolamine methyltransferase isoform X1 [Polypterus senegalus]
PrileiEVm016619t1	TRY93991.1	54.1	1.06e-73	TRY93991.1 hypothetical protein DNTS_021137 [Danionella translucida]
PrileiEVm016619t1	XP_012988867.2	57.0	1.27e-73	XP_012988867.2 phosphoethanolamine methyltransferase isoform X1 [Esox lucius]
PrileiEVm016619t1	XP_029627884.1	58.0	1.92e-73	XP_029627884.1 phosphoethanolamine N-methyltransferase 3-like isoform X1 [Salmo trutta]
PrileiEVm016619t1	XP_028816602.1	53.4	2.14e-73	XP_028816602.1 phosphoethanolamine N-methyltransferase 3-like isoform X2 [Denticeps clupeoides]
PrileiEVm016619t1	XP_039510901.1	53.2	3.22e-73	XP_039510901.1 phosphoethanolamine methyltransferase isoform X1 [Pimephales promelas]
PrileiEVm016619t1	XP_029627887.1	58.3	3.83e-73	XP_029627887.1 phosphoethanolamine N-methyltransferase 3-like isoform X4 [Salmo trutta]
PrileiEVm016619t1	XP_034740122.1	57.3	4.82e-73	XP_034740122.1 phosphoethanolamine methyltransferase isoform X4 [Etheostoma cragini]
PrileiEVm016619t1	TRY93992.1	54.6	4.83e-73	TRY93992.1 hypothetical protein DNTS_021137 [Danionella translucida]
PrileiEVm016619t1	XP_028816601.1	53.4	4.85e-73	XP_028816601.1 phosphoethanolamine N-methyltransferase 3-like isoform X1 [Denticeps clupeoides]
PrileiEVm016619t1	KTF82193.1	56.2	5.83e-73	KTF82193.1 hypothetical protein cypCar_00039683 [Cyprinus carpio]
PrileiEVm016619t1	XP_028650379.1	56.1	5.83e-73	XP_028650379.1 LOW QUALITY PROTEIN: phosphoethanolamine N-methyltransferase 3-like [Erpetoichthys calabaricus]
PrileiEVm016619t1	XP_038849355.1	57.5	5.99e-73	XP_038849355.1 phosphoethanolamine methyltransferase isoform X4 [Salvelinus namaycush]
PrileiEVm016619t1	XP_029917785.1	57.6	6.10e-73	XP_029917785.1 phosphoethanolamine N-methyltransferase 3-like isoform X1 [Myripristis murdjan]
PrileiEVm016619t1	XP_026775454.1	53.8	6.77e-73	XP_026775454.1 phosphoethanolamine methyltransferase isoform X2 [Pangasianodon hypophthalmus]
PrileiEVm016619t1	XP_036431620.1	55.2	7.13e-73	XP_036431620.1 phosphoethanolamine methyltransferase isoform X1 [Colossoma macropomum]
PrileiEVm017867t1	VDI33271.1	27.1	7.50e-12	VDI33271.1 Hypothetical predicted protein [Mytilus galloprovincialis]
PrileiEVm017867t1	CAC5389709.1	26.7	1.49e-11	CAC5389709.1 Glycine receptor subunit alpha-4 [Mytilus coruscus]
PrileiEVm017867t1	VDQ10178.1	29.5	5.02e-11	VDQ10178.1 unnamed protein product [Trichobilharzia regenti]
PrileiEVm017867t1	XP_006813351.1	28.2	8.79e-10	XP_006813351.1 PREDICTED: gamma-aminobutyric acid receptor alpha-like, partial [Saccoglossus kowalevskii]
PrileiEVm017867t1	VUZ43208.1	29.1	9.27e-10	VUZ43208.1 unnamed protein product [Hymenolepis diminuta]
PrileiEVm017867t1	VDL57481.1	29.1	9.47e-10	VDL57481.1 unnamed protein product [Hymenolepis diminuta]
PrileiEVm017867t1	XP_024349798.1	29.3	1.26e-09	XP_024349798.1 Glycine receptor subunit alpha-3 [Echinococcus granulosus]
PrileiEVm017867t1	CDS19734.1	29.3	1.30e-09	CDS19734.1 glycine receptor subunit alpha 1 [Echinococcus granulosus]
PrileiEVm017867t1	XP_013779440.1	26.7	2.93e-09	XP_013779440.1 gamma-aminobutyric acid receptor subunit gamma-3-like [Limulus polyphemus]
PrileiEVm017867t1	VDP81451.1	29.2	7.30e-09	VDP81451.1 unnamed protein product [Echinostoma caproni]
PrileiEVm017867t1	KAF5404849.1	30.3	9.62e-09	KAF5404849.1 Glycine receptor subunit beta [Paragonimus heterotremus]
PrileiEVm017867t1	CDS37791.1	28.8	1.00e-08	CDS37791.1 glycine receptor subunit alpha 1 [Echinococcus multilocularis]
PrileiEVm017867t1	CAB3373512.1	28.1	1.66e-08	CAB3373512.1 Hypothetical predicted protein [Cloeon dipterum]
PrileiEVm017867t1	XP_028395058.1	28.4	1.70e-08	XP_028395058.1 gamma-aminobutyric acid receptor subunit beta-2-like [Dendronephthya gigantea]
PrileiEVm017867t1	CAB3248026.1	27.3	1.71e-08	CAB3248026.1 gamma-aminobutyric acid receptor subunit beta-3-like [Phallusia mammillata]
PrileiEVm017867t1	VDP65344.1	29.0	2.27e-08	VDP65344.1 unnamed protein product, partial [Schistosoma curassoni]
PrileiEVm017867t1	VDP42571.1	29.0	2.35e-08	VDP42571.1 unnamed protein product [Schistosoma mattheei]
PrileiEVm017867t1	RTG85483.1	29.0	2.35e-08	RTG85483.1 uncharacterized protein DC041_0010377 [Schistosoma bovis]
PrileiEVm017867t1	XP_012801384.1	29.0	2.35e-08	XP_012801384.1 putative cys-loop ligand gated ion channel subunit [Schistosoma haematobium]
PrileiEVm017867t1	VDO60861.1	29.0	2.35e-08	VDO60861.1 unnamed protein product [Schistosoma margrebowiei]
PrileiEVm017867t1	XP_018654177.1	29.0	2.35e-08	XP_018654177.1 putative cys-loop ligand gated ion channel subunit [Schistosoma mansoni]
PrileiEVm017867t1	XP_028411262.1	33.6	3.79e-08	XP_028411262.1 glycine receptor subunit alpha-4-like isoform X1 [Dendronephthya gigantea]
PrileiEVm017867t1	XP_006820363.1	29.5	3.93e-08	XP_006820363.1 PREDICTED: glycine receptor subunit alpha-3-like [Saccoglossus kowalevskii]
PrileiEVm017867t1	CAX74005.1	29.0	5.15e-08	CAX74005.1 glycine receptor, alpha 1 [Schistosoma japonicum]
PrileiEVm017867t1	TNN05740.1	29.0	5.63e-08	TNN05740.1 Glycine receptor subunit alpha-3 [Schistosoma japonicum]
PrileiEVm015528t1	XP_004614069.1	37.2	5.53e-61	XP_004614069.1 PREDICTED: amine sulfotransferase-like [Sorex araneus]
PrileiEVm015528t1	XP_038655555.1	36.8	3.05e-60	XP_038655555.1 amine sulfotransferase-like isoform X3 [Scyliorhinus canicula]
PrileiEVm015528t1	XP_038655554.1	36.8	3.24e-60	XP_038655554.1 amine sulfotransferase-like isoform X2 [Scyliorhinus canicula]
PrileiEVm015528t1	XP_038655552.1	36.8	5.56e-60	XP_038655552.1 amine sulfotransferase-like isoform X1 [Scyliorhinus canicula]
PrileiEVm015528t1	XP_036269685.1	36.4	2.28e-58	XP_036269685.1 amine sulfotransferase-like [Pipistrellus kuhlii]
PrileiEVm015528t1	XP_009019880.1	42.3	2.23e-57	XP_009019880.1 hypothetical protein HELRODRAFT_65652 [Helobdella robusta]
PrileiEVm015528t1	GCB63914.1	35.4	1.61e-56	GCB63914.1 hypothetical protein [Scyliorhinus torazame]
PrileiEVm015528t1	XP_037524764.1	37.7	2.04e-56	XP_037524764.1 sulfotransferase 1A2-like [Rhipicephalus sanguineus]
PrileiEVm015528t1	XP_023609936.1	34.3	4.89e-56	XP_023609936.1 amine sulfotransferase-like [Myotis lucifugus]
PrileiEVm015528t1	XP_038597711.1	38.5	5.83e-56	XP_038597711.1 amine sulfotransferase-like [Tachyglossus aculeatus]
PrileiEVm015528t1	XP_038655550.1	34.7	1.42e-55	XP_038655550.1 amine sulfotransferase-like [Scyliorhinus canicula]
PrileiEVm015528t1	TFK04182.1	37.8	1.96e-55	TFK04182.1 voltage-dependent L-type calcium channel subunit beta-3 [Platysternon megacephalum]
PrileiEVm015528t1	GCC36183.1	35.8	3.64e-55	GCC36183.1 hypothetical protein [Chiloscyllium punctatum]
PrileiEVm015528t1	EMP25203.1	38.6	3.82e-55	EMP25203.1 Sulfotransferase 1A1 [Chelonia mydas]
PrileiEVm015528t1	XP_039396787.1	38.3	5.33e-55	XP_039396787.1 sulfotransferase 1 family member D1-like isoform X1 [Mauremys reevesii]
PrileiEVm015528t1	XP_038255236.1	37.9	5.33e-55	XP_038255236.1 sulfotransferase 1 family member D1-like isoform X1 [Dermochelys coriacea]
PrileiEVm015528t1	XP_037580811.1	36.7	6.46e-55	XP_037580811.1 sulfotransferase 1A2-like [Dermacentor silvarum]
PrileiEVm015528t1	XP_020367235.1	33.5	7.59e-55	XP_020367235.1 uncharacterized protein LOC109912250 [Rhincodon typus]
PrileiEVm015528t1	XP_038625318.1	37.7	8.34e-55	XP_038625318.1 amine sulfotransferase-like isoform X3 [Tachyglossus aculeatus]
PrileiEVm015528t1	XP_012781037.1	33.9	1.32e-54	XP_012781037.1 amine sulfotransferase-like [Ochotona princeps]
PrileiEVm015528t1	XP_037376186.1	35.3	1.36e-54	XP_037376186.1 amine sulfotransferase-like [Talpa occidentalis]
PrileiEVm015528t1	XP_037752536.1	38.3	1.44e-54	XP_037752536.1 sulfotransferase 1 family member D1 [Chelonia mydas]
PrileiEVm015528t1	XP_006119915.1	36.0	1.60e-54	XP_006119915.1 sulfotransferase 1 family member D1-like [Pelodiscus sinensis]
PrileiEVm015528t1	XP_006089242.1	34.3	1.90e-54	XP_006089242.1 amine sulfotransferase-like [Myotis lucifugus]
PrileiEVm015528t1	XP_020367237.1	35.1	2.04e-54	XP_020367237.1 amine sulfotransferase-like [Rhincodon typus]
PrileiEVm016399t1	PFX16357.1	44.8	1.19e-46	PFX16357.1 Methyltransferase-like protein 7A [Stylophora pistillata]
PrileiEVm016399t1	XP_022805123.1	44.8	2.08e-46	XP_022805123.1 methyltransferase-like protein 7A [Stylophora pistillata]
PrileiEVm016399t1	XP_008318252.1	38.6	2.82e-42	XP_008318252.1 methyltransferase-like protein 7A [Cynoglossus semilaevis]
PrileiEVm016399t1	XP_033821797.1	41.3	5.66e-42	XP_033821797.1 methyltransferase-like protein 7A [Periophthalmus magnuspinnatus]
PrileiEVm016399t1	XP_011492883.1	39.3	1.07e-41	XP_011492883.1 methyltransferase-like protein 7A [Oryzias latipes]
PrileiEVm016399t1	XP_037535526.1	39.4	1.10e-41	XP_037535526.1 methyltransferase-like protein 7A [Nematolebias whitei]
PrileiEVm016399t1	XP_038144006.1	39.5	5.68e-41	XP_038144006.1 methyltransferase-like protein 7A [Cyprinodon tularosa]
PrileiEVm016399t1	XP_040058753.1	39.3	2.15e-40	XP_040058753.1 methyltransferase-like protein 7A [Gasterosteus aculeatus aculeatus]
PrileiEVm016399t1	XP_026204920.1	37.1	2.15e-40	XP_026204920.1 methyltransferase-like protein 7A [Anabas testudineus]
PrileiEVm016399t1	XP_034544501.1	41.8	2.27e-40	XP_034544501.1 methyltransferase-like protein 7A isoform X1 [Notolabrus celidotus]
PrileiEVm016399t1	XP_020610761.1	42.5	2.54e-40	XP_020610761.1 methyltransferase-like protein 7A [Orbicella faveolata]
PrileiEVm016399t1	XP_015226042.1	39.5	4.18e-40	XP_015226042.1 PREDICTED: methyltransferase-like protein 7A [Cyprinodon variegatus]
PrileiEVm016399t1	XP_028431799.1	39.0	5.84e-40	XP_028431799.1 methyltransferase-like protein 7A [Perca flavescens]
PrileiEVm016399t1	RVE73497.1	39.4	5.84e-40	RVE73497.1 hypothetical protein OJAV_G00049760 [Oryzias javanicus]
PrileiEVm016399t1	XP_034155143.1	39.9	9.02e-40	XP_034155143.1 methyltransferase-like protein 7A [Pangasianodon hypophthalmus]
PrileiEVm016399t1	XP_040014580.1	38.8	1.13e-39	XP_040014580.1 methyltransferase-like protein 7A [Xiphias gladius]
PrileiEVm016399t1	KAB5583756.1	39.9	1.21e-39	KAB5583756.1 hypothetical protein PHYPO_G00099320 [Pangasianodon hypophthalmus]
PrileiEVm016399t1	XP_024125167.1	38.4	1.58e-39	XP_024125167.1 methyltransferase-like protein 7A [Oryzias melastigma]
PrileiEVm016399t1	XP_011492882.3	38.5	2.14e-39	XP_011492882.3 methyltransferase-like protein 7A [Oryzias latipes]
PrileiEVm016399t1	XP_028260712.1	38.5	2.14e-39	XP_028260712.1 methyltransferase-like protein 7A [Parambassis ranga]
PrileiEVm016399t1	XP_039652213.1	38.6	2.21e-39	XP_039652213.1 methyltransferase-like protein 7A [Perca fluviatilis]
PrileiEVm016399t1	XP_031177193.1	38.8	2.21e-39	XP_031177193.1 methyltransferase-like protein 7A [Sander lucioperca]
PrileiEVm016399t1	XP_031708738.1	40.8	2.27e-39	XP_031708738.1 methyltransferase-like protein 7A [Anarrhichthys ocellatus]
PrileiEVm016399t1	XP_027054211.1	41.7	2.68e-39	XP_027054211.1 methyltransferase-like protein 7A [Pocillopora damicornis]
PrileiEVm016399t1	XP_026204919.1	36.7	3.07e-39	XP_026204919.1 methyltransferase-like protein 7A [Anabas testudineus]
PrileiEVm014152t1	XP_013419766.1	36.9	1.32e-40	XP_013419766.1 E3 ubiquitin-protein ligase Rnf220 isoform X2 [Lingula anatina]
PrileiEVm014152t1	XP_013419765.1	36.6	1.26e-39	XP_013419765.1 E3 ubiquitin-protein ligase RNF220 isoform X1 [Lingula anatina]
PrileiEVm014152t1	XP_013405990.1	36.6	2.20e-38	XP_013405990.1 E3 ubiquitin-protein ligase Rnf220 isoform X2 [Lingula anatina]
PrileiEVm014152t1	XP_013405991.1	36.3	1.80e-37	XP_013405991.1 E3 ubiquitin-protein ligase RNF220 isoform X3 [Lingula anatina]
PrileiEVm014152t1	XP_013405989.1	36.3	2.07e-37	XP_013405989.1 E3 ubiquitin-protein ligase RNF220 isoform X1 [Lingula anatina]
PrileiEVm014152t1	XP_022087777.1	37.2	2.07e-33	XP_022087777.1 E3 ubiquitin-protein ligase RNF220-like isoform X2 [Acanthaster planci]
PrileiEVm014152t1	XP_022087776.1	37.0	5.43e-33	XP_022087776.1 E3 ubiquitin-protein ligase RNF220-like isoform X1 [Acanthaster planci]
PrileiEVm014152t1	XP_011443070.2	33.4	1.40e-32	XP_011443070.2 E3 ubiquitin-protein ligase RNF220 isoform X2 [Crassostrea gigas]
PrileiEVm014152t1	XP_014767552.1	37.6	1.66e-32	XP_014767552.1 PREDICTED: E3 ubiquitin-protein ligase Rnf220-like, partial [Octopus bimaculoides]
PrileiEVm014152t1	XP_019927368.2	33.4	2.00e-32	XP_019927368.2 E3 ubiquitin-protein ligase RNF220 isoform X1 [Crassostrea gigas]
PrileiEVm014152t1	KOF95403.1	37.6	2.24e-32	KOF95403.1 hypothetical protein OCBIM_22038557mg [Octopus bimaculoides]
PrileiEVm014152t1	XP_022317865.1	34.2	2.70e-32	XP_022317865.1 LOW QUALITY PROTEIN: E3 ubiquitin-protein ligase Rnf220-like [Crassostrea virginica]
PrileiEVm014152t1	XP_029640195.1	36.3	1.03e-31	XP_029640195.1 E3 ubiquitin-protein ligase Rnf220 isoform X2 [Octopus sinensis]
PrileiEVm014152t1	XP_029640194.1	36.3	1.34e-31	XP_029640194.1 E3 ubiquitin-protein ligase Rnf220 isoform X1 [Octopus sinensis]
PrileiEVm014152t1	VDI52098.1	36.1	2.22e-31	VDI52098.1 Hypothetical predicted protein [Mytilus galloprovincialis]
PrileiEVm014152t1	XP_033737234.1	31.6	2.51e-31	XP_033737234.1 E3 ubiquitin-protein ligase Rnf220-like [Pecten maximus]
PrileiEVm014152t1	PVD23627.1	33.9	3.31e-31	PVD23627.1 hypothetical protein C0Q70_16900 [Pomacea canaliculata]
PrileiEVm014152t1	XP_021362220.1	33.7	1.17e-30	XP_021362220.1 E3 ubiquitin-protein ligase Rnf220-like isoform X2 [Mizuhopecten yessoensis]
PrileiEVm014152t1	XP_033109274.1	33.2	1.22e-30	XP_033109274.1 E3 ubiquitin-protein ligase RNF220-like [Anneissia japonica]
PrileiEVm014152t1	XP_038048613.1	34.7	2.22e-30	XP_038048613.1 E3 ubiquitin-protein ligase RNF220-like [Patiria miniata]
PrileiEVm014152t1	VDI52097.1	36.1	3.69e-30	VDI52097.1 Hypothetical predicted protein [Mytilus galloprovincialis]
PrileiEVm014152t1	XP_021362221.1	36.3	9.47e-30	XP_021362221.1 E3 ubiquitin-protein ligase Rnf220-like isoform X3 [Mizuhopecten yessoensis]
PrileiEVm014152t1	XP_022254524.1	37.3	1.29e-29	XP_022254524.1 E3 ubiquitin-protein ligase RNF220-like isoform X2 [Limulus polyphemus]
PrileiEVm014152t1	XP_013786211.2	37.3	1.30e-29	XP_013786211.2 E3 ubiquitin-protein ligase RNF220-like isoform X1 [Limulus polyphemus]
PrileiEVm014152t1	XP_021362219.1	36.3	1.43e-29	XP_021362219.1 E3 ubiquitin-protein ligase Rnf220-like isoform X1 [Mizuhopecten yessoensis]
PrileiEVm020237t1	KAG1651863.1	48.8	2.95e-45	KAG1651863.1 hypothetical protein GQR58_026696 [Nymphon striatum]
PrileiEVm020237t1	KAG1697233.1	49.4	6.37e-45	KAG1697233.1 hypothetical protein GQR58_006068 [Nymphon striatum]
PrileiEVm020237t1	KAG1666601.1	48.8	1.17e-44	KAG1666601.1 hypothetical protein GQR58_018802 [Nymphon striatum]
PrileiEVm020237t1	KAG1651862.1	48.8	1.21e-44	KAG1651862.1 hypothetical protein GQR58_026696 [Nymphon striatum]
PrileiEVm020237t1	KAG1666600.1	48.8	1.21e-44	KAG1666600.1 hypothetical protein GQR58_018802 [Nymphon striatum]
PrileiEVm020237t1	KAG1666599.1	48.8	1.22e-44	KAG1666599.1 hypothetical protein GQR58_018802 [Nymphon striatum]
PrileiEVm020237t1	XP_022794378.1	46.7	2.73e-41	XP_022794378.1 uncharacterized protein LOC111333124 [Stylophora pistillata]
PrileiEVm020237t1	PFX23305.1	46.7	2.79e-41	PFX23305.1 putative uncharacterized transposon-derived protein F54H12.3 [Stylophora pistillata]
PrileiEVm020237t1	PFX30082.1	47.9	1.26e-40	PFX30082.1 hypothetical protein AWC38_SpisGene5139 [Stylophora pistillata]
PrileiEVm020237t1	PFX21095.1	44.3	4.59e-40	PFX21095.1 hypothetical protein AWC38_SpisGene14424 [Stylophora pistillata]
PrileiEVm020237t1	PFX22887.1	45.5	2.07e-39	PFX22887.1 hypothetical protein AWC38_SpisGene12595 [Stylophora pistillata]
PrileiEVm020237t1	XP_022795035.1	45.5	2.08e-39	XP_022795035.1 uncharacterized protein LOC111333670 [Stylophora pistillata]
PrileiEVm020237t1	XP_022800154.1	44.9	3.86e-39	XP_022800154.1 uncharacterized protein LOC111338012 [Stylophora pistillata]
PrileiEVm020237t1	PFX16081.1	47.3	4.04e-39	PFX16081.1 Complement C1q and tumor necrosis factor-related protein 9 [Stylophora pistillata]
PrileiEVm020237t1	PFX33260.1	45.5	1.02e-38	PFX33260.1 hypothetical protein AWC38_SpisGene1938 [Stylophora pistillata]
PrileiEVm020237t1	PFX21390.1	44.9	1.36e-38	PFX21390.1 putative uncharacterized transposon-derived protein F54H12.3 [Stylophora pistillata]
PrileiEVm020237t1	XP_022808012.1	44.3	1.82e-38	XP_022808012.1 uncharacterized protein LOC111345028 [Stylophora pistillata]
PrileiEVm020237t1	PFX14851.1	44.6	3.25e-38	PFX14851.1 hypothetical protein AWC38_SpisGene20967, partial [Stylophora pistillata]
PrileiEVm020237t1	XP_022807622.1	46.7	4.58e-38	XP_022807622.1 uncharacterized protein LOC111344644 [Stylophora pistillata]
PrileiEVm020237t1	PFX11590.1	47.0	4.58e-38	PFX11590.1 hypothetical protein AWC38_SpisGene24613 [Stylophora pistillata]
PrileiEVm020237t1	PFX14559.1	46.7	4.64e-38	PFX14559.1 Craniofacial development protein 2 [Stylophora pistillata]
PrileiEVm020237t1	PFX14747.1	45.5	1.49e-37	PFX14747.1 hypothetical protein AWC38_SpisGene21073 [Stylophora pistillata]
PrileiEVm020237t1	PFX26613.1	44.9	2.20e-37	PFX26613.1 putative uncharacterized transposon-derived protein F54H12.3 [Stylophora pistillata]
PrileiEVm020237t1	PFX11598.1	45.5	2.24e-37	PFX11598.1 putative uncharacterized transposon-derived protein F54H12.3 [Stylophora pistillata]
PrileiEVm020237t1	XP_022799901.1	44.3	5.46e-37	XP_022799901.1 uncharacterized protein LOC111337802 [Stylophora pistillata]
PrileiEVm018240t1	KAG1666601.1	47.5	1.48e-191	KAG1666601.1 hypothetical protein GQR58_018802 [Nymphon striatum]
PrileiEVm018240t1	KAG1697233.1	47.4	4.33e-190	KAG1697233.1 hypothetical protein GQR58_006068 [Nymphon striatum]
PrileiEVm018240t1	KAG1666600.1	47.5	3.81e-186	KAG1666600.1 hypothetical protein GQR58_018802 [Nymphon striatum]
PrileiEVm018240t1	KAG1666599.1	47.5	9.69e-186	KAG1666599.1 hypothetical protein GQR58_018802 [Nymphon striatum]
PrileiEVm018240t1	KAG1651862.1	48.1	8.21e-185	KAG1651862.1 hypothetical protein GQR58_026696 [Nymphon striatum]
PrileiEVm018240t1	KAG1665131.1	48.2	2.57e-184	KAG1665131.1 hypothetical protein GQR58_019518 [Nymphon striatum]
PrileiEVm018240t1	XP_020912011.1	44.0	5.18e-180	XP_020912011.1 uncharacterized protein LOC110249773 [Exaiptasia diaphana]
PrileiEVm018240t1	KXJ07861.1	44.0	5.81e-173	KXJ07861.1 hypothetical protein AC249_AIPGENE9596 [Exaiptasia diaphana]
PrileiEVm018240t1	XP_031564852.1	44.0	2.90e-172	XP_031564852.1 uncharacterized protein LOC116300184 [Actinia tenebrosa]
PrileiEVm018240t1	XP_031563962.1	42.6	7.49e-171	XP_031563962.1 uncharacterized protein LOC116299442 [Actinia tenebrosa]
PrileiEVm018240t1	KXJ09048.1	42.5	9.36e-169	KXJ09048.1 hypothetical protein AC249_AIPGENE26928 [Exaiptasia diaphana]
PrileiEVm018240t1	PFX20964.1	43.3	8.42e-167	PFX20964.1 hypothetical protein AWC38_SpisGene14564 [Stylophora pistillata]
PrileiEVm018240t1	XP_022777903.1	43.3	1.42e-166	XP_022777903.1 uncharacterized protein LOC111319374 [Stylophora pistillata]
PrileiEVm018240t1	XP_022798021.1	43.3	3.21e-166	XP_022798021.1 uncharacterized protein LOC111336231 [Stylophora pistillata]
PrileiEVm018240t1	PFX11679.1	43.3	9.02e-165	PFX11679.1 hypothetical protein AWC38_SpisGene24499 [Stylophora pistillata]
PrileiEVm018240t1	XP_022784275.1	43.1	2.73e-164	XP_022784275.1 uncharacterized protein LOC111324871 [Stylophora pistillata]
PrileiEVm018240t1	XP_022800154.1	42.7	2.49e-163	XP_022800154.1 uncharacterized protein LOC111338012 [Stylophora pistillata]
PrileiEVm018240t1	PFX29481.1	43.1	9.10e-163	PFX29481.1 hypothetical protein AWC38_SpisGene5775 [Stylophora pistillata]
PrileiEVm018240t1	XP_022808012.1	43.1	9.14e-163	XP_022808012.1 uncharacterized protein LOC111345028 [Stylophora pistillata]
PrileiEVm018240t1	XP_032230660.1	42.3	1.25e-160	XP_032230660.1 uncharacterized protein LOC5506368 [Nematostella vectensis]
PrileiEVm018240t1	PFX11357.1	41.0	2.32e-160	PFX11357.1 hypothetical protein AWC38_SpisGene24958 [Stylophora pistillata]
PrileiEVm018240t1	XP_022809457.1	42.9	4.75e-160	XP_022809457.1 uncharacterized protein LOC111346436 [Stylophora pistillata]
PrileiEVm018240t1	PFX12774.1	43.7	8.32e-160	PFX12774.1 putative uncharacterized transposon-derived protein F54H12.3 [Stylophora pistillata]
PrileiEVm018240t1	PFX11590.1	40.9	2.35e-159	PFX11590.1 hypothetical protein AWC38_SpisGene24613 [Stylophora pistillata]
PrileiEVm018240t1	XP_022784021.1	42.9	2.60e-159	XP_022784021.1 uncharacterized protein LOC111324675 [Stylophora pistillata]
PrileiEVm023467t1	ELT88969.1	56.0	7.62e-71	ELT88969.1 hypothetical protein CAPTEDRAFT_103875, partial [Capitella teleta]
PrileiEVm023467t1	KAG1651866.1	58.3	1.41e-70	KAG1651866.1 hypothetical protein GQR58_026696 [Nymphon striatum]
PrileiEVm023467t1	KAG1651864.1	58.3	2.49e-69	KAG1651864.1 hypothetical protein GQR58_026696 [Nymphon striatum]
PrileiEVm023467t1	KAG1651861.1	58.3	3.06e-68	KAG1651861.1 hypothetical protein GQR58_026696 [Nymphon striatum]
PrileiEVm023467t1	KAG1651860.1	58.3	4.50e-68	KAG1651860.1 hypothetical protein GQR58_026696 [Nymphon striatum]
PrileiEVm023467t1	XP_032238884.1	56.0	5.59e-68	XP_032238884.1 uncharacterized protein LOC116618857 [Nematostella vectensis]
PrileiEVm023467t1	KAG1651862.1	58.3	1.93e-67	KAG1651862.1 hypothetical protein GQR58_026696 [Nymphon striatum]
PrileiEVm023467t1	XP_032238885.1	56.0	2.23e-67	XP_032238885.1 uncharacterized protein LOC116618858 [Nematostella vectensis]
PrileiEVm023467t1	KAG1666601.1	58.3	3.33e-67	KAG1666601.1 hypothetical protein GQR58_018802 [Nymphon striatum]
PrileiEVm023467t1	KAG1697233.1	58.3	4.13e-67	KAG1697233.1 hypothetical protein GQR58_006068 [Nymphon striatum]
PrileiEVm023467t1	KAG1666600.1	58.3	4.89e-67	KAG1666600.1 hypothetical protein GQR58_018802 [Nymphon striatum]
PrileiEVm023467t1	KAG1666599.1	58.3	4.91e-67	KAG1666599.1 hypothetical protein GQR58_018802 [Nymphon striatum]
PrileiEVm023467t1	KAG1677003.1	57.8	5.05e-67	KAG1677003.1 hypothetical protein GQR58_014046 [Nymphon striatum]
PrileiEVm023467t1	XP_032218522.1	57.0	5.36e-67	XP_032218522.1 uncharacterized protein LOC5518201 [Nematostella vectensis]
PrileiEVm023467t1	KAG1665131.1	57.8	1.06e-66	KAG1665131.1 hypothetical protein GQR58_019518 [Nymphon striatum]
PrileiEVm023467t1	XP_020912011.1	55.7	6.08e-66	XP_020912011.1 uncharacterized protein LOC110249773 [Exaiptasia diaphana]
PrileiEVm023467t1	KXJ07861.1	55.7	8.04e-66	KXJ07861.1 hypothetical protein AC249_AIPGENE9596 [Exaiptasia diaphana]
PrileiEVm023467t1	XP_032218524.1	57.0	1.11e-65	XP_032218524.1 uncharacterized protein LOC116601844 [Nematostella vectensis]
PrileiEVm023467t1	EDO46109.1	57.0	1.46e-65	EDO46109.1 predicted protein [Nematostella vectensis]
PrileiEVm023467t1	XP_032230660.1	57.0	1.79e-65	XP_032230660.1 uncharacterized protein LOC5506368 [Nematostella vectensis]
PrileiEVm023467t1	XP_032232755.1	54.3	3.82e-65	XP_032232755.1 uncharacterized protein LOC116615318 [Nematostella vectensis]
PrileiEVm023467t1	KXJ09048.1	54.3	4.44e-64	KXJ09048.1 hypothetical protein AC249_AIPGENE26928 [Exaiptasia diaphana]
PrileiEVm023467t1	XP_012553642.1	55.6	2.58e-63	XP_012553642.1 PREDICTED: uncharacterized protein LOC105843185 [Hydra vulgaris]
PrileiEVm023467t1	XP_031571678.1	52.9	8.95e-63	XP_031571678.1 uncharacterized protein LOC116305846 [Actinia tenebrosa]
[truncated: 447,982+ more rows]
