# Supplementary material for: Annelid adult cell type diversity and their pluripotent cellular origins
Source: Nat Commun. 2024 Apr 12;15:3194. doi: 10.1038/s41467-024-47401-6 (PMC11014941; doi:10.1038/s41467-024-47401-6)
Supplement: Supplementary file 6 — Supplementary Data 3 [file 41467_2024_47401_MOESM6_ESM.xlsx]

## Sheet: Cluster 0
	names	logfoldchanges	pvals	pvals_adj	scores	diamond
0	PrileiEVm001963t1	3.83273	0	0	55.734	CAK26786.1 TPA: transposase domain-containing protein [Strongylocentrotus purpuratus]
1	PrileiEVm008287t1	4.08096	0	0	51.5835	CAA58705.1 intermediate filament protein [Lumbricus terrestris]
2	PrileiEVm000041t1	3.33268	0	0	50.7033	XP_023814868.1 neuroblast differentiation-associated protein AHNAK isoform X1 [Oryzias latipes]
3	PrileiEVm008309t1	3.93841	0	0	44.2732	CAB38180.1 cytoplasmic intermediate filament protein [Phascolion strombus]
4	PrileiEVm013721t1	2.4032	0	0	43.2493	XP_031472165.1 actin, cytoplasmic type 5 isoform X1 [Phasianus colchicus]
5	PrileiEVm021489t1	3.7212	0	0	39.2012	not in Diamond
6	PrileiEVm025388t1	3.42474	1.84688e-177	7.32367e-174	28.4032	not in Diamond
7	PrileiEVm017189t1	3.44487	6.67254e-171	2.3152e-167	27.8672	not in Diamond
8	PrileiEVm016392t1	3.21831	7.33176e-162	2.26128e-158	27.1109	no informative hits: XP_029635587.1 uncharacterized protein LOC115210937 isoform X2 [Octopus sinensis]
9	PrileiEVm022014t1	3.2888	5.55729e-111	1.40236e-107	22.3846	not in Diamond
10	PrileiEVm017088t1	3.1276	4.24616e-83	9.82208e-80	19.3121	not in Diamond
11	PrileiEVm013615t1	2.9228	1.73192e-81	3.69805e-78	19.1197	not in Diamond
12	PrileiEVm000505t1	2.14032	3.84577e-75	7.62506e-72	18.3417	XP_013417096.1 LOW QUALITY PROTEIN: microtubule-actin cross-linking factor 1, isoforms 1/2/3/5-like [Lingula anatina]
13	PrileiEVm004988t1	3.14106	1.11156e-74	2.05697e-71	18.2839	XP_033099085.1 cysteine-rich venom protein Mr30-like [Anneissia japonica]
14	PrileiEVm000042t1	2.9664	3.43634e-59	5.61094e-56	16.2236	XP_035824706.1 inositol 1,4,5-trisphosphate receptor type 1 [Aplysia californica]
15	PrileiEVm002173t1	2.9549	2.45074e-55	3.58041e-52	15.6693	CAC5382234.1 Coadhesin,Hemicentin-1,Thrombospondin-2,Thrombospondin-1 [Mytilus coruscus]
16	PrileiEVm000019t1	2.97361	1.14713e-52	1.5921e-49	15.2736	XP_006826106.1 PREDICTED: cubilin-like [Saccoglossus kowalevskii]
17	PrileiEVm000359t1	2.11102	3.08331e-46	3.72115e-43	14.2761	not in Diamond
18	PrileiEVm000060t1	2.89382	1.24987e-43	1.38776e-40	13.8513	XP_022333540.1 mucin-like protein [Crassostrea virginica]
19	PrileiEVm018357t1	2.8335	2.52908e-43	2.70009e-40	13.8006	not in Diamond
20	PrileiEVm027782t1	2.73594	1.53259e-40	1.41805e-37	13.3308	not in Diamond
21	PrileiEVm005442t1	2.12113	1.53823e-34	1.21995e-31	12.2571	not in Diamond
22	PrileiEVm013572t1	2.86494	2.21824e-34	1.71039e-31	12.2274	not in Diamond
23	PrileiEVm001146t1	2.73099	1.14879e-33	8.39163e-31	12.0931	CAC5417431.1 COL6A [Mytilus coruscus]
24	PrileiEVm022414t1	2.90184	7.68861e-33	5.47232e-30	11.9359	not in Diamond
25	PrileiEVm022503t1	2.72997	2.34308e-30	1.51254e-27	11.4503	not in Diamond
26	PrileiEVm014813t1	2.78867	2.13074e-27	1.20704e-24	10.8439	not in Diamond
27	PrileiEVm006442t1	3.05082	1.86478e-26	1.03525e-23	10.6437	not in Diamond
28	PrileiEVm001643t1	2.86144	2.676e-24	1.35055e-21	10.1708	not in Diamond
29	PrileiEVm017490t1	2.76679	3.8286e-24	1.86446e-21	10.1359	not in Diamond
30	PrileiEVm017959t1	2.55899	1.48635e-23	6.99288e-21	10.0025	no informative hits: KAG4070498.1 hypothetical protein HA402_005730 [Bradysia odoriphaga]
31	PrileiEVm000449t1	2.81577	2.44026e-22	1.09253e-19	9.72155	no informative hits: ELT93459.1 hypothetical protein CAPTEDRAFT_220792 [Capitella teleta]
32	PrileiEVm011251t1	2.83005	2.00947e-20	8.20279e-18	9.26184	not in Diamond
33	PrileiEVm026234t1	2.47057	1.02769e-19	4.07524e-17	9.08598	not in Diamond
34	PrileiEVm020915t1	2.7132	7.22868e-19	2.74868e-16	8.87132	not in Diamond
35	PrileiEVm021664t1	2.59701	7.94466e-19	2.98011e-16	8.86079	not in Diamond
36	PrileiEVm017427t1	2.60908	9.35973e-19	3.4641e-16	8.8425	no informative hits: CAF4364729.1 unnamed protein product, partial [Rotaria sp. Silwood2]
37	PrileiEVm006106t1	2.35177	1.3696e-18	5.00228e-16	8.79988	XP_013184557.1 PREDICTED: RNA-directed DNA polymerase from mobile element jockey-like [Amyelois transitella]
38	PrileiEVm014529t1	2.62646	8.20076e-18	2.81033e-15	8.59675	not in Diamond
39	PrileiEVm026054t1	2.75296	2.23188e-16	7.04007e-14	8.20892	no informative hits: XP_026726728.1 uncharacterized protein LOC113493106 [Trichoplusia ni]
40	PrileiEVm000276t1	1.53709	2.87761e-16	8.8752e-14	8.17835	XP_029648455.1 myosin heavy chain, non-muscle isoform X4 [Octopus sinensis]
41	PrileiEVm000275t1	1.51369	9.72429e-16	2.96623e-13	8.03029	XP_029648455.1 myosin heavy chain, non-muscle isoform X4 [Octopus sinensis]
42	PrileiEVm002541t1	2.92248	1.08541e-15	3.27487e-13	8.01679	not in Diamond
43	PrileiEVm001560t1	1.60002	1.12533e-15	3.35881e-13	8.01235	XP_013400030.1 titin isoform X12 [Lingula anatina]
44	PrileiEVm007997t1	2.72013	5.85921e-15	1.70358e-12	7.80694	XP_011447653.2 tyramine beta-hydroxylase [Crassostrea gigas]
45	PrileiEVm000378t1	2.49808	5.89178e-15	1.70358e-12	7.80624	XP_022097489.1 fibrillin-1-like [Acanthaster planci]
46	PrileiEVm013375t1	2.57729	6.79512e-15	1.92468e-12	7.78824	XP_033117356.1 multiple epidermal growth factor-like domains protein 11 [Anneissia japonica]
47	PrileiEVm000363t1	2.65515	2.55173e-14	7.01297e-12	7.61924	XP_031557816.1 mucin-like protein [Actinia tenebrosa]
48	PrileiEVm010667t1	2.62148	1.06133e-13	2.83273e-11	7.43304	not in Diamond
49	PrileiEVm010570t1	2.53792	1.41244e-13	3.73395e-11	7.39515	not in Diamond
50	PrileiEVm019667t1	2.48654	1.71443e-13	4.40641e-11	7.36936	not in Diamond
51	PrileiEVm009437t1	1.6016	3.18553e-13	8.11229e-11	7.28631	not in Diamond
52	PrileiEVm012059t1	1.65829	3.71487e-13	9.37429e-11	7.26556	not in Diamond
53	PrileiEVm002554t1	2.39342	8.36508e-13	2.01911e-10	7.15504	XP_013384299.1 nascent polypeptide-associated complex subunit alpha [Lingula anatina]
54	PrileiEVm024544t1	0.206964	1.92588e-12	4.53039e-10	7.03975	QGZ09933.1 cytochrome c oxidase subunit 1 [Eisenia nordenskioldi nordenskioldi]
55	PrileiEVm003687t1	2.47004	2.07399e-12	4.83779e-10	7.02942	not in Diamond
56	PrileiEVm005921t1	2.58421	4.24633e-12	9.74129e-10	6.92873	RDD39383.1 Mucin-like protein [Trichoplax sp. H2]
57	PrileiEVm000371t1	2.65246	5.54793e-12	1.26229e-09	6.8908	XP_013416784.1 collagen alpha-2(I) chain [Lingula anatina]
58	PrileiEVm000111t1	2.67428	5.75658e-12	1.29912e-09	6.88555	XP_013416830.1 fibrillin-1 [Lingula anatina]
59	PrileiEVm001500t1	2.55223	6.11174e-12	1.36814e-09	6.87702	VDI54788.1 fibroblast growth factor receptor 3 [Mytilus galloprovincialis]
60	PrileiEVm009832t1	2.56638	2.95247e-11	6.35308e-09	6.64892	no informative hits: ELT99471.1 hypothetical protein CAPTEDRAFT_196162 [Capitella teleta]
61	PrileiEVm001041t1	2.6447	4.21442e-11	8.93007e-09	6.59634	XP_031834530.1 fibrillin-1-like isoform X2 [Nomia melanderi]
62	PrileiEVm006838t1	1.84858	8.32249e-11	1.724e-08	6.49465	XP_035220144.1 glycogen synthase kinase-3 beta-like [Stegodyphus dumicola]
63	PrileiEVm000039t1	2.51907	8.44254e-11	1.73591e-08	6.4925	XP_035693296.1 filamin-C-like [Branchiostoma floridae]
64	PrileiEVm008973t1	1.70448	1.41496e-10	2.84612e-08	6.41427	no informative hits: XP_023696454.1 uncharacterized protein LOC111858703 isoform X2 [Paramormyrops kingsleyae]
65	PrileiEVm014156t1	2.76172	2.0168e-10	3.97038e-08	6.36006	XP_014768701.1 PREDICTED: CAS1 domain-containing protein 1-like isoform X2 [Octopus bimaculoides]
66	PrileiEVm002238t1	2.7269	4.00466e-10	7.61379e-08	6.25385	AUG84438.1 NaKATPase [Platynereis dumerilii]
67	PrileiEVm005667t1	1.74432	6.70661e-10	1.24108e-07	6.17286	AUG84435.1 cora [Platynereis dumerilii]
68	PrileiEVm012489t1	2.00322	1.97099e-09	3.55265e-07	6.00018	not in Diamond
69	PrileiEVm029662t1	2.55703	6.17034e-09	1.05726e-06	5.81207	not in Diamond
70	PrileiEVm007391t1	2.68098	7.46623e-09	1.26371e-06	5.78009	not in Diamond
71	PrileiEVm023638t1	1.18773	7.52102e-09	1.26526e-06	5.77886	not in Diamond
72	PrileiEVm005812t1	2.65675	8.60697e-09	1.43061e-06	5.75612	not in Diamond
73	PrileiEVm012604t1	2.67489	9.96352e-09	1.63183e-06	5.73135	no informative hits: ELU09566.1 hypothetical protein CAPTEDRAFT_227455 [Capitella teleta]
74	PrileiEVm004580t1	2.49897	1.27439e-08	2.04477e-06	5.68946	XP_027557398.1 long-chain-fatty-acid--CoA ligase ACSBG2 isoform X5 [Neopelma chrysocephalum]
75	PrileiEVm005849t1	2.7443	1.32701e-08	2.11696e-06	5.68255	not in Diamond
76	PrileiEVm009358t1	1.63547	1.6886e-08	2.64484e-06	5.64121	not in Diamond
77	PrileiEVm002200t1	0.996009	1.69602e-08	2.64484e-06	5.64045	KRZ73165.1 Transposon Ty3-G Gag-Pol polyprotein [Trichinella papuae]
78	PrileiEVm015394t1	2.70506	2.5822e-08	3.98204e-06	5.56764	not in Diamond
79	PrileiEVm009693t1	2.77453	3.63237e-08	5.50968e-06	5.50785	KAF2366480.1 Glycosyltransferase family 92 [Trinorchestia longiramus]
80	PrileiEVm018067t1	2.44717	3.66802e-08	5.53353e-06	5.50613	no informative hits: XP_009030404.1 hypothetical protein HELRODRAFT_189729 [Helobdella robusta]
81	PrileiEVm013294t1	2.82533	4.52185e-08	6.78473e-06	5.46916	not in Diamond
82	PrileiEVm000793t1	1.58036	4.97313e-08	7.42172e-06	5.45227	XP_029112763.1 titin-like [Scleropages formosus]
83	PrileiEVm016107t1	2.48993	1.11358e-07	1.62688e-05	5.30714	not in Diamond
84	PrileiEVm014073t1	2.7255	1.55403e-07	2.21214e-05	5.24604	not in Diamond
85	PrileiEVm000004t1	2.53842	1.68656e-07	2.37643e-05	5.23093	XP_013395977.2 LOW QUALITY PROTEIN: mucin-4 [Lingula anatina]
86	PrileiEVm000020t1	2.38717	1.69869e-07	2.38142e-05	5.22961	XP_014785705.1 PREDICTED: mucin-5AC-like [Octopus bimaculoides]
87	PrileiEVm004977t1	0.950244	1.99515e-07	2.7553e-05	5.19979	not in Diamond
88	PrileiEVm011451t1	2.41578	2.04082e-07	2.8044e-05	5.19558	XP_013400998.1 serine/arginine repetitive matrix protein 1-like [Lingula anatina]
89	PrileiEVm020757t1	1.54483	2.46871e-07	3.35913e-05	5.16006	not in Diamond
90	PrileiEVm009808t1	2.6101	2.68095e-07	3.61252e-05	5.1446	XP_028393672.1 caspase-3-like [Dendronephthya gigantea]
91	PrileiEVm000590t1	1.66225	2.8119e-07	3.77067e-05	5.13564	not in Diamond
92	PrileiEVm000310t1	1.23775	3.15414e-07	4.15284e-05	5.114	XP_013063328.1 PREDICTED: filamin-A-like isoform X4 [Biomphalaria glabrata]
93	PrileiEVm000600t1	2.4483	3.15674e-07	4.15284e-05	5.11384	XP_013378731.1 dual oxidase 2-like isoform X1 [Lingula anatina]
94	PrileiEVm005855t1	2.37422	3.79226e-07	4.91895e-05	5.0791	XP_005091283.1 putative alkyl/aryl-sulfatase YjcS [Aplysia californica]
95	PrileiEVm025940t1	2.75036	3.88678e-07	5.0181e-05	5.07442	not in Diamond
96	PrileiEVm020496t1	2.72821	4.06381e-07	5.22237e-05	5.06594	XP_004072879.3 peptidyl-prolyl cis-trans isomerase [Oryzias latipes]
97	PrileiEVm002031t1	3.02313	4.14978e-07	5.30827e-05	5.06196	not in Diamond
98	PrileiEVm013755t1	1.97085	4.52437e-07	5.73458e-05	5.04546	VDI12431.1 cathepsin L [Mytilus galloprovincialis]
99	PrileiEVm021837t1	1.69636	5.51648e-07	6.89759e-05	5.00742	not in Diamond
100	PrileiEVm005636t1	1.78177	6.79801e-07	8.42407e-05	4.96705	XP_021706399.1 neuronal PAS domain-containing protein 4 [Aedes aegypti]
101	PrileiEVm000346t1	1.6017	1.15975e-06	0.000139967	4.86239	XP_013400018.1 titin isoform X1 [Lingula anatina]
102	PrileiEVm025164t1	2.17208	1.27496e-06	0.000152545	4.84362	not in Diamond
103	PrileiEVm021454t1	2.42907	1.32766e-06	0.000157492	4.83557	not in Diamond
104	PrileiEVm017314t1	2.85238	2.26138e-06	0.000258318	4.72854	XP_023343087.1 serine protease nudel-like [Eurytemora affinis]
105	PrileiEVm009762t1	1.57341	2.64896e-06	0.000296492	4.69632	not in Diamond
106	PrileiEVm017319t1	2.57904	3.39657e-06	0.000377128	4.64525	not in Diamond
107	PrileiEVm012103t1	2.70612	4.62787e-06	0.000501798	4.58099	XP_020796252.1 pantothenate kinase 4-like [Boleophthalmus pectinirostris]
108	PrileiEVm026480t1	2.6075	5.11238e-06	0.000546641	4.56012	not in Diamond
109	PrileiEVm000071t1	2.37109	5.48093e-06	0.000580686	4.54548	XP_025080045.1 filamin-B-like isoform X1 [Pomacea canaliculata]
110	PrileiEVm023975t1	2.22369	7.25903e-06	0.000751851	4.48595	not in Diamond
111	PrileiEVm016110t1	2.37405	7.93748e-06	0.000819066	4.46686	XP_025101998.1 LOW QUALITY PROTEIN: caspase-3-like [Pomacea canaliculata]
112	PrileiEVm007598t1	2.33197	8.07747e-06	0.000830424	4.46312	not in Diamond
113	PrileiEVm016126t1	2.44567	1.03945e-05	0.00105303	4.4088	not in Diamond
114	PrileiEVm013779t1	1.21837	1.05251e-05	0.00106238	4.40609	Q7JQD3.1 RecName: Full=Gelsolin-like protein 1; AltName: Full=Actin-modulator; Short=EWAM; Short=EWAM-P1 [Lumbricus terrestris]
115	PrileiEVm014917t1	2.33038	1.10521e-05	0.00110752	4.39549	XP_025076311.1 protein NDRG3-like isoform X5 [Pomacea canaliculata]
116	PrileiEVm013085t1	2.67046	1.32793e-05	0.0013032	4.35545	not in Diamond
117	PrileiEVm005803t1	2.43043	1.69876e-05	0.00164301	4.3012	not in Diamond
118	PrileiEVm018347t1	2.41766	1.81857e-05	0.0017347	4.28608	not in Diamond
119	PrileiEVm015524t1	2.42935	2.29491e-05	0.0021521	4.23408	GBL92085.1 Calumenin [Araneus ventricosus]
120	PrileiEVm015897t1	3.01758	2.3891e-05	0.00223288	4.22503	not in Diamond
121	PrileiEVm017040t1	2.46833	3.0234e-05	0.00276975	4.1717	not in Diamond
122	PrileiEVm005747t1	0.902461	3.03687e-05	0.00277294	4.17068	XP_013398257.1 tripartite motif-containing protein 3-like [Lingula anatina]
123	PrileiEVm000283t1	2.37641	3.22414e-05	0.0029247	4.15703	XP_034327979.1 filamin-A isoform X5 [Crassostrea gigas]
124	PrileiEVm015194t1	2.21565	3.73239e-05	0.00335287	4.12345	no informative hits: XP_009025297.1 hypothetical protein HELRODRAFT_163065 [Helobdella robusta]
125	PrileiEVm000835t1	1.74373	4.41971e-05	0.00393884	4.08437	XP_034312705.1 otoferlin isoform X12 [Crassostrea gigas]
126	PrileiEVm014101t1	2.45431	5.61454e-05	0.00493191	4.02845	XP_038059529.1 carbonic anhydrase-like [Patiria miniata]
127	PrileiEVm000934t1	2.5779	6.36849e-05	0.00555901	3.99872	XP_013415223.1 receptor-type tyrosine-protein phosphatase kappa-like [Lingula anatina]
128	PrileiEVm001336t1	1.65184	6.59925e-05	0.00572444	3.99029	AAK49949.1 hillarin [Hirudo medicinalis]
129	PrileiEVm004082t1	2.31345	7.28187e-05	0.0062299	3.96688	KAG1686690.1 Rho-related BTB domain-containing protein 1 [Nymphon striatum]
130	PrileiEVm002481t1	2.25323	7.83475e-05	0.0066304	3.9494	XP_018496082.1 transcription factor Sox-5 [Galendromus occidentalis]
131	PrileiEVm008344t1	2.49229	8.30718e-05	0.0069876	3.93536	KPP74037.1 cubilin-like, partial [Scleropages formosus]
132	PrileiEVm001550t1	1.47283	8.64178e-05	0.00714407	3.92587	XP_013417096.1 LOW QUALITY PROTEIN: microtubule-actin cross-linking factor 1, isoforms 1/2/3/5-like [Lingula anatina]
133	PrileiEVm013538t1	2.46179	8.88614e-05	0.00727615	3.91915	XP_033342173.1 putative tyrosine-protein kinase Wsck [Megalopta genalis]
134	PrileiEVm004345t1	2.51116	0.000100568	0.00813871	3.88922	XP_013388209.1 urea-proton symporter DUR3 [Lingula anatina]
135	PrileiEVm012833t1	2.60469	0.00010395	0.00836365	3.88118	XP_022292299.1 synaptotagmin-1-like isoform X1 [Crassostrea virginica]
136	PrileiEVm009886t1	2.55792	0.000137886	0.0109356	3.81193	XP_028393672.1 caspase-3-like [Dendronephthya gigantea]
137	PrileiEVm013553t1	2.90282	0.00014887	0.0117063	3.79295	XP_005100976.2 protein quaking-B [Aplysia californica]
138	PrileiEVm012919t1	1.14933	0.000236811	0.0181085	3.67612	BAL43186.1 fibrinolytic enzyme [Enchytraeus japonensis]
139	PrileiEVm004133t1	2.58163	0.000240731	0.0183577	3.67192	no informative hits: ELU03525.1 hypothetical protein CAPTEDRAFT_201014 [Capitella teleta]
140	PrileiEVm005688t1	2.10458	0.000255044	0.0192902	3.65714	XP_022095539.1 cysteine-rich secretory protein 2-like [Acanthaster planci]
141	PrileiEVm016301t1	2.38305	0.000261585	0.0197312	3.65064	not in Diamond
142	PrileiEVm005916t1	0.968034	0.000291332	0.0217973	3.62289	QIJ96596.1 amyloid precursor protein [Lymnaea stagnalis]
143	PrileiEVm000308t1	2.42303	0.00031431	0.0233279	3.60321	AVD96942.1 cadherin-like protein-1, partial [Nilaparvata lugens]
144	PrileiEVm021550t1	1.48885	0.000347807	0.0255408	3.57681	not in Diamond
145	PrileiEVm013582t1	1.8226	0.000360732	0.0263506	3.56726	XP_036434135.1 multiple epidermal growth factor-like domains protein 9 [Colossoma macropomum]
146	PrileiEVm000845t1	1.55052	0.000372309	0.0270538	3.55897	XP_025104043.1 nesprin-1-like [Pomacea canaliculata]
147	PrileiEVm000160t1	1.75566	0.00042877	0.0308337	3.52171	not in Diamond
148	PrileiEVm005948t1	2.75675	0.00043125	0.0309319	3.52018	XP_023930069.1 calpain-A [Lingula anatina]
149	PrileiEVm001487t1	1.9662	0.000441088	0.031556	3.5142	AHX26697.1 myosin [Platynereis dumerilii]
150	PrileiEVm010114t1	2.54094	0.00048785	0.0347224	3.48734	XP_011420768.2 cytochrome P450 4V2 isoform X4 [Crassostrea gigas]
151	PrileiEVm018821t1	2.56315	0.000523475	0.0370679	3.46845	not in Diamond
152	PrileiEVm011264t1	2.69038	0.000545034	0.0384963	3.45759	XP_008247548.2 PREDICTED: translation initiation factor IF-2-like, partial [Oryctolagus cuniculus]
153	PrileiEVm029454t1	2.74833	0.000595669	0.0416611	3.43358	QIH29261.1 thrombospondin II, partial [Penaeus monodon]
154	PrileiEVm000256t1	3.21973	0.000595844	0.0416611	3.4335	XP_013416830.1 fibrillin-1 [Lingula anatina]
155	PrileiEVm001692t1	1.19319	0.000613855	0.0428126	3.42542	XP_025095341.1 26S proteasome non-ATPase regulatory subunit 10-like isoform X5 [Pomacea canaliculata]
156	PrileiEVm001594t1	2.55372	0.000620329	0.0430477	3.42257	not in Diamond
157	PrileiEVm001113t1	2.42108	0.000988946	0.0669021	3.29365	XP_025107783.1 plexin-B-like [Pomacea canaliculata]
158	PrileiEVm000142t1	2.90163	0.000990588	0.0669021	3.29319	XP_036813688.1 zonadhesin, like [Oncorhynchus mykiss]
159	PrileiEVm015496t1	2.81155	0.001074	0.0718363	3.27039	XP_019618406.1 PREDICTED: erythrocyte band 7 integral membrane protein-like isoform X4 [Branchiostoma belcheri]
160	PrileiEVm004973t1	2.50418	0.00107957	0.072035	3.26893	no informative hits: XP_009016604.1 hypothetical protein HELRODRAFT_191437 [Helobdella robusta]
161	PrileiEVm012542t1	2.38748	0.00123808	0.0818583	3.22996	not in Diamond
162	PrileiEVm012044t1	2.47436	0.00123864	0.0818583	3.22983	no informative hits: XP_009016604.1 hypothetical protein HELRODRAFT_191437 [Helobdella robusta]
163	PrileiEVm002907t1	2.45145	0.00124851	0.0819292	3.22756	XP_039251842.1 IgGFc-binding protein-like [Styela clava]
164	PrileiEVm003635t1	1.39927	0.00127543	0.0833745	3.22145	XP_013386578.1 alpha-actinin isoform X3 [Lingula anatina]
165	PrileiEVm005737t1	2.37553	0.00133225	0.0866056	3.20894	no informative hits: XP_009019504.1 hypothetical protein HELRODRAFT_188572 [Helobdella robusta]
166	PrileiEVm020043t1	1.34504	0.00148013	0.0953261	3.17855	XP_034232056.1 myosin regulatory light chain sqh [Thrips palmi]
167	PrileiEVm022887t1	1.7409	0.00149121	0.0958174	3.17639	not in Diamond
168	PrileiEVm021836t1	2.52334	0.0016537	0.104802	3.14626	not in Diamond
169	PrileiEVm014991t1	2.64296	0.00169505	0.106692	3.13904	no informative hits: PIO41068.1 hypothetical protein AB205_0183290 [Lithobates catesbeianus]
170	PrileiEVm005905t1	2.3178	0.00176229	0.110175	3.12762	not in Diamond
171	PrileiEVm007675t1	2.35151	0.00178942	0.11162	3.12312	XP_027047257.1 putative ammonium transporter 1 [Pocillopora damicornis]
172	PrileiEVm028460t1	2.36262	0.00179695	0.111788	3.12189	not in Diamond
173	PrileiEVm019026t1	2.00002	0.00180018	0.111788	3.12136	no informative hits: OPL21076.1 hypothetical protein AM593_09817, partial [Mytilus galloprovincialis]
174	PrileiEVm015290t1	2.60779	0.00183623	0.113606	3.11552	XP_013393391.1 alpha-tocopherol transfer protein-like isoform X1 [Lingula anatina]
175	PrileiEVm016090t1	2.07567	0.00189383	0.11682	3.1064	XP_022330857.1 tetraspanin-18-like [Crassostrea virginica]
176	PrileiEVm014885t1	2.4132	0.00197308	0.120902	3.09425	XP_011428674.2 methyltransferase-like protein 24 [Crassostrea gigas]
177	PrileiEVm002846t1	2.17051	0.002051	0.1254	3.08275	XP_022315351.1 hillarin-like [Crassostrea virginica]
178	PrileiEVm019398t1	1.03181	0.00217098	0.131864	3.06579	not in Diamond
179	PrileiEVm016055t1	2.83218	0.00223616	0.135527	3.05693	AUG84420.1 Numb [Platynereis dumerilii]
180	PrileiEVm012327t1	2.41208	0.00244725	0.146345	3.02979	SVE74025.1 EOG090X01AN [Daphnia barbata]
181	PrileiEVm010011t1	2.40837	0.00258293	0.153199	3.01345	XP_013404867.1 protein Star [Lingula anatina]
182	PrileiEVm016983t1	1.62017	0.00262456	0.155336	3.0086	XP_034714039.1 galectin-8-like [Etheostoma cragini]
183	PrileiEVm003822t1	2.54851	0.00287455	0.168337	2.98084	XP_013411705.1 proto-oncogene vav isoform X6 [Lingula anatina]
184	PrileiEVm013593t1	2.28518	0.00326627	0.188886	2.9415	XP_029838979.1 cathepsin L [Ixodes scapularis]
185	PrileiEVm004699t1	2.43143	0.0034091	0.196736	2.92822	no informative hits: ELU13891.1 hypothetical protein CAPTEDRAFT_224319 [Capitella teleta]
186	PrileiEVm013768t1	0.888345	0.00364493	0.209909	2.90736	XP_032999015.1 tribbles homolog 2 [Lacerta agilis]
187	PrileiEVm009945t1	1.26486	0.00381579	0.218358	2.893	XP_013388729.1 cyclic AMP-responsive element-binding protein 3-like protein 1 isoform X1 [Lingula anatina]
188	PrileiEVm019684t1	2.50655	0.00383675	0.218687	2.89128	no informative hits: XP_028517423.1 uncharacterized protein LOC114575902 [Exaiptasia diaphana]
189	PrileiEVm002517t1	0.594505	0.00435553	0.245235	2.85119	not in Diamond
190	PrileiEVm002240t1	2.83599	0.00450717	0.253259	2.8403	not in Diamond
191	PrileiEVm016409t1	1.61453	0.00470891	0.26406	2.8263	not in Diamond
192	PrileiEVm010327t1	2.5032	0.00483108	0.269821	2.81809	XP_022107426.1 ammonium transporter Rh type B-like isoform X5 [Acanthaster planci]
193	PrileiEVm024816t1	0.709514	0.00498107	0.276529	2.80826	not in Diamond
194	PrileiEVm021109t1	2.27458	0.00524485	0.290013	2.7916	XP_028406690.1 cornifelin homolog A-like [Dendronephthya gigantea]
195	PrileiEVm001198t1	1.31192	0.00528063	0.291411	2.7894	AUG84439.1 neurexin IV [Platynereis dumerilii]
196	PrileiEVm000979t1	2.49608	0.00534747	0.294514	2.78532	AUG84438.1 NaKATPase [Platynereis dumerilii]
197	PrileiEVm018585t1	2.63905	0.00568645	0.310107	2.76533	not in Diamond
198	PrileiEVm017936t1	2.47864	0.00590004	0.320496	2.75329	XP_015514877.1 PREDICTED: protein crumbs isoform X2 [Neodiprion lecontei]
199	PrileiEVm003796t1	1.94374	0.00608617	0.329961	2.7431	ALM30869.1 pax258, partial [Xipholeptos notoides]
200	PrileiEVm002633t1	2.49039	0.006458	0.346733	2.72357	XP_013405245.1 microtubule-actin cross-linking factor 1, isoforms 1/2/3/5-like [Lingula anatina]
201	PrileiEVm002674t1	2.14845	0.00650806	0.348747	2.72102	XP_034314424.1 interleukin-6 receptor subunit beta isoform X3 [Crassostrea gigas]
202	PrileiEVm016291t1	1.65103	0.00670312	0.35835	2.71124	XP_022182073.1 E3 SUMO-protein ligase KIAA1586-like [Myzus persicae]
203	PrileiEVm017368t1	2.44607	0.00680725	0.361984	2.70613	not in Diamond
204	PrileiEVm001138t1	2.44345	0.00710239	0.373386	2.69201	XP_007505013.1 PREDICTED: multidrug resistance protein 1 isoform X1 [Monodelphis domestica]
205	PrileiEVm003928t1	2.60769	0.00737751	0.387117	2.67931	XP_040205584.1 mucin-4-like isoform X21 [Rana temporaria]
206	PrileiEVm003591t1	1.47678	0.0076457	0.3994	2.66733	AUG84417.1 Dlg [Platynereis dumerilii]
207	PrileiEVm028273t1	0.764527	0.00765136	0.3994	2.66708	not in Diamond
208	PrileiEVm000187t1	2.40953	0.00769524	0.399614	2.66516	XP_029654099.2 collagen alpha-1(XIV) chain-like [Octopus sinensis]
209	PrileiEVm015713t1	2.4388	0.00841076	0.429165	2.63512	XP_004869758.1 membrane-spanning 4-domains subfamily A member 4A isoform X1 [Heterocephalus glaber]
210	PrileiEVm005908t1	2.25319	0.00854044	0.432601	2.62992	XP_039442603.1 fibrillin-1-like [Culex pipiens pallens]
211	PrileiEVm006037t1	2.96318	0.00868747	0.439247	2.62411	no informative hits: VDI63711.1 Hypothetical predicted protein, partial [Mytilus galloprovincialis]
212	PrileiEVm014124t1	1.99504	0.00875571	0.441893	2.62145	not in Diamond
213	PrileiEVm001459t1	1.16121	0.00939852	0.467956	2.59721	AUG84451.1 contactin [Platynereis dumerilii]
214	PrileiEVm015894t1	2.22694	0.00942386	0.467956	2.59628	not in Diamond
215	PrileiEVm002578t1	1.65402	0.00993794	0.490607	2.57798	XP_029633476.1 endosome/lysosome-associated apoptosis and autophagy regulator family member 2 isoform X2 [Octopus sinensis]
216	PrileiEVm015112t1	2.74687	0.0100168	0.4923	2.57525	no informative hits: XP_009016604.1 hypothetical protein HELRODRAFT_191437 [Helobdella robusta]
217	PrileiEVm003193t1	1.50041	0.0100205	0.4923	2.57512	no informative hits: XP_009010114.1 hypothetical protein HELRODRAFT_108901 [Helobdella robusta]
218	PrileiEVm000089t1	1.04862	0.0100853	0.494607	2.57289	XP_013416830.1 fibrillin-1 [Lingula anatina]
219	PrileiEVm008069t1	2.49377	0.0111908	0.539295	2.53668	VDI37828.1 dopamine beta-monooxygenase [Mytilus galloprovincialis]
220	PrileiEVm002569t1	0.367999	0.0114591	0.550747	2.52838	no informative hits: XP_009016604.1 hypothetical protein HELRODRAFT_191437 [Helobdella robusta]
221	PrileiEVm014998t1	2.57755	0.0114681	0.550747	2.5281	KAF7490757.1 Sodium/potassium-transporting ATPase subunit beta [Sarcoptes scabiei]
222	PrileiEVm000010t1	2.04922	0.0118163	0.566489	2.51758	AWP09999.1 putative rhamnose-binding lectin-like [Scophthalmus maximus]
223	PrileiEVm002081t1	1.15238	0.0120754	0.575928	2.50993	GBN39693.1 Gastrula zinc finger protein XlCGF57.1, partial [Araneus ventricosus]
224	PrileiEVm001484t1	2.3189	0.0120977	0.575999	2.50928	XP_007651951.2 receptor-type tyrosine-protein phosphatase kappa isoform X1 [Cricetulus griseus]
225	PrileiEVm000385t1	0.582568	0.0121962	0.579697	2.50642	KAG1682885.1 putative pyruvate-flavodoxin oxidoreductase [Nymphon striatum]
226	PrileiEVm002129t1	2.68272	0.0134097	0.628759	2.4727	XP_023225433.1 two pore calcium channel protein 1-like isoform X2 [Centruroides sculpturatus]
227	PrileiEVm000595t1	2.5832	0.0137481	0.638944	2.46378	XP_029640499.1 synaptotagmin-like protein 5 [Octopus sinensis]
228	PrileiEVm004161t1	2.06433	0.0139559	0.643501	2.4584	XP_013404302.1 von Willebrand factor A domain-containing protein 2 [Lingula anatina]
229	PrileiEVm000560t1	2.53774	0.0141111	0.649578	2.45442	XP_035658108.1 von Willebrand factor D and EGF domain-containing protein-like [Branchiostoma floridae]
230	PrileiEVm007325t1	1.6783	0.0145359	0.666921	2.44374	XP_033738045.1 microtubule-actin cross-linking factor 1, isoforms 1/2/3/5-like isoform X4 [Pecten maximus]
231	PrileiEVm005554t1	1.7605	0.0146994	0.672803	2.4397	XP_022333328.1 calpain-B-like isoform X22 [Crassostrea virginica]
232	PrileiEVm001705t1	2.12827	0.0152065	0.694097	2.42742	no informative hits: XP_009028232.1 hypothetical protein HELRODRAFT_180676 [Helobdella robusta]
233	PrileiEVm022115t1	2.26852	0.0152282	0.694097	2.42691	not in Diamond
234	PrileiEVm002622t1	2.42776	0.0158183	0.71981	2.41308	KAF6040751.1 MST1R [Bugula neritina]
235	PrileiEVm015901t1	2.45401	0.0159492	0.723397	2.41008	not in Diamond
236	PrileiEVm024881t1	2.00672	0.0160049	0.724735	2.4088	XP_013079083.1 PREDICTED: protein PLANT CADMIUM RESISTANCE 3-like [Biomphalaria glabrata]
237	PrileiEVm000619t1	1.1511	0.0161949	0.732147	2.40449	XP_025114651.1 CD109 antigen-like [Pomacea canaliculata]
238	PrileiEVm012891t1	1.60625	0.0165941	0.745337	2.39558	VDI72228.1 dystonin [Mytilus galloprovincialis]
239	PrileiEVm022746t1	1.88089	0.0177716	0.785514	2.37034	XP_032804594.1 DNA-directed RNA polymerase III subunit RPC3 isoform X4 [Petromyzon marinus]
240	PrileiEVm003586t1	2.40743	0.0187563	0.823792	2.35034	XP_022801092.1 von Willebrand factor D and EGF domain-containing protein-like [Stylophora pistillata]
241	PrileiEVm000389t1	1.04585	0.0201531	0.871354	2.32349	XP_013416830.1 fibrillin-1 [Lingula anatina]
242	PrileiEVm023389t1	2.00544	0.0211482	0.9086	2.30533	not in Diamond
243	PrileiEVm003509t1	2.09796	0.0213362	0.912558	2.30198	no informative hits: XP_028401659.1 uncharacterized protein LOC114524699 [Dendronephthya gigantea]
244	PrileiEVm015704t1	1.98465	0.0219771	0.93136	2.29076	not in Diamond
245	PrileiEVm025893t1	1.70119	0.0224989	0.949124	2.28184	not in Diamond
246	PrileiEVm003881t1	2.50352	0.0226214	0.952847	2.27977	not in Diamond
247	PrileiEVm000225t1	2.37042	0.0240561	1	2.25623	XP_035828416.1 collagen alpha-3(VI) chain-like [Aplysia californica]
248	PrileiEVm012652t1	2.6216	0.0243787	1	2.25111	XP_019621231.1 PREDICTED: beta-1,3-glucan-binding protein-like [Branchiostoma belcheri]
249	PrileiEVm033530t1	1.33307	0.0250352	1	2.24086	not in Diamond
250	PrileiEVm015723t1	1.63478	0.0252725	1	2.23721	XP_030646491.1 CD151 antigen-like [Chanos chanos]
251	PrileiEVm022169t1	2.2931	0.0256967	1	2.23076	not in Diamond
252	PrileiEVm028323t1	2.23793	0.0261157	1	2.22449	not in Diamond
253	PrileiEVm007088t1	1.69754	0.0265105	1	2.21865	XP_013406990.1 plastin-2 [Lingula anatina]
254	PrileiEVm000215t1	2.13058	0.0265642	1	2.21786	XP_025096653.1 myoferlin-like isoform X3 [Pomacea canaliculata]
255	PrileiEVm000161t1	1.76257	0.0275684	1	2.20337	ASM47588.1 myosin VIIa [Leptochiton asellus]
256	PrileiEVm007312t1	1.12472	0.0276378	1	2.20239	XP_006823251.1 PREDICTED: focal adhesion kinase 1-like [Saccoglossus kowalevskii]
257	PrileiEVm025996t1	0.520086	0.0285976	1	2.18899	not in Diamond
258	PrileiEVm013409t1	2.71797	0.0286157	1	2.18874	KAF6026949.1 KCNK16 [Bugula neritina]
259	PrileiEVm008816t1	2.90342	0.028705	1	2.18751	XP_025409827.1 tyrosine-protein kinase Src42A [Sipha flava]
260	PrileiEVm001022t1	1.45963	0.0289828	1	2.18372	XP_033106496.1 ankyrin repeat and SOCS box protein 13-like isoform X3 [Anneissia japonica]
261	PrileiEVm014096t1	2.25648	0.029195	1	2.18084	not in Diamond
262	PrileiEVm002838t1	2.5712	0.0297462	1	2.17345	no informative hits: XP_009016604.1 hypothetical protein HELRODRAFT_191437 [Helobdella robusta]
263	PrileiEVm020440t1	2.2807	0.0297637	1	2.17322	XP_019918515.1 universal stress protein YxiE isoform X3 [Crassostrea gigas]
264	PrileiEVm000131t1	2.69734	0.0297763	1	2.17305	no informative hits: XP_009028248.1 hypothetical protein HELRODRAFT_180695 [Helobdella robusta]
265	PrileiEVm003161t1	0.796792	0.0302031	1	2.16742	XP_012616809.1 B-cell lymphoma 3 protein isoform X2 [Microcebus murinus]
266	PrileiEVm006957t1	1.63448	0.0307817	1	2.15988	XP_027225002.1 dystonin-like [Penaeus vannamei]
267	PrileiEVm003244t1	1.33719	0.0309014	1	2.15834	XP_025105266.1 C-1-tetrahydrofolate synthase, cytoplasmic-like isoform X1 [Pomacea canaliculata]
268	PrileiEVm002452t1	1.15859	0.0312442	1	2.15395	AUG84438.1 NaKATPase [Platynereis dumerilii]
269	PrileiEVm015667t1	0.900662	0.0313821	1	2.15219	XP_022093191.1 syntaxin-like isoform X4 [Acanthaster planci]
270	PrileiEVm028436t1	1.97604	0.0314371	1	2.1515	not in Diamond
271	PrileiEVm020520t1	1.92016	0.031801	1	2.1469	not in Diamond
272	PrileiEVm001012t1	1.72912	0.0322584	1	2.14119	KII68048.1 Transposon Tf2-8 polyprotein [Thelohanellus kitauei]
273	PrileiEVm013545t1	1.24245	0.0323062	1	2.1406	XP_013414770.1 synapse-associated protein 1 isoform X3 [Lingula anatina]
274	PrileiEVm017555t1	2.23605	0.0324943	1	2.13828	not in Diamond
275	PrileiEVm015503t1	2.28199	0.032692	1	2.13585	XP_013420358.1 membrane-spanning 4-domains subfamily A member 4A isoform X3 [Lingula anatina]
276	PrileiEVm000851t1	0.985038	0.0327381	1	2.13528	XP_019847922.1 neurabin-1 [Bactrocera dorsalis]
277	PrileiEVm020878t1	1.17419	0.0336431	1	2.12432	not in Diamond
278	PrileiEVm021762t1	2.32132	0.0339803	1	2.12031	not in Diamond
279	PrileiEVm016933t1	2.26328	0.0340135	1	2.11991	not in Diamond
280	PrileiEVm016871t1	2.25231	0.0349806	1	2.10858	not in Diamond
281	PrileiEVm001286t1	2.22437	0.0351384	1	2.10676	XP_006815422.1 PREDICTED: acid-sensing ion channel 3-like [Saccoglossus kowalevskii]
282	PrileiEVm012408t1	1.72625	0.0359409	1	2.09759	no informative hits: XP_009031976.1 hypothetical protein HELRODRAFT_91254 [Helobdella robusta]
283	PrileiEVm018787t1	2.26344	0.0364485	1	2.09189	not in Diamond
284	PrileiEVm000203t1	2.02253	0.0382874	1	2.07176	OWF45097.1 Collagen alpha-4(VI) chain [Mizuhopecten yessoensis]
285	PrileiEVm003628t1	2.38615	0.0387023	1	2.06734	not in Diamond
286	PrileiEVm017751t1	3.0044	0.0395499	1	2.05842	XP_030837198.1 putative defense protein 3 [Strongylocentrotus purpuratus]
287	PrileiEVm014409t1	1.54296	0.0414343	1	2.03916	not in Diamond
288	PrileiEVm002322t1	2.8451	0.0419315	1	2.0342	XP_012868307.1 PREDICTED: chymotrypsinogen B [Dipodomys ordii]
289	PrileiEVm015241t1	2.23935	0.0423304	1	2.03026	XP_034305848.1 LHFPL tetraspan subfamily member 3 protein-like [Crassostrea gigas]
290	PrileiEVm004753t1	2.71533	0.0425924	1	2.02768	XP_037344060.1 1-phosphatidylinositol 4,5-bisphosphate phosphodiesterase delta-4 isoform X1 [Pungitius pungitius]
291	PrileiEVm019758t1	2.49511	0.0429563	1	2.02413	XP_035004349.1 transmembrane protein 272-like [Hippoglossus stenolepis]
292	PrileiEVm007175t1	1.86754	0.0432638	1	2.02115	no informative hits: ELT94223.1 hypothetical protein CAPTEDRAFT_21848 [Capitella teleta]
293	PrileiEVm001541t1	2.51599	0.04353	1	2.01859	XP_022312034.1 perlucin-like protein [Crassostrea virginica]
294	PrileiEVm010064t1	1.9597	0.0435464	1	2.01843	not in Diamond
295	PrileiEVm007243t1	2.58685	0.0455324	1	1.9997	XP_025107893.1 LOW QUALITY PROTEIN: glycine-rich domain-containing protein 1-like [Pomacea canaliculata]
296	PrileiEVm001275t1	2.48629	0.0456315	1	1.99879	VDI74615.1 collagen, type VI, alpha [Mytilus galloprovincialis]
297	PrileiEVm000344t1	1.33095	0.0457467	1	1.99772	XP_013411172.1 ATP-binding cassette sub-family A member 3 isoform X2 [Lingula anatina]
298	PrileiEVm000641t1	2.23478	0.0469035	1	1.98717	XP_021350239.1 brain-specific angiogenesis inhibitor 1-like [Mizuhopecten yessoensis]
299	PrileiEVm013287t1	2.42173	0.047282	1	1.98377	PIK34727.1 putative enolase-phosphatase E1 isoform X2 [Apostichopus japonicus]
300	PrileiEVm019372t1	1.25648	0.0480387	1	1.97703	XP_022243283.1 neurocalcin homolog [Limulus polyphemus]
301	PrileiEVm006202t1	2.31391	0.0481113	1	1.97638	XP_013397450.1 ATP-binding cassette sub-family G member 2 [Lingula anatina]
302	PrileiEVm019836t1	1.08449	0.0495667	1	1.96368	XP_013388478.1 calmodulin-like protein 3 [Lingula anatina]

## Sheet: Cluster 1
	names	logfoldchanges	pvals	pvals_adj	scores	diamond
0	PrileiEVm005455t1	3.56033	0	0	62.9318	QSV39512.1 HSP83 [Whitmania pigra]
1	PrileiEVm011152t1	2.74049	0	0	53.3681	AOR07117.1 elongation factor 1-alpha [Mesenchytraeus cf. gelidus SL-2017]
2	PrileiEVm023936t1	5.65254	0	0	52.4919	P19374.2 RecName: Full=Histone H2B [Platynereis dumerilii]
3	PrileiEVm023763t1	2.05132	0	0	51.4694	DAA15235.1 TPA: AC1147-like [Bos taurus]
4	PrileiEVm018776t1	3.79009	0	0	50.4847	XP_022325560.1 high mobility group-T protein-like [Crassostrea virginica]
5	PrileiEVm030296t1	4.79691	0	0	50.0462	not in Diamond
6	PrileiEVm018623t1	4.77517	0	0	46.8306	XP_025086175.1 high mobility group-T protein-like [Pomacea canaliculata]
7	PrileiEVm022498t1	5.65744	0	0	45.2817	OWK59370.1 histone H3 [Lonchura striata domestica]
8	PrileiEVm033338t1	2.42659	0	0	38.328	not in Diamond
9	PrileiEVm011943t1	2.37931	0	0	37.6842	XP_013782153.1 elongation factor 1-gamma-like [Limulus polyphemus]
10	PrileiEVm011181t1	2.05767	8.92887e-286	2.25316e-282	36.1258	RTG80459.1 tubulin alpha, partial [Schistosoma bovis]
11	PrileiEVm009339t1	2.98942	4.02426e-276	9.30878e-273	35.5056	XP_013398714.2 nucleolin-like [Lingula anatina]
12	PrileiEVm009248t1	3.19965	4.36569e-270	9.32176e-267	35.1124	XP_013390767.1 nucleolar protein 56-like [Lingula anatina]
13	PrileiEVm006822t1	2.06398	8.41744e-267	1.66894e-263	34.8964	ARU12134.1 78 kDa glucose-regulated protein, partial [Conus frigidus]
14	PrileiEVm016326t1	2.29625	3.03293e-257	5.61254e-254	34.2606	XP_021341864.1 40S ribosomal protein S2 [Mizuhopecten yessoensis]
15	PrileiEVm010969t1	2.73819	2.45318e-232	4.25597e-229	32.5451	XP_035829694.1 heterogeneous nuclear ribonucleoprotein K isoform X7 [Aplysia californica]
16	PrileiEVm004104t1	1.97313	1.57109e-223	2.56532e-220	31.9166	QBB01948.1 putative translation elongation factor 2, partial [Cotesia chilonis]
17	PrileiEVm001518t1	2.41707	1.43888e-211	2.21892e-208	31.0425	XP_013378702.1 eukaryotic translation initiation factor 3 subunit A [Lingula anatina]
18	PrileiEVm013308t1	2.37624	3.12967e-204	4.57228e-201	30.494	XP_019760537.1 PREDICTED: plasminogen activator inhibitor 1 RNA-binding protein-like isoform X6 [Dendroctonus ponderosae]
19	PrileiEVm017191t1	3.28443	1.84578e-203	2.56176e-200	30.4358	XP_014774568.1 PREDICTED: protein SET-like [Octopus bimaculoides]
20	PrileiEVm011779t1	3.08127	3.98503e-200	5.26745e-197	30.1828	XP_040262179.1 tubulin beta-4B chain [Bufo bufo]
21	PrileiEVm012998t1	1.98847	1.74004e-195	2.19546e-192	29.8271	XP_018330254.1 60S ribosomal protein L3 [Agrilus planipennis]
22	PrileiEVm017227t1	2.17012	8.7461e-194	1.05554e-190	29.6956	XP_023220310.1 heterogeneous nuclear ribonucleoprotein D-like isoform X2 [Centruroides sculpturatus]
23	PrileiEVm004841t1	2.81775	2.61622e-178	3.02588e-175	28.4718	XP_013398714.2 nucleolin-like [Lingula anatina]
24	PrileiEVm025051t1	3.36915	7.50987e-160	8.33836e-157	26.9398	not in Diamond
25	PrileiEVm015388t1	3.11766	1.96944e-158	2.1026e-155	26.8184	NP_998167.1 rRNA 2'-O-methyltransferase fibrillarin [Danio rerio]
26	PrileiEVm015916t1	1.9042	1.40216e-153	1.44152e-150	26.3991	A3RLT6.1 RecName: Full=40S ribosomal protein SA [Pinctada fucata]
27	PrileiEVm020495t1	2.2179	2.99935e-152	2.97342e-149	26.283	ACU83230.1 cyclophilin A isoform 2 [Ruditapes philippinarum]
28	PrileiEVm012737t1	1.91103	2.73721e-151	2.61998e-148	26.1989	P49165.1 RecName: Full=60S ribosomal protein L4; AltName: Full=L1 [Urechis caupo]
29	PrileiEVm001767t1	3.63804	1.13552e-135	1.01676e-132	24.7905	AUG84411.1 L(2)gl [Platynereis dumerilii]
30	PrileiEVm007098t1	1.49077	2.33916e-135	2.02907e-132	24.7614	not in Diamond
31	PrileiEVm000538t1	3.68396	2.12722e-131	1.78931e-128	24.3911	VDI54966.1 DNA topoisomerase II [Mytilus galloprovincialis]
32	PrileiEVm008908t1	1.59053	4.72874e-130	3.8606e-127	24.2638	no informative hits: ELU16848.1 hypothetical protein CAPTEDRAFT_218761 [Capitella teleta]
33	PrileiEVm015869t1	1.70757	4.69192e-129	3.7211e-126	24.1692	KAF8771215.1 60S ribosomal protein L5 like protein [Argiope bruennichi]
34	PrileiEVm013088t1	2.7969	5.08267e-124	3.91902e-121	23.6855	XP_013391205.1 proliferation-associated protein 2G4 [Lingula anatina]
35	PrileiEVm023594t1	3.46156	2.35117e-120	1.76389e-117	23.3272	not in Diamond
36	PrileiEVm015415t1	1.89742	2.20727e-116	1.61235e-113	22.9324	ACQ83470.1 receptor of activated protein kinase C [Platynereis dumerilii]
37	PrileiEVm031563t1	2.16339	2.70508e-111	1.92532e-108	22.4167	not in Diamond
38	PrileiEVm007104t1	1.56955	2.23809e-110	1.55312e-107	22.3224	XP_022345813.1 polyadenylate-binding protein 4-like [Crassostrea virginica]
39	PrileiEVm000537t1	2.56641	2.51804e-107	1.70477e-104	22.0061	XP_023931354.1 peptidyl-prolyl cis-trans isomerase G [Lingula anatina]
40	PrileiEVm009984t1	3.66952	3.94718e-107	2.60871e-104	21.9857	XP_013417083.1 protein DEK [Lingula anatina]
41	PrileiEVm017056t1	1.82607	3.80841e-104	2.45846e-101	21.6715	ABO26687.1 ribosomal protein l [Haliotis discus discus]
42	PrileiEVm008329t1	2.83904	9.31455e-103	5.87621e-100	21.5238	XP_013398376.1 nucleolin [Lingula anatina]
43	PrileiEVm018700t1	2.91391	7.38708e-98	4.55668e-95	20.9943	XP_032785556.1 acidic leucine-rich nuclear phosphoprotein 32 family member A-like [Daphnia magna]
44	PrileiEVm017335t1	1.73712	1.07992e-91	6.51659e-89	20.3086	XP_023215567.1 40S ribosomal protein S6-like [Centruroides sculpturatus]
45	PrileiEVm022063t1	1.59524	1.46668e-89	8.66217e-87	20.0659	AIU94803.1 40S ribosomal protein [Phragmatopoma lapidosa]
46	PrileiEVm017162t1	2.60866	6.719e-89	3.88554e-86	19.9901	XP_007426723.1 GTP-binding nuclear protein Ran [Python bivittatus]
47	PrileiEVm019237t1	1.84879	1.50215e-84	8.5095e-82	19.484	not in Diamond
48	PrileiEVm018164t1	2.39656	1.00463e-78	5.57731e-76	18.7849	XP_013383059.1 heterogeneous nuclear ribonucleoprotein D-like-A [Lingula anatina]
49	PrileiEVm000090t1	1.27986	1.13275e-75	6.16527e-73	18.408	XP_033762952.1 spectrin alpha chain-like isoform X7 [Pecten maximus]
50	PrileiEVm016843t1	1.46669	2.49494e-75	1.33182e-72	18.3652	XP_013395677.1 60S ribosomal protein L7a [Lingula anatina]
51	PrileiEVm003909t1	2.43949	4.04928e-75	2.12075e-72	18.3389	XP_013412002.1 cold shock domain-containing protein E1 [Lingula anatina]
52	PrileiEVm009377t1	2.87207	1.2692e-74	6.52418e-72	18.2767	XP_022328369.1 nucleolar protein 58-like [Crassostrea virginica]
53	PrileiEVm015708t1	1.26553	1.54248e-70	7.64575e-68	17.7562	XP_022317087.1 ADP,ATP carrier protein 3, mitochondrial-like [Crassostrea virginica]
54	PrileiEVm020423t1	1.74803	6.65164e-69	3.23923e-66	17.5436	XP_038052963.1 60S ribosomal protein L12-like [Patiria miniata]
55	PrileiEVm006297t1	2.0509	2.0688e-68	9.90098e-66	17.4791	XP_005093070.1 far upstream element-binding protein 2 isoform X3 [Aplysia californica]
56	PrileiEVm025591t1	1.46153	5.28574e-66	2.48681e-63	17.1601	ABW90372.1 putative ribosomal protein P1 [Sipunculus nudus]
57	PrileiEVm001391t1	4.49243	8.03026e-66	3.71507e-63	17.1358	XP_021369233.1 structural maintenance of chromosomes protein 4-like [Mizuhopecten yessoensis]
58	PrileiEVm002561t1	2.87265	6.72594e-65	3.06063e-62	17.0117	XP_036364112.1 SWI/SNF-related matrix-associated actin-dependent regulator of chromatin subfamily A member 5 isoform X9 [Octopus sinensis]
59	PrileiEVm001653t1	2.74884	1.71907e-64	7.69643e-62	16.9566	XP_021378529.1 structural maintenance of chromosomes protein 3-like [Mizuhopecten yessoensis]
60	PrileiEVm023943t1	1.59096	2.44057e-63	1.07532e-60	16.8	AIU94820.1 60S ribosomal protein [Phragmatopoma lapidosa]
61	PrileiEVm018695t1	1.2176	1.01323e-62	4.39458e-60	16.7153	ABZ04260.1 ribosomal protein rps8 [Lineus viridis]
62	PrileiEVm013170t1	2.00551	1.69105e-61	7.22157e-59	16.5467	XP_013414381.1 nucleosome assembly protein 1-like 1 isoform X3 [Lingula anatina]
63	PrileiEVm007618t1	2.58814	4.63921e-61	1.95114e-58	16.4858	AEP27819.1 Hau-lamin2 [Helobdella sp. Austin]
64	PrileiEVm027625t1	2.80782	2.77489e-60	1.14963e-57	16.3774	not in Diamond
65	PrileiEVm002356t1	2.95396	3.07099e-60	1.2536e-57	16.3712	XP_033754928.1 FACT complex subunit SPT16-like [Pecten maximus]
66	PrileiEVm025587t1	1.49869	4.68649e-60	1.88533e-57	16.3455	XP_035776336.1 60S acidic ribosomal protein P2-like [Anopheles albimanus]
67	PrileiEVm020386t1	1.31884	3.0057e-59	1.19189e-56	16.2318	XP_013418002.1 60S ribosomal protein L23 [Lingula anatina]
68	PrileiEVm005909t1	2.39767	6.75177e-58	2.63966e-55	16.0397	XP_025097640.1 eukaryotic translation initiation factor 3 subunit B-like [Pomacea canaliculata]
69	PrileiEVm019580t1	1.48095	1.7612e-57	6.78992e-55	15.98	AIU94837.1 60S ribosomal protein [Phragmatopoma lapidosa]
70	PrileiEVm026000t1	2.63497	2.8383e-57	1.07925e-54	15.9502	AEP27819.1 Hau-lamin2 [Helobdella sp. Austin]
71	PrileiEVm018703t1	2.7568	1.93655e-56	7.26417e-54	15.8299	NP_001248345.1 histone 1o [Aplysia californica]
72	PrileiEVm015340t1	1.74633	1.23695e-55	4.57803e-53	15.7128	XP_015601787.1 60S acidic ribosomal protein P0 [Cephus cinctus]
73	PrileiEVm019073t1	1.421	6.51855e-55	2.38082e-52	15.607	ACD65170.1 putative 60S ribosomal protein RPL19 [Phoronis muelleri]
74	PrileiEVm011919t1	1.91053	2.9633e-54	1.06825e-51	15.5101	XP_014772558.1 PREDICTED: 26S protease regulatory subunit 4 [Octopus bimaculoides]
75	PrileiEVm003266t1	2.37473	3.8702e-54	1.37729e-51	15.493	XP_013399926.1 eukaryotic translation initiation factor 3 subunit C isoform X3 [Lingula anatina]
76	PrileiEVm000070t1	4.60672	1.48998e-53	5.2353e-51	15.4061	XP_035669195.1 centromere-associated protein E-like, partial [Branchiostoma floridae]
77	PrileiEVm021382t1	3.3597	2.6981e-53	9.36173e-51	15.3676	XP_011556940.1 histone H2A.V [Plutella xylostella]
78	PrileiEVm000603t1	4.72571	1.55497e-52	5.32874e-50	15.2537	KAF7239236.1 Proliferation marker protein Ki-67, partial [Varanus komodoensis]
79	PrileiEVm002170t1	2.52511	4.43178e-52	1.50021e-49	15.1852	XP_014789339.1 PREDICTED: heterogeneous nuclear ribonucleoprotein U-like protein 1 isoform X3 [Octopus bimaculoides]
80	PrileiEVm019654t1	1.36403	3.72743e-51	1.24658e-48	15.0449	ABW23171.1 ribosomal protein rpl17 [Arenicola marina]
81	PrileiEVm024737t1	2.45157	8.09588e-51	2.6753e-48	14.9935	not in Diamond
82	PrileiEVm027138t1	2.34956	1.02589e-50	3.35019e-48	14.9778	not in Diamond
83	PrileiEVm001524t1	1.96212	3.57211e-49	1.15296e-46	14.7399	XP_011423016.2 eukaryotic translation initiation factor 5B [Crassostrea gigas]
84	PrileiEVm017892t1	1.37154	5.46306e-49	1.74303e-46	14.7112	XP_011438315.1 60S ribosomal protein L6 [Crassostrea gigas]
85	PrileiEVm001928t1	1.81924	1.98482e-48	6.26074e-46	14.6236	XP_029640094.1 transcription elongation regulator 1 isoform X4 [Octopus sinensis]
86	PrileiEVm003521t1	3.46096	7.34385e-48	2.29046e-45	14.5343	XP_022301448.1 DNA replication licensing factor mcm2-like [Crassostrea virginica]
87	PrileiEVm011492t1	1.81157	9.6932e-48	2.9896e-45	14.5153	XP_013779140.1 eukaryotic initiation factor 4A-I-like [Limulus polyphemus]
88	PrileiEVm018532t1	1.39183	1.92874e-47	5.88328e-45	14.468	XP_013387067.1 60S ribosomal protein L13-like [Lingula anatina]
89	PrileiEVm021808t1	4.0651	6.12725e-47	1.8487e-44	14.3883	XP_002741276.1 PREDICTED: histone H2AX-like [Saccoglossus kowalevskii]
90	PrileiEVm019909t1	1.54082	1.86023e-46	5.55229e-44	14.3113	ABW23173.1 ribosomal protein rpl18a [Arenicola marina]
91	PrileiEVm022578t1	1.34647	2.45812e-46	7.25877e-44	14.2919	AHI62785.1 ribosomal protein L32 [Cerebratulus lacteus]
92	PrileiEVm018082t1	1.54828	7.67643e-46	2.24297e-43	14.2124	ABZ04235.1 ribosomal protein rpl23a, partial [Lineus viridis]
93	PrileiEVm019226t1	1.49209	2.28405e-45	6.60424e-43	14.1358	AFJ91757.1 ribosomal protein S7 [Ostrea edulis]
94	PrileiEVm016631t1	1.43162	2.67595e-45	7.65764e-43	14.1247	ABW23138.1 ribosomal protein rps4, partial [Arenicola marina]
95	PrileiEVm025393t1	1.41174	2.11246e-44	5.98343e-42	13.9784	ABW23187.1 ribosomal protein rpl34 [Arenicola marina]
96	PrileiEVm025662t1	1.84586	4.38402e-44	1.22921e-41	13.9263	not in Diamond
97	PrileiEVm000110t1	2.20365	1.51136e-43	4.19522e-41	13.8376	XP_029652910.1 pre-mRNA-processing-splicing factor 8 [Octopus sinensis]
98	PrileiEVm009012t1	2.87949	2.27394e-43	6.2495e-41	13.8082	XP_013418158.1 H/ACA ribonucleoprotein complex subunit 4 isoform X1 [Lingula anatina]
99	PrileiEVm008284t1	2.42951	2.47922e-43	6.74687e-41	13.802	NP_001298236.1 60 kDa heat shock protein, mitochondrial-like [Biomphalaria glabrata]
100	PrileiEVm011781t1	3.48891	3.66979e-43	9.8899e-41	13.7737	XP_021372091.1 tubulin beta chain [Mizuhopecten yessoensis]
101	PrileiEVm009895t1	3.53621	3.97306e-43	1.06042e-40	13.768	XP_022293134.1 importin subunit alpha-1-like [Crassostrea virginica]
102	PrileiEVm016894t1	1.36723	6.02131e-43	1.59181e-40	13.7379	XP_013403608.1 40S ribosomal protein S3a [Lingula anatina]
103	PrileiEVm019442t1	2.69604	8.1539e-43	2.13525e-40	13.7159	XP_014776437.1 PREDICTED: chromobox protein homolog 1-like isoform X2 [Octopus bimaculoides]
104	PrileiEVm002761t1	3.06355	2.17864e-42	5.5995e-40	13.6444	XP_011432505.2 tyrosine-protein kinase BAZ1B isoform X4 [Crassostrea gigas]
105	PrileiEVm026221t1	1.45295	6.47226e-42	1.64823e-39	13.5648	ABY62742.1 ribosomal protein S23e [Artemia franciscana]
106	PrileiEVm018800t1	1.54048	1.02061e-41	2.57546e-39	13.5314	XP_017772398.1 PREDICTED: 40S ribosomal protein S5 [Nicrophorus vespilloides]
107	PrileiEVm024088t1	1.30251	1.2697e-41	3.17517e-39	13.5153	ABW23230.1 ribosomal protein rpl31 [Eurythoe complanata]
108	PrileiEVm018874t1	1.2551	1.28709e-41	3.18991e-39	13.5143	AIU94816.1 40S ribosomal protein [Phragmatopoma lapidosa]
109	PrileiEVm022798t1	1.46378	3.7819e-41	9.2901e-39	13.4348	XP_025114454.1 40S ribosomal protein S24-like [Pomacea canaliculata]
110	PrileiEVm017624t1	3.54636	4.43739e-41	1.08047e-38	13.4229	XP_015909010.1 acidic leucine-rich nuclear phosphoprotein 32 family member B [Parasteatoda tepidariorum]
111	PrileiEVm018466t1	1.29418	1.05973e-40	2.55791e-38	13.3583	ABW23216.1 ribosomal protein rpl10 [Eurythoe complanata]
112	PrileiEVm020199t1	1.56089	4.67347e-40	1.11833e-37	13.2474	O18477.1 RecName: Full=Translationally-controlled tumor protein homolog; Short=TCTP [Lumbricus rubellus]
113	PrileiEVm000170t1	2.48904	6.81322e-40	1.61642e-37	13.219	XP_014773776.1 PREDICTED: chromodomain-helicase-DNA-binding protein 4-like isoform X6 [Octopus bimaculoides]
114	PrileiEVm000228t1	2.13016	2.59285e-39	6.09935e-37	13.1181	XP_013407639.1 chromodomain-helicase-DNA-binding protein 4 isoform X7 [Lingula anatina]
115	PrileiEVm019289t1	1.30415	2.79154e-39	6.51157e-37	13.1125	AHB33642.1 40S ribosomal protein S9 [Platynereis dumerilii]
116	PrileiEVm017466t1	2.38472	5.36047e-39	1.23997e-36	13.063	VDI79022.1 template-activating factor I [Mytilus galloprovincialis]
117	PrileiEVm007872t1	3.78487	7.1442e-39	1.63891e-36	13.0411	XP_013389228.1 delta(14)-sterol reductase isoform X3 [Lingula anatina]
118	PrileiEVm020533t1	1.35622	1.87562e-38	4.23281e-36	12.9673	AAX48861.1 L27a [Suberites domuncula]
119	PrileiEVm021370t1	1.3498	1.06899e-37	2.355e-35	12.8332	XP_029193214.1 40S ribosomal protein S17-like [Acropora millepora]
120	PrileiEVm018401t1	1.51794	1.20532e-37	2.63443e-35	12.8239	XP_011346770.1 60S ribosomal protein L10a [Ooceraea biroi]
121	PrileiEVm013721t1	0.848906	1.85669e-37	4.0264e-35	12.7903	XP_031472165.1 actin, cytoplasmic type 5 isoform X1 [Phasianus colchicus]
122	PrileiEVm020712t1	1.346	3.15777e-37	6.79484e-35	12.749	ABW23224.1 ribosomal protein rpl21 [Eurythoe complanata]
123	PrileiEVm017539t1	1.40141	3.24304e-37	6.92465e-35	12.7469	AIU94828.1 60S ribosomal protein [Phragmatopoma lapidosa]
124	PrileiEVm021566t1	1.37887	6.18622e-37	1.31082e-34	12.6965	XP_033751742.1 40S ribosomal protein S16 [Pecten maximus]
125	PrileiEVm021310t1	1.56667	1.71033e-36	3.59661e-34	12.6166	XP_014703348.1 PREDICTED: 40S ribosomal protein S13 [Equus asinus]
126	PrileiEVm002878t1	2.16398	6.78963e-36	1.41704e-33	12.5075	no informative hits: XP_009010851.1 hypothetical protein HELRODRAFT_167085 [Helobdella robusta]
127	PrileiEVm021306t1	1.29252	4.62025e-35	9.5708e-33	12.3543	XP_033750701.1 40S ribosomal protein S15-like [Pecten maximus]
128	PrileiEVm021042t1	2.65333	9.87623e-35	2.0307e-32	12.293	XP_037916185.1 small nuclear ribonucleoprotein Sm D3 [Hermetia illucens]
129	PrileiEVm019422t1	1.2714	2.78222e-34	5.67859e-32	12.209	AIU94840.1 60S ribosomal protein [Phragmatopoma lapidosa]
130	PrileiEVm018836t1	1.42079	3.59915e-34	7.29236e-32	12.1881	XP_021340663.1 60S ribosomal protein L15-like [Mizuhopecten yessoensis]
131	PrileiEVm017297t1	2.06356	6.48346e-34	1.30411e-31	12.14	XP_014253836.1 SWI/SNF-related matrix-associated actin-dependent regulator of chromatin subfamily E member 1-like [Cimex lectularius]
132	PrileiEVm009558t1	4.71502	6.78581e-33	1.35511e-30	11.9463	not in Diamond
133	PrileiEVm015203t1	2.36591	7.78592e-33	1.54373e-30	11.9349	XP_007895936.1 PREDICTED: heterogeneous nuclear ribonucleoprotein A/B-like isoform X3 [Callorhinchus milii]
134	PrileiEVm001462t1	2.24804	1.16997e-32	2.30326e-30	11.901	XP_014770683.1 PREDICTED: structural maintenance of chromosomes protein 1A-like [Octopus bimaculoides]
135	PrileiEVm014167t1	1.44042	1.28738e-32	2.51656e-30	11.893	CAC5404216.1 SLC25A3 [Mytilus coruscus]
136	PrileiEVm022478t1	1.34988	1.58436e-32	3.07544e-30	11.8756	XP_035825703.1 60S ribosomal protein L27 isoform X3 [Aplysia californica]
137	PrileiEVm000058t1	2.45672	1.64366e-32	3.16839e-30	11.8726	XP_013390064.1 nucleoprotein TPR [Lingula anatina]
138	PrileiEVm015572t1	1.32216	1.94096e-32	3.71567e-30	11.8586	XP_022341990.1 Y-box factor homolog [Crassostrea virginica]
139	PrileiEVm013330t1	2.42615	4.89393e-32	9.2412e-30	11.7809	XP_025096285.1 lupus La protein homolog [Pomacea canaliculata]
140	PrileiEVm020976t1	1.11118	2.17473e-31	4.07879e-29	11.6546	XP_013381503.1 ubiquitin-40S ribosomal protein S27a [Lingula anatina]
141	PrileiEVm012870t1	2.88951	2.39648e-31	4.46454e-29	11.6463	AUG84440.1 neuroglian [Platynereis dumerilii]
142	PrileiEVm027091t1	1.15012	2.83706e-31	5.25007e-29	11.6319	ABX44840.1 putative 60S ribosomal protein RPL36A [Flustra foliacea]
143	PrileiEVm006676t1	2.33185	4.13661e-31	7.60423e-29	11.5997	XP_013392728.1 splicing factor 3B subunit 2-like [Lingula anatina]
144	PrileiEVm016964t1	1.56604	4.95104e-31	9.0415e-29	11.5843	XP_028134210.1 14-3-3 protein epsilon [Diabrotica virgifera virgifera]
145	PrileiEVm006945t1	1.91405	6.64622e-31	1.20068e-28	11.559	XP_014667969.1 PREDICTED: heterogeneous nuclear ribonucleoprotein R-like isoform X1 [Priapulus caudatus]
146	PrileiEVm000181t1	2.65376	6.74376e-31	1.2077e-28	11.5578	XP_013403400.1 U5 small nuclear ribonucleoprotein 200 kDa helicase [Lingula anatina]
147	PrileiEVm021373t1	1.08926	7.65003e-31	1.36121e-28	11.5469	ABZ04265.1 ribosomal protein rps14 [Lineus viridis]
148	PrileiEVm011376t1	2.12482	2.09308e-30	3.70062e-28	11.4601	XP_006007929.1 PREDICTED: heterogeneous nuclear ribonucleoprotein H [Latimeria chalumnae]
149	PrileiEVm009845t1	0.774467	9.64387e-30	1.68361e-27	11.327	XP_013412034.1 MAP kinase-interacting serine/threonine-protein kinase 1 isoform X3 [Lingula anatina]
150	PrileiEVm015359t1	1.99318	1.05474e-29	1.82985e-27	11.3192	XP_037283983.1 eukaryotic translation initiation factor 2 subunit 2-like isoform X4 [Rhipicephalus microplus]
151	PrileiEVm018322t1	2.34243	1.16182e-29	2.00309e-27	11.3107	XP_022329315.1 nascent polypeptide-associated complex subunit alpha-like [Crassostrea virginica]
152	PrileiEVm017128t1	3.08032	1.19709e-29	2.05117e-27	11.3081	KFM61959.1 Acidic leucine-rich nuclear phosphoprotein 32 family member A, partial [Stegodyphus mimosarum]
153	PrileiEVm020331t1	1.78062	1.35103e-28	2.2867e-26	11.0934	XP_013412907.1 eukaryotic translation initiation factor 5A-1 [Lingula anatina]
154	PrileiEVm003165t1	1.93782	2.09044e-28	3.51675e-26	11.0543	XP_013398679.1 serine/arginine repetitive matrix protein 1 isoform X1 [Lingula anatina]
155	PrileiEVm019770t1	1.26646	2.26805e-28	3.79257e-26	11.0469	CAL69114.1 TPA: putative 40S ribosomal protein S25 isoform 1 [Spadella cephaloptera]
156	PrileiEVm020531t1	1.19015	5.72444e-28	9.45827e-26	10.9635	ABW23170.1 ribosomal protein rpl14, partial [Arenicola marina]
157	PrileiEVm012329t1	1.80044	6.81087e-28	1.11867e-25	10.9478	XP_033731984.1 spliceosome RNA helicase DDX39B [Pecten maximus]
158	PrileiEVm012897t1	3.95396	2.1593e-27	3.52576e-25	10.8427	KAF0287717.1 Ribonucleoside-diphosphate reductase subunit M2 [Amphibalanus amphitrite]
159	PrileiEVm003765t1	1.8417	5.49563e-27	8.92092e-25	10.757	XP_022084748.1 la-related protein 1-like isoform X3 [Acanthaster planci]
160	PrileiEVm023290t1	1.70871	5.56423e-27	8.97976e-25	10.7558	XP_022345813.1 polyadenylate-binding protein 4-like [Crassostrea virginica]
161	PrileiEVm019423t1	1.36716	9.30551e-27	1.49308e-24	10.7083	XP_023235652.1 60S ribosomal protein L18-like [Centruroides sculpturatus]
162	PrileiEVm022135t1	1.30851	2.15975e-26	3.42574e-24	10.6301	AAX11340.1 ribosomal protein L28 [Haliotis asinina]
163	PrileiEVm000029t1	1.43137	2.79224e-26	4.40381e-24	10.6061	XP_025111997.1 protein PRRC2A-like isoform X6 [Pomacea canaliculata]
164	PrileiEVm017696t1	1.22662	3.81661e-26	5.97527e-24	10.5768	ALS05163.1 40S ribosomal protein S3 [Paracalanus parvus]
165	PrileiEVm021890t1	1.39224	3.83168e-26	5.97527e-24	10.5765	ABW23225.1 ribosomal protein rpl26 [Eurythoe complanata]
166	PrileiEVm003793t1	2.28944	6.87069e-26	1.06546e-23	10.5216	AUS83919.1 heat Shock Protein 70KDa cognate 4 [Eisenia fetida]
167	PrileiEVm003228t1	2.32967	7.08696e-26	1.09289e-23	10.5187	XP_030851002.1 transcription termination factor 1-like [Strongylocentrotus purpuratus]
168	PrileiEVm010701t1	2.0842	1.23962e-25	1.89062e-23	10.4658	XP_013391571.1 ras GTPase-activating protein-binding protein 2-like isoform X1 [Lingula anatina]
169	PrileiEVm016961t1	4.08685	5.16754e-25	7.83829e-23	10.3298	CAE1284617.1 STMN1 [Sepia pharaonis]
170	PrileiEVm018628t1	2.76961	6.44957e-25	9.72974e-23	10.3085	XP_013414895.1 H/ACA ribonucleoprotein complex subunit 1 [Lingula anatina]
171	PrileiEVm023576t1	1.25265	7.29847e-25	1.09509e-22	10.2966	ABZ04243.1 ribosomal protein rpl35a [Lineus viridis]
172	PrileiEVm022766t1	1.17263	8.60001e-25	1.28344e-22	10.2808	ABW23157.1 ribosomal protein rps30 [Arenicola marina]
173	PrileiEVm009902t1	3.47093	2.92511e-24	4.31889e-22	10.1622	CAC5423811.1 NASP [Mytilus coruscus]
174	PrileiEVm000327t1	2.21313	5.77452e-24	8.43628e-22	10.0957	XP_023237265.1 probable global transcription activator SNF2L2 [Centruroides sculpturatus]
175	PrileiEVm016851t1	2.96327	6.6816e-24	9.71036e-22	10.0813	not in Diamond
176	PrileiEVm000105t1	2.40287	8.55501e-24	1.23682e-21	10.057	XP_013390171.1 bromodomain adjacent to zinc finger domain protein 2B [Lingula anatina]
177	PrileiEVm020902t1	1.20101	1.04292e-23	1.49996e-21	10.0375	AIU94808.1 40S ribosomal protein [Phragmatopoma lapidosa]
178	PrileiEVm029269t1	1.26536	1.07968e-23	1.54483e-21	10.0341	ABW23192.1 ribosomal protein rpl37 [Arenicola marina]
179	PrileiEVm025205t1	1.23491	1.0858e-23	1.54562e-21	10.0335	AGN29649.1 40S ribosomal protein S21 [Acartia pacifica]
180	PrileiEVm025958t1	2.0185	1.85034e-23	2.6205e-21	9.98077	KAF5399635.1 Peptidylprolyl isomerase [Paragonimus heterotremus]
181	PrileiEVm021440t1	1.24089	2.62744e-23	3.68346e-21	9.94592	ABW23149.1 ribosomal protein rps19 [Arenicola marina]
182	PrileiEVm006634t1	2.3577	4.29054e-23	5.98477e-21	9.89698	XP_013378746.1 sodium-dependent phosphate transporter 2 [Lingula anatina]
183	PrileiEVm009515t1	2.36746	5.56855e-23	7.72859e-21	9.87086	XP_034325827.1 T-complex protein 1 subunit delta [Crassostrea gigas]
184	PrileiEVm002099t1	2.25164	6.85779e-23	9.47057e-21	9.84995	XP_013393846.1 U2 snRNP-associated SURP motif-containing protein isoform X1 [Lingula anatina]
185	PrileiEVm021723t1	1.25859	9.92604e-23	1.364e-20	9.81272	ABW23176.1 ribosomal protein rpl22 [Arenicola marina]
186	PrileiEVm000446t1	3.73821	1.16778e-22	1.59681e-20	9.79631	XP_013395889.1 histone-lysine N-methyltransferase NSD2-like [Lingula anatina]
187	PrileiEVm012001t1	2.06883	2.8331e-22	3.81753e-20	9.70635	CAC5404224.1 PIM1 [Mytilus coruscus]
188	PrileiEVm004315t1	3.52455	3.69909e-22	4.96035e-20	9.67911	XP_021374912.1 zygotic DNA replication licensing factor mcm3-like isoform X1 [Mizuhopecten yessoensis]
189	PrileiEVm009136t1	2.0295	8.3081e-22	1.10873e-19	9.59603	XP_013390625.1 T-complex protein 1 subunit theta [Lingula anatina]
190	PrileiEVm000456t1	1.68591	9.93243e-22	1.31916e-19	9.5776	XP_033747249.1 transcription elongation factor SPT6-like [Pecten maximus]
191	PrileiEVm004565t1	3.53427	1.28286e-21	1.6957e-19	9.55113	XP_034299850.1 ribonucleoside-diphosphate reductase large subunit [Crassostrea gigas]
192	PrileiEVm015735t1	2.03751	1.44094e-21	1.89562e-19	9.53909	not in Diamond
193	PrileiEVm012922t1	2.2642	1.79614e-21	2.35176e-19	9.51621	XP_035829694.1 heterogeneous nuclear ribonucleoprotein K isoform X7 [Aplysia californica]
194	PrileiEVm021058t1	1.71266	2.24938e-21	2.91768e-19	9.49279	XP_005107052.1 transcription factor BTF3 homolog 4 [Aplysia californica]
195	PrileiEVm017345t1	2.41534	2.43592e-21	3.14494e-19	9.48448	XP_027215123.1 muscleblind-like protein 3 isoform X7 [Penaeus vannamei]
196	PrileiEVm014195t1	1.93821	2.47448e-21	3.17993e-19	9.48284	XP_014675580.1 PREDICTED: heterogeneous nuclear ribonucleoprotein A2 homolog 1-like [Priapulus caudatus]
197	PrileiEVm001558t1	2.64679	2.55716e-21	3.27104e-19	9.47941	XP_029635406.1 splicing factor 3B subunit 3 [Octopus sinensis]
198	PrileiEVm019269t1	3.06743	2.65636e-21	3.38236e-19	9.47544	CAC5399033.1 CBX1 [Mytilus coruscus]
199	PrileiEVm010333t1	1.30424	3.03432e-21	3.82849e-19	9.46154	XP_033728700.1 dnaJ homolog subfamily C member 7-like isoform X1 [Pecten maximus]
200	PrileiEVm021615t1	1.87358	3.21735e-21	4.04105e-19	9.45542	XP_014776945.1 PREDICTED: actophorin-like [Octopus bimaculoides]
201	PrileiEVm020833t1	1.20071	4.18686e-21	5.23508e-19	9.42782	O77302.1 RecName: Full=40S ribosomal protein S10 [Lumbricus rubellus]
202	PrileiEVm021177t1	1.2979	4.43865e-21	5.52502e-19	9.42169	CRL02910.1 CLUMA_CG015827, isoform A, partial [Clunio marinus]
203	PrileiEVm012906t1	2.10423	8.46493e-21	1.04897e-18	9.35368	NXS16182.1 F10A1 protein [Mystacornis crossleyi]
204	PrileiEVm017560t1	1.19903	1.05358e-20	1.29979e-18	9.33051	KJH40978.1 14-3-3 protein [Dictyocaulus viviparus]
205	PrileiEVm002230t1	1.7457	2.97886e-20	3.62663e-18	9.21972	XP_013406861.1 splicing factor, arginine/serine-rich 15 [Lingula anatina]
206	PrileiEVm018080t1	1.57596	5.76288e-20	6.98542e-18	9.14869	NP_001290780.1 elongation factor 1-beta [Esox lucius]
207	PrileiEVm009735t1	2.65085	5.95148e-20	7.18265e-18	9.14521	XP_013405013.1 probable histone deacetylase 1-B isoform X1 [Lingula anatina]
208	PrileiEVm025550t1	1.09953	6.51375e-20	7.82721e-18	9.13545	NXX53194.1 RL38 protein [Scopus umbretta]
209	PrileiEVm002189t1	2.12444	7.04601e-20	8.43031e-18	9.12694	XP_013418000.1 importin-5-like isoform X1 [Lingula anatina]
210	PrileiEVm021743t1	2.99757	8.3589e-20	9.95822e-18	9.10842	RZC40087.1 Histone and/or CBFD NFYB HMF domain containing protein [Asbolus verrucosus]
211	PrileiEVm005208t1	3.16096	2.40309e-19	2.83851e-17	8.99312	XP_033747604.1 FACT complex subunit SSRP1-like [Pecten maximus]
212	PrileiEVm002665t1	2.76752	2.70166e-19	3.17765e-17	8.98024	XP_029638408.1 SWI/SNF complex subunit SMARCC1 isoform X2 [Octopus sinensis]
213	PrileiEVm002256t1	2.1665	3.09176e-19	3.62114e-17	8.96539	XP_013400816.1 exportin-1 [Lingula anatina]
214	PrileiEVm001808t1	3.91431	3.64593e-19	4.25226e-17	8.94721	VDI17376.1 structural maintenance of chromosome 2 [Mytilus galloprovincialis]
215	PrileiEVm026634t1	1.18976	4.71565e-19	5.47526e-17	8.91875	XP_013383045.1 40S ribosomal protein S26 [Lingula anatina]
216	PrileiEVm002084t1	3.98523	4.734e-19	5.47526e-17	8.91832	VDI29094.1 kinesin family member 11 [Mytilus galloprovincialis]
217	PrileiEVm021168t1	1.17449	5.61493e-19	6.46719e-17	8.8994	AIU94815.1 40S ribosomal protein [Phragmatopoma lapidosa]
218	PrileiEVm008905t1	0.958671	7.03033e-19	8.06396e-17	8.87441	AOR07054.1 mitochondrial ATP synthase subunit alpha precursor [Mesenchytraeus antaeus]
219	PrileiEVm000571t1	2.34472	1.34795e-18	1.53346e-16	8.80167	XP_012942923.1 bifunctional glutamate/proline--tRNA ligase [Aplysia californica]
220	PrileiEVm001294t1	1.80195	2.23397e-18	2.53104e-16	8.74481	VDI21286.1 bromodomain-containing protein 4 [Mytilus galloprovincialis]
221	PrileiEVm000627t1	1.2854	2.61575e-18	2.92774e-16	8.72697	XP_019647053.1 PREDICTED: eukaryotic translation initiation factor 4 gamma 1-like isoform X7 [Branchiostoma belcheri]
222	PrileiEVm000736t1	2.38149	2.79415e-18	3.11486e-16	8.71951	XP_019929116.2 bromodomain adjacent to zinc finger domain protein 1A isoform X2 [Crassostrea gigas]
223	PrileiEVm009804t1	2.59804	5.08316e-18	5.64394e-16	8.65149	XP_026824439.1 heterogeneous nuclear ribonucleoprotein R isoform X13 [Ooceraea biroi]
224	PrileiEVm004442t1	3.57367	6.29534e-18	6.962e-16	8.62705	XP_011454836.2 E3 ubiquitin-protein ligase UHRF1 [Crassostrea gigas]
225	PrileiEVm001999t1	3.89146	7.78991e-18	8.58065e-16	8.60265	VDI58437.1 inner centromere protein [Mytilus galloprovincialis]
226	PrileiEVm021826t1	0.920975	8.54379e-18	9.33695e-16	8.59204	XP_025083312.1 ATP synthase lipid-binding protein, mitochondrial-like [Pomacea canaliculata]
227	PrileiEVm007616t1	2.16191	1.67526e-17	1.81648e-15	8.51435	XP_025084752.1 eukaryotic peptide chain release factor GTP-binding subunit ERF3A-like [Pomacea canaliculata]
228	PrileiEVm007304t1	1.24057	1.88775e-17	2.03892e-15	8.5005	XP_008200378.2 PREDICTED: plasminogen activator inhibitor 1 RNA-binding protein, partial [Tribolium castaneum]
229	PrileiEVm000072t1	1.64628	2.72192e-17	2.92849e-15	8.45792	XP_013418035.1 CCR4-NOT transcription complex subunit 1 [Lingula anatina]
230	PrileiEVm001413t1	2.74369	6.07033e-17	6.5058e-15	8.36385	CAE1275715.1 Glutamine-rich protein 1,Zinc finger MYM-type protein 4 [Sepia pharaonis]
231	PrileiEVm003685t1	1.18937	6.62475e-17	7.04559e-15	8.35354	AWI66279.1 inositol-requiring protein 1 [Mizuhopecten yessoensis]
232	PrileiEVm012335t1	3.43258	6.79409e-17	7.19811e-15	8.35056	XP_013415474.1 histone-binding protein RBBP4 isoform X2 [Lingula anatina]
233	PrileiEVm000066t1	2.40391	7.48128e-17	7.89602e-15	8.33917	XP_035825041.1 ranBP2-like and GRIP domain-containing protein 3 [Aplysia californica]
234	PrileiEVm016703t1	1.16235	7.77415e-17	8.17405e-15	8.33463	XP_030630404.1 elongation factor 1-delta-like isoform X2 [Chanos chanos]
235	PrileiEVm014324t1	0.936648	1.03216e-16	1.08116e-14	8.30103	not in Diamond
236	PrileiEVm000566t1	3.4707	1.08829e-16	1.13567e-14	8.29473	XP_022322197.1 DNA (cytosine-5)-methyltransferase 1-like [Crassostrea virginica]
237	PrileiEVm004929t1	3.08358	1.37395e-16	1.42839e-14	8.26698	CAC5422800.1 TRIM2_3 [Mytilus coruscus]
238	PrileiEVm008322t1	2.5119	1.40505e-16	1.45527e-14	8.26431	XP_034315223.1 25S rRNA (cytosine-C(5))-methyltransferase nop2 isoform X2 [Crassostrea gigas]
239	PrileiEVm009110t1	1.98045	1.45829e-16	1.5048e-14	8.25987	XP_024874655.1 insulin-like growth factor 2 mRNA-binding protein 1 isoform X2 [Temnothorax curvispinosus]
240	PrileiEVm015922t1	2.31748	1.79003e-16	1.84028e-14	8.23537	QQL94309.1 initiation factor 3 [Urechis unicinctus]
241	PrileiEVm010518t1	1.41537	5.53469e-16	5.62755e-14	8.09914	XP_013383059.1 heterogeneous nuclear ribonucleoprotein D-like-A [Lingula anatina]
242	PrileiEVm006553t1	3.0364	5.91439e-16	5.99166e-14	8.09107	XP_013392949.1 fibroblast growth factor receptor 2 isoform X3 [Lingula anatina]
243	PrileiEVm025275t1	0.779413	6.86993e-16	6.93438e-14	8.07281	AAI29241.1 Zgc:158463 protein [Danio rerio]
244	PrileiEVm002750t1	3.00514	7.14876e-16	7.18969e-14	8.06795	XP_022335272.1 poly [ADP-ribose] polymerase 1-like [Crassostrea virginica]
245	PrileiEVm007395t1	1.83935	1.01352e-15	1.01565e-13	8.02521	XP_023493216.1 methenyltetrahydrofolate synthase domain-containing protein isoform X2 [Equus caballus]
246	PrileiEVm016982t1	3.04116	1.30796e-15	1.30598e-13	7.99384	CCV20094.1 proliferating cell nuclear antigen [Platynereis dumerilii]
247	PrileiEVm008455t1	2.39459	2.136e-15	2.11754e-13	7.93318	XP_013417569.1 eukaryotic translation initiation factor 3 subunit D-like isoform X2 [Lingula anatina]
248	PrileiEVm013087t1	1.95928	2.64157e-15	2.60942e-13	7.90677	XP_013387997.1 obg-like ATPase 1 isoform X1 [Lingula anatina]
249	PrileiEVm023105t1	1.11574	8.05985e-15	7.93352e-13	7.76664	AIU94806.1 40S ribosomal protein [Phragmatopoma lapidosa]
250	PrileiEVm017262t1	2.0991	1.20902e-14	1.18587e-12	7.71508	XP_021441731.2 eukaryotic translation initiation factor 3 subunit J-A [Oncorhynchus mykiss]
251	PrileiEVm001694t1	2.10926	1.23373e-14	1.20584e-12	7.7125	XP_013389030.1 alanine--tRNA ligase, cytoplasmic [Lingula anatina]
252	PrileiEVm008825t1	2.18561	1.40205e-14	1.36555e-12	7.69617	XP_025090587.1 T-complex protein 1 subunit alpha-like [Pomacea canaliculata]
253	PrileiEVm010343t1	2.41337	1.93927e-14	1.88217e-12	7.65459	XP_025108013.1 elongation factor Tu, mitochondrial-like [Pomacea canaliculata]
254	PrileiEVm004056t1	2.31995	2.08932e-14	2.02075e-12	7.64501	XP_013781241.1 nucleolar transcription factor 1-A-like isoform X2 [Limulus polyphemus]
255	PrileiEVm023339t1	1.14749	2.88664e-14	2.7822e-12	7.6033	NP_001307950.1 ubiquitin-60S ribosomal protein L40 isoform 2 [Homo sapiens]
256	PrileiEVm029999t1	1.16952	3.07777e-14	2.95615e-12	7.59501	AIU94826.1 60S ribosomal protein [Phragmatopoma lapidosa]
257	PrileiEVm009753t1	1.15504	3.8391e-14	3.67468e-12	7.56633	AOR07068.1 mitochondrial ATP synthase subunit beta precursor [Mesenchytraeus antaeus]
258	PrileiEVm016887t1	3.57407	3.88875e-14	3.70942e-12	7.56466	ADE44350.1 nanos [Pristina leidyi]
259	PrileiEVm007815t1	2.1963	3.93622e-14	3.74183e-12	7.56308	XP_013382041.1 guanine nucleotide-binding protein-like 3 homolog [Lingula anatina]
260	PrileiEVm003823t1	1.3441	4.08944e-14	3.87422e-12	7.55812	XP_022330940.1 RNA-binding protein 25-like isoform X2 [Crassostrea virginica]
261	PrileiEVm015269t1	1.36614	5.0751e-14	4.79165e-12	7.52997	XP_022338697.1 GTP-binding protein Rheb homolog [Crassostrea virginica]
262	PrileiEVm004269t1	3.09021	6.79355e-14	6.37079e-12	7.4918	XP_021360010.1 zygotic DNA replication licensing factor mcm6-like isoform X1 [Mizuhopecten yessoensis]
263	PrileiEVm002956t1	2.61419	7.54944e-14	7.03795e-12	7.47794	XP_033761787.1 116 kDa U5 small nuclear ribonucleoprotein component-like [Pecten maximus]
264	PrileiEVm004733t1	2.34653	7.66294e-14	7.11397e-12	7.47598	XP_025093060.1 pre-rRNA processing protein FTSJ3-like [Pomacea canaliculata]
265	PrileiEVm000101t1	0.68748	8.39353e-14	7.76626e-12	7.464	XP_029642320.1 spectrin beta chain isoform X1 [Octopus sinensis]
266	PrileiEVm001764t1	2.58566	1.02991e-13	9.49773e-12	7.43701	XP_013398434.1 isoleucine--tRNA ligase, cytoplasmic isoform X1 [Lingula anatina]
267	PrileiEVm006766t1	2.84486	1.27614e-13	1.17295e-11	7.40863	XP_013382607.1 protein phosphatase 1G [Lingula anatina]
268	PrileiEVm017376t1	1.89253	1.31726e-13	1.20675e-11	7.40442	XP_025076160.1 proteasome subunit alpha type-7-like [Pomacea canaliculata]
269	PrileiEVm008585t1	1.71252	1.42359e-13	1.29987e-11	7.39411	XP_023703830.1 insulin-like growth factor 2 mRNA-binding protein 1 isoform X2 [Cryptotermes secundus]
270	PrileiEVm009031t1	2.7269	2.52066e-13	2.28655e-11	7.3178	XP_013396630.1 equilibrative nucleoside transporter 3 [Lingula anatina]
271	PrileiEVm002117t1	2.81551	3.05255e-13	2.76002e-11	7.29206	XP_025087757.1 DNA polymerase delta catalytic subunit-like [Pomacea canaliculata]
272	PrileiEVm013269t1	1.44616	3.8672e-13	3.48525e-11	7.26013	XP_008478992.2 U1 small nuclear ribonucleoprotein 70 kDa, partial [Diaphorina citri]
273	PrileiEVm022528t1	1.22599	4.60064e-13	4.13283e-11	7.2366	QBB01763.1 Histone H3.3, partial [Cotesia chilonis]
274	PrileiEVm000116t1	1.8138	4.83548e-13	4.32978e-11	7.22984	OAD59840.1 Chromodomain-helicase-DNA-binding protein 7 [Eufriesea mexicana]
275	PrileiEVm005992t1	2.51042	5.34258e-13	4.76847e-11	7.21629	XP_011447648.2 serine/arginine-rich splicing factor 4 [Crassostrea gigas]
276	PrileiEVm008895t1	2.18669	5.49118e-13	4.88539e-11	7.21255	XP_022317817.1 eukaryotic translation initiation factor 3 subunit L-like [Crassostrea virginica]
277	PrileiEVm003652t1	2.287	5.54875e-13	4.92083e-11	7.21113	XP_025088334.1 LOW QUALITY PROTEIN: N-alpha-acetyltransferase 15, NatA auxiliary subunit-like [Pomacea canaliculata]
278	PrileiEVm031701t1	2.4704	5.97272e-13	5.26851e-11	7.2011	not in Diamond
279	PrileiEVm012332t1	3.61973	5.97875e-13	5.26851e-11	7.20097	not in Diamond
280	PrileiEVm026879t1	1.06306	6.3315e-13	5.5617e-11	7.19315	ACD65182.1 putative 60S ribosomal protein RPL36 [Phoronis muelleri]
281	PrileiEVm003856t1	1.86862	7.72151e-13	6.76132e-11	7.16601	XP_025091471.1 puromycin-sensitive aminopeptidase-like [Pomacea canaliculata]
282	PrileiEVm000253t1	2.8606	8.60383e-13	7.48668e-11	7.15118	XP_020620573.1 kelch-like protein 1 [Orbicella faveolata]
283	PrileiEVm023440t1	4.46041	9.4635e-13	8.20899e-11	7.13809	XP_006872880.1 PREDICTED: histone H3.1-like [Chrysochloris asiatica]
284	PrileiEVm008711t1	3.6988	1.06978e-12	9.25076e-11	7.12122	XP_033738198.1 regulator of chromosome condensation-like [Pecten maximus]
285	PrileiEVm005652t1	3.5354	1.82329e-12	1.57177e-10	7.04737	XP_021344833.1 DNA replication licensing factor mcm7-like [Mizuhopecten yessoensis]
286	PrileiEVm009135t1	2.08225	1.9045e-12	1.63669e-10	7.0413	XP_013392056.1 T-complex protein 1 subunit eta isoform X1 [Lingula anatina]
287	PrileiEVm011708t1	2.47055	2.34966e-12	2.00683e-10	7.01198	CAE1242440.1 CCDC6 [Sepia pharaonis]
288	PrileiEVm009467t1	2.02054	2.99041e-12	2.54625e-10	6.97817	XP_013384439.1 T-complex protein 1 subunit zeta [Lingula anatina]
289	PrileiEVm002383t1	1.50295	3.4264e-12	2.89969e-10	6.95902	XP_033726579.1 pumilio homolog 1-like isoform X2 [Pecten maximus]
290	PrileiEVm009365t1	2.2468	3.5766e-12	3.01761e-10	6.95298	XP_025098343.1 T-complex protein 1 subunit beta-like isoform X1 [Pomacea canaliculata]
291	PrileiEVm000149t1	2.56443	4.00918e-12	3.37232e-10	6.93686	XP_022339234.1 CAD protein-like isoform X1 [Crassostrea virginica]
292	PrileiEVm005241t1	1.999	4.16834e-12	3.49561e-10	6.93135	XP_025094847.1 glycine--tRNA ligase-like [Pomacea canaliculata]
293	PrileiEVm003164t1	1.55162	4.25779e-12	3.53856e-10	6.92835	CAC5397883.1 ACIN1 [Mytilus coruscus]
294	PrileiEVm009238t1	2.26497	6.05552e-12	5.01759e-10	6.87834	XP_023237785.1 T-complex protein 1 subunit epsilon-like [Centruroides sculpturatus]
295	PrileiEVm020679t1	2.10316	7.39014e-12	6.10522e-10	6.8499	XP_013390948.1 prostaglandin E synthase 3 [Lingula anatina]
296	PrileiEVm014504t1	1.97539	7.69321e-12	6.29936e-10	6.84415	NXC35072.1 ROA1 protein [Campylorhamphus procurvoides]
297	PrileiEVm028237t1	2.5756	8.95301e-12	7.30934e-10	6.8224	AFL48187.1 heterochromatin protein 1-like protein 1 [Schmidtea mediterranea]
298	PrileiEVm024706t1	1.07417	9.5456e-12	7.77028e-10	6.81319	ACQ59028.1 40S ribosomal protein S20 [Anoplopoma fimbria]
299	PrileiEVm006988t1	2.49362	1.052e-11	8.53842e-10	6.7992	XP_022238263.1 SRSF protein kinase 3-like isoform X3 [Limulus polyphemus]
300	PrileiEVm018192t1	0.486715	1.10657e-11	8.9291e-10	6.79191	QGZ09958.1 NADH dehydrogenase subunit 2 [Eisenia nordenskioldi nordenskioldi]
301	PrileiEVm010300t1	1.20897	1.15109e-11	9.26144e-10	6.78622	not in Diamond
302	PrileiEVm020729t1	1.75742	1.15779e-11	9.28841e-10	6.78538	KAG1702042.1 Transcription factor BTF3 [Nymphon striatum]
303	PrileiEVm002303t1	2.66253	1.19443e-11	9.55473e-10	6.78088	XP_013409737.1 nucleolar RNA helicase 2-like [Lingula anatina]
304	PrileiEVm000385t1	0.939617	1.30116e-11	1.03787e-09	6.76851	KAG1682885.1 putative pyruvate-flavodoxin oxidoreductase [Nymphon striatum]
305	PrileiEVm003575t1	3.3452	1.6138e-11	1.28355e-09	6.73728	XP_025115199.1 DNA replication licensing factor mcm4-A-like [Pomacea canaliculata]
306	PrileiEVm014193t1	2.52127	3.79364e-11	2.98311e-09	6.61192	XP_013383355.1 ribosome biogenesis regulatory protein homolog [Lingula anatina]
307	PrileiEVm012981t1	2.0066	3.88815e-11	3.04879e-09	6.60828	XP_013383211.1 C-terminal-binding protein isoform X2 [Lingula anatina]
308	PrileiEVm020901t1	1.84365	3.99795e-11	3.12606e-09	6.60415	CAE1322964.1 SFRS4_5_6 [Sepia pharaonis]
309	PrileiEVm008982t1	1.9036	4.76508e-11	3.71543e-09	6.5781	XP_022335119.1 T-complex protein 1 subunit gamma-like [Crassostrea virginica]
310	PrileiEVm001444t1	3.22362	5.04212e-11	3.92042e-09	6.56969	XP_012941985.1 DNA mismatch repair protein Msh6 [Aplysia californica]
311	PrileiEVm017889t1	1.16785	5.71396e-11	4.41806e-09	6.55103	XP_013392016.1 platelet-activating factor acetylhydrolase IB subunit gamma [Lingula anatina]
312	PrileiEVm010870t1	2.18918	5.89169e-11	4.54282e-09	6.54646	XP_005092980.1 heterogeneous nuclear ribonucleoprotein H [Aplysia californica]
313	PrileiEVm002727t1	2.3537	6.03215e-11	4.63824e-09	6.54294	XP_021350592.1 myosin heavy chain, non-muscle-like isoform X4 [Mizuhopecten yessoensis]
314	PrileiEVm023377t1	2.60777	6.20072e-11	4.75469e-09	6.53882	XP_011556940.1 histone H2A.V [Plutella xylostella]
315	PrileiEVm006237t1	1.87707	8.56535e-11	6.51389e-09	6.49032	XP_025093768.1 stress-70 protein, mitochondrial-like [Pomacea canaliculata]
316	PrileiEVm003213t1	2.45937	1.2994e-10	9.828e-09	6.42724	XP_023932125.1 transforming acidic coiled-coil-containing protein 3 isoform X5 [Lingula anatina]
317	PrileiEVm009550t1	2.05002	1.48104e-10	1.11411e-08	6.40732	CAE1277577.1 SFRS12 [Sepia pharaonis]
318	PrileiEVm001819t1	2.42701	1.49033e-10	1.11807e-08	6.40636	XP_014672325.1 PREDICTED: leucine--tRNA ligase, cytoplasmic-like isoform X2 [Priapulus caudatus]
319	PrileiEVm000037t1	1.91905	1.58273e-10	1.18419e-08	6.39718	XP_013394880.1 chromodomain-helicase-DNA-binding protein 8 isoform X3 [Lingula anatina]
320	PrileiEVm001401t1	3.83549	1.58941e-10	1.18599e-08	6.39654	XP_034335821.1 anillin isoform X2 [Crassostrea gigas]
321	PrileiEVm015300t1	1.77124	1.62089e-10	1.20624e-08	6.39354	XP_022256726.1 heterogeneous nuclear ribonucleoprotein A1, A2/B1 homolog [Limulus polyphemus]
322	PrileiEVm007294t1	1.94862	1.75594e-10	1.30325e-08	6.3813	AYH91755.1 transketolase-like protein [Pomacea canaliculata]
323	PrileiEVm021778t1	0.616477	1.87419e-10	1.3873e-08	6.37131	ACE75735.1 putative profilin [Hirudo medicinalis]
324	PrileiEVm000265t1	1.22942	1.9828e-10	1.46379e-08	6.36267	XP_013401160.1 DNA-directed RNA polymerase II subunit RPB1 [Lingula anatina]
325	PrileiEVm013159t1	0.778548	2.74379e-10	2.02022e-08	6.3126	XP_029837645.2 protein vein isoform X3 [Ixodes scapularis]
326	PrileiEVm014277t1	4.03311	3.77903e-10	2.77509e-08	6.26289	not in Diamond
327	PrileiEVm003770t1	2.82386	3.87372e-10	2.83712e-08	6.25903	XP_013386092.1 importin subunit beta-1-like [Lingula anatina]
328	PrileiEVm004609t1	1.50061	3.91067e-10	2.85664e-08	6.25755	no informative hits: XP_009029454.1 hypothetical protein HELRODRAFT_194228 [Helobdella robusta]
329	PrileiEVm011134t1	1.50236	4.76941e-10	3.47478e-08	6.22651	ABO26673.1 ornithine decarboxylase 1 [Haliotis discus discus]
330	PrileiEVm023299t1	1.88533	4.93147e-10	3.58345e-08	6.22127	not in Diamond
331	PrileiEVm012272t1	1.70825	5.33048e-10	3.86327e-08	6.20905	XP_035827011.1 zinc finger CCCH domain-containing protein 15 isoform X2 [Aplysia californica]
332	PrileiEVm003808t1	1.84856	5.87956e-10	4.25012e-08	6.19363	ROL41607.1 Splicing factor 3A subunit 1 [Anabarilius grahami]
333	PrileiEVm005591t1	1.36192	5.96737e-10	4.3024e-08	6.19129	XP_025077145.1 threonine--tRNA ligase, cytoplasmic-like isoform X2 [Pomacea canaliculata]
334	PrileiEVm014916t1	1.8015	7.13423e-10	5.13036e-08	6.16308	XP_025089542.1 eukaryotic translation initiation factor 4H-like [Pomacea canaliculata]
335	PrileiEVm004242t1	3.00978	7.74188e-10	5.55295e-08	6.15013	XP_013421689.1 nuclear pore complex protein Nup93 isoform X1 [Lingula anatina]
336	PrileiEVm011531t1	2.67328	8.45236e-10	6.04693e-08	6.13619	XP_014781015.1 PREDICTED: retinol dehydrogenase 12-like [Octopus bimaculoides]
337	PrileiEVm018064t1	1.95387	8.77265e-10	6.24388e-08	6.13028	XP_037068184.1 LOW QUALITY PROTEIN: serine/arginine-rich splicing factor 1A-like [Pollicipes pollicipes]
338	PrileiEVm000576t1	3.68952	1.11827e-09	7.93888e-08	6.09154	XP_033742664.1 LOW QUALITY PROTEIN: hyaluronan mediated motility receptor-like [Pecten maximus]
339	PrileiEVm011537t1	1.61006	1.40791e-09	9.91899e-08	6.05457	XP_033758654.1 ATP-dependent RNA helicase cgh-1-like [Pecten maximus]
340	PrileiEVm004107t1	2.30539	1.67464e-09	1.17683e-07	6.02658	XP_013403388.1 nucleolar protein 14 [Lingula anatina]
341	PrileiEVm002905t1	3.15893	1.71549e-09	1.20249e-07	6.02268	XP_013392987.1 exportin-2-like [Lingula anatina]
342	PrileiEVm030594t1	1.75034	1.80055e-09	1.25609e-07	6.01485	AZL87404.1 small ubiquitin-related modifier [Urechis unicinctus]
343	PrileiEVm004808t1	2.3445	1.80101e-09	1.25609e-07	6.01481	XP_013413230.1 ATP-dependent RNA helicase DDX24 isoform X1 [Lingula anatina]
344	PrileiEVm002333t1	2.59565	2.0503e-09	1.42417e-07	5.99377	XP_025088094.1 RNA cytidine acetyltransferase-like [Pomacea canaliculata]
345	PrileiEVm014246t1	3.53728	2.05227e-09	1.42417e-07	5.99362	not in Diamond
346	PrileiEVm016274t1	3.75669	2.08617e-09	1.44409e-07	5.99095	CAE1174192.1 NAA40 [Sepia pharaonis]
347	PrileiEVm017174t1	2.10656	2.15407e-09	1.48738e-07	5.98574	XP_011430129.1 protein CDV3 homolog isoform X1 [Crassostrea gigas]
348	PrileiEVm007406t1	0.8804	2.58549e-09	1.77643e-07	5.95596	XP_014777272.1 PREDICTED: probable ATP-dependent RNA helicase DDX41 [Octopus bimaculoides]
349	PrileiEVm005403t1	0.970977	2.61773e-09	1.79415e-07	5.95393	XP_011443270.2 iroquois-class homeodomain protein IRX-6 [Crassostrea gigas]
350	PrileiEVm000400t1	2.08771	2.97549e-09	2.03432e-07	5.93294	XP_013421953.1 protein polybromo-1 isoform X6 [Lingula anatina]
351	PrileiEVm019280t1	0.849738	3.04049e-09	2.07366e-07	5.9294	XP_012225341.1 PREDICTED: iron-sulfur cluster assembly enzyme ISCU, mitochondrial [Linepithema humile]
352	PrileiEVm026988t1	1.60886	4.22757e-09	2.8762e-07	5.87503	not in Diamond
353	PrileiEVm028089t1	2.19786	4.30706e-09	2.92312e-07	5.87195	not in Diamond
354	PrileiEVm013346t1	2.39028	4.42713e-09	2.99727e-07	5.86739	PIK33800.1 Retrovirus-related Pol polyprotein from transposon [Apostichopus japonicus]
355	PrileiEVm022519t1	1.789	5.05509e-09	3.41409e-07	5.84535	XP_038168336.1 histone H3.3A-like [Arvicola amphibius]
356	PrileiEVm013122t1	1.18714	5.63047e-09	3.79346e-07	5.82738	APH11649.1 S-adenosylmethionine synthetase, partial [Platynereis dumerilii]
357	PrileiEVm018923t1	2.38681	5.70944e-09	3.83735e-07	5.82505	TWW70367.1 Serine/arginine-rich splicing factor 2 [Takifugu flavidus]
358	PrileiEVm003567t1	2.24547	5.85109e-09	3.92306e-07	5.82096	AIM52094.1 PIWI1, partial [Pristina leidyi]
359	PrileiEVm025613t1	1.13043	6.40139e-09	4.28168e-07	5.80592	VDI80425.1 dynein light chain LC8-type, partial [Mytilus galloprovincialis]
360	PrileiEVm002560t1	2.20234	6.50384e-09	4.33975e-07	5.80326	XP_013398069.1 importin-7 [Lingula anatina]
361	PrileiEVm008861t1	2.12978	6.84371e-09	4.55558e-07	5.79472	XP_033753511.1 caprin-1-like isoform X4 [Pecten maximus]
362	PrileiEVm000022t1	2.63534	9.0395e-09	6.00284e-07	5.74783	XP_023931288.1 transformation/transcription domain-associated protein [Lingula anatina]
363	PrileiEVm000106t1	0.748646	9.65357e-09	6.39531e-07	5.73671	XP_033733763.1 spectrin beta chain-like isoform X11 [Pecten maximus]
364	PrileiEVm012368t1	1.47693	9.98754e-09	6.58513e-07	5.73094	XP_013784365.1 succinate--CoA ligase [GDP-forming] subunit beta, mitochondrial-like [Limulus polyphemus]
365	PrileiEVm005477t1	3.34849	1.10657e-08	7.2787e-07	5.71353	XP_022335044.1 DNA replication licensing factor mcm5-like [Crassostrea virginica]
366	PrileiEVm029577t1	1.95073	1.16215e-08	7.62622e-07	5.70519	not in Diamond
367	PrileiEVm009669t1	0.811301	1.20399e-08	7.88213e-07	5.69916	AOR07070.1 mitochondrial ATP synthase subunit beta precursor [Mesenchytraeus hydrius]
368	PrileiEVm007342t1	2.56693	1.34979e-08	8.79515e-07	5.67964	XP_022327732.1 monocarboxylate transporter 12-like [Crassostrea virginica]
369	PrileiEVm005882t1	1.80012	1.40869e-08	9.15747e-07	5.67233	XP_025104366.1 RNA polymerase-associated protein RTF1 homolog [Pomacea canaliculata]
370	PrileiEVm009713t1	1.76311	1.90648e-08	1.23645e-06	5.62028	CAC5411572.1 NMT [Mytilus coruscus]
371	PrileiEVm000675t1	1.85482	1.93101e-08	1.24944e-06	5.61807	OWF39201.1 Remodeling and spacing factor 1 [Mizuhopecten yessoensis]
372	PrileiEVm017063t1	1.11691	2.03373e-08	1.31284e-06	5.60911	XP_013391198.1 ribosome biogenesis protein NSA2 homolog [Lingula anatina]
373	PrileiEVm021468t1	1.11903	2.15487e-08	1.38781e-06	5.59908	Q9GRJ1.3 RecName: Full=Calmodulin; Short=CaM [Lumbricus rubellus]
374	PrileiEVm021007t1	2.0883	2.34371e-08	1.50594e-06	5.5845	XP_033732774.1 peptidyl-prolyl cis-trans isomerase pin1-like [Pecten maximus]
375	PrileiEVm009541t1	2.15756	2.61279e-08	1.67111e-06	5.56558	XP_022099407.1 adenylosuccinate synthetase isozyme 1 B-like isoform X1 [Acanthaster planci]
376	PrileiEVm014189t1	2.15359	3.06857e-08	1.9581e-06	5.53748	XP_013417121.1 protein arginine N-methyltransferase 1 isoform X1 [Lingula anatina]
377	PrileiEVm002709t1	1.84744	3.1135e-08	1.98222e-06	5.53493	2LV9_A Solution NMR structure of the PHD domain of human MLL5, Northeast structural genomics consortium target HR6512A [Homo sapiens]
378	PrileiEVm006209t1	2.46613	3.33242e-08	2.1119e-06	5.52301	XP_029636251.1 probable ATP-dependent RNA helicase DDX27 [Octopus sinensis]
379	PrileiEVm002897t1	1.45432	3.50749e-08	2.21779e-06	5.51401	XP_034325392.1 amyloid-beta A4 precursor protein-binding family A member 1 isoform X16 [Crassostrea gigas]
380	PrileiEVm002638t1	1.74739	4.26697e-08	2.67875e-06	5.47943	XP_013079329.1 PREDICTED: 26S proteasome non-ATPase regulatory subunit 1-like [Biomphalaria glabrata]
381	PrileiEVm002412t1	1.52962	4.26994e-08	2.67875e-06	5.47931	XP_013411882.1 ubiquitin-like modifier-activating enzyme 1 [Lingula anatina]
382	PrileiEVm018819t1	1.68128	4.27511e-08	2.67875e-06	5.47909	XP_022315763.1 28 kDa heat- and acid-stable phosphoprotein-like [Crassostrea virginica]
383	PrileiEVm001944t1	2.72875	4.29153e-08	2.68298e-06	5.47842	XP_013412523.1 ribosome biogenesis protein BMS1 homolog isoform X2 [Lingula anatina]
384	PrileiEVm019696t1	1.81358	4.56635e-08	2.84199e-06	5.46742	not in Diamond
385	PrileiEVm018493t1	1.02852	5.51683e-08	3.42586e-06	5.43379	AAI29241.1 Zgc:158463 protein [Danio rerio]
386	PrileiEVm000472t1	2.57347	5.85805e-08	3.62964e-06	5.42308	XP_013409500.1 protein RRP5 homolog isoform X4 [Lingula anatina]
387	PrileiEVm018841t1	0.703708	6.59297e-08	4.07589e-06	5.40192	XP_013417310.1 DNL-type zinc finger protein [Lingula anatina]
388	PrileiEVm013698t1	1.32161	6.64089e-08	4.0964e-06	5.40063	VDI30359.1 cell division cycle protein 37 [Mytilus galloprovincialis]
389	PrileiEVm013111t1	2.41442	6.84786e-08	4.2147e-06	5.39512	XP_025106960.1 selenide, water dikinase-like [Pomacea canaliculata]
390	PrileiEVm023592t1	2.21274	7.84052e-08	4.81498e-06	5.37076	not in Diamond
391	PrileiEVm007740t1	2.25405	8.29103e-08	5.08041e-06	5.36068	AEP27819.1 Hau-lamin2 [Helobdella sp. Austin]
392	PrileiEVm008343t1	2.09765	8.39788e-08	5.13455e-06	5.35836	XP_025115784.1 ras GTPase-activating protein-binding protein 1-like [Pomacea canaliculata]
393	PrileiEVm003285t1	2.68864	9.1146e-08	5.56051e-06	5.34355	XP_033118455.1 DNA ligase 1-like [Anneissia japonica]
394	PrileiEVm023487t1	2.59526	9.52749e-08	5.79965e-06	5.33551	XP_015116792.1 NHP2-like protein 1 [Diachasma alloeum]
395	PrileiEVm000329t1	1.2204	9.57978e-08	5.81872e-06	5.33452	XP_013389380.1 chromodomain-helicase-DNA-binding protein 1 isoform X1 [Lingula anatina]
396	PrileiEVm004162t1	1.07868	1.03707e-07	6.2717e-06	5.32011	ACN24613.1 semaphorin precursor [Hirudo medicinalis]
397	PrileiEVm006301t1	3.42478	1.29311e-07	7.78614e-06	5.27982	XP_023646977.1 nucleolar transcription factor 1-like [Paramormyrops kingsleyae]
398	PrileiEVm011099t1	2.29829	1.3247e-07	7.95912e-06	5.27539	XP_030612218.1 eukaryotic translation initiation factor 2 subunit 3 [Archocentrus centrarchus]
399	PrileiEVm023985t1	2.17524	1.37557e-07	8.24688e-06	5.26848	not in Diamond
400	PrileiEVm000339t1	1.73584	1.39562e-07	8.34903e-06	5.26582	XP_013386812.1 transcriptional regulator ATRX [Lingula anatina]
401	PrileiEVm004313t1	3.59363	1.57414e-07	9.39679e-06	5.24367	XP_022335464.1 targeting protein for Xklp2 homolog isoform X2 [Crassostrea virginica]
402	PrileiEVm000937t1	1.94839	1.77183e-07	1.05542e-05	5.22181	GBN39693.1 Gastrula zinc finger protein XlCGF57.1, partial [Araneus ventricosus]
403	PrileiEVm000214t1	1.00607	1.78808e-07	1.06282e-05	5.22012	TNN48932.1 Msx2-interacting protein [Liparis tanakae]
404	PrileiEVm002455t1	2.91399	2.44585e-07	1.45068e-05	5.1618	XP_022300540.1 replication factor C subunit 1-like [Crassostrea virginica]
405	PrileiEVm022176t1	1.78956	2.78495e-07	1.64828e-05	5.13745	CAD6219333.1 GSCOCG00004918001-RA-CDS [Cotesia congregata]
406	PrileiEVm011042t1	1.60387	2.84776e-07	1.68187e-05	5.13325	XP_034307198.1 methionine aminopeptidase 2 [Crassostrea gigas]
407	PrileiEVm015003t1	0.888116	2.91979e-07	1.72076e-05	5.12855	QOY46858.1 protein phosphatase 1 catalytic subunit alpha [Schmidtea mediterranea]
408	PrileiEVm004506t1	2.78753	3.14118e-07	1.8434e-05	5.11477	CAE1295019.1 Lysine-specific histone demethylase 1 homolog 1,Lysine-specific histone demethylase 1 homolog 2,Possible lysine-specific histone demethylase 1,Protein FLOWERING LOCUS D,Lysine-specific histone demethylase 1 homolog 3,Lysine-specific histone demethylase 1A [Sepia pharaonis]
409	PrileiEVm001439t1	1.25169	3.22973e-07	1.89137e-05	5.10952	XP_033763127.1 GRB10-interacting GYF protein 2-like [Pecten maximus]
410	PrileiEVm023647t1	1.80687	3.81325e-07	2.22839e-05	5.07805	not in Diamond
411	PrileiEVm001062t1	2.13475	3.90335e-07	2.27625e-05	5.07361	XP_029642790.1 leucine-rich PPR motif-containing protein, mitochondrial [Octopus sinensis]
412	PrileiEVm004602t1	1.88105	3.98016e-07	2.31532e-05	5.0699	XP_025093849.1 probable ATP-dependent RNA helicase DDX23 [Pomacea canaliculata]
413	PrileiEVm006193t1	1.59197	3.98704e-07	2.31532e-05	5.06958	XP_022256726.1 heterogeneous nuclear ribonucleoprotein A1, A2/B1 homolog [Limulus polyphemus]
414	PrileiEVm009477t1	2.78974	4.28753e-07	2.47944e-05	5.05573	XP_023933098.1 forkhead box protein N4 isoform X2 [Lingula anatina]
415	PrileiEVm004431t1	1.18969	4.36766e-07	2.52053e-05	5.05219	BAD91024.1 valosin containing protein-1 [Eisenia fetida]
416	PrileiEVm001573t1	3.9872	4.47052e-07	2.57454e-05	5.04775	XP_019632534.1 PREDICTED: flocculation protein FLO11-like isoform X3 [Branchiostoma belcheri]
417	PrileiEVm026535t1	3.49492	4.71693e-07	2.71082e-05	5.03748	XP_014679583.1 PREDICTED: cyclin-dependent kinases regulatory subunit 1 [Priapulus caudatus]
418	PrileiEVm006920t1	2.79385	5.01522e-07	2.87629e-05	5.02573	XP_013419279.1 replication protein A 70 kDa DNA-binding subunit isoform X1 [Lingula anatina]
419	PrileiEVm000012t1	2.0692	5.40012e-07	3.09065e-05	5.01152	XP_010226781.1 PREDICTED: LOW QUALITY PROTEIN: histone-lysine N-methyltransferase 2A [Tinamus guttatus]
420	PrileiEVm017325t1	0.958417	5.4385e-07	3.10621e-05	5.01016	XP_013777476.1 14-3-3 protein zeta-like isoform X2 [Limulus polyphemus]
421	PrileiEVm006118t1	1.89969	6.1085e-07	3.47458e-05	4.98775	XP_013388894.1 WD repeat-containing protein 43-like [Lingula anatina]
422	PrileiEVm001125t1	2.88689	7.24047e-07	4.11004e-05	4.9548	XP_013413245.1 ATPase family AAA domain-containing protein 2 [Lingula anatina]
423	PrileiEVm017439t1	2.03942	7.25821e-07	4.1117e-05	4.95432	XP_032900503.1 serine/arginine-rich splicing factor 2 [Amblyraja radiata]
424	PrileiEVm010615t1	2.30753	7.28335e-07	4.11754e-05	4.95365	XP_023215754.1 peptidyl-prolyl cis-trans isomerase FKBP4-like [Centruroides sculpturatus]
425	PrileiEVm004746t1	2.1034	7.54494e-07	4.25676e-05	4.94678	XP_013405158.1 protein KRI1 homolog [Lingula anatina]
426	PrileiEVm017554t1	0.921334	7.64005e-07	4.30167e-05	4.94434	AHJ11162.1 14-3-3 zeta [Pristionchus pacificus]
427	PrileiEVm000568t1	2.49987	7.87828e-07	4.42683e-05	4.93836	6IF2_A Complex structure of Rab35 and its effector RUSC2 [Homo sapiens]
428	PrileiEVm002369t1	1.19182	8.35116e-07	4.68306e-05	4.92698	XP_023932392.1 serine/threonine-protein kinase PRP4 homolog [Lingula anatina]
429	PrileiEVm000238t1	1.64706	8.41785e-07	4.71094e-05	4.92542	XP_011420628.2 ankyrin repeat domain-containing protein 17 isoform X6 [Crassostrea gigas]
430	PrileiEVm000605t1	1.74525	8.50601e-07	4.7507e-05	4.92338	XP_036367511.1 AT-rich interactive domain-containing protein 4B [Octopus sinensis]
431	PrileiEVm001147t1	1.63297	8.60643e-07	4.79714e-05	4.92109	not in Diamond
432	PrileiEVm000122t1	1.73564	8.65659e-07	4.81542e-05	4.91995	XP_015928898.1 AT-rich interactive domain-containing protein 1A isoform X2 [Parasteatoda tepidariorum]
433	PrileiEVm007084t1	1.91837	9.00182e-07	4.98747e-05	4.91229	KYM80142.1 ESF1 like protein [Atta colombica]
434	PrileiEVm016709t1	3.09367	9.67146e-07	5.34782e-05	4.89821	2ZQO_A Chain A, 29-kDa galactose-binding lectin [Lumbricus terrestris]
435	PrileiEVm003391t1	1.90758	9.88111e-07	5.45288e-05	4.89399	XP_013397030.1 26S proteasome non-ATPase regulatory subunit 2 [Lingula anatina]
436	PrileiEVm009943t1	3.7376	1.02294e-06	5.6339e-05	4.88717	not in Diamond
437	PrileiEVm011137t1	2.87032	1.09701e-06	6.02988e-05	4.87339	XP_011415499.2 protein RCC2 isoform X1 [Crassostrea gigas]
438	PrileiEVm016311t1	2.38319	1.22489e-06	6.69301e-05	4.85157	XP_013063153.1 PREDICTED: THO complex subunit 4-like [Biomphalaria glabrata]
439	PrileiEVm014231t1	0.567472	1.23026e-06	6.70915e-05	4.8507	AAX26869.1 unknown [Schistosoma japonicum]
440	PrileiEVm008871t1	2.14562	1.43189e-06	7.79305e-05	4.82051	XP_025104282.1 heterogeneous nuclear ribonucleoprotein L-like [Pomacea canaliculata]
441	PrileiEVm012479t1	2.70074	1.43463e-06	7.79305e-05	4.82013	XP_011434632.2 multifunctional protein ADE2 [Crassostrea gigas]
442	PrileiEVm016037t1	1.62543	1.46079e-06	7.91968e-05	4.81653	ROT63998.1 putative RNA-directed DNA polymerase from mobile element jockey-like [Penaeus vannamei]
443	PrileiEVm009531t1	1.21033	1.47355e-06	7.97326e-05	4.81479	XP_025096955.1 heterogeneous nuclear ribonucleoprotein R-like isoform X1 [Pomacea canaliculata]
444	PrileiEVm007351t1	2.03276	1.76005e-06	9.48651e-05	4.77919	XP_011446564.2 lysine--tRNA ligase isoform X2 [Crassostrea gigas]
445	PrileiEVm022819t1	1.89765	1.7833e-06	9.59317e-05	4.77655	XP_006009740.1 PREDICTED: myelin P2 protein-like [Latimeria chalumnae]
446	PrileiEVm001152t1	1.56303	1.80867e-06	9.71087e-05	4.7737	XP_033729895.1 zinc finger CCCH domain-containing protein 18-like [Pecten maximus]
447	PrileiEVm028049t1	1.45063	1.82845e-06	9.78038e-05	4.77152	KOB75292.1 Barrier-to-autointegration factor [Operophtera brumata]
448	PrileiEVm001075t1	1.25114	1.82867e-06	9.78038e-05	4.77149	XP_029641176.1 protein lingerer isoform X5 [Octopus sinensis]
449	PrileiEVm010914t1	1.7911	1.84893e-06	9.86972e-05	4.76927	CAC5411713.1 RUVBL1 [Mytilus coruscus]
450	PrileiEVm000629t1	1.64764	1.87269e-06	9.97738e-05	4.7667	OWF50942.1 Zinc finger MYM-type protein 3 [Mizuhopecten yessoensis]
451	PrileiEVm031872t1	1.38874	1.9406e-06	0.000103194	4.75951	not in Diamond
452	PrileiEVm001162t1	1.10426	2.04687e-06	0.000108637	4.74874	XP_014778561.1 PREDICTED: splicing factor 3B subunit 1-like isoform X1 [Octopus bimaculoides]
453	PrileiEVm014011t1	1.72079	2.05317e-06	0.000108763	4.74812	KAG1663586.1 Nucleic-acid-binding protein from mobile element jockey [Nymphon striatum]
454	PrileiEVm014342t1	1.90525	2.07074e-06	0.000109485	4.74639	not in Diamond
455	PrileiEVm027208t1	1.9095	2.09974e-06	0.000110807	4.74358	not in Diamond
456	PrileiEVm016907t1	2.10981	2.14503e-06	0.000112982	4.73926	XP_002732821.1 PREDICTED: proteasome activator complex subunit 3-like isoform X1 [Saccoglossus kowalevskii]
457	PrileiEVm022567t1	2.21822	2.32007e-06	0.00012197	4.72334	PIK38386.1 putative RNA-directed DNA polymerase from mobile element jockey-like [Apostichopus japonicus]
458	PrileiEVm000185t1	1.59565	2.42705e-06	0.000127353	4.71416	XP_033753517.1 cytoskeleton-associated protein 5-like [Pecten maximus]
459	PrileiEVm018273t1	1.58569	2.56956e-06	0.000134577	4.70253	not in Diamond
460	PrileiEVm013960t1	3.32725	2.7893e-06	0.000145811	4.68575	XP_019646969.1 PREDICTED: aurora kinase A-A-like isoform X2 [Branchiostoma belcheri]
461	PrileiEVm007212t1	2.12537	2.8177e-06	0.000147018	4.68368	XP_023930369.1 aprataxin and PNK-like factor [Lingula anatina]
462	PrileiEVm003116t1	4.20778	2.9252e-06	0.000152341	4.676	XP_022340716.1 slit homolog 3 protein-like isoform X2 [Crassostrea virginica]
463	PrileiEVm008923t1	2.06662	3.26662e-06	0.000169803	4.6533	no informative hits: XP_009024619.1 hypothetical protein HELRODRAFT_85614, partial [Helobdella robusta]
464	PrileiEVm008737t1	1.67112	3.36652e-06	0.000174575	4.64709	QBH73681.1 aspartyl-tRNA synthetase [Thermobia domestica]
465	PrileiEVm000894t1	2.07142	3.371e-06	0.000174575	4.64681	CAC5405615.1 ZC3H13 [Mytilus coruscus]
466	PrileiEVm013926t1	2.75947	3.38376e-06	0.000174909	4.64603	XP_025101484.1 glutamic acid-rich protein-like [Pomacea canaliculata]
467	PrileiEVm007438t1	2.53624	3.55167e-06	0.000183248	4.63603	XP_034333128.1 ATP-dependent RNA helicase HAS1 [Crassostrea gigas]
468	PrileiEVm004482t1	1.48134	3.6627e-06	0.000188626	4.62966	XP_023933123.1 ATP-binding cassette sub-family F member 1 [Lingula anatina]
469	PrileiEVm022971t1	2.78181	3.78084e-06	0.000194349	4.62308	not in Diamond
470	PrileiEVm017617t1	2.45668	3.82746e-06	0.000196382	4.62054	KAG1669415.1 Inhibitor of growth protein 5 [Nymphon striatum]
471	PrileiEVm001434t1	3.42247	4.0904e-06	0.0002091	4.60674	XP_033098919.1 chromosome-associated kinesin KIF4-like [Anneissia japonica]
472	PrileiEVm022238t1	0.620215	4.15288e-06	0.000211904	4.60358	not in Diamond
473	PrileiEVm010585t1	1.50139	4.41347e-06	0.000224787	4.5909	not in Diamond
474	PrileiEVm016613t1	1.79256	4.80552e-06	0.000243528	4.5731	XP_013390045.1 transcriptional activator protein Pur-beta isoform X4 [Lingula anatina]
475	PrileiEVm002470t1	3.32063	4.80774e-06	0.000243528	4.57301	XP_022324543.1 lymphocyte-specific helicase-like [Crassostrea virginica]
476	PrileiEVm003858t1	1.94867	5.42039e-06	0.000274061	4.54782	XP_022316990.1 serrate RNA effector molecule homolog isoform X3 [Crassostrea virginica]
477	PrileiEVm002451t1	2.59723	5.51482e-06	0.000278328	4.54418	XP_013414890.1 probable ATP-dependent RNA helicase DDX46 isoform X2 [Lingula anatina]
478	PrileiEVm001207t1	2.23708	5.73328e-06	0.000288828	4.53599	XP_013379809.1 RRP12-like protein isoform X2 [Lingula anatina]
479	PrileiEVm009820t1	2.115	5.81686e-06	0.000292508	4.53294	XP_019923676.1 inosine-5'-monophosphate dehydrogenase 1b isoform X4 [Crassostrea gigas]
480	PrileiEVm011889t1	2.20133	6.12993e-06	0.000307138	4.52186	XP_030003213.1 eukaryotic translation initiation factor 3 subunit E-B [Sphaeramia orbicularis]
481	PrileiEVm015875t1	2.90604	6.16813e-06	0.000308495	4.52054	XP_013409419.1 probable rRNA-processing protein EBP2 isoform X1 [Lingula anatina]
482	PrileiEVm007543t1	1.95909	6.56707e-06	0.000327857	4.50726	XP_013420305.1 far upstream element-binding protein 1 isoform X3 [Lingula anatina]
483	PrileiEVm033190t1	2.91867	6.70106e-06	0.000333348	4.50297	not in Diamond
484	PrileiEVm018435t1	2.52763	7.17591e-06	0.000355695	4.4884	CCK33034.1 RNA-binding protein SmB [Platynereis dumerilii]
485	PrileiEVm000631t1	3.38361	7.21949e-06	0.000357217	4.48711	XP_013400066.1 claspin [Lingula anatina]
486	PrileiEVm004028t1	1.66358	7.34795e-06	0.000362281	4.48335	CAJ15140.1 PL10a protein [Platynereis dumerilii]
487	PrileiEVm000343t1	1.91198	7.44719e-06	0.000366523	4.48049	XP_013414317.1 PHD and RING finger domain-containing protein 1 [Lingula anatina]
488	PrileiEVm002351t1	1.4771	7.78106e-06	0.000382277	4.47112	XP_022342545.1 ataxin-2-like protein isoform X3 [Crassostrea virginica]
489	PrileiEVm001296t1	2.07131	7.94588e-06	0.000389685	4.46664	XP_032511058.1 nucleolar protein dao-5 isoform X2 [Danaus plexippus plexippus]
490	PrileiEVm001913t1	1.83015	8.00399e-06	0.000391843	4.46508	XP_022834984.1 zinc finger protein 883-like [Spodoptera litura]
491	PrileiEVm007706t1	2.0273	8.01841e-06	0.000391857	4.46469	XP_022313090.1 WW domain-binding protein 11-like isoform X2 [Crassostrea virginica]
492	PrileiEVm000132t1	0.606745	8.74971e-06	0.000426844	4.44597	XP_021347319.1 spectrin beta chain, non-erythrocytic 5-like isoform X7 [Mizuhopecten yessoensis]
493	PrileiEVm001552t1	3.68486	8.94079e-06	0.000435401	4.44132	XP_034312525.1 disks large-associated protein 5 isoform X2 [Crassostrea gigas]
494	PrileiEVm011430t1	1.42713	9.13976e-06	0.000444311	4.43658	XP_015928348.1 eukaryotic translation initiation factor 5 [Parasteatoda tepidariorum]
495	PrileiEVm016331t1	3.41943	9.18615e-06	0.000445785	4.43549	not in Diamond
496	PrileiEVm007517t1	4.50201	9.5383e-06	0.000462066	4.42738	XP_013388961.1 rac GTPase-activating protein 1-like [Lingula anatina]
497	PrileiEVm015791t1	2.77163	1.04698e-05	0.000506308	4.40724	XP_029362234.1 THO complex subunit 4-like isoform X2 [Echeneis naucrates]
498	PrileiEVm002081t1	1.54057	1.07424e-05	0.000518588	4.40166	GBN39693.1 Gastrula zinc finger protein XlCGF57.1, partial [Araneus ventricosus]
499	PrileiEVm015142t1	1.4993	1.16853e-05	0.000563126	4.38338	XP_013385994.1 serine-arginine protein 55 isoform X3 [Lingula anatina]
500	PrileiEVm018453t1	2.20612	1.24662e-05	0.000599715	4.36927	XP_037279380.1 acidic leucine-rich nuclear phosphoprotein 32 family member A-like isoform X2 [Rhipicephalus microplus]
501	PrileiEVm012862t1	2.03416	1.25877e-05	0.000604516	4.36715	XP_035210467.1 nucleolysin TIAR-like isoform X2 [Stegodyphus dumicola]
502	PrileiEVm013002t1	1.5512	1.34022e-05	0.000641409	4.35343	XP_013404883.1 eukaryotic initiation factor 4A-III [Lingula anatina]
503	PrileiEVm003189t1	2.76651	1.37595e-05	0.000657379	4.34766	CAC5425132.1 PWP2 [Mytilus coruscus]
504	PrileiEVm016720t1	1.62338	1.38754e-05	0.000661776	4.34582	CAC5376197.1 TAGLN [Mytilus coruscus]
505	PrileiEVm000096t1	1.63677	1.43403e-05	0.000682775	4.33858	CAC5359085.1 POGZ [Mytilus coruscus]
506	PrileiEVm008429t1	2.71044	1.4957e-05	0.00071092	4.32932	XP_013387404.1 glyoxylate/succinic semialdehyde reductase 1 isoform X6 [Lingula anatina]
507	PrileiEVm002052t1	2.60573	1.53088e-05	0.000726394	4.3242	XP_023218824.1 coiled-coil domain-containing protein 82-like [Centruroides sculpturatus]
508	PrileiEVm024400t1	1.87357	1.60973e-05	0.000762506	4.31311	not in Diamond
509	PrileiEVm007083t1	2.13818	1.62396e-05	0.000767939	4.31117	XP_013398687.1 nucleolar GTP-binding protein 1 [Lingula anatina]
510	PrileiEVm002361t1	1.91307	1.66806e-05	0.00078745	4.30524	XP_013413754.1 valine--tRNA ligase [Lingula anatina]
511	PrileiEVm030213t1	1.01754	1.7297e-05	0.00081516	4.2972	not in Diamond
512	PrileiEVm011684t1	3.5981	1.96046e-05	0.000920787	4.26935	XP_013403633.1 G2/mitotic-specific cyclin-A [Lingula anatina]
513	PrileiEVm020692t1	0.978135	1.9723e-05	0.000924782	4.268	XP_013395501.1 UBA-like domain-containing protein 2-A [Lingula anatina]
514	PrileiEVm007897t1	0.970971	2.12285e-05	0.000990356	4.25156	XP_021362142.1 calnexin-like isoform X2 [Mizuhopecten yessoensis]
515	PrileiEVm007716t1	2.2927	2.16584e-05	0.00100871	4.24707	XP_011431878.2 histone-arginine methyltransferase CARMER isoform X1 [Crassostrea gigas]
516	PrileiEVm000527t1	0.902457	2.3523e-05	0.00109372	4.22852	VDI36980.1 histone-lysine N-methyltransferase MLL5 [Mytilus galloprovincialis]
517	PrileiEVm019719t1	0.678768	2.48455e-05	0.00115328	4.2162	XP_014675785.1 PREDICTED: ADP-ribosylation factor 1 [Priapulus caudatus]
518	PrileiEVm005708t1	2.43628	2.56703e-05	0.00118759	4.20882	XP_022315829.1 LOW QUALITY PROTEIN: nucleolar GTP-binding protein 2-like [Crassostrea virginica]
519	PrileiEVm015928t1	3.08147	2.64841e-05	0.0012232	4.20177	CAC5375841.1 CDK1 [Mytilus coruscus]
520	PrileiEVm005092t1	2.04917	2.81696e-05	0.00129889	4.18778	XP_037646931.1 myosin-9-like isoform X2 [Sebastes umbrosus]
521	PrileiEVm010588t1	3.23266	2.83003e-05	0.00130275	4.18673	XP_022320686.1 histone PARylation factor 1-like [Crassostrea virginica]
522	PrileiEVm002490t1	1.2107	3.04032e-05	0.00139262	4.17043	XP_013407395.1 nipped-B-like protein B isoform X2 [Lingula anatina]
523	PrileiEVm000269t1	1.15164	3.28088e-05	0.00150034	4.15304	XP_035695632.1 E3 ubiquitin-protein ligase RBBP6-like [Branchiostoma floridae]
524	PrileiEVm002332t1	1.02366	3.31011e-05	0.001509	4.15101	XP_025089360.1 NAD(P) transhydrogenase, mitochondrial-like [Pomacea canaliculata]
525	PrileiEVm004694t1	2.11467	3.3107e-05	0.001509	4.15097	XP_013387414.1 glutamine--tRNA ligase [Lingula anatina]
526	PrileiEVm026961t1	2.68118	3.42689e-05	0.00155941	4.14307	VDI52202.1 chromobox protein 1 [Mytilus galloprovincialis]
527	PrileiEVm001094t1	2.27004	3.74224e-05	0.00170011	4.12284	XP_013402324.1 protein Jade-1 [Lingula anatina]
528	PrileiEVm017905t1	2.05067	3.9138e-05	0.00177226	4.11251	XP_013419953.1 calcyclin-binding protein [Lingula anatina]
529	PrileiEVm000930t1	2.27414	3.93047e-05	0.00177691	4.11153	XP_033743172.1 sister chromatid cohesion protein PDS5 homolog B-like [Pecten maximus]
530	PrileiEVm011321t1	2.23386	4.01307e-05	0.0018113	4.10673	XP_025085059.1 ruvB-like 2 [Pomacea canaliculata]
531	PrileiEVm005327t1	2.75057	4.29496e-05	0.00193224	4.09101	XP_012942778.2 X-ray repair cross-complementing protein 5 [Aplysia californica]
532	PrileiEVm007959t1	1.48277	4.35646e-05	0.00195674	4.08771	NP_001298236.1 60 kDa heat shock protein, mitochondrial-like [Biomphalaria glabrata]
533	PrileiEVm003114t1	3.15223	4.38998e-05	0.00196861	4.08593	XP_013395574.1 chromosome transmission fidelity protein 18 homolog [Lingula anatina]
534	PrileiEVm004550t1	1.61792	4.41415e-05	0.0019746	4.08466	XP_013401217.1 cell division cycle 5-like protein [Lingula anatina]
535	PrileiEVm002157t1	1.32815	4.73825e-05	0.00211454	4.06818	XP_020618257.1 SAFB-like transcription modulator [Orbicella faveolata]
536	PrileiEVm005140t1	2.19567	4.85419e-05	0.0021628	4.06254	XP_013410225.1 nucleolar complex protein 2 homolog [Lingula anatina]
537	PrileiEVm002772t1	1.50526	4.97942e-05	0.00221505	4.05659	1LPQ_A Human DNA Topoisomerase I (70 Kda) In Non-Covalent Complex With A 22 Base Pair DNA Duplex Containing an 8-oxoG Lesion [Homo sapiens]
538	PrileiEVm009043t1	1.02715	5.01322e-05	0.00222651	4.05501	XP_037891841.1 heterogeneous nuclear ribonucleoprotein R isoform X13 [Glossina fuscipes]
539	PrileiEVm002758t1	1.30655	5.09712e-05	0.00225835	4.05113	XP_013398867.1 hypoxia up-regulated protein 1 isoform X4 [Lingula anatina]
540	PrileiEVm006129t1	3.31658	5.10118e-05	0.00225835	4.05094	XP_033743476.1 cytoskeleton-associated protein 2-like isoform X1 [Pecten maximus]
541	PrileiEVm008127t1	2.40187	5.22648e-05	0.00231014	4.04526	XP_013380656.1 kelch domain-containing protein 4 [Lingula anatina]
542	PrileiEVm000597t1	1.83689	5.58542e-05	0.00246487	4.02967	XP_021346210.1 THO complex subunit 2-like isoform X1 [Mizuhopecten yessoensis]
543	PrileiEVm006879t1	1.47291	6.63223e-05	0.00290833	3.98911	AUG84435.1 cora [Platynereis dumerilii]
544	PrileiEVm000316t1	2.04956	6.71609e-05	0.00294046	3.98613	XP_013386556.1 YLP motif-containing protein 1 isoform X1 [Lingula anatina]
545	PrileiEVm004243t1	2.53303	6.93327e-05	0.00303077	3.97856	XP_013383468.1 ATP-dependent RNA helicase DDX54 [Lingula anatina]
546	PrileiEVm025857t1	1.81336	7.11417e-05	0.00310496	3.97243	not in Diamond
547	PrileiEVm011282t1	2.26126	7.5605e-05	0.00328892	3.95792	no informative hits: XP_028416043.1 uncharacterized protein LOC114539624 [Dendronephthya gigantea]
548	PrileiEVm001390t1	1.63466	7.57123e-05	0.00328892	3.95758	XP_033742068.1 la-related protein 1B-like [Pecten maximus]
549	PrileiEVm009116t1	1.54115	7.83577e-05	0.00339852	3.94937	XP_034312364.1 general transcription factor IIF subunit 1 isoform X2 [Crassostrea gigas]
550	PrileiEVm024130t1	2.37845	8.0232e-05	0.00347438	3.94371	no informative hits: XP_010981310.1 uncharacterized protein C11orf98 homolog [Camelus dromedarius]
551	PrileiEVm004991t1	4.13147	8.17432e-05	0.00352881	3.93923	XP_019922235.2 condensin complex subunit 2 [Crassostrea gigas]
552	PrileiEVm001603t1	2.36009	8.34138e-05	0.00359534	3.93437	XP_029635406.1 splicing factor 3B subunit 3 [Octopus sinensis]
553	PrileiEVm007252t1	2.57209	8.55362e-05	0.00368111	3.92833	XP_013419378.1 pumilio homolog 3-like [Lingula anatina]
554	PrileiEVm001067t1	1.62636	8.82779e-05	0.00377568	3.92074	CAC5388984.1 TIF31 [Mytilus coruscus]
555	PrileiEVm015056t1	1.02605	9.11444e-05	0.00389229	3.91303	VDI53254.1 succinyl-CoA synthetase alpha subunit [Mytilus galloprovincialis]
556	PrileiEVm012489t1	1.25847	9.16349e-05	0.00390722	3.91174	not in Diamond
557	PrileiEVm012678t1	1.81066	9.40301e-05	0.0040032	3.9055	XP_029474984.1 KH domain-containing, RNA-binding, signal transduction-associated protein 1 isoform X3 [Rhinatrema bivittatum]
558	PrileiEVm014045t1	1.75355	9.48416e-05	0.00403157	3.90342	XP_033729740.1 pre-B-cell leukemia transcription factor 1-like isoform X4 [Pecten maximus]
559	PrileiEVm003547t1	1.63848	9.77987e-05	0.00414961	3.89599	PNF16300.1 Bromodomain-containing protein 2 [Cryptotermes secundus]
560	PrileiEVm004974t1	2.41829	9.79175e-05	0.00414961	3.8957	XP_013389376.1 transducin-like enhancer protein 4 isoform X6 [Lingula anatina]
561	PrileiEVm010435t1	1.37977	9.98207e-05	0.00422382	3.89103	ABA29777.3 caudal [Platynereis dumerilii]
562	PrileiEVm011175t1	1.91329	0.000104827	0.00442688	3.87914	XP_013380848.1 programmed cell death protein 4 [Lingula anatina]
563	PrileiEVm010023t1	2.34127	0.000104939	0.00442688	3.87888	XP_012940349.1 pre-mRNA-processing factor 19 [Aplysia californica]
564	PrileiEVm000154t1	1.1499	0.000105578	0.00444711	3.8774	XP_014776878.1 PREDICTED: probable serine/threonine-protein kinase DDB_G0282963 isoform X2 [Octopus bimaculoides]
565	PrileiEVm010036t1	1.44065	0.000106005	0.00445831	3.87642	XP_025115784.1 ras GTPase-activating protein-binding protein 1-like [Pomacea canaliculata]
566	PrileiEVm014848t1	1.22503	0.000107102	0.00449763	3.87391	XP_002740019.1 PREDICTED: nuclear migration protein nudC-like [Saccoglossus kowalevskii]
567	PrileiEVm000370t1	1.49859	0.000107416	0.004504	3.8732	XP_021368837.1 histone-lysine N-methyltransferase 2C-like [Mizuhopecten yessoensis]
568	PrileiEVm011261t1	2.53045	0.000113405	0.00474079	3.85996	CAC5393591.1 UTP30 [Mytilus coruscus]
569	PrileiEVm009891t1	2.18593	0.000114118	0.00476344	3.85843	XP_013391151.1 serine--tRNA ligase, cytoplasmic-like [Lingula anatina]
570	PrileiEVm018502t1	0.590659	0.000116859	0.00487054	3.85262	AOR07096.1 mitochondrial ATP synthase subunit OSCP-like precursor [Mesenchytraeus cf. gelidus SL-2017]
571	PrileiEVm025072t1	1.23121	0.000119633	0.00497866	3.84688	XP_001861983.1 thioredoxin-2 [Culex quinquefasciatus]
572	PrileiEVm008224t1	1.57105	0.000122425	0.00508725	3.84122	XP_013412561.1 serine/arginine repetitive matrix protein 2 isoform X1 [Lingula anatina]
573	PrileiEVm002653t1	2.66264	0.000123041	0.00510518	3.83999	XP_013394832.1 squamous cell carcinoma antigen recognized by T-cells 3 [Lingula anatina]
574	PrileiEVm009418t1	1.49381	0.000124144	0.00514325	3.8378	XP_013398396.1 SNW domain-containing protein 1 [Lingula anatina]
575	PrileiEVm000155t1	1.26863	0.000124711	0.00515905	3.83668	XP_019633492.1 PREDICTED: protein TASOR-like [Branchiostoma belcheri]
576	PrileiEVm007459t1	2.12996	0.000128363	0.00530222	3.82958	XP_013781101.1 myelin expression factor 2-like [Limulus polyphemus]
577	PrileiEVm001261t1	1.66762	0.000128894	0.00531624	3.82856	XP_036366325.1 chromodomain-helicase-DNA-binding protein 8 isoform X4 [Octopus sinensis]
578	PrileiEVm004785t1	1.62777	0.000131094	0.00539898	3.82439	XP_022326163.1 B-box type zinc finger protein ncl-1-like [Crassostrea virginica]
579	PrileiEVm009449t1	2.39101	0.000136265	0.0056036	3.81485	XP_039266847.1 nuclear pore complex protein Nup50-like [Styela clava]
580	PrileiEVm028890t1	2.59784	0.000137847	0.00566029	3.812	not in Diamond
581	PrileiEVm007807t1	4.06116	0.000140283	0.0057443	3.80767	XP_013403756.1 serine/threonine-protein kinase PLK1 [Lingula anatina]
582	PrileiEVm013658t1	1.16658	0.000140307	0.0057443	3.80763	XP_013778576.1 actin-related protein 2/3 complex subunit 1A-like [Limulus polyphemus]
583	PrileiEVm008115t1	1.73912	0.000143336	0.00585969	3.80234	KAF7487618.1 SWI/SNF-related matrix-associated actin-dependent regulator of chromatin subfamily E member 1 [Sarcoptes scabiei]
584	PrileiEVm016541t1	3.60641	0.000145115	0.00592368	3.79928	2ZQO_A Chain A, 29-kDa galactose-binding lectin [Lumbricus terrestris]
585	PrileiEVm000050t1	1.47721	0.000145806	0.00594314	3.79811	XP_034338377.1 helicase domino isoform X6 [Crassostrea gigas]
586	PrileiEVm027050t1	1.71105	0.000158745	0.00644217	3.77697	not in Diamond
587	PrileiEVm017196t1	1.24575	0.000163187	0.00661276	3.77009	XP_035228173.1 14-3-3 protein epsilon-like [Stegodyphus dumicola]
588	PrileiEVm001092t1	3.80723	0.000168297	0.0068099	3.76239	XP_022340668.1 LOW QUALITY PROTEIN: protein timeless homolog [Crassostrea virginica]
589	PrileiEVm009629t1	2.79118	0.000169857	0.006863	3.76008	XP_013387927.1 DNA polymerase epsilon subunit 2 [Lingula anatina]
590	PrileiEVm004894t1	1.5369	0.000172958	0.00697816	3.75555	CAJ15140.1 PL10a protein [Platynereis dumerilii]
591	PrileiEVm013034t1	1.54505	0.000173892	0.00700563	3.75421	XP_025076244.1 casein kinase II subunit alpha isoform X1 [Pomacea canaliculata]
592	PrileiEVm017089t1	2.13307	0.000176436	0.00709784	3.75057	AFM88036.1 proteasome alpha 4 subunit [Callorhinchus milii]
593	PrileiEVm001220t1	3.86192	0.000179802	0.00721236	3.74582	NXQ45066.1 KI15A protein [Catharus fuscescens]
594	PrileiEVm013995t1	2.54151	0.00018147	0.00726875	3.74351	XP_014784652.1 PREDICTED: protein arginine N-methyltransferase 1-like [Octopus bimaculoides]
595	PrileiEVm001718t1	2.12777	0.000186419	0.00745597	3.73674	XP_021344042.1 DNA repair protein complementing XP-C cells-like [Mizuhopecten yessoensis]
596	PrileiEVm015321t1	2.55387	0.000186681	0.00745597	3.73639	XP_001640503.1 DEAD-box ATP-dependent RNA helicase 42 [Nematostella vectensis]
597	PrileiEVm000357t1	2.24685	0.000191437	0.00762396	3.73006	XP_013383984.1 TATA-binding protein-associated factor 172 [Lingula anatina]
598	PrileiEVm012536t1	1.19811	0.000192656	0.00766153	3.72846	AAH47043.1 CROP protein, partial [Homo sapiens]
599	PrileiEVm001491t1	0.895845	0.000193488	0.00767533	3.72737	XP_022317942.1 protein flightless-1 homolog [Crassostrea virginica]
600	PrileiEVm012262t1	1.83894	0.000193556	0.00767533	3.72728	XP_002737235.1 PREDICTED: 26S protease regulatory subunit 6A-like [Saccoglossus kowalevskii]
601	PrileiEVm012618t1	0.991941	0.000195083	0.00772483	3.7253	XP_013391605.1 basic leucine zipper and W2 domain-containing protein 1 isoform X2 [Lingula anatina]
602	PrileiEVm001828t1	0.909234	0.000200289	0.00790841	3.71865	XP_034325095.1 ribosome-binding protein 1 isoform X23 [Crassostrea gigas]
603	PrileiEVm004731t1	3.9289	0.000240505	0.00944477	3.67216	not in Diamond
604	PrileiEVm014867t1	2.01611	0.000240559	0.00944477	3.67211	XP_013405028.1 eukaryotic translation initiation factor 3 subunit H [Lingula anatina]
605	PrileiEVm011673t1	3.43743	0.000242158	0.00948504	3.67041	XP_013403357.1 nucleoredoxin [Lingula anatina]
606	PrileiEVm000100t1	1.76621	0.000242269	0.00948504	3.6703	XP_029633170.1 mediator of RNA polymerase II transcription subunit 12-like protein isoform X1 [Octopus sinensis]
607	PrileiEVm000859t1	1.23246	0.00024968	0.00976145	3.66259	XP_040205742.1 eukaryotic translation initiation factor 4E transporter isoform X3 [Rana temporaria]
608	PrileiEVm014840t1	1.91261	0.000252105	0.00983511	3.66011	XP_028903931.1 GPALPP motifs-containing protein 1 isoform X4 [Ornithorhynchus anatinus]
609	PrileiEVm021600t1	0.793867	0.000252273	0.00983511	3.65994	XP_032784452.1 ubiquitin-conjugating enzyme E2-17 kDa [Daphnia magna]
610	PrileiEVm007845t1	0.901537	0.000267583	0.0104028	3.64482	XP_011447783.2 dolichyl-diphosphooligosaccharide--protein glycosyltransferase subunit 1 [Crassostrea gigas]
611	PrileiEVm027100t1	1.27619	0.000270908	0.0105173	3.64164	not in Diamond
612	PrileiEVm000272t1	1.48216	0.000273296	0.0105952	3.63938	no informative hits: CAD7229686.1 unnamed protein product, partial [Cyprideis torosa]
613	PrileiEVm004211t1	1.23047	0.000274292	0.0106188	3.63844	XP_025084661.1 dolichyl-diphosphooligosaccharide--protein glycosyltransferase subunit STT3B-like [Pomacea canaliculata]
614	PrileiEVm015073t1	2.44751	0.000274671	0.0106188	3.63809	XP_022317621.1 ribosome biogenesis protein BRX1 homolog [Crassostrea virginica]
615	PrileiEVm004828t1	2.47029	0.0002771	0.0106979	3.63582	XP_013415807.1 tRNA (cytosine(34)-C(5))-methyltransferase isoform X2 [Lingula anatina]
616	PrileiEVm019427t1	0.759563	0.000286098	0.0110299	3.62757	XP_025076276.1 cytochrome c oxidase subunit 4 isoform 1, mitochondrial-like [Pomacea canaliculata]
617	PrileiEVm010663t1	2.43078	0.000291525	0.011208	3.62272	XP_005090901.1 transcription factor Dp-1 [Aplysia californica]
618	PrileiEVm000467t1	2.32341	0.000295366	0.0113399	3.61933	XP_023932400.1 DNA-directed RNA polymerase I subunit RPA1 [Lingula anatina]
619	PrileiEVm011905t1	3.1184	0.000297357	0.0114006	3.61759	no informative hits: XP_012559368.1 PREDICTED: uncharacterized protein LOC100206125 [Hydra vulgaris]
620	PrileiEVm015040t1	2.2356	0.000299003	0.0114479	3.61616	not in Diamond
621	PrileiEVm014201t1	3.25717	0.000309609	0.0118376	3.60712	XP_011430967.2 G1/S-specific cyclin-D2 [Crassostrea gigas]
622	PrileiEVm003614t1	2.67037	0.000310889	0.0118702	3.60605	XP_029638119.1 pre-mRNA-processing factor 40 homolog A isoform X4 [Octopus sinensis]
623	PrileiEVm012531t1	1.35213	0.000313141	0.0119398	3.60418	XP_036355479.1 mitochondrial import inner membrane translocase subunit TIM44 isoform X2 [Octopus sinensis]
624	PrileiEVm009392t1	1.066	0.000327553	0.0124466	3.59247	XP_025110823.1 glucosidase 2 subunit beta-like isoform X2 [Pomacea canaliculata]
625	PrileiEVm005977t1	2.00475	0.000327929	0.0124466	3.59218	not in Diamond
626	PrileiEVm020614t1	1.59756	0.000328228	0.0124466	3.59194	XP_021342609.1 probable splicing factor, arginine/serine-rich 5 isoform X1 [Mizuhopecten yessoensis]
627	PrileiEVm011400t1	1.98	0.000328726	0.0124485	3.59154	7CYU_A Crystal structure of human BAF57 HMG domain [Homo sapiens]
628	PrileiEVm032855t1	0.958562	0.000332172	0.0125619	3.58882	not in Diamond
629	PrileiEVm001617t1	2.61691	0.000349647	0.0131868	3.57543	XP_013379454.1 myb-binding protein 1A-like protein isoform X1 [Lingula anatina]
630	PrileiEVm000554t1	1.82588	0.000360993	0.013582	3.56707	XP_005105521.1 ras GTPase-activating-like protein IQGAP1 isoform X4 [Aplysia californica]
631	PrileiEVm000630t1	1.84255	0.000361105	0.013582	3.56699	XP_022339566.1 GATOR complex protein DEPDC5-like isoform X5 [Crassostrea virginica]
632	PrileiEVm016642t1	1.90304	0.000362363	0.0136109	3.56608	XP_015747189.1 PREDICTED: proteasome subunit beta type-5-like isoform X2 [Acropora digitifera]
633	PrileiEVm003505t1	1.92687	0.000373603	0.0140141	3.55806	XP_034329119.1 eukaryotic translation initiation factor 4B isoform X3 [Crassostrea gigas]
634	PrileiEVm006090t1	2.54596	0.000381157	0.014259	3.5528	XP_013401264.1 nuclear fragile X mental retardation-interacting protein 1 [Lingula anatina]
635	PrileiEVm023750t1	1.68967	0.000385372	0.0143973	3.5499	CAG25527.1 putative FK506-binding protein [Suberites ficus]
636	PrileiEVm023746t1	2.492	0.000394987	0.0147366	3.54341	not in Diamond
637	PrileiEVm016579t1	2.03502	0.000400417	0.0149191	3.53981	XP_013393501.1 proteasome subunit alpha type-1 [Lingula anatina]
638	PrileiEVm001947t1	2.1113	0.000401278	0.0149312	3.53924	XP_013398067.1 DNA damage-binding protein 1 isoform X1 [Lingula anatina]
639	PrileiEVm016472t1	2.42999	0.000406139	0.0150919	3.53606	XP_013419957.1 surfeit locus protein 6 homolog [Lingula anatina]
640	PrileiEVm007451t1	3.4065	0.000407518	0.0151229	3.53517	CAA12274.1 wee1-like kinase [Platynereis dumerilii]
641	PrileiEVm007769t1	2.53258	0.000410229	0.0152031	3.53341	XP_011449756.1 ATP-binding cassette sub-family E member 1 [Crassostrea gigas]
642	PrileiEVm002239t1	2.79242	0.000412859	0.0152802	3.53172	XP_022312452.1 importin-4-like isoform X2 [Crassostrea virginica]
643	PrileiEVm008701t1	1.20868	0.000416306	0.0153873	3.52953	XP_022292008.1 radixin-like isoform X4 [Crassostrea virginica]
644	PrileiEVm001005t1	3.38286	0.000425893	0.0157207	3.5235	XP_013393398.1 condensin-2 complex subunit D3 [Lingula anatina]
645	PrileiEVm010413t1	2.31399	0.000439911	0.0162165	3.51491	XP_033747908.1 importin subunit alpha-9-like [Pecten maximus]
646	PrileiEVm003294t1	1.93258	0.000440953	0.0162334	3.51428	XP_035218449.1 protein CASC3-like, partial [Stegodyphus dumicola]
647	PrileiEVm000164t1	1.11507	0.000444398	0.0163385	3.51221	KFM71126.1 Ankyrin-3, partial [Stegodyphus mimosarum]
648	PrileiEVm004878t1	3.85768	0.000475085	0.0173976	3.49442	XP_025108990.1 kinesin-like protein KIF2A isoform X1 [Pomacea canaliculata]
649	PrileiEVm012480t1	2.70842	0.000512513	0.0186943	3.47413	XP_022318079.1 DNA methyltransferase 1-associated protein 1-like [Crassostrea virginica]
650	PrileiEVm022773t1	2.27219	0.000522043	0.0189978	3.46918	VDI46041.1 small nuclear ribonucleoprotein D1 [Mytilus galloprovincialis]
651	PrileiEVm030025t1	1.45258	0.000522204	0.0189978	3.4691	XP_027135461.1 translation machinery-associated protein 7 [Larimichthys crocea]
652	PrileiEVm007620t1	2.06961	0.000532063	0.0193059	3.46407	XP_013403803.1 LOW QUALITY PROTEIN: U3 small nucleolar RNA-associated protein 14 homolog A-like [Lingula anatina]
653	PrileiEVm028529t1	1.79012	0.000546496	0.0198037	3.45687	XP_001640969.1 10 kDa heat shock protein, mitochondrial [Nematostella vectensis]
654	PrileiEVm026302t1	1.34987	0.000558972	0.0202294	3.45078	CRL04449.1 CLUMA_CG017533, isoform A [Clunio marinus]
655	PrileiEVm002054t1	1.5762	0.000570574	0.0206224	3.44523	XP_013388428.1 ubiquitin carboxyl-terminal hydrolase 7 [Lingula anatina]
656	PrileiEVm010996t1	2.48969	0.000572752	0.0206498	3.4442	AXP07340.1 class E basic helix-loop-helix myelocytomatosis transcription factor, partial [Eucidaris tribuloides]
657	PrileiEVm009265t1	1.50548	0.000600372	0.0215312	3.43145	BAD90013.1 p68 RNA helicase, partial [Tubifex tubifex]
658	PrileiEVm001883t1	2.28265	0.000605359	0.021682	3.4292	CAE1269083.1 STAG1_2 [Sepia pharaonis]
659	PrileiEVm002926t1	2.16077	0.000624812	0.0223499	3.42061	XP_022333688.1 5'-3' exoribonuclease 2-like isoform X1 [Crassostrea virginica]
660	PrileiEVm016282t1	1.33328	0.000639994	0.0228341	3.41407	QQL94313.1 voltage-dependent anion channel [Urechis unicinctus]
661	PrileiEVm000487t1	2.17618	0.000683334	0.0243179	3.39618	no informative hits: ELT93661.1 hypothetical protein CAPTEDRAFT_74658, partial [Capitella teleta]
662	PrileiEVm001670t1	1.87529	0.000685181	0.0243524	3.39544	XP_013415219.1 RNA polymerase-associated protein CTR9 homolog [Lingula anatina]
663	PrileiEVm017705t1	2.17671	0.000686773	0.0243778	3.39481	XP_013385994.1 serine-arginine protein 55 isoform X3 [Lingula anatina]
664	PrileiEVm007402t1	3.72196	0.000698033	0.0247459	3.39035	XP_021352880.1 M-phase inducer phosphatase 1-like isoform X1 [Mizuhopecten yessoensis]
665	PrileiEVm004407t1	0.250035	0.000709174	0.0251088	3.38601	XP_013385679.1 E-selectin [Lingula anatina]
666	PrileiEVm000352t1	1.73058	0.000738818	0.0260917	3.37475	CAE1178327.1 PHRF1 [Sepia pharaonis]
667	PrileiEVm015243t1	2.45521	0.000771509	0.0272116	3.36282	XP_013095080.1 PREDICTED: basigin-like isoform X2 [Biomphalaria glabrata]
668	PrileiEVm015138t1	1.89015	0.000789175	0.0277642	3.35656	XP_013396648.1 eukaryotic translation initiation factor 3 subunit I [Lingula anatina]
669	PrileiEVm006809t1	2.17888	0.000839265	0.029489	3.33951	XP_023932582.1 ATP-dependent RNA helicase DDX51 [Lingula anatina]
670	PrileiEVm006075t1	2.16082	0.00084433	0.0296295	3.33784	XP_013391818.1 protein SDA1 homolog [Lingula anatina]
671	PrileiEVm011330t1	2.06226	0.000849355	0.0297306	3.33619	OWF49209.1 Yorkie-like [Mizuhopecten yessoensis]
672	PrileiEVm006746t1	1.75667	0.000883438	0.0308676	3.32524	XP_025083780.1 SWI/SNF-related matrix-associated actin-dependent regulator of chromatin subfamily E member 1-like isoform X12 [Pomacea canaliculata]
673	PrileiEVm014660t1	2.80428	0.00090431	0.0314954	3.31872	XP_035225962.1 DNA-(apurinic or apyrimidinic site) endonuclease-like [Stegodyphus dumicola]
674	PrileiEVm000374t1	2.03425	0.000935016	0.032524	3.30938	XP_013380107.1 AT-rich interactive domain-containing protein 2 isoform X1 [Lingula anatina]
675	PrileiEVm021430t1	0.744903	0.000937932	0.0325846	3.30851	XP_025109347.1 cytochrome c oxidase subunit 5B, mitochondrial-like [Pomacea canaliculata]
676	PrileiEVm007161t1	4.45165	0.000967233	0.0335606	3.29989	not in Diamond
677	PrileiEVm010045t1	2.66735	0.000995872	0.0344681	3.29169	XP_013387403.1 glyoxylate/succinic semialdehyde reductase 1 isoform X5 [Lingula anatina]
678	PrileiEVm015729t1	1.10265	0.00101477	0.0350786	3.2864	not in Diamond
679	PrileiEVm015093t1	3.78402	0.00102572	0.0354127	3.28338	ROT83716.1 RAC-GTPase activating protein 1 [Penaeus vannamei]
680	PrileiEVm018753t1	1.04582	0.00104582	0.036062	3.2779	no informative hits: CAF4976291.1 unnamed protein product, partial [Rotaria sp. Silwood1]
681	PrileiEVm000846t1	2.54665	0.00105314	0.0362693	3.27593	XP_014776511.1 PREDICTED: host cell factor 2-like [Octopus bimaculoides]
682	PrileiEVm019048t1	3.12511	0.00107178	0.0368653	3.27097	XP_035671546.1 deoxyuridine 5'-triphosphate nucleotidohydrolase-like [Branchiostoma floridae]
683	PrileiEVm013832t1	1.7911	0.00109435	0.0375563	3.26508	RWS26979.1 pur-alpha-like protein [Leptotrombidium deliense]
684	PrileiEVm017347t1	1.80515	0.00109457	0.0375563	3.26502	XP_013408441.1 proteasome subunit beta type-4 isoform X2 [Lingula anatina]
685	PrileiEVm000091t1	1.22237	0.00110297	0.0377979	3.26285	XP_008192364.1 PREDICTED: CREB-binding protein isoform X5 [Tribolium castaneum]
686	PrileiEVm003660t1	2.25087	0.00120292	0.0411722	3.23819	XP_014772650.1 PREDICTED: transportin-1-like isoform X1 [Octopus bimaculoides]
687	PrileiEVm000063t1	0.754705	0.00120715	0.0412482	3.23719	NP_001032170.2 A-kinase anchor protein 9 [Rattus norvegicus]
688	PrileiEVm009319t1	1.93637	0.00120823	0.0412482	3.23693	XP_033751573.1 apoptosis inhibitor 5-like [Pecten maximus]
689	PrileiEVm010284t1	1.92692	0.0012096	0.0412482	3.23661	XP_034324254.1 forkhead box protein N3 [Crassostrea gigas]
690	PrileiEVm003180t1	2.77336	0.00121427	0.0413567	3.23551	NWJ00407.1 WDR3 protein [Crypturellus undulatus]
691	PrileiEVm003040t1	1.84165	0.0012468	0.0424125	3.22795	XP_032803648.1 hepatoma-derived growth factor-related protein 3-like isoform X1 [Petromyzon marinus]
692	PrileiEVm011473t1	1.25417	0.00129288	0.0439261	3.21756	KHJ44970.1 translocation protein Sec62 [Trichuris suis]
693	PrileiEVm009470t1	1.4191	0.00132303	0.0448408	3.21094	XP_013065094.1 PREDICTED: aspartate--tRNA ligase, cytoplasmic-like [Biomphalaria glabrata]
694	PrileiEVm005297t1	2.63487	0.00132544	0.0448676	3.21041	NXI57168.1 KNOP1 protein [Chloroceryle aenea]
695	PrileiEVm016486t1	2.8041	0.00134336	0.0454189	3.20655	XP_034314640.1 replication protein A 32 kDa subunit-A [Crassostrea gigas]
696	PrileiEVm004734t1	1.88058	0.00145893	0.0492665	3.18273	XP_011438012.2 protein IWS1 homolog isoform X2 [Crassostrea gigas]
697	PrileiEVm009532t1	3.15102	0.0014608	0.0492695	3.18236	XP_015766836.1 PREDICTED: probable endonuclease 4 [Acropora digitifera]
698	PrileiEVm014065t1	2.36397	0.00147037	0.0495115	3.18047	XP_021354268.1 transcription factor E2F5-like isoform X3 [Mizuhopecten yessoensis]
699	PrileiEVm012537t1	2.59142	0.00148801	0.0499447	3.17701	XP_013415865.1 mortality factor 4-like protein 1 [Lingula anatina]
700	PrileiEVm000353t1	2.38395	0.00151564	0.0508105	3.17167	XP_013395786.1 nuclear pore complex protein Nup98-Nup96 [Lingula anatina]
701	PrileiEVm002496t1	2.17632	0.00159964	0.0534975	3.15597	XP_025077820.1 LOW QUALITY PROTEIN: structural maintenance of chromosomes protein 5-like [Pomacea canaliculata]
702	PrileiEVm010216t1	1.17066	0.00162095	0.0541447	3.15211	VDI64141.1 RNA-binding protein 39 [Mytilus galloprovincialis]
703	PrileiEVm022887t1	1.4827	0.00168887	0.056278	3.14011	not in Diamond
704	PrileiEVm000051t1	0.796081	0.00169455	0.0563995	3.13912	AUG84427.1 dynein heavy chain 1 [Platynereis dumerilii]
705	PrileiEVm007215t1	3.18316	0.00170069	0.0564687	3.13806	XP_013400478.1 protein regulator of cytokinesis 1-like isoform X1 [Lingula anatina]
706	PrileiEVm010137t1	1.40258	0.00176467	0.0585229	3.12722	CAE1286702.1 YTHDF [Sepia pharaonis]
707	PrileiEVm000040t1	2.22288	0.0017804	0.0589743	3.12461	XP_022294115.1 small subunit processome component 20 homolog [Crassostrea virginica]
708	PrileiEVm021115t1	1.98116	0.00179037	0.0592337	3.12297	VDI54134.1 splicing factor, arginine/serine-rich 7 [Mytilus galloprovincialis]
709	PrileiEVm014615t1	1.98609	0.00182818	0.0604127	3.11681	XP_013399389.1 eukaryotic translation initiation factor 2 subunit 1 [Lingula anatina]
710	PrileiEVm016095t1	1.53559	0.00187307	0.0616759	3.10965	XP_002733172.1 PREDICTED: inorganic pyrophosphatase-like [Saccoglossus kowalevskii]
711	PrileiEVm024280t1	2.12342	0.00187956	0.0618161	3.10863	not in Diamond
712	PrileiEVm005039t1	1.63206	0.00191699	0.0628982	3.1028	XP_033762029.1 ATP-dependent RNA helicase DDX42-like [Pecten maximus]
713	PrileiEVm004300t1	2.06605	0.00195106	0.0639406	3.09758	AIM52096.1 VASA, partial [Pristina leidyi]
714	PrileiEVm001310t1	2.13257	0.00196187	0.064219	3.09594	XP_038055464.1 dentin sialophosphoprotein-like [Patiria miniata]
715	PrileiEVm026136t1	3.23833	0.00197076	0.0644339	3.0946	not in Diamond
716	PrileiEVm010664t1	3.21289	0.00198714	0.0648931	3.09215	XP_012813086.2 DNA polymerase alpha catalytic subunit isoform X2 [Xenopus tropicalis]
717	PrileiEVm002458t1	3.69179	0.00199123	0.0649502	3.09154	XP_013388895.1 WD repeat and HMG-box DNA-binding protein 1-like [Lingula anatina]
718	PrileiEVm006670t1	3.72607	0.00207105	0.0674746	3.07985	XP_011431924.1 insulinoma-associated protein 1a [Crassostrea gigas]
719	PrileiEVm013436t1	1.86503	0.00207581	0.0675501	3.07917	XP_013397066.1 eukaryotic translation initiation factor 3 subunit M-like [Lingula anatina]
720	PrileiEVm012303t1	1.39493	0.00209821	0.0681992	3.07597	XP_013389051.1 dnaJ homolog subfamily A member 2 isoform X1 [Lingula anatina]
721	PrileiEVm017257t1	1.07821	0.00211227	0.0684958	3.07398	no informative hits: XP_009022977.1 hypothetical protein HELRODRAFT_162559 [Helobdella robusta]
722	PrileiEVm017856t1	1.53584	0.00212616	0.0687856	3.07202	XP_014782997.1 PREDICTED: serine/arginine-rich splicing factor 7-like [Octopus bimaculoides]
723	PrileiEVm030208t1	1.35743	0.00221585	0.0716037	3.05966	not in Diamond
724	PrileiEVm002038t1	2.42505	0.00225726	0.072857	3.05411	XP_034314490.1 structural maintenance of chromosomes protein 6 isoform X2 [Crassostrea gigas]
725	PrileiEVm014145t1	3.14759	0.00226902	0.0731515	3.05256	XP_022251858.1 histone RNA hairpin-binding protein-like isoform X6 [Limulus polyphemus]
726	PrileiEVm001052t1	1.0988	0.00231436	0.0745267	3.04661	XP_013380281.1 F-actin-uncapping protein LRRC16A-like isoform X4 [Lingula anatina]
727	PrileiEVm003492t1	2.66393	0.00243161	0.0782116	3.03172	XP_013379759.1 WD repeat-containing protein 36 isoform X2 [Lingula anatina]
728	PrileiEVm017059t1	1.72101	0.0024756	0.0794424	3.02631	XP_023235208.1 complement component 1 Q subcomponent-binding protein, mitochondrial-like, partial [Centruroides sculpturatus]
729	PrileiEVm002199t1	1.25534	0.00249296	0.0799073	3.02419	AAC47655.1 leechCAM [Hirudo medicinalis]
730	PrileiEVm006130t1	2.21471	0.00257405	0.0824111	3.0145	XP_013404052.1 ribosome biogenesis protein bop1-B [Lingula anatina]
731	PrileiEVm002053t1	1.45323	0.00259844	0.0830961	3.01164	XP_012935417.1 protein Gawky isoform X3 [Aplysia californica]
732	PrileiEVm000247t1	2.49248	0.00261483	0.0835242	3.00973	XP_013383466.1 structural maintenance of chromosomes flexible hinge domain-containing protein 1 [Lingula anatina]
733	PrileiEVm027822t1	2.52908	0.00269803	0.0860826	3.0002	not in Diamond
734	PrileiEVm017105t1	1.36924	0.0027323	0.0870758	2.99635	7CYU_A Crystal structure of human BAF57 HMG domain [Homo sapiens]
735	PrileiEVm013611t1	2.57475	0.00274686	0.0874398	2.99473	XP_025114870.1 flap endonuclease 1-like [Pomacea canaliculata]
736	PrileiEVm014889t1	1.66663	0.00277578	0.0882589	2.99154	XP_025080838.1 26S proteasome non-ATPase regulatory subunit 3-like [Pomacea canaliculata]
737	PrileiEVm014310t1	1.8749	0.0029181	0.0926781	2.97624	XP_033754338.1 26S proteasome non-ATPase regulatory subunit 7-like [Pecten maximus]
738	PrileiEVm024673t1	1.97676	0.0031081	0.0983746	2.95684	XP_022324998.1 LOW QUALITY PROTEIN: ran GTPase-activating protein 1-like [Crassostrea virginica]
739	PrileiEVm000654t1	1.40697	0.00312174	0.0985972	2.95549	no informative hits: XP_009016965.1 hypothetical protein HELRODRAFT_172045 [Helobdella robusta]
740	PrileiEVm011212t1	0.802515	0.00312223	0.0985972	2.95544	XP_025100751.1 NADH-ubiquinone oxidoreductase 49 kDa subunit-like [Pomacea canaliculata]
741	PrileiEVm000205t1	2.48386	0.00315383	0.0994819	2.95233	XP_013384593.1 nuclear pore complex protein Nup205 [Lingula anatina]
742	PrileiEVm007207t1	2.29578	0.00316826	0.0998237	2.95092	XP_033746092.1 dnaJ homolog subfamily C member 2-like [Pecten maximus]
743	PrileiEVm004535t1	1.63489	0.00318187	0.100139	2.9496	no informative hits: XP_009019665.1 hypothetical protein HELRODRAFT_161503 [Helobdella robusta]
744	PrileiEVm008940t1	3.73544	0.00332232	0.10444	2.93623	XP_013394122.1 histone-lysine N-methyltransferase SUV39H1-A [Lingula anatina]
745	PrileiEVm015961t1	1.19991	0.00334541	0.105047	2.93408	XP_033737344.1 U2 small nuclear ribonucleoprotein A'-like [Pecten maximus]
746	PrileiEVm000366t1	1.70038	0.0034014	0.106685	2.92892	XP_013408258.1 transcriptional regulator ATRX [Lingula anatina]
747	PrileiEVm000082t1	1.87209	0.00346124	0.108406	2.9235	XP_013411317.1 eIF-2-alpha kinase activator GCN1 [Lingula anatina]
748	PrileiEVm005927t1	2.30291	0.0034641	0.108406	2.92324	XP_033753511.1 caprin-1-like isoform X4 [Pecten maximus]
749	PrileiEVm000797t1	1.78514	0.00350529	0.109572	2.91956	XP_033756628.1 mucin-17-like [Pecten maximus]
750	PrileiEVm022136t1	1.17795	0.00362501	0.112933	2.90907	AOR07043.1 mitochondrial ATP synthase subunit 9 precursor [Enchytraeus albidus]
751	PrileiEVm010102t1	1.37911	0.00363331	0.113064	2.90836	XP_034328603.1 poly(U)-binding-splicing factor PUF60-like isoform X1 [Crassostrea gigas]
752	PrileiEVm002133t1	1.95583	0.00367327	0.11418	2.90494	XP_013394897.1 retinoblastoma-like protein 1 [Lingula anatina]
753	PrileiEVm010256t1	2.08013	0.00368539	0.114428	2.90391	AZT88974.1 serine/threonine-protein phosphatase 5 [Periplaneta americana]
754	PrileiEVm017723t1	1.46065	0.00370525	0.114917	2.90222	XP_035693174.1 emopamil-binding protein-like [Branchiostoma floridae]
755	PrileiEVm019878t1	2.04163	0.00374349	0.115973	2.89901	XP_025077822.1 RNA-binding protein 8A-like [Pomacea canaliculata]
756	PrileiEVm012541t1	2.22349	0.00382485	0.11823	2.89226	VDI14371.1 ribosome biogenesis protein SSF1/2 [Mytilus galloprovincialis]
757	PrileiEVm020447t1	2.31168	0.00384054	0.118583	2.89097	not in Diamond
758	PrileiEVm012769t1	1.21203	0.00385131	0.118651	2.89009	XP_005103295.1 septin-11 isoform X1 [Aplysia californica]
759	PrileiEVm008464t1	1.86825	0.00395286	0.121645	2.8819	XP_033734883.1 pinin-like [Pecten maximus]
760	PrileiEVm010212t1	1.83583	0.00401008	0.123269	2.87737	XP_011439713.1 splicing factor 3A subunit 3 [Crassostrea gigas]
761	PrileiEVm002717t1	1.57704	0.00405756	0.124453	2.87365	XP_034317959.1 ATPase MORC2 isoform X2 [Crassostrea gigas]
762	PrileiEVm012210t1	1.13127	0.00422341	0.12897	2.86097	XP_011435912.1 26S proteasome regulatory subunit 8 [Crassostrea gigas]
763	PrileiEVm005496t1	1.00693	0.00426377	0.130059	2.85796	XP_011425989.1 alpha-adducin isoform X3 [Crassostrea gigas]
764	PrileiEVm013950t1	3.44125	0.00427172	0.130159	2.85737	XP_013407938.1 kelch domain-containing protein 1 [Lingula anatina]
765	PrileiEVm028588t1	1.51257	0.00429053	0.130588	2.85597	XP_039712995.1 eukaryotic translation initiation factor 1A, X-chromosomal-like, partial [Pteropus giganteus]
766	PrileiEVm004562t1	0.373009	0.00436457	0.132551	2.85054	QSV39511.1 HSP90 [Whitmania pigra]
767	PrileiEVm004396t1	2.68029	0.0043964	0.133226	2.84822	CAC5392853.1 PHF6 [Mytilus coruscus]
768	PrileiEVm010479t1	0.511689	0.0044148	0.133521	2.84689	XP_013389396.1 LOW QUALITY PROTEIN: protein disulfide-isomerase A3-like [Lingula anatina]
769	PrileiEVm005199t1	2.14027	0.00441574	0.133521	2.84683	XP_025078553.1 elongation factor G, mitochondrial-like [Pomacea canaliculata]
770	PrileiEVm007765t1	1.04635	0.00447442	0.135001	2.84262	XP_035795369.1 CCR4-NOT transcription complex subunit 6-like isoform X1 [Anopheles albimanus]
771	PrileiEVm003847t1	1.77176	0.00448965	0.135313	2.84154	XP_034311175.1 putative E3 ubiquitin-protein ligase UNKL isoform X1 [Crassostrea gigas]
772	PrileiEVm013567t1	2.09711	0.00451185	0.135835	2.83996	XP_034300760.1 splicing factor 3A subunit 2 [Crassostrea gigas]
773	PrileiEVm015519t1	1.33523	0.00462924	0.139218	2.83176	XP_025082701.1 mitochondrial 2-oxoglutarate/malate carrier protein-like [Pomacea canaliculata]
774	PrileiEVm000594t1	2.27527	0.0046814	0.140635	2.82818	not in Diamond
775	PrileiEVm003172t1	1.80221	0.00472922	0.141918	2.82492	XP_022324178.1 pre-mRNA-splicing factor CWC22 homolog isoform X2 [Crassostrea virginica]
776	PrileiEVm013183t1	1.22387	0.00480406	0.144008	2.81989	not in Diamond
777	PrileiEVm004478t1	2.13913	0.0048345	0.144764	2.81786	VDI24574.1 pre-rRNA-processing protein TSR1 [Mytilus galloprovincialis]
778	PrileiEVm001820t1	2.08043	0.00488591	0.146055	2.81446	XP_013400456.1 DNA-directed RNA polymerase II subunit RPB2 [Lingula anatina]
779	PrileiEVm002964t1	3.80678	0.00488815	0.146055	2.81431	AUG84409.1 ECT2 [Platynereis dumerilii]
780	PrileiEVm003296t1	3.85852	0.00500362	0.149345	2.8068	XP_023929910.1 kinesin-like protein KIF18A isoform X2 [Lingula anatina]
781	PrileiEVm001245t1	2.12133	0.00502318	0.149767	2.80554	ACH87544.1 Rad50 [Platynereis dumerilii]
782	PrileiEVm000431t1	2.11768	0.00506121	0.150739	2.80311	XP_013413851.1 myelin transcription factor 1 isoform X6 [Lingula anatina]
783	PrileiEVm010481t1	2.82537	0.00507226	0.150892	2.80241	XP_013387404.1 glyoxylate/succinic semialdehyde reductase 1 isoform X6 [Lingula anatina]
784	PrileiEVm004050t1	1.4659	0.00507851	0.150892	2.80201	XP_025084476.1 histone-lysine N-methyltransferase 2C-like isoform X2 [Pomacea canaliculata]
785	PrileiEVm003475t1	3.3035	0.00508265	0.150892	2.80175	XP_025084212.1 kinesin-like protein KIF23 isoform X1 [Pomacea canaliculata]
786	PrileiEVm018049t1	2.04192	0.00520813	0.154419	2.79387	XP_002741406.2 PREDICTED: peptidyl-prolyl cis-trans isomerase FKBP3-like [Saccoglossus kowalevskii]
787	PrileiEVm005374t1	2.18545	0.00521256	0.154419	2.7936	XP_033753511.1 caprin-1-like isoform X4 [Pecten maximus]
788	PrileiEVm000133t1	1.21542	0.00531571	0.157139	2.78725	XP_022668584.1 protein split ends-like [Varroa destructor]
789	PrileiEVm006340t1	3.17375	0.00532515	0.157251	2.78668	XP_029471509.1 inner nuclear membrane protein Man1 [Rhinatrema bivittatum]
790	PrileiEVm026957t1	2.35612	0.0053381	0.157466	2.78589	not in Diamond
791	PrileiEVm008604t1	1.59299	0.00537383	0.158351	2.78373	no informative hits: CAF1267999.1 unnamed protein product [Didymodactylos carnosus]
792	PrileiEVm018934t1	2.01823	0.00545464	0.160562	2.77888	XP_013403501.1 prefoldin subunit 3 [Lingula anatina]
793	PrileiEVm017443t1	1.35136	0.00561728	0.165174	2.76932	XP_021358001.1 polyadenylate-binding protein 2-B-like [Mizuhopecten yessoensis]
794	PrileiEVm009371t1	2.01771	0.00564167	0.165716	2.76791	XP_021371113.1 SWI/SNF-related matrix-associated actin-dependent regulator of chromatin subfamily D member 1-like isoform X3 [Mizuhopecten yessoensis]
795	PrileiEVm003483t1	1.44874	0.00570626	0.167436	2.7642	XP_034337425.1 cyclin-dependent kinase 11B isoform X3 [Crassostrea gigas]
796	PrileiEVm006997t1	1.8904	0.00584004	0.171	2.75663	XP_013776512.2 RNA-binding protein cabeza-like [Limulus polyphemus]
797	PrileiEVm000757t1	1.4229	0.00597393	0.174368	2.74921	XP_014773032.1 PREDICTED: E3 ubiquitin-protein ligase HUWE1-like [Octopus bimaculoides]
798	PrileiEVm012572t1	2.20953	0.00599276	0.174734	2.74818	XP_033736143.1 ribosome biogenesis protein NOP53-like [Pecten maximus]
799	PrileiEVm014701t1	0.953969	0.00605636	0.176403	2.74471	XP_019638057.1 PREDICTED: mitochondrial carrier homolog 2-like [Branchiostoma belcheri]
800	PrileiEVm000944t1	2.2637	0.00612686	0.17827	2.74091	no informative hits: ELT89867.1 hypothetical protein CAPTEDRAFT_223740 [Capitella teleta]
801	PrileiEVm005392t1	3.93546	0.00615865	0.17882	2.73921	XP_033751751.1 carboxy-terminal kinesin 2-like [Pecten maximus]
802	PrileiEVm011649t1	2.66862	0.00621675	0.180318	2.73612	CAY12635.1 SRY-related HMG box C protein [Platynereis dumerilii]
803	PrileiEVm017067t1	1.43613	0.00631757	0.182717	2.73083	CAC5425849.1 UAF30 [Mytilus coruscus]
804	PrileiEVm005333t1	1.35552	0.00631918	0.182717	2.73074	not in Diamond
805	PrileiEVm014032t1	1.05464	0.00655152	0.189041	2.71882	XP_025099402.1 28S ribosomal protein S35, mitochondrial-like [Pomacea canaliculata]
806	PrileiEVm002534t1	1.60367	0.00660475	0.190379	2.71614	XP_011420648.2 transcription elongation factor SPT5 [Crassostrea gigas]
807	PrileiEVm012017t1	1.8258	0.00680596	0.195772	2.70619	CAC5426334.1 ETF1 [Mytilus coruscus]
808	PrileiEVm000028t1	1.08976	0.00684915	0.19681	2.70409	XP_023930311.1 ubiquitin carboxyl-terminal hydrolase 34 [Lingula anatina]
809	PrileiEVm004502t1	0.724024	0.00687776	0.19732	2.70271	CAE1306029.1 Phosphatase and actin regulator 4A,Phosphatase and actin regulator 4B,Phosphatase and actin regulator 3,Phosphatase and actin regulator 4,Phosphatase and actin regulator 2,Phosphatase and actin regulator 4-B,Phosphatase and actin regulator 1,Phosphatase and actin regulator 4-A [Sepia pharaonis]
810	PrileiEVm027745t1	2.21641	0.0068811	0.19732	2.70254	XP_006818888.1 PREDICTED: pescadillo homolog [Saccoglossus kowalevskii]
811	PrileiEVm003904t1	1.29827	0.00692574	0.198395	2.70039	XP_035685597.1 E3 ubiquitin-protein ligase TRIM56-like [Branchiostoma floridae]
812	PrileiEVm028133t1	0.865594	0.00696592	0.19934	2.69847	DAA15235.1 TPA: AC1147-like [Bos taurus]
813	PrileiEVm007158t1	3.1558	0.00704399	0.201181	2.69476	XP_011420415.2 protein arginine N-methyltransferase 5 isoform X2 [Crassostrea gigas]
814	PrileiEVm019639t1	1.56856	0.00704474	0.201181	2.69472	XP_023712976.1 GTP-binding protein Rheb homolog [Cryptotermes secundus]
815	PrileiEVm021584t1	2.06039	0.0071284	0.203152	2.69079	XP_025110860.1 protein mago nashi homolog [Pomacea canaliculata]
816	PrileiEVm011875t1	0.172788	0.00716181	0.203686	2.68923	ABI74618.1 calreticulin [Eisenia andrei]
817	PrileiEVm002050t1	3.58509	0.0072301	0.205418	2.68606	XP_012944315.2 protein diaphanous homolog 2 [Aplysia californica]
818	PrileiEVm000150t1	1.84567	0.00724807	0.205718	2.68523	XP_021372868.1 protein ELYS-like isoform X2 [Mizuhopecten yessoensis]
819	PrileiEVm003408t1	3.19284	0.00727497	0.20627	2.68399	not in Diamond
820	PrileiEVm001569t1	1.60363	0.00730376	0.206875	2.68267	XP_023931847.1 symplekin [Lingula anatina]
821	PrileiEVm019274t1	0.862941	0.00753958	0.213096	2.67202	AUG84410.1 Rho1 [Platynereis dumerilii]
822	PrileiEVm001789t1	1.88013	0.00754641	0.213096	2.67172	XP_013393774.1 ubinuclein-1-like [Lingula anatina]
823	PrileiEVm015967t1	0.552938	0.00755819	0.213211	2.67119	AOR07089.1 mitochondrial F-type ATP synthase subunit gamma [Mesenchytraeus cf. gelidus SL-2017]
824	PrileiEVm010686t1	1.77527	0.00784953	0.220926	2.65847	XP_021340925.1 pre-mRNA-splicing factor RBM22-like [Mizuhopecten yessoensis]
825	PrileiEVm007181t1	2.72491	0.00786112	0.220926	2.65798	XP_011431878.2 histone-arginine methyltransferase CARMER isoform X1 [Crassostrea gigas]
826	PrileiEVm011900t1	2.46822	0.0078623	0.220926	2.65793	XP_028140643.1 ubiquilin-1-like isoform X2 [Diabrotica virgifera virgifera]
827	PrileiEVm010912t1	0.955937	0.00786351	0.220926	2.65787	XP_033740647.1 serine hydroxymethyltransferase, cytosolic-like [Pecten maximus]
828	PrileiEVm003383t1	1.58174	0.00790768	0.221943	2.65599	XP_029640559.1 serine/threonine-protein phosphatase 1 regulatory subunit 10 [Octopus sinensis]
829	PrileiEVm005419t1	1.41915	0.00807985	0.226317	2.64871	XP_037782843.1 polypyrimidine tract-binding protein 1-like isoform X4 [Penaeus monodon]
830	PrileiEVm011681t1	2.21768	0.00808895	0.226344	2.64833	XP_032794523.1 sarcalumenin-like [Daphnia magna]
831	PrileiEVm022682t1	2.13814	0.00820502	0.22917	2.64351	XP_037563852.1 protein LLP homolog [Dermacentor silvarum]
832	PrileiEVm012863t1	3.2252	0.00820648	0.22917	2.64345	XP_025089528.1 transcription factor E2F3-like [Pomacea canaliculata]
833	PrileiEVm007717t1	4.26468	0.00829398	0.231381	2.63986	CAY12635.1 SRY-related HMG box C protein [Platynereis dumerilii]
834	PrileiEVm013067t1	2.90141	0.00836244	0.233057	2.63707	AFC34070.1 INX10 [Hirudo verbana]
835	PrileiEVm001859t1	2.05485	0.00847754	0.236028	2.63243	XP_013386585.1 inactive tyrosine-protein kinase 7 isoform X2 [Lingula anatina]
836	PrileiEVm004088t1	2.20629	0.00849905	0.236385	2.63157	XP_031565033.1 trimethylguanosine synthase-like [Actinia tenebrosa]
837	PrileiEVm006314t1	0.704895	0.00851218	0.236385	2.63105	XP_013097118.1 PREDICTED: succinate dehydrogenase [ubiquinone] flavoprotein subunit, mitochondrial-like [Biomphalaria glabrata]
838	PrileiEVm007273t1	1.29345	0.00851592	0.236385	2.6309	KFU84248.1 Nucleolin, partial [Chaetura pelagica]
839	PrileiEVm003981t1	1.73517	0.00856922	0.23739	2.62878	ABQ85061.1 beta-catenin [Platynereis dumerilii]
840	PrileiEVm007047t1	2.70837	0.00868267	0.240152	2.6243	XP_013404819.1 SUMO-activating enzyme subunit 2 isoform X2 [Lingula anatina]
841	PrileiEVm004920t1	1.14579	0.00868625	0.240152	2.62416	XP_013381039.1 translocation protein SEC63 homolog [Lingula anatina]
842	PrileiEVm018003t1	1.68877	0.00871643	0.240747	2.62298	XP_020606440.1 protein-lysine N-methyltransferase mettl10-like [Orbicella faveolata]
843	PrileiEVm000998t1	2.68183	0.00874783	0.241374	2.62176	XP_006247025.1 ATPase family AAA domain-containing protein 5 isoform X3 [Rattus norvegicus]
844	PrileiEVm011965t1	0.795239	0.00885014	0.243954	2.61779	XP_030891210.1 cytoplasmic dynein 1 heavy chain 1-like [Leptonychotes weddellii]
845	PrileiEVm004659t1	1.26461	0.00894567	0.246343	2.61412	XP_025105199.1 LOW QUALITY PROTEIN: U4/U6.U5 tri-snRNP-associated protein 1-like [Pomacea canaliculata]
846	PrileiEVm020680t1	2.56957	0.00901461	0.24775	2.6115	XP_022313176.1 SUMO-conjugating enzyme UBC9-B [Crassostrea virginica]
847	PrileiEVm023563t1	1.76789	0.00903315	0.248014	2.6108	not in Diamond
848	PrileiEVm020980t1	1.22227	0.00904704	0.24815	2.61027	NP_001279843.1 coiled-coil-helix-coiled-coil-helix domain-containing protein 2 [Callorhinchus milii]
849	PrileiEVm013439t1	1.47628	0.00907605	0.2487	2.60918	XP_021376048.1 proteasomal ubiquitin receptor ADRM1-like [Mizuhopecten yessoensis]
850	PrileiEVm000429t1	3.77086	0.00917119	0.250721	2.60561	XP_020600905.1 treslin-like isoform X1 [Orbicella faveolata]
851	PrileiEVm012251t1	1.27843	0.00917691	0.250721	2.60539	XP_029052221.1 heterogeneous nuclear ribonucleoprotein H [Osmia bicornis bicornis]
852	PrileiEVm021249t1	0.583046	0.0092786	0.253001	2.60161	XP_015520629.1 PREDICTED: cytochrome c oxidase subunit 5A, mitochondrial [Neodiprion lecontei]
853	PrileiEVm010767t1	2.16052	0.00933471	0.254282	2.59955	XP_031827711.1 splicing factor 3B subunit 4, partial [Nomia melanderi]
854	PrileiEVm004833t1	0.945648	0.00947437	0.257833	2.59444	XP_033756965.1 alpha-adducin-like isoform X14 [Pecten maximus]
855	PrileiEVm000760t1	1.39836	0.00952876	0.258863	2.59248	XP_014771136.1 PREDICTED: regulator of nonsense transcripts 2-like isoform X1 [Octopus bimaculoides]
856	PrileiEVm004362t1	2.32958	0.00953088	0.258863	2.5924	XP_013410668.1 PAX-interacting protein 1 [Lingula anatina]
857	PrileiEVm017272t1	1.38992	0.00954133	0.258867	2.59202	XP_019625860.1 PREDICTED: proteasome subunit alpha type-3-like isoform X1 [Branchiostoma belcheri]
858	PrileiEVm014699t1	0.214012	0.00955902	0.258867	2.59139	XP_019516106.1 PREDICTED: cyclic AMP-dependent transcription factor ATF-4 [Hipposideros armiger]
859	PrileiEVm007436t1	2.12933	0.009669	0.261102	2.58745	XP_011414911.2 peptidylprolyl isomerase domain and WD repeat-containing protein 1 [Crassostrea gigas]
860	PrileiEVm000901t1	3.3411	0.00981471	0.264759	2.58229	XP_013394620.1 Fanconi anemia group D2 protein [Lingula anatina]
861	PrileiEVm010054t1	2.04267	0.0101588	0.273775	2.57038	XP_013414421.1 U3 small nucleolar RNA-associated protein 15 homolog [Lingula anatina]
862	PrileiEVm019246t1	1.12866	0.0101881	0.274299	2.56938	KAG1663586.1 Nucleic-acid-binding protein from mobile element jockey [Nymphon striatum]
863	PrileiEVm011768t1	1.53443	0.0102306	0.275174	2.56794	XP_019645749.1 PREDICTED: LIM domain-containing protein 2-like [Branchiostoma belcheri]
864	PrileiEVm011412t1	1.86902	0.010277	0.275888	2.56637	XP_039510319.1 achaete-scute homolog 1b [Pimephales promelas]
865	PrileiEVm027569t1	1.24966	0.0104005	0.278666	2.56222	XP_029636154.1 luc7-like protein 3 [Octopus sinensis]
866	PrileiEVm013225t1	1.63509	0.0105346	0.281986	2.55777	CAE1283656.1 BUB3-interacting and GLEBS motif-containing protein ZNF207 [Sepia pharaonis]
867	PrileiEVm005834t1	3.66916	0.0106574	0.284999	2.55373	XP_013416663.1 chromatin assembly factor 1 subunit B [Lingula anatina]
868	PrileiEVm004743t1	1.82815	0.0106807	0.285346	2.55298	XP_037517158.1 protein UBASH3A homolog isoform X2 [Rhipicephalus sanguineus]
869	PrileiEVm007089t1	0.847664	0.0108114	0.288561	2.54874	XP_021354408.1 dolichyl-diphosphooligosaccharide--protein glycosyltransferase subunit 2-like [Mizuhopecten yessoensis]
870	PrileiEVm011755t1	3.03542	0.0109475	0.291912	2.54437	XP_023220098.1 G2/mitotic-specific cyclin-B-like [Centruroides sculpturatus]
871	PrileiEVm000853t1	1.1797	0.0109747	0.292356	2.5435	XP_039247943.1 A-kinase anchor protein 9-like [Styela clava]
872	PrileiEVm000478t1	1.35441	0.0110635	0.294439	2.54069	not in Diamond
873	PrileiEVm007641t1	2.26376	0.0111117	0.29544	2.53917	XP_035685982.1 CTP synthase 1-like [Branchiostoma floridae]
874	PrileiEVm008876t1	2.3966	0.0111308	0.295663	2.53857	XP_013398797.1 beta-catenin-like protein 1 [Lingula anatina]
875	PrileiEVm019508t1	2.09608	0.0112174	0.297456	2.53585	XP_033756992.1 H/ACA ribonucleoprotein complex subunit 2-like protein [Pecten maximus]
876	PrileiEVm018155t1	1.31856	0.0112197	0.297456	2.53578	XP_037507455.1 GTP:AMP phosphotransferase AK3, mitochondrial-like [Rhipicephalus sanguineus]
877	PrileiEVm007729t1	2.29325	0.0115462	0.30582	2.52572	XP_013408166.1 pescadillo homolog [Lingula anatina]
878	PrileiEVm005901t1	0.953048	0.0116633	0.308627	2.52217	XP_013394431.1 eukaryotic elongation factor 2 kinase isoform X2 [Lingula anatina]
879	PrileiEVm001068t1	3.42007	0.0117022	0.30936	2.521	not in Diamond
880	PrileiEVm011966t1	0.978053	0.011737	0.309987	2.51995	XP_022343596.1 dolichyl-diphosphooligosaccharide--protein glycosyltransferase 48 kDa subunit-like [Crassostrea virginica]
881	PrileiEVm003404t1	1.40543	0.0118163	0.311783	2.51758	XP_023933304.1 ras GTPase-activating protein 1 [Lingula anatina]
882	PrileiEVm003007t1	1.38752	0.0119228	0.314296	2.51442	XP_013378606.1 E3 ubiquitin-protein ligase BRE1A isoform X2 [Lingula anatina]
883	PrileiEVm004179t1	2.28354	0.0120561	0.317508	2.5105	XP_033760433.1 retinoblastoma-associated protein-like [Pecten maximus]
884	PrileiEVm012321t1	3.68821	0.0120892	0.318077	2.50953	CAC5403147.1 ARHGAP11 [Mytilus coruscus]
885	PrileiEVm006916t1	2.45773	0.0121015	0.318099	2.50917	XP_021338862.1 bromodomain-containing protein 7-like [Mizuhopecten yessoensis]
886	PrileiEVm002467t1	1.80716	0.0123443	0.323562	2.50215	XP_033749835.1 integrator complex subunit 3-like [Pecten maximus]
887	PrileiEVm012533t1	1.72116	0.0124082	0.32493	2.50032	XP_021352906.1 26S proteasome non-ATPase regulatory subunit 11-like [Mizuhopecten yessoensis]
888	PrileiEVm023651t1	1.05079	0.0124267	0.325096	2.49979	XP_031668581.1 casein kinase I-like [Oncorhynchus kisutch]
889	PrileiEVm001811t1	1.93097	0.0124379	0.325096	2.49947	XP_013390405.1 crooked neck-like protein 1 isoform X2 [Lingula anatina]
890	PrileiEVm003692t1	1.68738	0.0128785	0.336294	2.48711	XP_013394792.1 lysine-specific demethylase 2B [Lingula anatina]
891	PrileiEVm012123t1	0.39262	0.0129757	0.338196	2.48444	XP_037390983.1 adenosylhomocysteinase [Pygocentrus nattereri]
892	PrileiEVm013003t1	1.15672	0.0131183	0.341373	2.48054	XP_012937301.1 dnaJ homolog subfamily A member 1 [Aplysia californica]
893	PrileiEVm012397t1	3.08615	0.0131236	0.341373	2.4804	XP_030060495.1 5-hydroxyisourate hydrolase-like isoform X2 [Microcaecilia unicolor]
894	PrileiEVm003075t1	2.09856	0.0131345	0.341373	2.4801	XP_034325821.1 CWF19-like protein 2 [Crassostrea gigas]
895	PrileiEVm001488t1	1.43068	0.0131477	0.341397	2.47974	no informative hits: XP_021952063.1 uncharacterized protein LOC110848997 [Folsomia candida]
896	PrileiEVm005375t1	2.1352	0.0132995	0.345016	2.47565	XP_023219309.1 transcription factor Sp4-like isoform X1 [Centruroides sculpturatus]
897	PrileiEVm002094t1	1.07414	0.0133934	0.346803	2.47313	XP_013380763.1 phosphorylase b kinase regulatory subunit beta isoform X3 [Lingula anatina]
898	PrileiEVm005668t1	2.09308	0.0134213	0.347203	2.47239	XP_012945462.1 heat shock protein 75 kDa, mitochondrial [Aplysia californica]
899	PrileiEVm005293t1	1.22763	0.0134588	0.3478	2.47139	XP_033750324.1 KH homology domain-containing protein 4-like isoform X3 [Pecten maximus]
900	PrileiEVm028911t1	1.81777	0.0134695	0.3478	2.47111	not in Diamond
901	PrileiEVm023630t1	1.59926	0.013522	0.348832	2.46972	XP_013379615.1 mitochondrial import receptor subunit TOM70 [Lingula anatina]
902	PrileiEVm006671t1	2.32111	0.0135529	0.349246	2.4689	XP_013401571.1 polycomb protein suz12 [Lingula anatina]
903	PrileiEVm003251t1	0.271973	0.0135758	0.349246	2.4683	XP_013412211.1 netrin receptor UNC5C-like isoform X3 [Lingula anatina]
904	PrileiEVm006621t1	0.447129	0.0138992	0.357236	2.45986	XP_022323882.1 78 kDa glucose-regulated protein [Crassostrea virginica]
905	PrileiEVm012116t1	1.90848	0.0140029	0.359567	2.45719	XP_013401912.1 REST corepressor 3 [Lingula anatina]
906	PrileiEVm003073t1	2.14067	0.0141016	0.361767	2.45467	no informative hits: KOF66390.1 hypothetical protein OCBIM_22012467mg [Octopus bimaculoides]
907	PrileiEVm013460t1	1.1777	0.0141668	0.362818	2.453	XP_025110414.1 UV excision repair protein RAD23 homolog B-like [Pomacea canaliculata]
908	PrileiEVm019563t1	0.847748	0.0141687	0.362818	2.45296	NP_001191472.1 small G-protein [Aplysia californica]
909	PrileiEVm015796t1	1.71205	0.0142562	0.364723	2.45074	XP_013398085.1 very-long-chain enoyl-CoA reductase-like isoform X1 [Lingula anatina]
910	PrileiEVm006114t1	2.33128	0.0142809	0.365017	2.45012	XP_013385901.1 U3 small nucleolar ribonucleoprotein protein MPP10 [Lingula anatina]
911	PrileiEVm027270t1	1.78974	0.0142942	0.365021	2.44978	not in Diamond
912	PrileiEVm029825t1	2.77549	0.0143213	0.365377	2.4491	not in Diamond
913	PrileiEVm002918t1	0.849232	0.0144478	0.368267	2.44593	XP_021358685.1 ralA-binding protein 1-like [Mizuhopecten yessoensis]
914	PrileiEVm003568t1	2.11924	0.0145836	0.370706	2.44256	XP_021370862.1 gamma-tubulin complex component 2-like isoform X2 [Mizuhopecten yessoensis]
915	PrileiEVm016397t1	2.04979	0.0147554	0.374387	2.43833	XP_005098470.1 RNA-binding protein with serine-rich domain 1 [Aplysia californica]
916	PrileiEVm011198t1	2.19624	0.014812	0.375282	2.43694	XP_011415211.2 inactive peptidyl-prolyl cis-trans isomerase FKBP6 [Crassostrea gigas]
917	PrileiEVm004151t1	2.12326	0.0148177	0.375282	2.4368	XP_019616274.1 PREDICTED: proline-, glutamic acid- and leucine-rich protein 1-like [Branchiostoma belcheri]
918	PrileiEVm001337t1	0.980712	0.0149418	0.378082	2.43379	XP_033737340.1 AP-3 complex subunit delta-1-like isoform X1 [Pecten maximus]
919	PrileiEVm000285t1	1.38728	0.0149978	0.378962	2.43243	XP_033763482.1 LOW QUALITY PROTEIN: helicase with zinc finger domain 2-like [Pecten maximus]
920	PrileiEVm019884t1	2.35676	0.015041	0.379553	2.43139	XP_021341342.1 U6 snRNA-associated Sm-like protein LSm4 [Mizuhopecten yessoensis]
921	PrileiEVm002498t1	2.32433	0.0150651	0.379816	2.43081	VDI66414.1 ATP-dependent RNA helicase DOB1 [Mytilus galloprovincialis]
922	PrileiEVm000929t1	3.70959	0.0154313	0.387992	2.42209	XP_033753795.1 anillin-like [Pecten maximus]
923	PrileiEVm011111t1	1.81188	0.0156976	0.39433	2.41587	XP_026273008.1 serine/threonine-protein kinase Doa isoform X6 [Frankliniella occidentalis]
924	PrileiEVm012298t1	1.37092	0.0157266	0.394702	2.4152	XP_026028096.1 protein LSM14 homolog A-like [Astatotilapia calliptera]
925	PrileiEVm008143t1	1.73089	0.0157409	0.394704	2.41487	not in Diamond
926	PrileiEVm012469t1	2.17536	0.0157877	0.395519	2.41379	XP_023020124.1 28S ribosomal protein S9, mitochondrial [Leptinotarsa decemlineata]
927	PrileiEVm025650t1	0.903932	0.0158596	0.396733	2.41213	XP_035659711.1 zinc finger protein 706-like [Branchiostoma floridae]
928	PrileiEVm007546t1	2.21129	0.0158648	0.396733	2.41201	XP_013383304.1 A-kinase anchor protein 1, mitochondrial isoform X2 [Lingula anatina]
929	PrileiEVm008619t1	1.39109	0.0159428	0.398327	2.41022	XP_033744367.1 splicing factor 1-like isoform X1 [Pecten maximus]
930	PrileiEVm003274t1	1.68247	0.0160396	0.400023	2.40801	CAE1281139.1 PRPF6 [Sepia pharaonis]
931	PrileiEVm009368t1	2.28101	0.0160778	0.400617	2.40714	XP_033730583.1 bifunctional glutamate/proline--tRNA ligase-like [Pecten maximus]
932	PrileiEVm005457t1	1.96786	0.016173	0.402628	2.40499	XP_013414850.1 mitotic spindle assembly checkpoint protein MAD1-like [Lingula anatina]
933	PrileiEVm012081t1	1.17763	0.0162683	0.404386	2.40284	XP_023931483.1 fatty acid desaturase 2 [Lingula anatina]
934	PrileiEVm029955t1	1.26855	0.0162728	0.404386	2.40274	not in Diamond
935	PrileiEVm003082t1	2.44672	0.0163459	0.40584	2.4011	XP_022340592.1 LOW QUALITY PROTEIN: MORC family CW-type zinc finger protein 2-like [Crassostrea virginica]
936	PrileiEVm004919t1	3.90278	0.016499	0.40891	2.39769	XP_033755054.1 LOW QUALITY PROTEIN: targeting protein for Xklp2 homolog [Pecten maximus]
937	PrileiEVm000414t1	2.32712	0.016573	0.410377	2.39605	XP_013420627.1 DNA topoisomerase 2-binding protein 1 isoform X4 [Lingula anatina]
938	PrileiEVm006702t1	1.17049	0.0166484	0.411878	2.39438	XP_025103703.1 cleft lip and palate transmembrane protein 1 homolog [Pomacea canaliculata]
939	PrileiEVm008312t1	2.22252	0.0166766	0.412208	2.39376	XP_012272713.1 ring canal kelch homolog isoform X1 [Orussus abietinus]
940	PrileiEVm029399t1	0.674739	0.0167039	0.412515	2.39316	AVC55616.1 mitochondrial ATP5e long variant [Enchytraeus cf. crypticus SL-2017]
941	PrileiEVm011307t1	1.40592	0.0168092	0.414747	2.39085	XP_025109361.1 vasculin-like protein 1 isoform X1 [Pomacea canaliculata]
942	PrileiEVm018588t1	1.12346	0.0168461	0.415288	2.39005	XP_011427494.1 serine/arginine-rich splicing factor 7 [Crassostrea gigas]
943	PrileiEVm004611t1	1.6832	0.0169041	0.415978	2.38879	XP_022319700.1 CCR4-NOT transcription complex subunit 3-like isoform X2 [Crassostrea virginica]
944	PrileiEVm002683t1	2.30138	0.0170395	0.418875	2.38585	XP_025083227.1 LOW QUALITY PROTEIN: trifunctional purine biosynthetic protein adenosine-3-like [Pomacea canaliculata]
945	PrileiEVm020278t1	1.16587	0.017052	0.418875	2.38559	XP_002431652.1 myosin regulatory light chain, nonmuscle, putative [Pediculus humanus corporis]
946	PrileiEVm012573t1	1.60005	0.0171733	0.421482	2.38298	XP_014778623.1 PREDICTED: 26S protease regulatory subunit 6B [Octopus bimaculoides]
947	PrileiEVm001912t1	1.96702	0.0174945	0.428239	2.37615	CAE1266725.1 Activating molecule in BECN1-regulated autophagy protein 1,Histone deacetylase complex subunit SAP130 [Sepia pharaonis]
948	PrileiEVm002545t1	4.21535	0.0175033	0.428239	2.37596	XP_013388258.1 hornerin isoform X2 [Lingula anatina]
949	PrileiEVm010661t1	0.888915	0.0175416	0.428239	2.37515	XP_005104828.1 coiled-coil domain-containing protein 47 [Aplysia californica]
950	PrileiEVm018019t1	1.8747	0.0175496	0.428239	2.37499	XP_032790223.1 proteasome subunit beta type-6-like [Daphnia magna]
951	PrileiEVm026697t1	2.65519	0.0175566	0.428239	2.37484	not in Diamond
952	PrileiEVm016639t1	1.64623	0.0176044	0.429028	2.37384	XP_022329570.1 26S proteasome non-ATPase regulatory subunit 8-like [Crassostrea virginica]
953	PrileiEVm020217t1	1.51323	0.0176509	0.429601	2.37286	XP_008486018.1 craniofacial development protein 2-like, partial [Diaphorina citri]
954	PrileiEVm016652t1	1.58828	0.0176589	0.429601	2.37269	XP_013415250.1 ribosomal RNA processing protein 36 homolog isoform X1 [Lingula anatina]
955	PrileiEVm014165t1	1.31195	0.0176903	0.429988	2.37204	XP_013394316.1 immunoglobulin-binding protein 1 [Lingula anatina]
956	PrileiEVm012153t1	1.11428	0.0178124	0.4322	2.36949	XP_021366513.1 26S protease regulatory subunit 7 [Mizuhopecten yessoensis]
957	PrileiEVm028292t1	2.36699	0.0178808	0.433481	2.36808	XP_019626202.1 PREDICTED: small nuclear ribonucleoprotein F [Branchiostoma belcheri]
958	PrileiEVm008093t1	2.2209	0.0179507	0.434795	2.36663	XP_006271240.1 PREDICTED: phenylalanine--tRNA ligase beta subunit [Alligator mississippiensis]
959	PrileiEVm000248t1	0.829969	0.018016	0.435617	2.36529	OWF52160.1 Unconventional myosin-XVIIIa [Mizuhopecten yessoensis]
960	PrileiEVm016104t1	1.97707	0.0185713	0.447544	2.35403	XP_011691352.1 PREDICTED: SAP domain-containing ribonucleoprotein [Wasmannia auropunctata]
961	PrileiEVm000515t1	0.904124	0.0186101	0.448031	2.35325	XP_006110523.1 collagen alpha-1(XXVIII) chain-like [Pelodiscus sinensis]
962	PrileiEVm008315t1	1.57226	0.0188366	0.453083	2.34875	XP_013379615.1 mitochondrial import receptor subunit TOM70 [Lingula anatina]
963	PrileiEVm021486t1	2.51344	0.0188526	0.453083	2.34843	not in Diamond
964	PrileiEVm003627t1	2.15817	0.0194166	0.465428	2.33743	XP_030855175.1 LOW QUALITY PROTEIN: nuclear valosin-containing protein-like [Strongylocentrotus purpuratus]
965	PrileiEVm000003t1	1.76396	0.0196244	0.469713	2.33345	XP_022314241.1 serine/threonine-protein kinase SMG1-like [Crassostrea virginica]
966	PrileiEVm000479t1	3.13865	0.0196292	0.469713	2.33336	XP_023968126.1 mediator of DNA damage checkpoint protein 1-like [Chrysemys picta bellii]
967	PrileiEVm009384t1	2.32659	0.0198756	0.475199	2.32869	XP_006813202.1 PREDICTED: eukaryotic translation initiation factor 2A-like [Saccoglossus kowalevskii]
968	PrileiEVm019891t1	1.17577	0.0199485	0.476531	2.32732	XP_014770271.1 PREDICTED: mitochondrial import inner membrane translocase subunit Tim17-B-like [Octopus bimaculoides]
969	PrileiEVm001116t1	3.33297	0.02013	0.480042	2.32392	XP_013379638.1 DNA excision repair protein ERCC-6-like [Lingula anatina]
970	PrileiEVm013684t1	3.48256	0.0201813	0.480851	2.32296	XP_037097211.1 nucleolar and spindle-associated protein 1 [Syngnathus acus]
971	PrileiEVm005410t1	2.0258	0.0202281	0.481554	2.32209	XP_011437945.1 metastasis-associated protein MTA3 isoform X1 [Crassostrea gigas]
972	PrileiEVm000277t1	0.556459	0.0202501	0.481665	2.32168	XP_014771893.1 PREDICTED: protein PRRC2C-like [Octopus bimaculoides]
973	PrileiEVm029790t1	2.16828	0.0203225	0.482742	2.32034	XP_011454283.1 small nuclear ribonucleoprotein E [Crassostrea gigas]
974	PrileiEVm017156t1	1.5669	0.0203302	0.482742	2.3202	CAB4066956.1 SFRS7 [Lepeophtheirus salmonis]
975	PrileiEVm004263t1	0.995509	0.0206097	0.488543	2.31506	XP_013381211.1 enhancer of polycomb homolog 1 [Lingula anatina]
976	PrileiEVm014483t1	2.40644	0.0208465	0.493735	2.31075	CAE1267535.1 TOM40 [Sepia pharaonis]
977	PrileiEVm022347t1	1.06854	0.0208941	0.494441	2.30989	XP_038078492.1 cytochrome b5-like isoform X1 [Patiria miniata]
978	PrileiEVm003265t1	1.98217	0.0210332	0.497309	2.30739	XP_013388861.1 nucleolar MIF4G domain-containing protein 1 [Lingula anatina]
979	PrileiEVm015526t1	1.94961	0.0210548	0.497365	2.307	not in Diamond
980	PrileiEVm001864t1	1.68317	0.0210714	0.497365	2.3067	CAC5380268.1 ZFR [Mytilus coruscus]
981	PrileiEVm020111t1	0.507532	0.0213217	0.502845	2.30224	XP_018600064.2 protein BTG1-like [Scleropages formosus]
982	PrileiEVm006329t1	1.20996	0.0217001	0.511333	2.29558	XP_022340474.1 nucleolin-like isoform X1 [Crassostrea virginica]
983	PrileiEVm009352t1	1.59926	0.0219526	0.516406	2.29119	XP_013379094.1 heterogeneous nuclear ribonucleoprotein L isoform X2 [Lingula anatina]
984	PrileiEVm009191t1	2.26819	0.0219918	0.516891	2.29051	XP_013397383.1 GA-binding protein alpha chain isoform X2 [Lingula anatina]
985	PrileiEVm012681t1	3.27515	0.0223529	0.524933	2.28432	XP_021379975.1 tip elongation aberrant protein 1-like [Mizuhopecten yessoensis]
986	PrileiEVm018160t1	1.89831	0.0226626	0.531206	2.27908	not in Diamond
987	PrileiEVm008073t1	1.81643	0.0226774	0.531206	2.27883	XP_034301505.1 ran GTPase-activating protein 1 [Crassostrea gigas]
988	PrileiEVm008441t1	2.34397	0.0227143	0.531576	2.27821	CAC5400368.1 CDC45 [Mytilus coruscus]
989	PrileiEVm019042t1	2.08513	0.0227315	0.531576	2.27792	not in Diamond
990	PrileiEVm011475t1	1.1501	0.0228567	0.533605	2.27582	CAE1300188.1 iscS [Sepia pharaonis]
991	PrileiEVm000601t1	1.4842	0.0237224	0.552886	2.2616	XP_013388504.1 multidrug resistance-associated protein 1 [Lingula anatina]
992	PrileiEVm019801t1	2.06967	0.0239332	0.557331	2.2582	no informative hits: XP_020909855.1 uncharacterized protein LOC110247732 [Exaiptasia diaphana]
993	PrileiEVm001714t1	1.75508	0.0240004	0.558426	2.25712	KFP07907.1 CREB-binding protein, partial [Calypte anna]
994	PrileiEVm005446t1	1.05921	0.0241904	0.561906	2.25409	XP_033762883.1 NADH-ubiquinone oxidoreductase 75 kDa subunit, mitochondrial-like [Pecten maximus]
995	PrileiEVm001393t1	2.21763	0.0242714	0.562846	2.2528	XP_013391753.1 PAN2-PAN3 deadenylation complex catalytic subunit PAN2 [Lingula anatina]
996	PrileiEVm021866t1	2.09636	0.0243664	0.564576	2.2513	XP_023201198.1 acidic leucine-rich nuclear phosphoprotein 32 family member E isoform X4 [Xiphophorus maculatus]
997	PrileiEVm025639t1	1.84025	0.0247527	0.572572	2.24524	not in Diamond
998	PrileiEVm006742t1	2.90048	0.0251235	0.580181	2.2395	XP_013379129.1 nuclear pore complex protein Nup85-like [Lingula anatina]
999	PrileiEVm000834t1	2.52572	0.0252194	0.581701	2.23802	XP_013382213.1 intron-binding protein aquarius-like isoform X1 [Lingula anatina]
1000	PrileiEVm016400t1	1.59442	0.0252312	0.581701	2.23784	XP_011422410.1 proteasome subunit beta type-7 [Crassostrea gigas]
1001	PrileiEVm002850t1	0.559666	0.0252945	0.582395	2.23688	XP_013384993.1 arf-GAP with SH3 domain, ANK repeat and PH domain-containing protein 2 [Lingula anatina]
1002	PrileiEVm005472t1	2.85313	0.0253033	0.582395	2.23674	not in Diamond
1003	PrileiEVm015010t1	0.780349	0.0253397	0.58275	2.23618	RDD39948.1 3-hydroxyisobutyrate dehydrogenase, mitochondrial [Trichoplax sp. H2]
1004	PrileiEVm004127t1	1.48856	0.0253751	0.583081	2.23564	XP_013414071.1 serine/threonine-protein phosphatase 4 regulatory subunit 3A isoform X4 [Lingula anatina]
1005	PrileiEVm000174t1	1.86196	0.0257314	0.589805	2.23024	XP_033761139.1 CDK5 regulatory subunit-associated protein 2-like [Pecten maximus]
1006	PrileiEVm004335t1	1.15459	0.0260075	0.595148	2.2261	XP_013419680.1 cullin-4A [Lingula anatina]
1007	PrileiEVm015086t1	1.60449	0.0260943	0.596153	2.22481	XP_013407838.1 breast cancer metastasis-suppressor 1-like protein-A [Lingula anatina]
1008	PrileiEVm008512t1	1.51271	0.0262476	0.59867	2.22253	XP_013378690.1 sialin isoform X2 [Lingula anatina]
1009	PrileiEVm003959t1	1.81489	0.0265862	0.605895	2.21754	XP_013420902.1 serrate RNA effector molecule homolog isoform X2 [Lingula anatina]
1010	PrileiEVm010060t1	1.20512	0.0266579	0.606843	2.21649	KFO98327.1 Ectonucleoside triphosphate diphosphohydrolase 1, partial [Calypte anna]
1011	PrileiEVm013531t1	1.50666	0.0266778	0.606843	2.2162	no informative hits: XP_011552695.2 uncharacterized protein LOC105384196 [Plutella xylostella]
1012	PrileiEVm010020t1	2.14873	0.0266934	0.606843	2.21597	XP_026114886.1 sterile alpha motif domain-containing protein 3-like isoform X2 [Carassius auratus]
1013	PrileiEVm000539t1	0.755824	0.0267906	0.608554	2.21456	AAH72594.1 Crebbp protein, partial [Mus musculus]
1014	PrileiEVm011777t1	0.952362	0.026973	0.612196	2.21191	XP_037582044.1 tubulin beta chain-like isoform X1 [Dermacentor silvarum]
1015	PrileiEVm005273t1	0.963995	0.0272669	0.617551	2.20768	XP_023932185.1 glucose-repressible alcohol dehydrogenase transcriptional effector isoform X2 [Lingula anatina]
1016	PrileiEVm018140t1	2.18725	0.0272756	0.617551	2.20755	XP_030633062.1 testis-expressed protein 264 [Chanos chanos]
1017	PrileiEVm017648t1	1.88178	0.0275194	0.621983	2.20407	XP_011447648.2 serine/arginine-rich splicing factor 4 [Crassostrea gigas]
1018	PrileiEVm001571t1	1.87545	0.0275265	0.621983	2.20397	XP_033762870.1 ATP-dependent RNA helicase DHX8-like [Pecten maximus]
1019	PrileiEVm025108t1	2.19109	0.0275386	0.621983	2.2038	XP_013378746.1 sodium-dependent phosphate transporter 2 [Lingula anatina]
1020	PrileiEVm016602t1	1.57623	0.0277607	0.625979	2.20065	XP_013397394.1 eukaryotic translation initiation factor 3 subunit F [Lingula anatina]
1021	PrileiEVm017988t1	1.92663	0.0279132	0.628441	2.1985	XP_022334072.1 eukaryotic translation initiation factor 3 subunit K-like [Crassostrea virginica]
1022	PrileiEVm015107t1	2.06152	0.0279151	0.628441	2.19848	CAE1317375.1 WDR5 [Sepia pharaonis]
1023	PrileiEVm006159t1	1.66394	0.0284015	0.638727	2.1917	XP_023930509.1 RNA polymerase-associated protein LEO1 [Lingula anatina]
1024	PrileiEVm004593t1	1.85049	0.028418	0.638727	2.19147	XP_013421265.1 nuclear cap-binding protein subunit 1-like [Lingula anatina]
1025	PrileiEVm010305t1	1.22055	0.0286019	0.642339	2.18893	KAG1652275.1 Retrovirus-related Pol polyprotein from type-1 retrotransposable element R1 [Nymphon striatum]
1026	PrileiEVm010551t1	2.15462	0.0286864	0.643716	2.18777	CAD31792.1 farnesylated-proteins converting enzyme-1 [Mus musculus]
1027	PrileiEVm007334t1	2.52876	0.0288628	0.646629	2.18536	XP_011446350.1 serine/threonine-protein kinase PLK1 [Crassostrea gigas]
1028	PrileiEVm004253t1	3.14104	0.0291171	0.6518	2.1819	XP_032233248.1 protein DBF4 homolog B [Nematostella vectensis]
1029	PrileiEVm003551t1	3.78918	0.0293237	0.655896	2.17911	XP_023933627.1 protein CIP2A homolog [Lingula anatina]
1030	PrileiEVm002149t1	1.42832	0.0294943	0.658445	2.17682	VDI67303.1 SUN domain-containing protein 1/2 [Mytilus galloprovincialis]
1031	PrileiEVm011614t1	2.76303	0.0297352	0.662964	2.1736	XP_013408089.1 U3 small nucleolar RNA-interacting protein 2 isoform X3 [Lingula anatina]
1032	PrileiEVm011272t1	1.31854	0.0301902	0.672568	2.16759	CAC5382900.1 PPM1B [Mytilus coruscus]
1033	PrileiEVm004032t1	2.66681	0.0305624	0.678786	2.16272	XP_013411435.1 PHD finger protein 10 isoform X2 [Lingula anatina]
1034	PrileiEVm014522t1	4.0041	0.0305691	0.678786	2.16264	XP_019625667.1 PREDICTED: centromere protein F-like [Branchiostoma belcheri]
1035	PrileiEVm018742t1	1.73952	0.0305837	0.678786	2.16245	no informative hits: XP_009029441.1 hypothetical protein HELRODRAFT_194221 [Helobdella robusta]
1036	PrileiEVm010681t1	1.56246	0.0305916	0.678786	2.16235	XP_034337819.1 protein LSM14 homolog B isoform X10 [Crassostrea gigas]
1037	PrileiEVm003978t1	2.11649	0.0306629	0.679824	2.16142	XP_022292440.1 probable ATP-dependent RNA helicase DDX10 [Crassostrea virginica]
1038	PrileiEVm007889t1	1.11916	0.0308927	0.683828	2.15845	XP_011419860.1 thioredoxin reductase 1, cytoplasmic [Crassostrea gigas]
1039	PrileiEVm004796t1	1.10157	0.0312473	0.691125	2.15391	XP_035658673.1 cullin-1 [Branchiostoma floridae]
1040	PrileiEVm004848t1	1.15004	0.0313557	0.692603	2.15253	XP_025116008.1 AFG3-like protein 2 [Pomacea canaliculata]
1041	PrileiEVm015779t1	0.797921	0.0314594	0.693816	2.15121	EDO33832.1 predicted protein, partial [Nematostella vectensis]
1042	PrileiEVm016228t1	1.74876	0.0314689	0.693816	2.15109	XP_014669256.1 PREDICTED: transformer-2 protein homolog alpha-like [Priapulus caudatus]
1043	PrileiEVm027099t1	1.72102	0.0320497	0.7055	2.14379	not in Diamond
1044	PrileiEVm000178t1	2.06902	0.0322918	0.710015	2.14078	XP_035698603.1 HEAT repeat-containing protein 1-like [Branchiostoma floridae]
1045	PrileiEVm002616t1	1.90724	0.032341	0.710015	2.14017	XP_036362632.1 cyclin-dependent kinase 12-like isoform X5 [Octopus sinensis]
1046	PrileiEVm011216t1	2.02706	0.032383	0.710021	2.13965	AAT85577.1 U2 small nuclear ribonucleoprotein auxiliary factor large subunit [Alvinella pompejana]
1047	PrileiEVm015838t1	1.44557	0.0326308	0.714325	2.1366	AVP71912.1 prohibitin2 [Phascolosoma esculenta]
1048	PrileiEVm000328t1	0.840474	0.0331316	0.723577	2.13049	XP_013384838.1 serine/arginine repetitive matrix protein 2 isoform X3 [Lingula anatina]
1049	PrileiEVm001596t1	1.73933	0.033176	0.723978	2.12995	XP_013418835.1 paired amphipathic helix protein Sin3a isoform X1 [Lingula anatina]
1050	PrileiEVm006594t1	1.98353	0.0332579	0.723984	2.12896	XP_014340719.1 PREDICTED: transcription factor IIIB 90 kDa subunit [Latimeria chalumnae]
1051	PrileiEVm000741t1	2.72114	0.0333005	0.723984	2.12844	XP_033757456.1 LOW QUALITY PROTEIN: regulator of G-protein signaling loco-like [Pecten maximus]
1052	PrileiEVm009375t1	3.80278	0.0333067	0.723984	2.12837	XP_002739991.1 PREDICTED: DNA primase large subunit-like [Saccoglossus kowalevskii]
1053	PrileiEVm005682t1	1.13293	0.033519	0.727459	2.12581	XP_037498947.1 serine/threonine-protein kinase TBK1-like [Rhipicephalus sanguineus]
1054	PrileiEVm003989t1	1.5737	0.0336219	0.729122	2.12458	XP_022335537.1 exosome component 10-like [Crassostrea virginica]
1055	PrileiEVm008801t1	2.09637	0.0339703	0.735528	2.12042	XP_013419264.1 probable ATP-dependent RNA helicase DDX56 isoform X2 [Lingula anatina]
1056	PrileiEVm010242t1	1.2255	0.0343481	0.74313	2.11596	CAB06047.1 COS41.3 [Ciona intestinalis]
1057	PrileiEVm005260t1	1.98471	0.0343787	0.743211	2.1156	XP_013404816.1 ATP-dependent RNA helicase DDX1 [Lingula anatina]
1058	PrileiEVm008884t1	2.16472	0.0346424	0.74833	2.11251	KAF7487618.1 SWI/SNF-related matrix-associated actin-dependent regulator of chromatin subfamily E member 1 [Sarcoptes scabiei]
1059	PrileiEVm024165t1	1.28982	0.0347198	0.749419	2.11161	not in Diamond
1060	PrileiEVm010225t1	1.72324	0.0347994	0.750554	2.11068	OWF44513.1 CCR4-NOT transcription complex subunit 2 [Mizuhopecten yessoensis]
1061	PrileiEVm009745t1	0.486545	0.0348946	0.752023	2.10958	XP_015903843.1 NADH dehydrogenase [ubiquinone] flavoprotein 1, mitochondrial [Parasteatoda tepidariorum]
1062	PrileiEVm027292t1	0.564037	0.0349351	0.752311	2.10911	XP_021341641.1 death-associated protein 1-like [Mizuhopecten yessoensis]
1063	PrileiEVm013361t1	2.02719	0.0352574	0.758076	2.10539	XP_014780478.1 PREDICTED: interleukin enhancer-binding factor 2 homolog isoform X2 [Octopus bimaculoides]
1064	PrileiEVm006972t1	2.99091	0.0353222	0.758629	2.10464	XP_013406546.1 mini-chromosome maintenance complex-binding protein [Lingula anatina]
1065	PrileiEVm013033t1	1.70772	0.0353378	0.758629	2.10447	VDI59334.1 26S proteasome regulatory subunit T4 [Mytilus galloprovincialis]
1066	PrileiEVm015769t1	3.29168	0.0354341	0.760109	2.10336	XP_013386093.1 LOW QUALITY PROTEIN: DNA primase small subunit-like [Lingula anatina]
1067	PrileiEVm011540t1	1.72544	0.0354872	0.760659	2.10276	XP_022313454.1 26S proteasome non-ATPase regulatory subunit 12-like [Crassostrea virginica]
1068	PrileiEVm020072t1	2.40927	0.0356959	0.763958	2.10038	XP_034132057.1 single-stranded DNA-binding protein, mitochondrial [Drosophila guanche]
1069	PrileiEVm012707t1	1.37588	0.0356961	0.763958	2.10037	XP_025095754.1 26S proteasome non-ATPase regulatory subunit 4-like [Pomacea canaliculata]
1070	PrileiEVm007953t1	0.821658	0.0357822	0.765209	2.09939	XP_011440869.1 E3 ubiquitin-protein ligase RNF38 isoform X6 [Crassostrea gigas]
1071	PrileiEVm006493t1	1.56526	0.0359187	0.767537	2.09785	XP_023931227.1 arginine--tRNA ligase, cytoplasmic isoform X1 [Lingula anatina]
1072	PrileiEVm021001t1	1.97726	0.0362287	0.773566	2.09435	XP_014604610.1 PREDICTED: ribonuclease H2 subunit C [Polistes canadensis]
1073	PrileiEVm000109t1	1.1129	0.0366496	0.781951	2.08965	XP_013400503.1 acetyl-CoA carboxylase isoform X2 [Lingula anatina]
1074	PrileiEVm003449t1	1.88317	0.0368712	0.784986	2.08719	XP_025083493.1 nucleosome-remodeling factor subunit BPTF-like isoform X4 [Pomacea canaliculata]
1075	PrileiEVm006112t1	2.44741	0.0368767	0.784986	2.08713	XP_025097401.1 RNA-binding protein 28-like isoform X6 [Pomacea canaliculata]
1076	PrileiEVm011887t1	2.11724	0.036918	0.785263	2.08667	XP_029637912.1 mitochondrial import inner membrane translocase subunit TIM50 isoform X1 [Octopus sinensis]
1077	PrileiEVm016960t1	1.78519	0.0370012	0.786432	2.08575	XP_013394469.1 protein FRG1-like [Lingula anatina]
1078	PrileiEVm001856t1	2.16701	0.0370379	0.786608	2.08535	XP_013402434.1 DNA-directed RNA polymerase I subunit RPA2 [Lingula anatina]
1079	PrileiEVm006609t1	2.12098	0.0370926	0.787168	2.08474	XP_013404823.1 chromodomain Y-like protein 2 isoform X2 [Lingula anatina]
1080	PrileiEVm008150t1	2.37758	0.0371568	0.787928	2.08404	XP_021499835.1 ATP-dependent RNA helicase DDX55 [Meriones unguiculatus]
1081	PrileiEVm013080t1	0.908881	0.0372949	0.790253	2.08252	CAE1293009.1 NDUFA10 [Sepia pharaonis]
1082	PrileiEVm011073t1	3.12169	0.0376435	0.797032	2.07872	XP_013400239.1 serine/threonine-protein kinase Chk1-like [Lingula anatina]
1083	PrileiEVm016715t1	1.58854	0.038127	0.805477	2.07349	XP_023219599.1 protein l(2)37Cc-like isoform X1 [Centruroides sculpturatus]
1084	PrileiEVm017854t1	2.94734	0.038333	0.808547	2.07128	XP_022318459.1 histone chaperone asf1b-B-like [Crassostrea virginica]
1085	PrileiEVm011011t1	2.24939	0.0383978	0.809299	2.07058	XP_013402329.1 U3 small nucleolar RNA-associated protein 18 homolog isoform X2 [Lingula anatina]
1086	PrileiEVm003288t1	3.5496	0.0386097	0.812531	2.06832	XP_013387202.1 DNA mismatch repair protein Msh2 [Lingula anatina]
1087	PrileiEVm000121t1	0.524525	0.0387671	0.815225	2.06665	XP_025094127.1 probable JmjC domain-containing histone demethylation protein 2C isoform X2 [Pomacea canaliculata]
1088	PrileiEVm021601t1	2.39988	0.0390871	0.820938	2.06327	KFM57219.1 Proteasome subunit alpha type-4, partial [Stegodyphus mimosarum]
1089	PrileiEVm001922t1	2.5035	0.0390979	0.820938	2.06315	XP_022243709.1 nuclear pore complex protein Nup133-like [Limulus polyphemus]
1090	PrileiEVm011012t1	2.86364	0.0391553	0.820996	2.06255	XP_021361673.1 DNA polymerase delta subunit 2-like [Mizuhopecten yessoensis]
1091	PrileiEVm015140t1	1.00238	0.0391598	0.820996	2.0625	XP_002733503.1 PREDICTED: estradiol 17-beta-dehydrogenase 12-B-like [Saccoglossus kowalevskii]
1092	PrileiEVm006466t1	2.53383	0.0394078	0.82557	2.0599	XP_029650075.1 mediator of RNA polymerase II transcription subunit 17-like [Octopus sinensis]
1093	PrileiEVm025418t1	1.15356	0.0397892	0.83267	2.05593	XP_015275044.1 PREDICTED: tubulin-specific chaperone A [Gekko japonicus]
1094	PrileiEVm007637t1	1.91423	0.0398067	0.83267	2.05575	XP_030041508.1 ATPase family AAA domain-containing protein 3A [Microcaecilia unicolor]
1095	PrileiEVm014884t1	2.74591	0.040051	0.837151	2.05322	XP_033747551.1 replication factor C subunit 5-like [Pecten maximus]
1096	PrileiEVm015518t1	0.493273	0.0400847	0.837224	2.05288	AOR07063.1 mitochondrial ATP synthase subunit b precursor [Mesenchytraeus hydrius]
1097	PrileiEVm000730t1	1.46848	0.0405042	0.845226	2.04857	KAF8764203.1 BCL-6 corepressor like protein [Argiope bruennichi]
1098	PrileiEVm002636t1	0.523324	0.0405287	0.845226	2.04832	XP_025107429.1 2-oxoglutarate dehydrogenase, mitochondrial-like isoform X1 [Pomacea canaliculata]
1099	PrileiEVm015581t1	1.10712	0.0405916	0.845902	2.04768	not in Diamond
1100	PrileiEVm016539t1	3.00982	0.0409075	0.851207	2.04447	not in Diamond
1101	PrileiEVm010853t1	1.70228	0.0410863	0.854201	2.04266	XP_013411887.1 ras association domain-containing protein 1-like isoform X4 [Lingula anatina]
1102	PrileiEVm007179t1	2.13531	0.0411129	0.854201	2.04239	XP_021370533.1 ribosomal RNA processing protein 1 homolog A-like [Mizuhopecten yessoensis]
1103	PrileiEVm022102t1	0.878088	0.0418156	0.864272	2.03535	XP_028288214.1 eukaryotic translation initiation factor 1A, X-chromosomal [Parambassis ranga]
1104	PrileiEVm001829t1	1.92106	0.041899	0.865274	2.03452	XP_011412430.2 probable ATP-dependent RNA helicase DHX37 [Crassostrea gigas]
1105	PrileiEVm011803t1	1.63252	0.0419264	0.865274	2.03425	XP_019616622.1 PREDICTED: 2-oxoisovalerate dehydrogenase subunit alpha, mitochondrial-like isoform X2 [Branchiostoma belcheri]
1106	PrileiEVm000137t1	1.41338	0.0421489	0.868575	2.03205	NXS02370.1 CBP protein [Oxylabes madagascariensis]
1107	PrileiEVm011086t1	1.05716	0.0422636	0.869595	2.03092	XP_013387280.1 mothers against decapentaplegic homolog 5 [Lingula anatina]
1108	PrileiEVm001131t1	1.45599	0.0422914	0.869595	2.03064	XP_013404663.1 CAP-Gly domain-containing linker protein 1 isoform X5 [Lingula anatina]
1109	PrileiEVm004349t1	1.65282	0.0422924	0.869595	2.03063	KAF5405400.1 Cleavage and polyadenylation specificity factor [Paragonimus heterotremus]
1110	PrileiEVm017021t1	2.10515	0.042338	0.869836	2.03018	XP_025109739.1 growth arrest and DNA damage-inducible proteins-interacting protein 1-like [Pomacea canaliculata]
1111	PrileiEVm001543t1	2.00668	0.0423854	0.869836	2.02972	XP_019644687.1 PREDICTED: histone acetyltransferase KAT6B-like isoform X2 [Branchiostoma belcheri]
1112	PrileiEVm013326t1	2.72668	0.0423982	0.869836	2.02959	XP_030644814.1 cyclin-dependent kinase 6 [Chanos chanos]
1113	PrileiEVm002056t1	4.1017	0.0425169	0.871627	2.02843	KAF6020918.1 PKNOX2 [Bugula neritina]
1114	PrileiEVm017766t1	2.00132	0.0426224	0.873146	2.02739	XP_011426275.2 surfeit locus protein 2 [Crassostrea gigas]
1115	PrileiEVm027089t1	4.69809	0.042704	0.874172	2.02659	not in Diamond
1116	PrileiEVm002464t1	4.00134	0.0431559	0.882578	2.0222	not in Diamond
1117	PrileiEVm011195t1	0.9688	0.0431782	0.882578	2.02198	XP_005751542.1 PREDICTED: septin-7 isoform X2 [Pundamilia nyererei]
1118	PrileiEVm004799t1	0.737889	0.0432126	0.882631	2.02165	XP_023932909.1 signal transducer and activator of transcription 5B [Lingula anatina]
1119	PrileiEVm002670t1	2.38822	0.0433294	0.884365	2.02052	VDI28214.1 ribosome biogenesis protein MAK21 [Mytilus galloprovincialis]
1120	PrileiEVm000567t1	0.495758	0.0437538	0.892372	2.01644	XP_026510878.1 lysine-specific demethylase 5B isoform X2 [Terrapene carolina triunguis]
1121	PrileiEVm003800t1	0.868544	0.0439209	0.895122	2.01484	XP_023932677.1 LOW QUALITY PROTEIN: coatomer subunit gamma-2-like [Lingula anatina]
1122	PrileiEVm000823t1	1.54833	0.0442875	0.901932	2.01136	XP_011442205.2 pre-mRNA cleavage complex 2 protein Pcf11 isoform X2 [Crassostrea gigas]
1123	PrileiEVm008520t1	1.95177	0.0443436	0.902411	2.01083	XP_022314436.1 polypyrimidine tract-binding protein 1-like isoform X3 [Crassostrea virginica]
1124	PrileiEVm022727t1	2.17192	0.044767	0.909142	2.00684	not in Diamond
1125	PrileiEVm008032t1	2.36204	0.0447726	0.909142	2.00679	XP_025081631.1 bifunctional purine biosynthesis protein PURH-like [Pomacea canaliculata]
1126	PrileiEVm021734t1	1.59967	0.044826	0.909562	2.00628	XP_037074256.1 peptidyl-prolyl cis-trans isomerase FKBP12-like [Pollicipes pollicipes]
1127	PrileiEVm001606t1	2.6337	0.0453395	0.917969	2.00149	XP_030756944.1 protein hunchback-like [Sitophilus oryzae]
1128	PrileiEVm016150t1	1.99853	0.0458675	0.927981	1.99661	KXJ24574.1 putative DNA polymerase [Exaiptasia diaphana]
1129	PrileiEVm000349t1	1.02528	0.045997	0.929623	1.99542	XP_022326282.1 LOW QUALITY PROTEIN: B-cell CLL/lymphoma 9 protein-like [Crassostrea virginica]
1130	PrileiEVm012449t1	4.093	0.0460156	0.929623	1.99525	XP_013401276.1 G2/mitotic-specific cyclin-B3 [Lingula anatina]
1131	PrileiEVm000948t1	1.87038	0.0460549	0.929739	1.99489	CAE1314766.1 RBM16 [Sepia pharaonis]
1132	PrileiEVm020751t1	1.36743	0.0462372	0.932741	1.99322	no informative hits: XP_038055116.1 uncharacterized protein LOC119727335 [Patiria miniata]
1133	PrileiEVm018526t1	0.131162	0.0462833	0.932992	1.9928	XP_022310958.1 ornithine decarboxylase antizyme 3-like [Crassostrea virginica]
1134	PrileiEVm002597t1	2.18286	0.0464036	0.933464	1.9917	no informative hits: XP_022082849.1 uncharacterized protein C05D11.1-like [Acanthaster planci]
1135	PrileiEVm008638t1	1.23265	0.0464359	0.933464	1.99141	XP_013391310.1 protein Red [Lingula anatina]
1136	PrileiEVm007291t1	1.76367	0.0464412	0.933464	1.99136	XP_037507636.1 cleavage and polyadenylation specificity factor subunit 6-like isoform X18 [Rhipicephalus sanguineus]
1137	PrileiEVm015536t1	1.20243	0.046516	0.933617	1.99068	XP_011445935.1 serine/threonine-protein phosphatase 2A catalytic subunit beta isoform [Crassostrea gigas]
1138	PrileiEVm001531t1	1.21539	0.0466213	0.935053	1.98972	XP_013401957.1 LOW QUALITY PROTEIN: cullin-associated NEDD8-dissociated protein 1-like [Lingula anatina]
1139	PrileiEVm003257t1	1.81908	0.0467037	0.93603	1.98898	XP_019632133.1 PREDICTED: cyclin-T2-like isoform X3 [Branchiostoma belcheri]
1140	PrileiEVm011227t1	2.13409	0.046984	0.940969	1.98644	XP_025101378.1 RNA-binding protein 42-like [Pomacea canaliculata]
1141	PrileiEVm003844t1	1.88508	0.0470698	0.942006	1.98567	XP_013093385.1 PREDICTED: zinc finger MIZ domain-containing protein 1-like isoform X4 [Biomphalaria glabrata]
1142	PrileiEVm001216t1	2.39603	0.0472434	0.9448	1.98411	XP_013379508.1 elongator complex protein 1 [Lingula anatina]
1143	PrileiEVm021844t1	1.32284	0.0474143	0.947535	1.98258	not in Diamond
1144	PrileiEVm012204t1	2.50275	0.0476795	0.951684	1.98021	XP_011456529.1 actin-like protein 6B [Crassostrea gigas]
1145	PrileiEVm016157t1	1.20976	0.0478508	0.954197	1.97869	XP_025078706.1 cyclin-C-like [Pomacea canaliculata]
1146	PrileiEVm030332t1	1.62761	0.0479204	0.954898	1.97807	KAF6027129.1 LSM5 [Bugula neritina]
1147	PrileiEVm000725t1	1.21947	0.0482078	0.959936	1.97553	XP_013414438.1 SCL-interrupting locus protein homolog [Lingula anatina]
1148	PrileiEVm012358t1	2.23692	0.048649	0.967335	1.97165	KAF0287717.1 Ribonucleoside-diphosphate reductase subunit M2 [Amphibalanus amphitrite]
1149	PrileiEVm010729t1	3.12265	0.0490598	0.974804	1.96807	CAC5423811.1 NASP [Mytilus coruscus]
1150	PrileiEVm021392t1	1.28745	0.0491513	0.975787	1.96728	XP_025091078.1 calcium-regulated heat stable protein 1-like [Pomacea canaliculata]
1151	PrileiEVm000152t1	0.870199	0.0491796	0.975787	1.96703	XP_014788309.1 PREDICTED: E3 ubiquitin-protein ligase TRIP12-like [Octopus bimaculoides]
1152	PrileiEVm007213t1	1.92038	0.0497425	0.985548	1.96217	XP_033761748.1 ATP-binding cassette sub-family F member 2-like [Pecten maximus]

## Sheet: Cluster 2
	names	logfoldchanges	pvals	pvals_adj	scores	diamond
0	PrileiEVm005455t1	3.05807	0	0	52.7047	QSV39512.1 HSP83 [Whitmania pigra]
1	PrileiEVm011152t1	1.71421	2.40457e-277	3.33731e-273	35.5848	AOR07117.1 elongation factor 1-alpha [Mesenchytraeus cf. gelidus SL-2017]
2	PrileiEVm011943t1	1.76795	2.64615e-139	2.4484e-135	25.1251	XP_013782153.1 elongation factor 1-gamma-like [Limulus polyphemus]
3	PrileiEVm016326t1	1.78839	8.1417e-121	4.51995e-117	23.3725	XP_021341864.1 40S ribosomal protein S2 [Mizuhopecten yessoensis]
4	PrileiEVm033338t1	1.5247	3.03864e-100	1.40578e-96	21.2538	not in Diamond
5	PrileiEVm006822t1	1.25565	1.17165e-95	4.64611e-92	20.7522	ARU12134.1 78 kDa glucose-regulated protein, partial [Conus frigidus]
6	PrileiEVm012998t1	1.49734	8.03112e-87	2.7866e-83	19.7499	XP_018330254.1 60S ribosomal protein L3 [Agrilus planipennis]
7	PrileiEVm009339t1	2.08395	7.01362e-86	2.16315e-82	19.6402	XP_013398714.2 nucleolin-like [Lingula anatina]
8	PrileiEVm015916t1	1.55034	4.28638e-75	1.18981e-71	18.3358	A3RLT6.1 RecName: Full=40S ribosomal protein SA [Pinctada fucata]
9	PrileiEVm023763t1	0.518594	1.29542e-68	2.99653e-65	17.5057	DAA15235.1 TPA: AC1147-like [Bos taurus]
10	PrileiEVm015869t1	1.4273	4.38507e-68	9.36315e-65	17.4362	KAF8771215.1 60S ribosomal protein L5 like protein [Argiope bruennichi]
11	PrileiEVm022063t1	1.57009	1.02584e-64	2.03394e-61	16.987	AIU94803.1 40S ribosomal protein [Phragmatopoma lapidosa]
12	PrileiEVm009248t1	2.03054	7.41632e-64	1.37242e-60	16.8705	XP_013390767.1 nucleolar protein 56-like [Lingula anatina]
13	PrileiEVm020495t1	1.66425	2.19192e-56	3.8027e-53	15.8221	ACU83230.1 cyclophilin A isoform 2 [Ruditapes philippinarum]
14	PrileiEVm012737t1	1.33132	1.6734e-51	2.58057e-48	15.0978	P49165.1 RecName: Full=60S ribosomal protein L4; AltName: Full=L1 [Urechis caupo]
15	PrileiEVm016843t1	1.40764	1.08387e-49	1.58347e-46	14.8202	XP_013395677.1 60S ribosomal protein L7a [Lingula anatina]
16	PrileiEVm004104t1	1.00798	5.56577e-48	7.72473e-45	14.5533	QBB01948.1 putative translation elongation factor 2, partial [Cotesia chilonis]
17	PrileiEVm007098t1	0.757632	9.06966e-39	1.13631e-35	13.0229	not in Diamond
18	PrileiEVm013308t1	1.31453	2.60876e-38	3.01725e-35	12.942	XP_019760537.1 PREDICTED: plasminogen activator inhibitor 1 RNA-binding protein-like isoform X6 [Dendroctonus ponderosae]
19	PrileiEVm020386t1	1.25716	1.02243e-37	1.13522e-34	12.8366	XP_013418002.1 60S ribosomal protein L23 [Lingula anatina]
20	PrileiEVm015415t1	1.34416	1.52834e-37	1.63168e-34	12.8055	ACQ83470.1 receptor of activated protein kinase C [Platynereis dumerilii]
21	PrileiEVm010969t1	1.42377	1.00641e-35	1.03467e-32	12.4762	XP_035829694.1 heterogeneous nuclear ribonucleoprotein K isoform X7 [Aplysia californica]
22	PrileiEVm020423t1	1.55232	1.0704e-35	1.06115e-32	12.4713	XP_038052963.1 60S ribosomal protein L12-like [Patiria miniata]
23	PrileiEVm018776t1	1.28234	7.64286e-34	6.6297e-31	12.1265	XP_022325560.1 high mobility group-T protein-like [Crassostrea virginica]
24	PrileiEVm004841t1	1.65662	8.16024e-34	6.864e-31	12.1212	XP_013398714.2 nucleolin-like [Lingula anatina]
25	PrileiEVm001518t1	1.22838	1.21268e-32	9.61756e-30	11.898	XP_013378702.1 eukaryotic translation initiation factor 3 subunit A [Lingula anatina]
26	PrileiEVm017227t1	1.10035	5.99651e-32	4.62364e-29	11.7638	XP_023220310.1 heterogeneous nuclear ribonucleoprotein D-like isoform X2 [Centruroides sculpturatus]
27	PrileiEVm017056t1	1.26487	3.37078e-31	2.52881e-28	11.6172	ABO26687.1 ribosomal protein l [Haliotis discus discus]
28	PrileiEVm025591t1	1.22098	4.18042e-31	3.05369e-28	11.5988	ABW90372.1 putative ribosomal protein P1 [Sipunculus nudus]
29	PrileiEVm023943t1	1.32963	6.28296e-29	4.05587e-26	11.1616	AIU94820.1 60S ribosomal protein [Phragmatopoma lapidosa]
30	PrileiEVm017892t1	1.28963	1.22535e-28	7.73027e-26	11.1021	XP_011438315.1 60S ribosomal protein L6 [Crassostrea gigas]
31	PrileiEVm017191t1	1.72914	1.99195e-28	1.22873e-25	11.0586	XP_014774568.1 PREDICTED: protein SET-like [Octopus bimaculoides]
32	PrileiEVm025393t1	1.37913	1.68812e-27	9.96999e-25	10.8652	ABW23187.1 ribosomal protein rpl34 [Arenicola marina]
33	PrileiEVm015388t1	1.79719	6.1533e-27	3.48578e-24	10.7465	NP_998167.1 rRNA 2'-O-methyltransferase fibrillarin [Danio rerio]
34	PrileiEVm017335t1	1.20618	6.43015e-27	3.56976e-24	10.7425	XP_023215567.1 40S ribosomal protein S6-like [Centruroides sculpturatus]
35	PrileiEVm011779t1	1.58512	9.51164e-27	5.07739e-24	10.7063	XP_040262179.1 tubulin beta-4B chain [Bufo bufo]
36	PrileiEVm018695t1	0.903698	4.8908e-25	2.56149e-22	10.3351	ABZ04260.1 ribosomal protein rps8 [Lineus viridis]
37	PrileiEVm025587t1	1.1958	8.54883e-25	4.31451e-22	10.2814	XP_035776336.1 60S acidic ribosomal protein P2-like [Anopheles albimanus]
38	PrileiEVm019580t1	1.22	9.7115e-25	4.81378e-22	10.2691	AIU94837.1 60S ribosomal protein [Phragmatopoma lapidosa]
39	PrileiEVm019909t1	1.40783	1.25358e-24	6.10472e-22	10.2444	ABW23173.1 ribosomal protein rpl18a [Arenicola marina]
40	PrileiEVm022578t1	1.2035	5.41091e-24	2.54569e-21	10.102	AHI62785.1 ribosomal protein L32 [Cerebratulus lacteus]
41	PrileiEVm024088t1	1.22168	6.70276e-24	3.10092e-21	10.081	ABW23230.1 ribosomal protein rpl31 [Eurythoe complanata]
42	PrileiEVm018532t1	1.23403	1.24745e-23	5.67649e-21	10.0198	XP_013387067.1 60S ribosomal protein L13-like [Lingula anatina]
43	PrileiEVm021566t1	1.33475	1.42e-22	6.15881e-20	9.77653	XP_033751742.1 40S ribosomal protein S16 [Pecten maximus]
44	PrileiEVm025051t1	1.77023	1.63307e-22	6.97397e-20	9.76236	not in Diamond
45	PrileiEVm016894t1	1.23694	2.18826e-22	9.20331e-20	9.73265	XP_013403608.1 40S ribosomal protein S3a [Lingula anatina]
46	PrileiEVm019237t1	1.21082	5.03022e-22	2.08401e-19	9.64764	not in Diamond
47	PrileiEVm019073t1	1.12714	1.88012e-21	7.56352e-19	9.51146	ACD65170.1 putative 60S ribosomal protein RPL19 [Phoronis muelleri]
48	PrileiEVm018466t1	1.16658	2.54755e-21	9.95986e-19	9.47981	ABW23216.1 ribosomal protein rpl10 [Eurythoe complanata]
49	PrileiEVm018874t1	1.1155	4.40592e-21	1.6527e-18	9.42247	AIU94816.1 40S ribosomal protein [Phragmatopoma lapidosa]
50	PrileiEVm019289t1	1.1857	1.03661e-20	3.83657e-18	9.33224	AHB33642.1 40S ribosomal protein S9 [Platynereis dumerilii]
51	PrileiEVm027091t1	1.14819	7.48073e-20	2.69675e-17	9.12046	ABX44840.1 putative 60S ribosomal protein RPL36A [Flustra foliacea]
52	PrileiEVm020533t1	1.22953	8.19369e-20	2.9159e-17	9.11059	AAX48861.1 L27a [Suberites domuncula]
53	PrileiEVm016631t1	1.20115	1.42808e-19	5.01782e-17	9.05012	ABW23138.1 ribosomal protein rps4, partial [Arenicola marina]
54	PrileiEVm008329t1	1.69742	5.93218e-19	2.05832e-16	8.8933	XP_013398376.1 nucleolin [Lingula anatina]
55	PrileiEVm018082t1	1.26119	6.27555e-19	2.15058e-16	8.88704	ABZ04235.1 ribosomal protein rpl23a, partial [Lineus viridis]
56	PrileiEVm021373t1	1.03802	4.20101e-18	1.3719e-15	8.67321	ABZ04265.1 ribosomal protein rps14 [Lineus viridis]
57	PrileiEVm015708t1	0.753143	5.36009e-18	1.73006e-15	8.64543	XP_022317087.1 ADP,ATP carrier protein 3, mitochondrial-like [Crassostrea virginica]
58	PrileiEVm026221t1	1.22367	8.73339e-18	2.75479e-15	8.58952	ABY62742.1 ribosomal protein S23e [Artemia franciscana]
59	PrileiEVm021370t1	1.18233	9.01035e-18	2.81022e-15	8.58593	XP_029193214.1 40S ribosomal protein S17-like [Acropora millepora]
60	PrileiEVm022798t1	1.22605	1.28235e-17	3.95505e-15	8.54527	XP_025114454.1 40S ribosomal protein S24-like [Pomacea canaliculata]
61	PrileiEVm019654t1	1.01513	1.76725e-17	5.39071e-15	8.50815	ABW23171.1 ribosomal protein rpl17 [Arenicola marina]
62	PrileiEVm009377t1	1.9009	2.17634e-17	6.5664e-15	8.48397	XP_022328369.1 nucleolar protein 58-like [Crassostrea virginica]
63	PrileiEVm013088t1	1.47831	2.60402e-17	7.7723e-15	8.46308	XP_013391205.1 proliferation-associated protein 2G4 [Lingula anatina]
64	PrileiEVm007104t1	0.733748	1.00159e-16	2.92653e-14	8.3046	XP_022345813.1 polyadenylate-binding protein 4-like [Crassostrea virginica]
65	PrileiEVm018800t1	1.24517	1.34556e-16	3.85052e-14	8.26947	XP_017772398.1 PREDICTED: 40S ribosomal protein S5 [Nicrophorus vespilloides]
66	PrileiEVm020712t1	1.14409	2.14245e-16	6.06837e-14	8.21383	ABW23224.1 ribosomal protein rpl21 [Eurythoe complanata]
67	PrileiEVm025205t1	1.27215	3.34735e-16	9.38544e-14	8.1601	AGN29649.1 40S ribosomal protein S21 [Acartia pacifica]
68	PrileiEVm029269t1	1.28621	3.30422e-15	9.08105e-13	7.87884	ABW23192.1 ribosomal protein rpl37 [Arenicola marina]
69	PrileiEVm023576t1	1.22455	4.83472e-15	1.30293e-12	7.83114	ABZ04243.1 ribosomal protein rpl35a [Lineus viridis]
70	PrileiEVm017162t1	1.50349	5.73474e-15	1.51605e-12	7.80965	XP_007426723.1 GTP-binding nuclear protein Ran [Python bivittatus]
71	PrileiEVm021306t1	1.07885	1.2709e-14	3.32807e-12	7.70872	XP_033750701.1 40S ribosomal protein S15-like [Pecten maximus]
72	PrileiEVm019226t1	1.09394	1.2852e-14	3.33406e-12	7.70729	AFJ91757.1 ribosomal protein S7 [Ostrea edulis]
73	PrileiEVm022135t1	1.21994	2.74692e-14	6.99533e-12	7.60972	AAX11340.1 ribosomal protein L28 [Haliotis asinina]
74	PrileiEVm020976t1	0.952599	5.35933e-14	1.3524e-11	7.52285	XP_013381503.1 ubiquitin-40S ribosomal protein S27a [Lingula anatina]
75	PrileiEVm019770t1	1.14032	1.00386e-13	2.48796e-11	7.44039	CAL69114.1 TPA: putative 40S ribosomal protein S25 isoform 1 [Spadella cephaloptera]
76	PrileiEVm020531t1	1.06921	1.27828e-13	3.08544e-11	7.4084	ABW23170.1 ribosomal protein rpl14, partial [Arenicola marina]
77	PrileiEVm015340t1	1.14856	1.37627e-13	3.29333e-11	7.3986	XP_015601787.1 60S acidic ribosomal protein P0 [Cephus cinctus]
78	PrileiEVm019422t1	1.02018	2.39416e-13	5.63197e-11	7.32471	AIU94840.1 60S ribosomal protein [Phragmatopoma lapidosa]
79	PrileiEVm022478t1	1.12176	2.68329e-13	6.25907e-11	7.3094	XP_035825703.1 60S ribosomal protein L27 isoform X3 [Aplysia californica]
80	PrileiEVm020902t1	1.14103	3.64384e-13	8.35914e-11	7.26817	AIU94808.1 40S ribosomal protein [Phragmatopoma lapidosa]
81	PrileiEVm023594t1	1.67334	6.63153e-13	1.46563e-10	7.18682	not in Diamond
82	PrileiEVm030296t1	1.17032	6.65283e-13	1.46563e-10	7.18639	not in Diamond
83	PrileiEVm017539t1	1.06764	9.31353e-13	2.03563e-10	7.14029	AIU94828.1 60S ribosomal protein [Phragmatopoma lapidosa]
84	PrileiEVm020833t1	1.17941	1.42266e-12	3.08516e-10	7.08183	O77302.1 RecName: Full=40S ribosomal protein S10 [Lumbricus rubellus]
85	PrileiEVm013721t1	0.445318	5.01517e-12	1.07915e-09	6.90515	XP_031472165.1 actin, cytoplasmic type 5 isoform X1 [Phasianus colchicus]
86	PrileiEVm019423t1	1.18329	5.84223e-12	1.24745e-09	6.88344	XP_023235652.1 60S ribosomal protein L18-like [Centruroides sculpturatus]
87	PrileiEVm021440t1	1.13942	6.77328e-12	1.43521e-09	6.86236	ABW23149.1 ribosomal protein rps19 [Arenicola marina]
88	PrileiEVm025550t1	1.08359	8.33551e-12	1.75286e-09	6.83266	NXX53194.1 RL38 protein [Scopus umbretta]
89	PrileiEVm017696t1	1.06382	9.19884e-12	1.91986e-09	6.81851	ALS05163.1 40S ribosomal protein S3 [Paracalanus parvus]
90	PrileiEVm018836t1	1.10096	9.7761e-12	2.02511e-09	6.80976	XP_021340663.1 60S ribosomal protein L15-like [Mizuhopecten yessoensis]
91	PrileiEVm021310t1	1.16035	1.65168e-11	3.34652e-09	6.73391	XP_014703348.1 PREDICTED: 40S ribosomal protein S13 [Equus asinus]
92	PrileiEVm021168t1	1.15352	2.72288e-11	5.47693e-09	6.66083	AIU94815.1 40S ribosomal protein [Phragmatopoma lapidosa]
93	PrileiEVm026634t1	1.17925	3.56086e-11	7.06017e-09	6.62129	XP_013383045.1 40S ribosomal protein S26 [Lingula anatina]
94	PrileiEVm020331t1	1.45984	5.75641e-11	1.12526e-08	6.54993	XP_013412907.1 eukaryotic translation initiation factor 5A-1 [Lingula anatina]
95	PrileiEVm011181t1	0.351836	8.16275e-11	1.57348e-08	6.49757	RTG80459.1 tubulin alpha, partial [Schistosoma bovis]
96	PrileiEVm021890t1	1.15215	2.05366e-10	3.87792e-08	6.35727	ABW23225.1 ribosomal protein rpl26 [Eurythoe complanata]
97	PrileiEVm031563t1	0.877597	5.45794e-10	1.02366e-07	6.20534	not in Diamond
98	PrileiEVm021723t1	1.07484	1.8122e-09	3.33132e-07	6.0138	ABW23176.1 ribosomal protein rpl22 [Arenicola marina]
99	PrileiEVm006553t1	2.80367	2.09049e-09	3.81761e-07	5.99062	XP_013392949.1 fibroblast growth factor receptor 2 isoform X3 [Lingula anatina]
100	PrileiEVm008284t1	1.55043	2.48526e-09	4.50887e-07	5.96242	NP_001298236.1 60 kDa heat shock protein, mitochondrial-like [Biomphalaria glabrata]
101	PrileiEVm018401t1	0.997912	3.18596e-09	5.74259e-07	5.92172	XP_011346770.1 60S ribosomal protein L10a [Ooceraea biroi]
102	PrileiEVm023105t1	1.13809	7.71443e-09	1.34677e-06	5.77458	AIU94806.1 40S ribosomal protein [Phragmatopoma lapidosa]
103	PrileiEVm018164t1	1.10573	2.48714e-08	4.20964e-06	5.57417	XP_013383059.1 heterogeneous nuclear ribonucleoprotein D-like-A [Lingula anatina]
104	PrileiEVm006297t1	0.986357	2.88484e-08	4.85318e-06	5.54829	XP_005093070.1 far upstream element-binding protein 2 isoform X3 [Aplysia californica]
105	PrileiEVm003909t1	1.13028	3.36596e-08	5.62845e-06	5.52125	XP_013412002.1 cold shock domain-containing protein E1 [Lingula anatina]
106	PrileiEVm027138t1	1.28568	5.3082e-08	8.82306e-06	5.44067	not in Diamond
107	PrileiEVm026879t1	1.03321	1.82849e-07	2.95089e-05	5.21598	ACD65182.1 putative 60S ribosomal protein RPL36 [Phoronis muelleri]
108	PrileiEVm003266t1	1.24994	1.85917e-07	2.98305e-05	5.21289	XP_013399926.1 eukaryotic translation initiation factor 3 subunit C isoform X3 [Lingula anatina]
109	PrileiEVm013170t1	0.966957	2.13312e-07	3.40295e-05	5.18735	XP_013414381.1 nucleosome assembly protein 1-like 1 isoform X3 [Lingula anatina]
110	PrileiEVm029999t1	1.09372	2.15168e-07	3.41293e-05	5.18573	AIU94826.1 60S ribosomal protein [Phragmatopoma lapidosa]
111	PrileiEVm013330t1	1.56815	2.69562e-07	4.25142e-05	5.14357	XP_025096285.1 lupus La protein homolog [Pomacea canaliculata]
112	PrileiEVm000537t1	0.963116	3.1388e-07	4.89477e-05	5.11492	XP_023931354.1 peptidyl-prolyl cis-trans isomerase G [Lingula anatina]
113	PrileiEVm009012t1	1.66768	3.68477e-07	5.68233e-05	5.08456	XP_013418158.1 H/ACA ribonucleoprotein complex subunit 4 isoform X1 [Lingula anatina]
114	PrileiEVm022766t1	0.832075	3.87867e-07	5.9483e-05	5.07482	ABW23157.1 ribosomal protein rps30 [Arenicola marina]
115	PrileiEVm020199t1	0.889024	4.16519e-07	6.3526e-05	5.06125	O18477.1 RecName: Full=Translationally-controlled tumor protein homolog; Short=TCTP [Lumbricus rubellus]
116	PrileiEVm019696t1	2.01599	4.5799e-07	6.94693e-05	5.04313	not in Diamond
117	PrileiEVm009136t1	1.51675	5.09652e-07	7.60586e-05	5.02264	XP_013390625.1 T-complex protein 1 subunit theta [Lingula anatina]
118	PrileiEVm019280t1	0.959225	7.30054e-07	0.000106657	4.95319	XP_012225341.1 PREDICTED: iron-sulfur cluster assembly enzyme ISCU, mitochondrial [Linepithema humile]
119	PrileiEVm024544t1	0.191239	9.55401e-07	0.000138125	4.90061	QGZ09933.1 cytochrome c oxidase subunit 1 [Eisenia nordenskioldi nordenskioldi]
120	PrileiEVm023339t1	1.01638	1.15351e-06	0.000165902	4.86346	NP_001307950.1 ubiquitin-60S ribosomal protein L40 isoform 2 [Homo sapiens]
121	PrileiEVm021042t1	1.57665	1.5513e-06	0.000220826	4.80451	XP_037916185.1 small nuclear ribonucleoprotein Sm D3 [Hermetia illucens]
122	PrileiEVm018322t1	1.48971	1.68861e-06	0.000239145	4.78751	XP_022329315.1 nascent polypeptide-associated complex subunit alpha-like [Crassostrea virginica]
123	PrileiEVm005909t1	1.13393	2.31176e-06	0.000322462	4.72406	XP_025097640.1 eukaryotic translation initiation factor 3 subunit B-like [Pomacea canaliculata]
124	PrileiEVm002356t1	1.36414	2.96541e-06	0.000411569	4.6732	XP_033754928.1 FACT complex subunit SPT16-like [Pecten maximus]
125	PrileiEVm001767t1	1.17063	6.11784e-06	0.000828385	4.52228	AUG84411.1 L(2)gl [Platynereis dumerilii]
126	PrileiEVm024706t1	0.989102	9.10051e-06	0.00121448	4.43751	ACQ59028.1 40S ribosomal protein S20 [Anoplopoma fimbria]
127	PrileiEVm027625t1	1.2304	1.51224e-05	0.00198942	4.3269	not in Diamond
128	PrileiEVm018080t1	1.09961	1.90742e-05	0.00248574	4.27546	NP_001290780.1 elongation factor 1-beta [Esox lucius]
129	PrileiEVm011492t1	0.842221	3.11311e-05	0.00403802	4.16503	XP_013779140.1 eukaryotic initiation factor 4A-I-like [Limulus polyphemus]
130	PrileiEVm003228t1	1.41224	3.19503e-05	0.00412501	4.1591	XP_030851002.1 transcription termination factor 1-like [Strongylocentrotus purpuratus]
131	PrileiEVm017466t1	1.19335	3.21323e-05	0.00412929	4.1578	VDI79022.1 template-activating factor I [Mytilus galloprovincialis]
132	PrileiEVm021382t1	1.50116	3.32422e-05	0.00425225	4.15004	XP_011556940.1 histone H2A.V [Plutella xylostella]
133	PrileiEVm012329t1	1.03218	4.07992e-05	0.00510957	4.10291	XP_033731984.1 spliceosome RNA helicase DDX39B [Pecten maximus]
134	PrileiEVm001524t1	0.868181	4.67509e-05	0.00579336	4.0713	XP_011423016.2 eukaryotic translation initiation factor 5B [Crassostrea gigas]
135	PrileiEVm007618t1	1.05345	6.39804e-05	0.00782364	3.99763	AEP27819.1 Hau-lamin2 [Helobdella sp. Austin]
136	PrileiEVm009804t1	1.76586	6.48189e-05	0.00789141	3.99454	XP_026824439.1 heterogeneous nuclear ribonucleoprotein R isoform X13 [Ooceraea biroi]
137	PrileiEVm006945t1	1.01636	8.11966e-05	0.00975695	3.94084	XP_014667969.1 PREDICTED: heterogeneous nuclear ribonucleoprotein R-like isoform X1 [Priapulus caudatus]
138	PrileiEVm018628t1	1.61218	9.04016e-05	0.0108042	3.91501	XP_013414895.1 H/ACA ribonucleoprotein complex subunit 1 [Lingula anatina]
139	PrileiEVm009515t1	1.44132	9.06899e-05	0.0108042	3.91424	XP_034325827.1 T-complex protein 1 subunit delta [Crassostrea gigas]
140	PrileiEVm021177t1	0.815618	0.000101943	0.0120929	3.88592	CRL02910.1 CLUMA_CG015827, isoform A, partial [Clunio marinus]
141	PrileiEVm011919t1	0.760569	0.00011588	0.0135722	3.85468	XP_014772558.1 PREDICTED: 26S protease regulatory subunit 4 [Octopus bimaculoides]
142	PrileiEVm024737t1	1.02934	0.000135649	0.0158208	3.81597	not in Diamond
143	PrileiEVm009467t1	1.52404	0.000145522	0.0168864	3.79859	XP_013384439.1 T-complex protein 1 subunit zeta [Lingula anatina]
144	PrileiEVm007815t1	1.59549	0.000175983	0.0201027	3.75121	XP_013382041.1 guanine nucleotide-binding protein-like 3 homolog [Lingula anatina]
145	PrileiEVm018623t1	0.75583	0.000187643	0.0212595	3.7351	XP_025086175.1 high mobility group-T protein-like [Pomacea canaliculata]
146	PrileiEVm015203t1	1.16836	0.000304818	0.0334253	3.61117	XP_007895936.1 PREDICTED: heterogeneous nuclear ribonucleoprotein A/B-like isoform X3 [Callorhinchus milii]
147	PrileiEVm008322t1	1.6515	0.000326537	0.0355452	3.59328	XP_034315223.1 25S rRNA (cytosine-C(5))-methyltransferase nop2 isoform X2 [Crassostrea gigas]
148	PrileiEVm002170t1	0.98506	0.000392591	0.0420755	3.54501	XP_014789339.1 PREDICTED: heterogeneous nuclear ribonucleoprotein U-like protein 1 isoform X3 [Octopus bimaculoides]
149	PrileiEVm000253t1	1.98881	0.000486264	0.0511277	3.48821	XP_020620573.1 kelch-like protein 1 [Orbicella faveolata]
150	PrileiEVm025958t1	1.09896	0.000545889	0.0567925	3.45717	KAF5399635.1 Peptidylprolyl isomerase [Paragonimus heterotremus]
151	PrileiEVm006676t1	1.12964	0.000546279	0.0567925	3.45697	XP_013392728.1 splicing factor 3B subunit 2-like [Lingula anatina]
152	PrileiEVm009753t1	0.789197	0.000608045	0.0620519	3.428	AOR07068.1 mitochondrial ATP synthase subunit beta precursor [Mesenchytraeus antaeus]
153	PrileiEVm000170t1	1.06534	0.000661371	0.0670012	3.40511	XP_014773776.1 PREDICTED: chromodomain-helicase-DNA-binding protein 4-like isoform X6 [Octopus bimaculoides]
154	PrileiEVm014189t1	1.83372	0.000684957	0.0691383	3.39553	XP_013417121.1 protein arginine N-methyltransferase 1 isoform X1 [Lingula anatina]
155	PrileiEVm003165t1	0.930436	0.000762962	0.076733	3.36589	XP_013398679.1 serine/arginine repetitive matrix protein 1 isoform X1 [Lingula anatina]
156	PrileiEVm010701t1	1.07605	0.000812872	0.0811643	3.34837	XP_013391571.1 ras GTPase-activating protein-binding protein 2-like isoform X1 [Lingula anatina]
157	PrileiEVm000538t1	0.976414	0.000998311	0.098616	3.291	VDI54966.1 DNA topoisomerase II [Mytilus galloprovincialis]
158	PrileiEVm002878t1	0.9291	0.00103808	0.102181	3.28	no informative hits: XP_009010851.1 hypothetical protein HELRODRAFT_167085 [Helobdella robusta]
159	PrileiEVm001558t1	1.4396	0.00109577	0.107478	3.26471	XP_029635406.1 splicing factor 3B subunit 3 [Octopus sinensis]
160	PrileiEVm023290t1	0.842111	0.00113204	0.110257	3.25547	XP_022345813.1 polyadenylate-binding protein 4-like [Crassostrea virginica]
161	PrileiEVm018700t1	0.840825	0.00115452	0.112053	3.24988	XP_032785556.1 acidic leucine-rich nuclear phosphoprotein 32 family member A-like [Daphnia magna]
162	PrileiEVm014167t1	0.639398	0.00137816	0.131461	3.19919	CAC5404216.1 SLC25A3 [Mytilus coruscus]
163	PrileiEVm004733t1	1.53462	0.00152665	0.143849	3.16957	XP_025093060.1 pre-rRNA processing protein FTSJ3-like [Pomacea canaliculata]
164	PrileiEVm003765t1	0.89254	0.00190242	0.173709	3.10506	XP_022084748.1 la-related protein 1-like isoform X3 [Acanthaster planci]
165	PrileiEVm009895t1	1.44424	0.00191735	0.174497	3.10275	XP_022293134.1 importin subunit alpha-1-like [Crassostrea virginica]
166	PrileiEVm012870t1	1.34115	0.00194502	0.176438	3.0985	AUG84440.1 neuroglian [Platynereis dumerilii]
167	PrileiEVm021615t1	0.985158	0.00204453	0.18426	3.08369	XP_014776945.1 PREDICTED: actophorin-like [Octopus bimaculoides]
168	PrileiEVm009110t1	1.17809	0.00209387	0.188096	3.07659	XP_024874655.1 insulin-like growth factor 2 mRNA-binding protein 1 isoform X2 [Temnothorax curvispinosus]
169	PrileiEVm026000t1	0.910154	0.00221902	0.196921	3.05924	AEP27819.1 Hau-lamin2 [Helobdella sp. Austin]
170	PrileiEVm011376t1	0.936862	0.00247971	0.21921	3.02581	XP_006007929.1 PREDICTED: heterogeneous nuclear ribonucleoprotein H [Latimeria chalumnae]
171	PrileiEVm016703t1	0.667663	0.0026719	0.235449	3.00316	XP_030630404.1 elongation factor 1-delta-like isoform X2 [Chanos chanos]
172	PrileiEVm009365t1	1.4626	0.00274942	0.241514	2.99445	XP_025098343.1 T-complex protein 1 subunit beta-like isoform X1 [Pomacea canaliculata]
173	PrileiEVm002561t1	0.929287	0.00296966	0.260037	2.97086	XP_036364112.1 SWI/SNF-related matrix-associated actin-dependent regulator of chromatin subfamily A member 5 isoform X9 [Octopus sinensis]
174	PrileiEVm008908t1	0.248604	0.0032786	0.28529	2.94033	no informative hits: ELU16848.1 hypothetical protein CAPTEDRAFT_218761 [Capitella teleta]
175	PrileiEVm008455t1	1.4196	0.00330281	0.285606	2.93805	XP_013417569.1 eukaryotic translation initiation factor 3 subunit D-like isoform X2 [Lingula anatina]
176	PrileiEVm014193t1	1.6812	0.00339376	0.291653	2.92962	XP_013383355.1 ribosome biogenesis regulatory protein homolog [Lingula anatina]
177	PrileiEVm012922t1	1.15315	0.00340443	0.291667	2.92864	XP_035829694.1 heterogeneous nuclear ribonucleoprotein K isoform X7 [Aplysia californica]
178	PrileiEVm006118t1	1.56125	0.00365744	0.309522	2.90629	XP_013388894.1 WD repeat-containing protein 43-like [Lingula anatina]
179	PrileiEVm000110t1	0.815196	0.00383217	0.322694	2.89166	XP_029652910.1 pre-mRNA-processing-splicing factor 8 [Octopus sinensis]
180	PrileiEVm000228t1	0.786037	0.00476075	0.38982	2.82279	XP_013407639.1 chromodomain-helicase-DNA-binding protein 4 isoform X7 [Lingula anatina]
181	PrileiEVm030213t1	0.947701	0.00482894	0.39424	2.81823	not in Diamond
182	PrileiEVm017063t1	0.814832	0.00649446	0.518027	2.72171	XP_013391198.1 ribosome biogenesis protein NSA2 homolog [Lingula anatina]
183	PrileiEVm015735t1	0.963638	0.0068072	0.541416	2.70613	not in Diamond
184	PrileiEVm008982t1	1.20359	0.00741553	0.583117	2.67758	XP_022335119.1 T-complex protein 1 subunit gamma-like [Crassostrea virginica]
185	PrileiEVm018192t1	0.266871	0.00756561	0.592448	2.67087	QGZ09958.1 NADH dehydrogenase subunit 2 [Eisenia nordenskioldi nordenskioldi]
186	PrileiEVm010333t1	0.594917	0.00759822	0.592448	2.66942	XP_033728700.1 dnaJ homolog subfamily C member 7-like isoform X1 [Pecten maximus]
187	PrileiEVm020679t1	1.2772	0.00767347	0.596639	2.66611	XP_013390948.1 prostaglandin E synthase 3 [Lingula anatina]
188	PrileiEVm014342t1	1.51103	0.00788981	0.608348	2.65675	not in Diamond
189	PrileiEVm003521t1	1.19456	0.00847054	0.642757	2.63271	XP_022301448.1 DNA replication licensing factor mcm2-like [Crassostrea virginica]
190	PrileiEVm013087t1	1.09002	0.0087929	0.663957	2.62	XP_013387997.1 obg-like ATPase 1 isoform X1 [Lingula anatina]
191	PrileiEVm017128t1	1.2664	0.00951195	0.709765	2.59308	KFM61959.1 Acidic leucine-rich nuclear phosphoprotein 32 family member A, partial [Stegodyphus mimosarum]
192	PrileiEVm016964t1	0.585133	0.0103417	0.75878	2.56419	XP_028134210.1 14-3-3 protein epsilon [Diabrotica virgifera virgifera]
193	PrileiEVm003856t1	1.05532	0.0113665	0.821644	2.53122	XP_025091471.1 puromycin-sensitive aminopeptidase-like [Pomacea canaliculata]
194	PrileiEVm009135t1	1.20913	0.0114097	0.822628	2.52989	XP_013392056.1 T-complex protein 1 subunit eta isoform X1 [Lingula anatina]
195	PrileiEVm004107t1	1.48561	0.0115458	0.82942	2.52573	XP_013403388.1 nucleolar protein 14 [Lingula anatina]
196	PrileiEVm017624t1	1.25014	0.0119086	0.843823	2.51484	XP_015909010.1 acidic leucine-rich nuclear phosphoprotein 32 family member B [Parasteatoda tepidariorum]
197	PrileiEVm014195t1	0.867207	0.0121866	0.856391	2.5067	XP_014675580.1 PREDICTED: heterogeneous nuclear ribonucleoprotein A2 homolog 1-like [Priapulus caudatus]
198	PrileiEVm017345t1	1.09319	0.0125488	0.877402	2.49632	XP_027215123.1 muscleblind-like protein 3 isoform X7 [Penaeus vannamei]
199	PrileiEVm020729t1	1.01353	0.0131349	0.906965	2.48009	KAG1702042.1 Transcription factor BTF3 [Nymphon striatum]
200	PrileiEVm015359t1	0.752115	0.0144222	0.983613	2.44657	XP_037283983.1 eukaryotic translation initiation factor 2 subunit 2-like isoform X4 [Rhipicephalus microplus]
201	PrileiEVm000181t1	1.00436	0.0145545	0.988637	2.44328	XP_013403400.1 U5 small nuclear ribonucleoprotein 200 kDa helicase [Lingula anatina]
202	PrileiEVm002099t1	0.965029	0.0148287	1	2.43654	XP_013393846.1 U2 snRNP-associated SURP motif-containing protein isoform X1 [Lingula anatina]
203	PrileiEVm015922t1	1.15161	0.0160263	1	2.40831	QQL94309.1 initiation factor 3 [Urechis unicinctus]
204	PrileiEVm016720t1	1.26218	0.0171945	1	2.38252	CAC5376197.1 TAGLN [Mytilus coruscus]
205	PrileiEVm000149t1	1.45253	0.0173147	1	2.37996	XP_022339234.1 CAD protein-like isoform X1 [Crassostrea virginica]
206	PrileiEVm027822t1	2.48893	0.0177074	1	2.37168	not in Diamond
207	PrileiEVm001052t1	1.15435	0.0177719	1	2.37034	XP_013380281.1 F-actin-uncapping protein LRRC16A-like isoform X4 [Lingula anatina]
208	PrileiEVm021058t1	0.741321	0.0178453	1	2.36881	XP_005107052.1 transcription factor BTF3 homolog 4 [Aplysia californica]
209	PrileiEVm006209t1	1.61879	0.0181221	1	2.36311	XP_029636251.1 probable ATP-dependent RNA helicase DDX27 [Octopus sinensis]
210	PrileiEVm009238t1	1.2341	0.0204282	1	2.31839	XP_023237785.1 T-complex protein 1 subunit epsilon-like [Centruroides sculpturatus]
211	PrileiEVm016709t1	2.10867	0.0209694	1	2.30853	2ZQO_A Chain A, 29-kDa galactose-binding lectin [Lumbricus terrestris]
212	PrileiEVm021743t1	1.32846	0.0217063	1	2.29547	RZC40087.1 Histone and/or CBFD NFYB HMF domain containing protein [Asbolus verrucosus]
213	PrileiEVm000571t1	1.05329	0.0217439	1	2.29481	XP_012942923.1 bifunctional glutamate/proline--tRNA ligase [Aplysia californica]
214	PrileiEVm010435t1	1.16316	0.0220855	1	2.28889	ABA29777.3 caudal [Platynereis dumerilii]
215	PrileiEVm003793t1	0.894247	0.0221954	1	2.28701	AUS83919.1 heat Shock Protein 70KDa cognate 4 [Eisenia fetida]
216	PrileiEVm018064t1	1.13866	0.0222337	1	2.28635	XP_037068184.1 LOW QUALITY PROTEIN: serine/arginine-rich splicing factor 1A-like [Pollicipes pollicipes]
217	PrileiEVm000090t1	0.225734	0.0222987	1	2.28524	XP_033762952.1 spectrin alpha chain-like isoform X7 [Pecten maximus]
218	PrileiEVm021826t1	0.417746	0.0228595	1	2.27577	XP_025083312.1 ATP synthase lipid-binding protein, mitochondrial-like [Pomacea canaliculata]
219	PrileiEVm019269t1	1.29618	0.0229117	1	2.2749	CAC5399033.1 CBX1 [Mytilus coruscus]
220	PrileiEVm002256t1	0.947631	0.0230045	1	2.27336	XP_013400816.1 exportin-1 [Lingula anatina]
221	PrileiEVm000456t1	0.688667	0.025727	1	2.23031	XP_033747249.1 transcription elongation factor SPT6-like [Pecten maximus]
222	PrileiEVm023487t1	1.68437	0.0269839	1	2.21175	XP_015116792.1 NHP2-like protein 1 [Diachasma alloeum]
223	PrileiEVm003808t1	1.03143	0.0273461	1	2.20654	ROL41607.1 Splicing factor 3A subunit 1 [Anabarilius grahami]
224	PrileiEVm021007t1	1.30685	0.0279345	1	2.19821	XP_033732774.1 peptidyl-prolyl cis-trans isomerase pin1-like [Pecten maximus]
225	PrileiEVm001653t1	0.696539	0.0291772	1	2.18108	XP_021378529.1 structural maintenance of chromosomes protein 3-like [Mizuhopecten yessoensis]
226	PrileiEVm000272t1	1.27521	0.0311602	1	2.15502	no informative hits: CAD7229686.1 unnamed protein product, partial [Cyprideis torosa]
227	PrileiEVm001928t1	0.489234	0.0311808	1	2.15476	XP_029640094.1 transcription elongation regulator 1 isoform X4 [Octopus sinensis]
228	PrileiEVm006766t1	1.39815	0.0318266	1	2.14658	XP_013382607.1 protein phosphatase 1G [Lingula anatina]
229	PrileiEVm002956t1	1.26206	0.0322629	1	2.14114	XP_033761787.1 116 kDa U5 small nuclear ribonucleoprotein component-like [Pecten maximus]
230	PrileiEVm002333t1	1.50716	0.0327185	1	2.13552	XP_025088094.1 RNA cytidine acetyltransferase-like [Pomacea canaliculata]
231	PrileiEVm007395t1	0.844112	0.0339346	1	2.12085	XP_023493216.1 methenyltetrahydrofolate synthase domain-containing protein isoform X2 [Equus caballus]
232	PrileiEVm001694t1	0.998057	0.0349295	1	2.10917	XP_013389030.1 alanine--tRNA ligase, cytoplasmic [Lingula anatina]
233	PrileiEVm006634t1	0.928446	0.036062	1	2.09623	XP_013378746.1 sodium-dependent phosphate transporter 2 [Lingula anatina]
234	PrileiEVm011099t1	1.45622	0.0363586	1	2.09289	XP_030612218.1 eukaryotic translation initiation factor 2 subunit 3 [Archocentrus centrarchus]
235	PrileiEVm002303t1	1.38229	0.0374039	1	2.08133	XP_013409737.1 nucleolar RNA helicase 2-like [Lingula anatina]
236	PrileiEVm007083t1	1.54603	0.0379734	1	2.07514	XP_013398687.1 nucleolar GTP-binding protein 1 [Lingula anatina]
237	PrileiEVm001296t1	1.44417	0.038251	1	2.07216	XP_032511058.1 nucleolar protein dao-5 isoform X2 [Danaus plexippus plexippus]
238	PrileiEVm017376t1	0.906654	0.0384377	1	2.07016	XP_025076160.1 proteasome subunit alpha type-7-like [Pomacea canaliculata]
239	PrileiEVm028529t1	1.57988	0.0388939	1	2.06531	XP_001640969.1 10 kDa heat shock protein, mitochondrial [Nematostella vectensis]
240	PrileiEVm001207t1	1.53999	0.0414767	1	2.03873	XP_013379809.1 RRP12-like protein isoform X2 [Lingula anatina]
241	PrileiEVm003652t1	1.14221	0.0417461	1	2.03604	XP_025088334.1 LOW QUALITY PROTEIN: N-alpha-acetyltransferase 15, NatA auxiliary subunit-like [Pomacea canaliculata]
242	PrileiEVm007294t1	1.03263	0.042244	1	2.03111	AYH91755.1 transketolase-like protein [Pomacea canaliculata]
243	PrileiEVm012906t1	0.846233	0.0436042	1	2.01788	NXS16182.1 F10A1 protein [Mystacornis crossleyi]
244	PrileiEVm014504t1	0.984688	0.0456713	1	1.99842	NXC35072.1 ROA1 protein [Campylorhamphus procurvoides]
245	PrileiEVm015572t1	0.411051	0.0457821	1	1.9974	XP_022341990.1 Y-box factor homolog [Crassostrea virginica]
246	PrileiEVm005992t1	1.17933	0.0468789	1	1.98739	XP_011447648.2 serine/arginine-rich splicing factor 4 [Crassostrea gigas]
247	PrileiEVm016613t1	1.16133	0.0489263	1	1.96923	XP_013390045.1 transcriptional activator protein Pur-beta isoform X4 [Lingula anatina]

## Sheet: Cluster 3
	names	logfoldchanges	pvals	pvals_adj	scores	diamond
0	PrileiEVm015601t1	5.79162	5.58436e-97	1.93763e-93	20.898	5ICT_A Crystal structure of the Drosophila GluR1A ligand binding domain Y792T mutant complex with glutamate [Drosophila melanogaster]
1	PrileiEVm009320t1	5.42759	7.44759e-67	1.47664e-63	17.2735	XP_035230715.1 neural proliferation differentiation and control protein 1-like [Stegodyphus dumicola]
2	PrileiEVm006795t1	5.42805	8.50587e-56	1.3117e-52	15.7365	XP_013419660.1 LOW QUALITY PROTEIN: neuroendocrine convertase 2-like [Lingula anatina]
3	PrileiEVm004641t1	5.22121	1.46732e-47	1.85136e-44	14.4868	XP_021356308.1 FK506-binding protein 5-like [Mizuhopecten yessoensis]
4	PrileiEVm012030t1	4.96025	1.51241e-42	1.67926e-39	13.671	ABR68850.1 synaptotagmin [Platynereis dumerilii]
5	PrileiEVm010746t1	5.61256	1.8255e-41	1.87675e-38	13.4886	not in Diamond
6	PrileiEVm003436t1	5.08085	1.94714e-39	1.80163e-36	13.1398	AAC47655.1 leechCAM [Hirudo medicinalis]
7	PrileiEVm006365t1	4.15161	1.13444e-37	9.26169e-35	12.8286	not in Diamond
8	PrileiEVm015679t1	5.53653	1.24255e-37	9.85449e-35	12.8215	AHB62383.1 7B2 neuropeptide precursor secretogranin-V [Platynereis dumerilii]
9	PrileiEVm011952t1	5.47106	3.89519e-37	3.0034e-34	12.7326	XP_022332008.1 probable peptidylglycine alpha-hydroxylating monooxygenase 1 isoform X1 [Crassostrea virginica]
10	PrileiEVm018827t1	3.03061	9.88739e-36	7.41768e-33	12.4776	KAF6386181.1 calmodulin 1 [Myotis myotis]
11	PrileiEVm004443t1	4.9268	5.49058e-35	4.01072e-32	12.3404	VDI55429.1 receptor-type tyrosine-protein phosphatase N [Mytilus galloprovincialis]
12	PrileiEVm000558t1	4.40067	8.67018e-33	5.5969e-30	11.9259	KMQ90041.1 enzymatic polyprotein endonuclease reverse [Lasius niger]
13	PrileiEVm003026t1	3.29792	2.81615e-29	1.69937e-26	11.2327	XP_013384808.1 calsyntenin-1 isoform X2 [Lingula anatina]
14	PrileiEVm005095t1	4.96427	2.32388e-28	1.31646e-25	11.0448	Q06BR2.2 RecName: Full=Amyloid-beta precursor-like protein; Flags: Precursor [Doryteuthis pealeii]
15	PrileiEVm000120t1	3.02253	2.27551e-26	1.21469e-23	10.6252	AAK49949.1 hillarin [Hirudo medicinalis]
16	PrileiEVm025130t1	4.4183	2.91282e-24	1.34757e-21	10.1626	Q8I6U3.1 RecName: Full=Complexin-1; Flags: Precursor [Hirudo medicinalis]
17	PrileiEVm020519t1	4.65836	5.17464e-24	2.31674e-21	10.1064	VDI12652.1 complexin-1/2 [Mytilus galloprovincialis]
18	PrileiEVm000101t1	1.26427	1.26798e-23	5.49946e-21	10.0182	XP_029642320.1 spectrin beta chain isoform X1 [Octopus sinensis]
19	PrileiEVm017476t1	4.55356	6.5154e-22	2.58363e-19	9.62106	CAE1250501.1 Synaptogyrin-1,Putative synaptogyrin-2 like protein,Synaptogyrin-3,Synaptogyrin-2 [Sepia pharaonis]
20	PrileiEVm002547t1	3.29866	1.57077e-21	6.05574e-19	9.53014	AUG84438.1 NaKATPase [Platynereis dumerilii]
21	PrileiEVm003042t1	4.05019	1.38589e-20	5.06178e-18	9.30141	XP_013384808.1 calsyntenin-1 isoform X2 [Lingula anatina]
22	PrileiEVm011209t1	3.38525	2.48617e-20	8.73557e-18	9.23908	XP_013414827.1 carboxypeptidase E [Lingula anatina]
23	PrileiEVm022167t1	4.64053	2.72885e-20	9.46844e-18	9.22911	no informative hits: ELU11006.1 hypothetical protein CAPTEDRAFT_224475 [Capitella teleta]
24	PrileiEVm018147t1	4.80683	2.77987e-20	9.52639e-18	9.22713	NP_999768.1 calcium-binding protein SPEC 1A [Strongylocentrotus purpuratus]
25	PrileiEVm025662t1	1.57347	4.19498e-20	1.42005e-17	9.18293	not in Diamond
26	PrileiEVm022536t1	5.43527	4.74129e-20	1.58565e-17	9.16975	AHB62376.1 QERAS neuropeptide precursor [Platynereis dumerilii]
27	PrileiEVm002875t1	3.07842	8.24633e-19	2.63105e-16	8.85664	XP_013384808.1 calsyntenin-1 isoform X2 [Lingula anatina]
28	PrileiEVm014331t1	3.28593	1.10034e-18	3.47082e-16	8.82441	ASQ43263.1 putative phototransduction, partial [Acromegalomma interruptum]
29	PrileiEVm018526t1	1.06599	3.76681e-18	1.12429e-15	8.68562	XP_022310958.1 ornithine decarboxylase antizyme 3-like [Crassostrea virginica]
30	PrileiEVm012180t1	4.32121	4.57202e-18	1.3359e-15	8.66357	ABR68850.1 synaptotagmin [Platynereis dumerilii]
31	PrileiEVm013218t1	4.42306	6.13295e-18	1.77332e-15	8.63004	CAC5398368.1 Peptidylglycine alpha-amidating monooxygenase,Peptidyl-glycine alpha-amidating monooxygenase A,Peptidyl-glycine alpha-amidating monooxygenase B,Peptidyl-glycine alpha-amidating monooxygenase,Probable peptidyl-alpha-hydroxyglycine alpha-amidating lyase pgal-1,Peptidyl-alpha-hydroxyglycine alpha-amidating lyase 1 [Mytilus coruscus]
32	PrileiEVm028604t1	2.60358	3.0616e-17	8.67182e-15	8.44419	not in Diamond
33	PrileiEVm001308t1	4.199	3.6307e-17	1.01799e-14	8.42425	AAC47655.1 leechCAM [Hirudo medicinalis]
34	PrileiEVm023176t1	5.08715	2.06402e-16	5.35449e-14	8.2183	no informative hits: ELU11006.1 hypothetical protein CAPTEDRAFT_224475 [Capitella teleta]
35	PrileiEVm011911t1	5.16691	1.83417e-15	4.38904e-13	7.95207	no informative hits: ELU03102.1 hypothetical protein CAPTEDRAFT_221068 [Capitella teleta]
36	PrileiEVm014691t1	3.46961	1.10959e-14	2.464e-12	7.72602	XP_022343829.1 guanine nucleotide-binding protein subunit beta [Crassostrea virginica]
37	PrileiEVm002399t1	3.93927	1.95806e-14	4.21333e-12	7.65335	XP_029633661.1 follistatin-related protein 5-like [Octopus sinensis]
38	PrileiEVm024159t1	4.95924	2.08581e-14	4.41968e-12	7.64522	not in Diamond
39	PrileiEVm002529t1	4.44606	2.24917e-14	4.72973e-12	7.63552	AUG84438.1 NaKATPase [Platynereis dumerilii]
40	PrileiEVm023617t1	3.96449	2.78958e-14	5.77859e-12	7.60773	AHB62365.1 whitnin-1 neuropeptide precursor SPTR [Platynereis dumerilii]
41	PrileiEVm016070t1	5.25879	7.07636e-13	1.30387e-10	7.17795	AAC47500.1 syntaxin 1 homolog [Hirudo medicinalis]
42	PrileiEVm005345t1	5.29899	7.85458e-13	1.42502e-10	7.16367	Q06BR2.2 RecName: Full=Amyloid-beta precursor-like protein; Flags: Precursor [Doryteuthis pealeii]
43	PrileiEVm022919t1	5.32619	9.59134e-13	1.71765e-10	7.13625	not in Diamond
44	PrileiEVm017435t1	1.94606	3.40671e-12	5.83724e-10	6.95984	not in Diamond
45	PrileiEVm019218t1	3.38747	4.51625e-12	7.59771e-10	6.92001	not in Diamond
46	PrileiEVm001679t1	2.84064	1.63211e-11	2.64936e-09	6.73564	AAN75454.1 Na-dependent Cl/HCO3 exchanger [Doryteuthis pealeii]
47	PrileiEVm000184t1	3.4117	1.79205e-11	2.89207e-09	6.72203	XP_033759726.1 LOW QUALITY PROTEIN: titin-like [Pecten maximus]
48	PrileiEVm001590t1	2.77653	3.80814e-11	5.97211e-09	6.61136	AML22898.1 plasma membrane calcium ATPase [Tridacna squamosa]
49	PrileiEVm007599t1	5.56577	4.78983e-11	7.42772e-09	6.57733	Q27128.1 RecName: Full=Bifunctional 3'-phosphoadenosine 5'-phosphosulfate synthase; Short=PAPS synthase; Short=PAPSS; AltName: Full=Sulfurylase kinase; Short=SK; Includes: RecName: Full=Sulfate adenylyltransferase; AltName: Full=ATP-sulfurylase; AltName: Full=Sulfate adenylate transferase; Short=SAT; Includes: RecName: Full=Adenylyl-sulfate kinase; AltName: Full=3'-phosphoadenosine-5'-phosphosulf…
50	PrileiEVm018050t1	4.6284	4.96869e-11	7.66227e-09	6.57187	AHB62365.1 whitnin-1 neuropeptide precursor SPTR [Platynereis dumerilii]
51	PrileiEVm024458t1	1.29118	1.71023e-10	2.51178e-08	6.38533	not in Diamond
52	PrileiEVm000404t1	4.20513	2.89932e-10	4.19162e-08	6.30407	XP_025081039.1 kinesin-like protein unc-104 isoform X9 [Pomacea canaliculata]
53	PrileiEVm000437t1	3.24372	4.23215e-10	6.02441e-08	6.24522	CAE1174093.1 MAP kinase-activating death domain protein [Sepia pharaonis]
54	PrileiEVm000392t1	5.10588	9.42347e-10	1.30138e-07	6.11888	XP_036369364.1 kinesin-like protein unc-104 isoform X12 [Octopus sinensis]
55	PrileiEVm012311t1	4.74675	2.59513e-09	3.49688e-07	5.95535	no informative hits: ELU00847.1 hypothetical protein CAPTEDRAFT_221754 [Capitella teleta]
56	PrileiEVm007968t1	4.85977	2.72669e-09	3.65639e-07	5.94726	AWJ68190.1 putative GABA receptor 8 [Hirudo verbana]
57	PrileiEVm016283t1	3.71958	2.7449e-09	3.66312e-07	5.94617	XP_013379068.1 prohormone-4 isoform X1 [Lingula anatina]
58	PrileiEVm024167t1	4.02193	3.67269e-09	4.78622e-07	5.8983	not in Diamond
59	PrileiEVm027595t1	3.44481	5.55133e-09	7.06853e-07	5.82974	not in Diamond
60	PrileiEVm002995t1	5.23149	5.72396e-09	7.25505e-07	5.82463	AWJ68198.1 putative ionotropic glutamate receptor kainate-like 1 [Hirudo verbana]
61	PrileiEVm008823t1	3.36969	6.05082e-09	7.63448e-07	5.81535	CAC5411650.1 TENT5A_B [Mytilus coruscus]
62	PrileiEVm001583t1	4.09975	1.23784e-08	1.50044e-06	5.69443	XP_014772950.1 PREDICTED: solute carrier family 12 member 4-like isoform X1 [Octopus bimaculoides]
63	PrileiEVm008881t1	4.92648	2.08582e-08	2.47429e-06	5.60473	not in Diamond
64	PrileiEVm017725t1	4.41901	2.53181e-08	2.99055e-06	5.57107	QNN94695.1 ras-related protein Rab3 [Malacoceros fuliginosus]
65	PrileiEVm033339t1	2.40187	2.76755e-08	3.24142e-06	5.55554	not in Diamond
66	PrileiEVm028453t1	6.63915	6.15076e-08	7.11386e-06	5.41436	not in Diamond
67	PrileiEVm011226t1	5.4324	8.52304e-08	9.73591e-06	5.35569	XP_034769829.1 tubulin alpha-1C chain [Acipenser ruthenus]
68	PrileiEVm013667t1	3.61403	9.15073e-08	1.04101e-05	5.34283	EDO38171.1 predicted protein [Nematostella vectensis]
69	PrileiEVm018946t1	4.98184	1.26838e-07	1.42541e-05	5.28336	no informative hits: CAD5122709.1 DgyrCDS11116 [Dimorphilus gyrociliatus]
70	PrileiEVm030518t1	3.32374	2.2886e-07	2.54108e-05	5.17422	not in Diamond
71	PrileiEVm007734t1	3.83521	4.16395e-07	4.53266e-05	5.06131	XP_020625947.1 SCO-spondin-like isoform X2 [Orbicella faveolata]
72	PrileiEVm001716t1	4.21534	4.45706e-07	4.83277e-05	5.04832	XP_033759726.1 LOW QUALITY PROTEIN: titin-like [Pecten maximus]
73	PrileiEVm015064t1	4.26068	5.29639e-07	5.69835e-05	5.01525	NP_001161585.1 MEC2-like protein [Saccoglossus kowalevskii]
74	PrileiEVm018462t1	4.38568	8.13466e-07	8.48879e-05	4.93211	AAC47499.1 SNAP-25 homolog [Hirudo medicinalis]
75	PrileiEVm000168t1	3.03922	1.04331e-06	0.000108061	4.88329	XP_023231091.1 ankyrin-3-like isoform X2 [Centruroides sculpturatus]
76	PrileiEVm013049t1	3.30656	1.09756e-06	0.000113257	4.87329	not in Diamond
77	PrileiEVm031895t1	4.14373	1.3844e-06	0.000142326	4.82724	not in Diamond
78	PrileiEVm014327t1	3.68734	1.58944e-06	0.000161021	4.79965	XP_027195884.1 sodium/potassium-transporting ATPase subunit beta-like [Dermatophagoides pteronyssinus]
79	PrileiEVm019117t1	4.5266	1.75176e-06	0.00017682	4.78014	not in Diamond
80	PrileiEVm021487t1	2.76168	1.87256e-06	0.000188328	4.76671	Q9GRJ1.3 RecName: Full=Calmodulin; Short=CaM [Lumbricus rubellus]
81	PrileiEVm019488t1	2.19889	1.90219e-06	0.000190617	4.76355	no informative hits: XP_011869227.1 PREDICTED: uncharacterized protein LOC105562775 [Vollenhovia emeryi]
82	PrileiEVm025141t1	4.96629	2.47898e-06	0.000244013	4.70985	not in Diamond
83	PrileiEVm012563t1	4.79009	2.5082e-06	0.000246017	4.70746	XP_034313917.1 regulator of G-protein signaling rgs-2 isoform X3 [Crassostrea gigas]
84	PrileiEVm001567t1	3.84237	2.75212e-06	0.000268046	4.6885	AML22898.1 plasma membrane calcium ATPase [Tridacna squamosa]
85	PrileiEVm020007t1	3.92791	2.86439e-06	0.000277037	4.68031	no informative hits: XP_013096025.1 PREDICTED: uncharacterized protein LOC106079409 [Biomphalaria glabrata]
86	PrileiEVm002659t1	3.98482	3.39571e-06	0.000326153	4.64531	AAC47655.1 leechCAM [Hirudo medicinalis]
87	PrileiEVm025097t1	4.62711	3.4323e-06	0.00032853	4.64309	not in Diamond
88	PrileiEVm018290t1	4.88015	6.31792e-06	0.000594484	4.51546	not in Diamond
89	PrileiEVm001891t1	4.59745	8.23833e-06	0.000769965	4.45889	XP_033755337.1 solute carrier family 12 member 6-like isoform X2 [Pecten maximus]
90	PrileiEVm008092t1	2.59695	8.52249e-06	0.00079385	4.45162	XP_022324463.1 syntaxin-binding protein 1-like isoform X3 [Crassostrea virginica]
91	PrileiEVm012641t1	3.60473	9.49212e-06	0.000878274	4.42843	GBL78114.1 Nucleolysin TIAR [Araneus ventricosus]
92	PrileiEVm016328t1	5.4878	1.0909e-05	0.00100269	4.39832	not in Diamond
93	PrileiEVm029758t1	6.28262	1.27555e-05	0.0011647	4.36426	not in Diamond
94	PrileiEVm018510t1	5.55558	1.68325e-05	0.001517	4.30323	not in Diamond
95	PrileiEVm002313t1	4.32247	1.81108e-05	0.00161646	4.28699	XP_026493913.1 fasciclin-2-like isoform X1 [Vanessa tameamea]
96	PrileiEVm014509t1	3.00677	2.38219e-05	0.00211262	4.22568	XP_002736730.1 PREDICTED: nmrA-like family domain-containing protein 1-like [Saccoglossus kowalevskii]
97	PrileiEVm016448t1	5.12921	2.41299e-05	0.00213311	4.22279	not in Diamond
98	PrileiEVm028866t1	4.40394	2.51511e-05	0.00221633	4.21344	not in Diamond
99	PrileiEVm028702t1	5.69499	2.6108e-05	0.00228873	4.205	not in Diamond
100	PrileiEVm006776t1	5.02044	2.61375e-05	0.00228873	4.20475	AWJ68192.1 putative GABA receptor 10 [Hirudo verbana]
101	PrileiEVm001253t1	1.84489	3.00116e-05	0.00260332	4.17338	AUG84440.1 neuroglian [Platynereis dumerilii]
102	PrileiEVm002375t1	4.43028	3.02487e-05	0.00261075	4.17159	XP_029635267.1 major facilitator superfamily domain-containing protein 6-like [Octopus sinensis]
103	PrileiEVm003159t1	5.34068	4.24119e-05	0.00360021	4.09393	ARJ36889.1 glutamate receptor 2 [Hirudo verbana]
104	PrileiEVm022526t1	4.66179	5.75357e-05	0.00476739	4.0227	AHB62376.1 QERAS neuropeptide precursor [Platynereis dumerilii]
105	PrileiEVm017489t1	5.95615	5.86672e-05	0.00484668	4.01811	not in Diamond
106	PrileiEVm019349t1	4.64908	6.58134e-05	0.00540487	3.99093	not in Diamond
107	PrileiEVm018582t1	5.69823	6.77374e-05	0.00554648	3.9841	not in Diamond
108	PrileiEVm003777t1	2.6844	8.28817e-05	0.00672699	3.93591	AAC47655.1 leechCAM [Hirudo medicinalis]
109	PrileiEVm015917t1	5.18538	8.61328e-05	0.00695021	3.92666	not in Diamond
110	PrileiEVm019242t1	5.60864	9.87059e-05	0.00794168	3.89375	CDS26583.1 neuronal calcium sensor [Hymenolepis microstoma]
111	PrileiEVm004907t1	2.17202	0.000108517	0.0086558	3.87071	XP_013081783.1 PREDICTED: amyloid beta A4 protein-like [Biomphalaria glabrata]
112	PrileiEVm001222t1	4.02339	0.000125878	0.00978745	3.83439	XP_013401127.1 voltage-dependent calcium channel subunit alpha-2/delta-3 isoform X2 [Lingula anatina]
113	PrileiEVm005916t1	1.1342	0.000127857	0.0099136	3.83055	QIJ96596.1 amyloid precursor protein [Lymnaea stagnalis]
114	PrileiEVm027776t1	4.95778	0.000133869	0.0103508	3.81923	not in Diamond
115	PrileiEVm019169t1	2.5716	0.000142107	0.0108967	3.80447	no informative hits: ELU05624.1 hypothetical protein CAPTEDRAFT_184113 [Capitella teleta]
116	PrileiEVm003518t1	2.76252	0.000143395	0.0109652	3.80224	XP_021370163.1 mitogen-activated protein kinase kinase kinase 13-like isoform X1 [Mizuhopecten yessoensis]
117	PrileiEVm020263t1	4.64626	0.000154369	0.0117277	3.78393	not in Diamond
118	PrileiEVm014818t1	5.9848	0.000158445	0.0119592	3.77745	5IKB_A Crystal structure of the kainate receptor GluK4 ligand binding domain in complex with kainate [Rattus norvegicus]
119	PrileiEVm026475t1	5.61525	0.000158549	0.0119592	3.77728	AHB62365.1 whitnin-1 neuropeptide precursor SPTR [Platynereis dumerilii]
120	PrileiEVm019323t1	5.43947	0.000176982	0.0132061	3.74979	XP_024347434.1 Neuronal calcium sensor 2 [Echinococcus granulosus]
121	PrileiEVm007606t1	5.72579	0.000186624	0.0138882	3.73647	no informative hits: CAB3222940.1 unnamed protein product [Arctia plantaginis]
122	PrileiEVm003723t1	2.77567	0.000205864	0.0151978	3.71171	XP_013386874.1 sodium/calcium exchanger 1 isoform X1 [Lingula anatina]
123	PrileiEVm000196t1	4.44431	0.000232146	0.0170474	3.68119	no informative hits: ELU02158.1 hypothetical protein CAPTEDRAFT_209261 [Capitella teleta]
124	PrileiEVm013811t1	4.18874	0.000234229	0.017155	3.67891	not in Diamond
125	PrileiEVm000976t1	4.86695	0.000240935	0.0175997	3.67171	AUG84440.1 neuroglian [Platynereis dumerilii]
126	PrileiEVm014315t1	3.79774	0.000246447	0.017955	3.66592	XP_025076467.1 guanine nucleotide-binding protein G(o) subunit alpha [Pomacea canaliculata]
127	PrileiEVm008675t1	3.54597	0.000250437	0.018198	3.66181	P46825.1 RecName: Full=Kinesin light chain; Short=KLC [Doryteuthis pealeii]
128	PrileiEVm009967t1	1.29224	0.000254639	0.018455	3.65755	QIP68088.1 calcineurin A [Haliotis diversicolor]
129	PrileiEVm001967t1	3.60732	0.000277258	0.0197844	3.63567	AWJ68273.1 putative large conductance calcium-activated potassium channel BKKCa 3 [Hirudo verbana]
130	PrileiEVm018895t1	5.06167	0.000323533	0.0230273	3.59569	no informative hits: ELT93369.1 hypothetical protein CAPTEDRAFT_227570 [Capitella teleta]
131	PrileiEVm003889t1	2.97343	0.000340096	0.0241442	3.58267	XP_023933423.1 inactive dipeptidyl peptidase 10 isoform X4 [Lingula anatina]
132	PrileiEVm023640t1	4.15127	0.000365547	0.0256234	3.56378	not in Diamond
133	PrileiEVm002668t1	3.00209	0.000377279	0.0263378	3.55549	XP_033726446.1 diacylglycerol kinase theta-like isoform X2 [Pecten maximus]
134	PrileiEVm004751t1	2.48637	0.000386326	0.0268763	3.54925	XP_013092315.1 PREDICTED: calcium-independent protein kinase C isoform X1 [Biomphalaria glabrata]
135	PrileiEVm007575t1	4.11567	0.000406945	0.0281695	3.53554	XP_022343589.1 protein IWS1 homolog isoform X1 [Crassostrea virginica]
136	PrileiEVm020920t1	3.35769	0.00041637	0.0287502	3.52948	not in Diamond
137	PrileiEVm010897t1	4.20769	0.00043413	0.0299022	3.51842	ELT89176.1 synaptotagmin 4, partial [Capitella teleta]
138	PrileiEVm016761t1	1.10737	0.00045269	0.0309441	3.50729	XP_013384487.1 flotillin-2 [Lingula anatina]
139	PrileiEVm002894t1	2.15157	0.000453717	0.0309441	3.50669	CAE1153074.1 KIF5 [Sepia pharaonis]
140	PrileiEVm016088t1	5.70787	0.000487339	0.0329137	3.48762	not in Diamond
141	PrileiEVm019257t1	4.17285	0.000518346	0.0347542	3.47109	not in Diamond
142	PrileiEVm002006t1	2.70517	0.00062871	0.0419513	3.41892	XP_034335078.1 intersectin-1 isoform X11 [Crassostrea gigas]
143	PrileiEVm009613t1	3.92927	0.000807645	0.0531247	3.35016	XP_025087544.1 small heat shock protein p36-like [Pomacea canaliculata]
144	PrileiEVm022701t1	6.21681	0.000813659	0.0533937	3.34811	not in Diamond
145	PrileiEVm002257t1	4.3025	0.000864545	0.0563334	3.33126	AUG84417.1 Dlg [Platynereis dumerilii]
146	PrileiEVm013800t1	3.49213	0.000898726	0.0584235	3.32045	ANJ65972.1 carbonic anhydrase, partial [Hydroides elegans]
147	PrileiEVm002199t1	1.76864	0.000909379	0.0589779	3.31716	AAC47655.1 leechCAM [Hirudo medicinalis]
148	PrileiEVm007055t1	1.00651	0.000929348	0.0599927	3.31109	XP_005103800.1 phosphoenolpyruvate carboxykinase [GTP] [Aplysia californica]
149	PrileiEVm009407t1	2.31096	0.00105993	0.0676861	3.27412	XP_029652683.1 retinol dehydrogenase 12 [Octopus sinensis]
150	PrileiEVm000994t1	2.35309	0.00106072	0.0676861	3.27391	AUG84440.1 neuroglian [Platynereis dumerilii]
151	PrileiEVm005332t1	3.78101	0.00106774	0.0679779	3.27204	XP_025109655.1 LOW QUALITY PROTEIN: otoferlin-like [Pomacea canaliculata]
152	PrileiEVm012111t1	3.69307	0.00111049	0.0703765	3.26093	ABR68850.1 synaptotagmin [Platynereis dumerilii]
153	PrileiEVm000179t1	4.24451	0.00117963	0.0745879	3.24376	XP_023239924.1 agrin-like isoform X3 [Centruroides sculpturatus]
154	PrileiEVm016061t1	5.25687	0.00131751	0.0823683	3.21214	CAE1284617.1 STMN1 [Sepia pharaonis]
155	PrileiEVm013974t1	1.58413	0.00146683	0.0907729	3.18117	XP_013073686.1 PREDICTED: cAMP-dependent protein kinase regulatory subunit isoform X6 [Biomphalaria glabrata]
156	PrileiEVm026463t1	5.15725	0.00169757	0.10402	3.1386	no informative hits: ELU11006.1 hypothetical protein CAPTEDRAFT_224475 [Capitella teleta]
157	PrileiEVm000755t1	2.35958	0.00173619	0.106152	3.132	not in Diamond
158	PrileiEVm000030t1	1.41843	0.00178846	0.109108	3.12328	XP_013410502.1 neurofibromin [Lingula anatina]
159	PrileiEVm010074t1	3.55744	0.00215275	0.129291	3.06831	XP_023290492.1 ELAV-like protein 3 isoform X3 [Orussus abietinus]
160	PrileiEVm022190t1	2.33469	0.00235001	0.139682	3.04201	not in Diamond
161	PrileiEVm013804t1	3.86222	0.0024925	0.14752	3.02425	not in Diamond
162	PrileiEVm031876t1	5.072	0.0025392	0.149329	3.01863	KZS04382.1 Carboxypeptidase B [Daphnia magna]
163	PrileiEVm004083t1	3.75931	0.00255376	0.149867	3.0169	XP_029836521.2 V-type proton ATPase 116 kDa subunit a1 isoform X2 [Ixodes scapularis]
164	PrileiEVm017110t1	3.18326	0.00259883	0.15219	3.01159	XP_013771671.1 neuroplastin-like isoform X3 [Limulus polyphemus]
165	PrileiEVm020772t1	5.58918	0.00266225	0.155368	3.00426	no informative hits: CAF3168924.1 unnamed protein product [Rotaria socialis]
166	PrileiEVm012259t1	5.22815	0.00266428	0.155368	3.00403	ABO93208.1 Elav [Platynereis dumerilii]
167	PrileiEVm012254t1	3.75924	0.00276698	0.160681	2.99251	CAE1285939.1 NDRG1 [Sepia pharaonis]
168	PrileiEVm003671t1	3.837	0.00278412	0.16134	2.99062	OWF35401.1 Dipeptidyl peptidase 4 [Mizuhopecten yessoensis]
169	PrileiEVm021545t1	4.76142	0.00285949	0.165018	2.98245	not in Diamond
170	PrileiEVm013096t1	4.60319	0.00287639	0.165649	2.98065	XP_013380026.1 tryptase alpha/beta-1 [Lingula anatina]
171	PrileiEVm000982t1	4.06813	0.00307649	0.174636	2.95999	XP_033745123.1 calcium-dependent secretion activator 1-like isoform X2 [Pecten maximus]
172	PrileiEVm016238t1	4.55038	0.00326168	0.184771	2.94193	not in Diamond
173	PrileiEVm018942t1	4.57796	0.00347882	0.19627	2.92192	not in Diamond
174	PrileiEVm014934t1	5.08573	0.00372284	0.208344	2.90074	XP_013380026.1 tryptase alpha/beta-1 [Lingula anatina]
175	PrileiEVm022800t1	5.20526	0.00388308	0.216439	2.88751	not in Diamond
176	PrileiEVm013024t1	4.49912	0.00394636	0.219086	2.88242	CAC5384835.1 Synaptic vesicle membrane protein VAT-1 homolog,Synaptic vesicle membrane protein VAT-1 homolog-like,Synaptic vesicle membrane protein VAT-1 [Mytilus coruscus]
177	PrileiEVm028161t1	2.78216	0.00411705	0.228106	2.86905	not in Diamond
178	PrileiEVm012829t1	4.95055	0.00460366	0.254053	2.83353	AFC34075.1 INX14 [Hirudo verbana]
179	PrileiEVm003231t1	5.02372	0.00531373	0.288647	2.78737	no informative hits: XP_009021627.1 hypothetical protein HELRODRAFT_176027 [Helobdella robusta]
180	PrileiEVm014119t1	4.49897	0.00535226	0.290172	2.78503	XP_025114199.1 band 7 protein AGAP004871-like isoform X5 [Pomacea canaliculata]
181	PrileiEVm001655t1	2.13022	0.00597153	0.318765	2.74934	ABJ96343.1 phospholipase C beta [Chaetopterus pergamentaceus]
182	PrileiEVm002746t1	5.22685	0.00664815	0.351323	2.71397	XP_013414404.1 pikachurin [Lingula anatina]
183	PrileiEVm003618t1	1.7261	0.00677128	0.355306	2.70789	XP_013396572.1 peripheral plasma membrane protein CASK isoform X10 [Lingula anatina]
184	PrileiEVm002065t1	2.06648	0.00690177	0.361471	2.70155	XP_033747979.1 transmembrane protein 132C-like [Pecten maximus]
185	PrileiEVm024298t1	3.00199	0.00708947	0.369905	2.69261	not in Diamond
186	PrileiEVm007307t1	3.54386	0.00799531	0.410229	2.65227	no informative hits: ELT91536.1 hypothetical protein CAPTEDRAFT_193210 [Capitella teleta]
187	PrileiEVm026216t1	2.01189	0.00817351	0.418598	2.64482	not in Diamond
188	PrileiEVm010342t1	2.03924	0.00830177	0.423604	2.63954	XP_029639721.1 serine/threonine-protein phosphatase 2B catalytic subunit alpha isoform isoform X7 [Octopus sinensis]
189	PrileiEVm005797t1	3.33745	0.00842963	0.429289	2.63436	XP_013421882.1 beta-adrenergic receptor kinase 2 [Lingula anatina]
190	PrileiEVm008008t1	4.15732	0.00901227	0.454841	2.61159	XP_023931913.1 monocarboxylate transporter 13-like [Lingula anatina]
191	PrileiEVm020689t1	3.17207	0.00940214	0.469304	2.59707	not in Diamond
192	PrileiEVm005729t1	1.42859	0.00962691	0.475487	2.58895	XP_023930069.1 calpain-A [Lingula anatina]
193	PrileiEVm014816t1	0.703614	0.0102927	0.504298	2.56584	AOR07119.1 glyceraldehyde-3-phosphate dehydrogenase [Enchytraeus albidus]
194	PrileiEVm029513t1	2.33338	0.0103011	0.504298	2.56556	XP_034325239.1 reticulon-1-A isoform X9 [Crassostrea gigas]
195	PrileiEVm011609t1	2.70537	0.0104668	0.510611	2.56001	CAE1146043.1 CUGBP [Sepia pharaonis]
196	PrileiEVm009255t1	2.25665	0.010658	0.519024	2.55372	no informative hits: ELT91253.1 hypothetical protein CAPTEDRAFT_140311, partial [Capitella teleta]
197	PrileiEVm003365t1	2.46675	0.0108382	0.525956	2.54787	no informative hits: XP_009025979.1 hypothetical protein HELRODRAFT_193446 [Helobdella robusta]
198	PrileiEVm012556t1	2.15055	0.0108575	0.525973	2.54725	CAE1285939.1 NDRG1 [Sepia pharaonis]
199	PrileiEVm021062t1	3.44656	0.0112395	0.541644	2.53516	not in Diamond
200	PrileiEVm004312t1	5.40998	0.0114644	0.54962	2.52821	XP_013392196.1 solute carrier family 28 member 3 [Lingula anatina]
201	PrileiEVm012637t1	2.52946	0.0120033	0.572486	2.51205	AFC34060.1 INX1 [Hirudo verbana]
202	PrileiEVm017609t1	5.544	0.0124854	0.591417	2.49812	not in Diamond
203	PrileiEVm022086t1	4.86886	0.0125448	0.593216	2.49644	XP_011412635.1 putative universal stress protein SAUSA300_1656 isoform X4 [Crassostrea gigas]
204	PrileiEVm003548t1	3.05264	0.0126891	0.598002	2.49238	XP_033245510.1 LOW QUALITY PROTEIN: calmodulin-like protein 12 [Drosophila miranda]
205	PrileiEVm007721t1	3.32457	0.0127399	0.599227	2.49096	no informative hits: XP_009026364.1 hypothetical protein HELRODRAFT_193524 [Helobdella robusta]
206	PrileiEVm026853t1	1.66396	0.0130255	0.610219	2.48307	not in Diamond
207	PrileiEVm028902t1	3.02224	0.0130362	0.610219	2.48278	not in Diamond
208	PrileiEVm007154t1	3.28039	0.013271	0.61808	2.47641	AWJ68268.1 putative vesicular glutamate transporter [Hirudo verbana]
209	PrileiEVm018791t1	3.57753	0.013359	0.621137	2.47405	Q8I6U3.1 RecName: Full=Complexin-1; Flags: Precursor [Hirudo medicinalis]
210	PrileiEVm003785t1	2.63056	0.0136843	0.634139	2.46545	CAE1157628.1 MAPK8IP1 [Sepia pharaonis]
211	PrileiEVm001816t1	2.90034	0.013882	0.642228	2.4603	XP_036370738.1 small G protein signaling modulator 1-like isoform X8 [Octopus sinensis]
212	PrileiEVm001154t1	3.33243	0.0144278	0.661962	2.44643	AML22898.1 plasma membrane calcium ATPase [Tridacna squamosa]
213	PrileiEVm019510t1	5.16091	0.0159782	0.717428	2.40941	not in Diamond
214	PrileiEVm000090t1	0.279246	0.0160244	0.717428	2.40836	XP_033762952.1 spectrin alpha chain-like isoform X7 [Pecten maximus]
215	PrileiEVm012808t1	3.80742	0.0162377	0.725808	2.40353	AFC34075.1 INX14 [Hirudo verbana]
216	PrileiEVm014003t1	3.3692	0.0169785	0.754065	2.38717	no informative hits: ELT98459.1 hypothetical protein CAPTEDRAFT_205572 [Capitella teleta]
217	PrileiEVm007584t1	4.61836	0.0175274	0.771039	2.37545	not in Diamond
218	PrileiEVm002686t1	4.01497	0.0182337	0.794552	2.36084	VDI27583.1 potassium voltage-gated channel Shal-related subfamily D member 2 [Mytilus galloprovincialis]
219	PrileiEVm011744t1	4.37895	0.0183633	0.798949	2.35821	XP_010901761.2 tubulin beta-4B chain [Esox lucius]
220	PrileiEVm012245t1	5.23202	0.0188	0.816667	2.34947	XP_022254702.1 carboxypeptidase B-like [Limulus polyphemus]
221	PrileiEVm004135t1	3.38641	0.0190552	0.82517	2.34445	XP_014767856.1 PREDICTED: dynamin-1-like isoform X4 [Octopus bimaculoides]
222	PrileiEVm021066t1	4.94948	0.0194875	0.841267	2.33607	NP_001103834.1 neo-calmodulin [Gallus gallus]
223	PrileiEVm000460t1	3.49958	0.0196008	0.843793	2.3339	OWF38820.1 Regulating synaptic membrane exocytosis protein 2 [Mizuhopecten yessoensis]
224	PrileiEVm005151t1	3.73447	0.0199022	0.855179	2.32819	VVC29444.1 Cadherin,Cadherin-like,Concanavalin A-like lectin/glucanase domain [Cinara cedri]
225	PrileiEVm001180t1	4.37965	0.02061	0.880143	2.31505	XP_035221767.1 plasma membrane calcium-transporting ATPase 2-like isoform X2 [Stegodyphus dumicola]
226	PrileiEVm012690t1	4.66102	0.0219779	0.929973	2.29075	XP_013403928.1 connective tissue growth factor [Lingula anatina]
227	PrileiEVm011120t1	2.82418	0.022082	0.932956	2.28895	ATG29892.1 homeodomain transcription factor Hox5, partial [Platynereis dumerilii]
228	PrileiEVm013500t1	2.58394	0.0223976	0.940562	2.28356	XP_023930227.1 cAMP-dependent protein kinase catalytic subunit isoform X5 [Lingula anatina]
229	PrileiEVm003235t1	2.98492	0.0230376	0.963068	2.27281	XP_021362650.1 protein unc-13 homolog A-like isoform X13 [Mizuhopecten yessoensis]
230	PrileiEVm012196t1	3.85132	0.0235266	0.981687	2.26477	XP_026462508.1 flotillin-1 isoform X3 [Ctenocephalides felis]
231	PrileiEVm024598t1	5.47384	0.0236239	0.983137	2.26319	not in Diamond
232	PrileiEVm010665t1	2.10209	0.0239868	0.992288	2.25734	AMT82758.1 lox4 [Acanthochitona crinita]
233	PrileiEVm000989t1	4.4348	0.0240403	0.993023	2.25648	AUG84437.1 scribble [Platynereis dumerilii]
234	PrileiEVm002533t1	3.46938	0.0248274	1	2.24408	XP_020281784.1 guanine nucleotide exchange factor DBS-like isoform X3 [Pseudomyrmex gracilis]
235	PrileiEVm000260t1	2.88887	0.0259944	1	2.2263	XP_012942031.1 tyrosine-protein phosphatase Lar [Aplysia californica]
236	PrileiEVm033373t1	2.50194	0.0263394	1	2.22117	not in Diamond
237	PrileiEVm002501t1	3.39798	0.0264239	1	2.21992	CAC5371251.1 Nuclear receptor coactivator 7,TLD domain-containing protein 2,Oxidation resistance protein 1 [Mytilus coruscus]
238	PrileiEVm000545t1	2.01655	0.0265113	1	2.21864	XP_014786055.1 PREDICTED: kinesin-like protein unc-104 isoform X6 [Octopus bimaculoides]
239	PrileiEVm028591t1	4.6924	0.0268627	1	2.21351	not in Diamond
240	PrileiEVm004146t1	3.41029	0.0273869	1	2.20596	XP_013381272.1 epidermal growth factor receptor substrate 15-like 1 isoform X3 [Lingula anatina]
241	PrileiEVm005904t1	3.21336	0.0294997	1	2.17674	XP_033757951.1 serine/threonine-protein kinase SIK1-like [Pecten maximus]
242	PrileiEVm008748t1	3.87515	0.0307586	1	2.16018	AUG84435.1 cora [Platynereis dumerilii]
243	PrileiEVm001149t1	3.99675	0.0307831	1	2.15987	XP_013411532.1 roundabout homolog 1-like [Lingula anatina]
244	PrileiEVm004534t1	4.54726	0.0316384	1	2.14895	NP_032559.2 CD180 antigen isoform 1 precursor [Mus musculus]
245	PrileiEVm016018t1	2.97265	0.0317205	1	2.14792	AAC47500.1 syntaxin 1 homolog [Hirudo medicinalis]
246	PrileiEVm000688t1	3.43258	0.0322211	1	2.14166	XP_036361666.1 receptor-type tyrosine-protein phosphatase S isoform X10 [Octopus sinensis]
247	PrileiEVm011871t1	2.32727	0.0324913	1	2.13831	GBN25607.1 Rab GDP dissociation inhibitor alpha [Araneus ventricosus]
248	PrileiEVm017591t1	4.04579	0.0327028	1	2.13571	not in Diamond
249	PrileiEVm002227t1	4.10989	0.0330358	1	2.13165	XP_013417510.1 protein still life, isoform SIF type 1 [Lingula anatina]
250	PrileiEVm010468t1	2.57336	0.0339535	1	2.12062	AAB35067.1 homeobox protein [Hirudo medicinalis]
251	PrileiEVm012277t1	5.05388	0.0341878	1	2.11785	XP_030845090.1 CD151 antigen [Strongylocentrotus purpuratus]
252	PrileiEVm007814t1	4.34277	0.0348475	1	2.11013	no informative hits: XP_009019190.1 hypothetical protein HELRODRAFT_160944 [Helobdella robusta]
253	PrileiEVm003895t1	3.99783	0.0349526	1	2.10891	XP_013080213.1 PREDICTED: LOW QUALITY PROTEIN: sodium channel protein type 4 subunit alpha B-like, partial [Biomphalaria glabrata]
254	PrileiEVm009147t1	1.80073	0.0359152	1	2.09789	XP_014228323.1 early growth response protein 1-like [Trichogramma pretiosum]
255	PrileiEVm002780t1	5.03827	0.0363591	1	2.09289	AWJ68202.1 putative ionotropic glutamate receptor kainate-like 5 [Hirudo verbana]
256	PrileiEVm002581t1	2.11794	0.0368123	1	2.08784	XP_029633476.1 endosome/lysosome-associated apoptosis and autophagy regulator family member 2 isoform X2 [Octopus sinensis]
257	PrileiEVm033043t1	1.55623	0.0368128	1	2.08783	not in Diamond
258	PrileiEVm002186t1	4.87685	0.0369845	1	2.08594	AWJ68202.1 putative ionotropic glutamate receptor kainate-like 5 [Hirudo verbana]
259	PrileiEVm018083t1	3.89178	0.0376588	1	2.07855	XP_011434645.1 V-type proton ATPase subunit E [Crassostrea gigas]
260	PrileiEVm002898t1	2.6361	0.0377113	1	2.07798	XP_033726445.1 diacylglycerol kinase theta-like isoform X1 [Pecten maximus]
261	PrileiEVm011884t1	2.88851	0.0377703	1	2.07734	CAE1146043.1 CUGBP [Sepia pharaonis]
262	PrileiEVm000294t1	2.16346	0.0379756	1	2.07512	XP_036361666.1 receptor-type tyrosine-protein phosphatase S isoform X10 [Octopus sinensis]
263	PrileiEVm015683t1	5.20093	0.0380147	1	2.0747	no informative hits: CAD5123413.1 DgyrCDS11763 [Dimorphilus gyrociliatus]
264	PrileiEVm018856t1	3.39762	0.0381235	1	2.07352	not in Diamond
265	PrileiEVm004704t1	4.18308	0.0398733	1	2.05506	XP_033754497.1 C-Maf-inducing protein-like [Pecten maximus]
266	PrileiEVm010129t1	4.28258	0.0405432	1	2.04817	XP_025096800.1 phosphatidylinositol-binding clathrin assembly protein-like isoform X9 [Pomacea canaliculata]
267	PrileiEVm004116t1	5.04953	0.0407303	1	2.04626	XP_013072911.1 PREDICTED: voltage-dependent calcium channel type A subunit alpha-1-like, partial [Biomphalaria glabrata]
268	PrileiEVm015237t1	0.994572	0.0408938	1	2.0446	XP_035681954.1 cyclin-I-like [Branchiostoma floridae]
269	PrileiEVm001231t1	3.18474	0.0409634	1	2.0439	XP_033739406.1 tubby-related protein 4-like [Pecten maximus]
270	PrileiEVm005444t1	2.00802	0.0411242	1	2.04228	XP_040264348.1 transforming growth factor beta receptor type 3 isoform X2 [Bufo bufo]
271	PrileiEVm001598t1	1.1072	0.0416335	1	2.03716	XP_014775199.1 PREDICTED: serine-rich adhesin for platelets-like [Octopus bimaculoides]
272	PrileiEVm008378t1	3.61086	0.0424767	1	2.02882	XP_013417063.1 potassium voltage-gated channel subfamily KQT member 1 isoform X1 [Lingula anatina]
273	PrileiEVm023537t1	3.95748	0.0425393	1	2.02821	not in Diamond
274	PrileiEVm017747t1	3.33502	0.0425812	1	2.02779	no informative hits: XP_009023654.1 hypothetical protein HELRODRAFT_193047 [Helobdella robusta]
275	PrileiEVm000693t1	2.01761	0.0428795	1	2.02488	XP_013386131.1 slit homolog 2 protein isoform X2 [Lingula anatina]
276	PrileiEVm018847t1	4.56801	0.0431541	1	2.02222	no informative hits: ELU09291.1 hypothetical protein CAPTEDRAFT_221134 [Capitella teleta]
277	PrileiEVm008059t1	3.93656	0.0438317	1	2.0157	XP_021341161.1 synapsin-like isoform X1 [Mizuhopecten yessoensis]
278	PrileiEVm001536t1	4.71719	0.0445253	1	2.00911	XP_037557157.1 sodium bicarbonate transporter-like protein 11 isoform X2 [Dermacentor silvarum]
279	PrileiEVm001700t1	2.27967	0.045611	1	1.99898	CAC5408394.1 ADCY9 [Mytilus coruscus]
280	PrileiEVm021285t1	2.24665	0.0458029	1	1.99721	XP_012716528.1 cytochrome b561 isoform X1 [Fundulus heteroclitus]
281	PrileiEVm019245t1	2.1125	0.0461791	1	1.99375	XP_013393630.1 ADP-ribosylation factor-like protein 6-interacting protein 1 isoform X3 [Lingula anatina]
282	PrileiEVm011818t1	4.80486	0.0464857	1	1.99096	not in Diamond
283	PrileiEVm025254t1	5.61775	0.0475178	1	1.98166	not in Diamond

## Sheet: Cluster 4
	names	logfoldchanges	pvals	pvals_adj	scores	diamond
0	PrileiEVm020672t1	10.9905	0	0	106.199	QAT81400.1 extracellular globin, partial [Rhyacodrilus falciformis]
1	PrileiEVm018061t1	10.3526	0	0	102.253	QAT81338.1 extracellular globin, partial [Pectinatella magnifica]
2	PrileiEVm000002t1	9.33567	0	0	101.24	KFM65445.1 Apolipophorin, partial [Stegodyphus mimosarum]
3	PrileiEVm015446t1	10.6534	0	0	99.0976	QAT80957.1 hemoglobin linker chain, partial [Rhyacodrilus falciformis]
4	PrileiEVm020599t1	10.2523	0	0	98.998	QKD76853.1 extracellular globin, partial [Heterodrilus sp. comp44556_c0]
5	PrileiEVm028005t1	10.2182	0	0	96.0845	not in Diamond
6	PrileiEVm016808t1	10.0754	0	0	92.2239	QAT80905.1 hemoglobin linker chain, partial [Paranais sp. FB-2019]
7	PrileiEVm020147t1	10.3648	0	0	91.7287	QAT81051.1 extracellular globin, partial [Amynthas sp. FB-2019]
8	PrileiEVm017615t1	9.61691	0	0	85.9629	QAT80671.1 hemoglobin linker chain, partial [Rhyacodrilus falciformis]
9	PrileiEVm020211t1	8.83292	0	0	78.1945	AAQ54710.1 ferritin [Rhipicephalus microplus]
10	PrileiEVm027931t1	8.2892	0	0	59.3386	not in Diamond
11	PrileiEVm004947t1	8.03181	0	0	45.4154	not in Diamond
12	PrileiEVm015648t1	8.23123	0	0	40.5082	not in Diamond
13	PrileiEVm006959t1	7.71121	0	0	38.7778	AAD20807.1 5-aminolevulinate synthase [Glycera dibranchiata]
14	PrileiEVm027200t1	7.61538	0	0	37.8855	not in Diamond
15	PrileiEVm015760t1	7.65259	7.20519e-300	1.25001e-296	37.0125	not in Diamond
16	PrileiEVm013510t1	7.85052	3.65911e-278	5.97469e-275	35.6377	XP_021376916.1 4-hydroxyphenylpyruvate dioxygenase-like [Mizuhopecten yessoensis]
17	PrileiEVm024767t1	4.70192	2.10827e-240	3.25118e-237	33.1104	not in Diamond
18	PrileiEVm009845t1	2.43528	6.89318e-230	1.00706e-226	32.3716	XP_013412034.1 MAP kinase-interacting serine/threonine-protein kinase 1 isoform X3 [Lingula anatina]
19	PrileiEVm019888t1	4.45236	1.94554e-223	2.70022e-220	31.9099	not in Diamond
20	PrileiEVm011546t1	6.02284	5.93221e-211	7.84125e-208	30.9969	XP_035674043.1 ornithine aminotransferase, mitochondrial-like [Branchiostoma floridae]
21	PrileiEVm003873t1	5.66911	1.85116e-209	2.33566e-206	30.8858	QAT80926.1 hemoglobin linker chain, partial [Phreodrilidae sp. FB-2019]
22	PrileiEVm020676t1	7.38644	1.20765e-192	1.45748e-189	29.6072	QKD76853.1 extracellular globin, partial [Heterodrilus sp. comp44556_c0]
23	PrileiEVm011809t1	7.24292	5.02824e-189	5.81558e-186	29.3247	XP_023217471.1 betaine--homocysteine S-methyltransferase 1-like [Centruroides sculpturatus]
24	PrileiEVm020028t1	7.05666	4.8585e-174	5.39449e-171	28.1249	ABW75858.1 ferritin protein [Phascolosoma esculenta]
25	PrileiEVm017614t1	7.65623	1.07176e-157	1.14423e-154	26.7553	QAT80671.1 hemoglobin linker chain, partial [Rhyacodrilus falciformis]
26	PrileiEVm017107t1	7.16281	1.00254e-143	1.03069e-140	25.5265	XP_011677032.2 glycine N-methyltransferase [Strongylocentrotus purpuratus]
27	PrileiEVm017998t1	4.7734	1.62312e-134	1.60909e-131	24.6831	XP_018106913.1 PREDICTED: neuronal acetylcholine receptor subunit alpha-3-like [Xenopus laevis]
28	PrileiEVm006536t1	7.52666	1.78852e-123	1.71192e-120	23.6325	VDI61586.1 histidine ammonia-lyase [Mytilus galloprovincialis]
29	PrileiEVm011276t1	7.24203	3.98556e-108	3.6877e-105	22.0895	CAC5395753.1 phhA [Mytilus coruscus]
30	PrileiEVm012595t1	7.19746	7.04696e-98	6.30998e-95	20.9966	XP_011412572.2 tryptophan 2,3-dioxygenase isoform X2 [Crassostrea gigas]
31	PrileiEVm017010t1	5.75547	9.62436e-91	8.09555e-88	20.2008	XP_013382471.1 cysteine dioxygenase type 1 [Lingula anatina]
32	PrileiEVm005394t1	5.01917	1.119e-86	8.62814e-84	19.7332	XP_023933375.1 double-stranded RNA-binding protein Staufen homolog 2 [Lingula anatina]
33	PrileiEVm027620t1	1.22214	7.19328e-74	5.36347e-71	18.1818	not in Diamond
34	PrileiEVm000742t1	6.95697	7.34245e-74	5.36347e-71	18.1807	no informative hits: XP_030853517.1 uncharacterized protein LOC584238 isoform X2 [Strongylocentrotus purpuratus]
35	PrileiEVm016828t1	6.79369	8.72448e-67	6.20959e-64	17.2644	XP_013079932.1 PREDICTED: fibrillin-1-like, partial [Biomphalaria glabrata]
36	PrileiEVm013392t1	6.76886	7.25981e-64	5.03795e-61	16.8718	not in Diamond
37	PrileiEVm017966t1	6.37363	1.37908e-63	9.3367e-61	16.8338	not in Diamond
38	PrileiEVm013994t1	3.11446	3.44185e-63	2.27474e-60	16.7796	RWS15496.1 fructose-bisphosphate aldolase-like protein [Dinothrombium tinctorium]
39	PrileiEVm024473t1	3.16779	1.1051e-57	7.13381e-55	16.009	XP_033739456.1 S-adenosylmethionine decarboxylase proenzyme-like [Pecten maximus]
40	PrileiEVm025337t1	7.79055	1.66346e-56	1.04942e-53	15.8394	not in Diamond
41	PrileiEVm028038t1	3.07814	4.33173e-55	2.672e-52	15.6331	not in Diamond
42	PrileiEVm012123t1	2.55549	5.74666e-55	3.46773e-52	15.6151	XP_037390983.1 adenosylhomocysteinase [Pygocentrus nattereri]
43	PrileiEVm015199t1	7.21455	8.00828e-55	4.72966e-52	15.5939	CAC5423492.1 NCOA4 [Mytilus coruscus]
44	PrileiEVm031996t1	3.0756	1.93964e-54	1.12168e-51	15.5373	not in Diamond
45	PrileiEVm010067t1	6.33806	2.96442e-53	1.67932e-50	15.3615	XP_035679064.1 tyrosine aminotransferase-like [Branchiostoma floridae]
46	PrileiEVm001316t1	1.45931	3.08996e-52	1.71542e-49	15.2088	BAD93019.1 ubiquitin C variant, partial [Homo sapiens]
47	PrileiEVm026036t1	1.12974	2.98134e-51	1.62267e-48	15.0597	not in Diamond
48	PrileiEVm015029t1	5.93959	6.2079e-49	3.31383e-46	14.7025	NWU34655.1 GCH1 cyclohydrolase [Hylia prasina]
49	PrileiEVm014171t1	4.629	6.36605e-49	3.33413e-46	14.7008	XP_039600849.1 purine nucleoside phosphorylase-like [Polypterus senegalus]
50	PrileiEVm010912t1	3.94931	2.42487e-48	1.24647e-45	14.61	XP_033740647.1 serine hydroxymethyltransferase, cytosolic-like [Pecten maximus]
51	PrileiEVm012300t1	6.17827	2.14522e-47	1.08267e-44	14.4607	no informative hits: ELT91348.1 hypothetical protein CAPTEDRAFT_201926 [Capitella teleta]
52	PrileiEVm023510t1	7.07087	2.80122e-47	1.3885e-44	14.4424	not in Diamond
53	PrileiEVm008690t1	6.24995	3.08255e-47	1.50115e-44	14.4358	XP_023236900.1 glutamate receptor 1-like isoform X2 [Centruroides sculpturatus]
54	PrileiEVm028867t1	6.90401	2.42297e-45	1.13995e-42	14.1317	not in Diamond
55	PrileiEVm020256t1	6.85966	2.52659e-45	1.16888e-42	14.1287	not in Diamond
56	PrileiEVm008854t1	4.56671	2.98914e-44	1.33827e-41	13.9536	AWS00961.1 monoamine oxidase [Tegillarca granosa]
57	PrileiEVm019145t1	3.23911	2.19223e-41	9.65905e-39	13.4751	not in Diamond
58	PrileiEVm028500t1	6.97717	1.71173e-39	7.42408e-37	13.1496	not in Diamond
59	PrileiEVm017867t1	6.90804	9.79516e-39	4.124e-36	13.017	CAC5389709.1 Glycine receptor subunit alpha-4 [Mytilus coruscus]
60	PrileiEVm016902t1	5.64807	9.80561e-39	4.124e-36	13.0169	XP_033760061.1 D-beta-hydroxybutyrate dehydrogenase-like [Pecten maximus]
61	PrileiEVm000791t1	5.52671	2.93218e-38	1.19693e-35	12.933	GBM44918.1 Retrovirus-related Pol polyprotein from transposon 297 [Araneus ventricosus]
62	PrileiEVm016620t1	6.94503	6.78299e-37	2.68975e-34	12.6893	CAX48970.1 aquaporin [Eisenia andrei]
63	PrileiEVm014324t1	1.57987	7.44553e-32	2.83114e-29	11.7455	not in Diamond
64	PrileiEVm012993t1	5.23295	1.02776e-30	3.85521e-28	11.5215	XP_013391484.1 probable anion transporter 4, chloroplastic [Lingula anatina]
65	PrileiEVm003238t1	6.21105	4.3557e-30	1.61207e-27	11.3964	XP_013401693.1 sarcosine dehydrogenase, mitochondrial [Lingula anatina]
66	PrileiEVm015948t1	5.82391	7.92841e-29	2.89575e-26	11.1409	XP_005102960.1 3-hydroxyanthranilate 3,4-dioxygenase [Aplysia californica]
67	PrileiEVm019116t1	7.0371	2.35662e-28	8.38655e-26	11.0435	not in Diamond
68	PrileiEVm003833t1	6.72098	4.21857e-28	1.48227e-25	10.9911	RNA30085.1 tail fiber [Brachionus plicatilis]
69	PrileiEVm006665t1	3.08979	6.53107e-28	2.26612e-25	10.9516	QHC34071.1 phosphoenolpyruvate carboxykinase-like [Platynereis dumerilii]
70	PrileiEVm003950t1	6.87672	1.04605e-27	3.58472e-25	10.9088	XP_013379367.1 protein white-like [Lingula anatina]
71	PrileiEVm006707t1	3.79504	1.41866e-27	4.80234e-25	10.8811	KPP79328.1 low-density lipoprotein receptor-related protein 1B-like, partial [Scleropages formosus]
72	PrileiEVm013331t1	3.87245	1.85992e-27	6.22021e-25	10.8564	XP_019615155.1 PREDICTED: peroxisomal sarcosine oxidase-like isoform X1 [Branchiostoma belcheri]
73	PrileiEVm020609t1	6.43527	8.03413e-27	2.6549e-24	10.7219	not in Diamond
74	PrileiEVm008609t1	6.392	2.35333e-26	7.5958e-24	10.6221	XP_022257195.1 metal tolerance protein 5-like isoform X2 [Limulus polyphemus]
75	PrileiEVm011134t1	2.57448	3.50856e-26	1.11943e-23	10.5847	ABO26673.1 ornithine decarboxylase 1 [Haliotis discus discus]
76	PrileiEVm022108t1	6.20848	6.0815e-26	1.9183e-23	10.5331	no informative hits: ELU08026.1 hypothetical protein CAPTEDRAFT_167790, partial [Capitella teleta]
77	PrileiEVm014194t1	6.59462	1.15095e-25	3.57482e-23	10.4729	XP_013789581.1 acidic phospholipase A2 PA4-like [Limulus polyphemus]
78	PrileiEVm021222t1	5.89967	1.28997e-25	3.89205e-23	10.4621	XP_014671072.1 PREDICTED: putative phosphatidate phosphatase [Priapulus caudatus]
79	PrileiEVm025888t1	7.09632	1.94742e-24	5.7507e-22	10.2017	not in Diamond
80	PrileiEVm012593t1	6.31551	5.01307e-24	1.46477e-21	10.1095	APH11649.1 S-adenosylmethionine synthetase, partial [Platynereis dumerilii]
81	PrileiEVm008445t1	5.59523	2.68035e-23	7.67022e-21	9.94393	XP_022823586.1 THAP domain-containing protein 1-like isoform X2 [Spodoptera litura]
82	PrileiEVm016904t1	6.54031	2.8717e-23	8.13394e-21	9.93706	XP_005093689.1 D-beta-hydroxybutyrate dehydrogenase [Aplysia californica]
83	PrileiEVm000171t1	4.96331	7.0423e-23	1.9548e-20	9.84728	XP_022317433.1 LOW QUALITY PROTEIN: cubilin-like [Crassostrea virginica]
84	PrileiEVm021123t1	3.63165	5.0412e-22	1.3719e-19	9.64741	XP_013394203.1 heme transporter hrg1-B-like [Lingula anatina]
85	PrileiEVm020448t1	6.9153	7.67018e-22	2.06708e-19	9.60427	not in Diamond
86	PrileiEVm011973t1	4.02555	5.00497e-21	1.33584e-18	9.40908	ADK38580.1 delta-5 fatty acid desaturase 1 [Haliotis discus hannai]
87	PrileiEVm005266t1	6.7916	5.45306e-21	1.44158e-18	9.40006	XP_019644102.1 PREDICTED: fibrinogen-like protein 1 [Branchiostoma belcheri]
88	PrileiEVm014029t1	5.53064	1.55097e-20	4.02354e-18	9.28944	XP_038066253.1 serotriflin-like [Patiria miniata]
89	PrileiEVm010901t1	5.71361	2.93486e-20	7.54314e-18	9.22131	XP_012945866.1 kynurenine 3-monooxygenase [Aplysia californica]
90	PrileiEVm015650t1	7.18636	3.33421e-20	8.49093e-18	9.20762	XP_013401873.1 glycine N-methyltransferase isoform X1 [Lingula anatina]
91	PrileiEVm001281t1	5.29643	7.16058e-20	1.80694e-17	9.1252	XP_033728031.1 LOW QUALITY PROTEIN: low-density lipoprotein receptor-related protein 2-like [Pecten maximus]
92	PrileiEVm018125t1	6.03819	7.81006e-20	1.95308e-17	9.11579	AWJ68161.1 putative nicotinic acetylcholine receptor 10 [Hirudo verbana]
93	PrileiEVm016457t1	3.68118	1.66958e-19	4.13788e-17	9.03305	not in Diamond
94	PrileiEVm017871t1	6.57373	6.98711e-19	1.7013e-16	8.8751	not in Diamond
95	PrileiEVm018252t1	3.71442	7.49522e-19	1.80915e-16	8.86728	XP_005112476.2 glutathione S-transferase alpha-5 [Aplysia californica]
96	PrileiEVm011830t1	5.58944	1.21956e-18	2.91832e-16	8.81289	XP_025097261.1 homogentisate 1,2-dioxygenase-like isoform X2 [Pomacea canaliculata]
97	PrileiEVm014656t1	6.49299	2.79468e-18	6.63031e-16	8.71949	XP_033787157.1 phospholipid phosphatase 1 isoform X1 [Geotrypetes seraphini]
98	PrileiEVm018383t1	6.83249	4.05189e-18	9.53157e-16	8.67732	not in Diamond
99	PrileiEVm009170t1	5.93165	5.1861e-18	1.20971e-15	8.6492	XP_021359030.1 sodium-dependent glucose transporter 1A-like [Mizuhopecten yessoensis]
100	PrileiEVm014927t1	4.29409	8.20326e-18	1.89755e-15	8.59671	XP_025112701.1 acyl-CoA desaturase-like [Pomacea canaliculata]
101	PrileiEVm029943t1	3.0194	1.19456e-17	2.74039e-15	8.55346	not in Diamond
102	PrileiEVm011815t1	6.21103	1.45015e-17	3.29945e-15	8.53106	XP_013409424.1 neuronal acetylcholine receptor subunit alpha-3 isoform X2 [Lingula anatina]
103	PrileiEVm018228t1	6.73037	1.52523e-17	3.44207e-15	8.52522	XP_013785716.1 thiosulfate sulfurtransferase/rhodanese-like domain-containing protein 3 [Limulus polyphemus]
104	PrileiEVm031336t1	3.56456	2.6637e-17	5.96283e-15	8.46044	not in Diamond
105	PrileiEVm024045t1	2.81347	4.87865e-17	1.08337e-14	8.38958	not in Diamond
106	PrileiEVm009624t1	2.46875	2.70247e-16	5.90671e-14	8.18591	AVR59246.1 mitochondrial aldehyde dehydrogenase 2 [Platynereis dumerilii]
107	PrileiEVm018250t1	6.05655	2.94568e-15	6.24168e-13	7.89319	OAF65326.1 Acetylcholine receptor subunit beta [Intoshia linei]
108	PrileiEVm016337t1	2.7773	8.57905e-15	1.77714e-12	7.75872	XP_007176884.1 S-methyl-5'-thioadenosine phosphorylase [Balaenoptera acutorostrata scammoni]
109	PrileiEVm022537t1	4.44369	1.63633e-14	3.31542e-12	7.67639	XP_013382105.1 probable pterin-4-alpha-carbinolamine dehydratase [Lingula anatina]
110	PrileiEVm013012t1	6.78346	2.34181e-14	4.67655e-12	7.63031	not in Diamond
111	PrileiEVm013947t1	1.59355	3.63607e-14	7.20928e-12	7.57339	XP_025114077.1 glutamine synthetase-like isoform X2 [Pomacea canaliculata]
112	PrileiEVm018684t1	0.577305	5.30932e-14	1.04522e-11	7.52408	KRZ05645.1 Regulator of rDNA transcription protein 15 [Trichinella pseudospiralis]
113	PrileiEVm002663t1	3.95294	5.53772e-14	1.08251e-11	7.51857	XP_013412538.1 alpha-aminoadipic semialdehyde synthase, mitochondrial isoform X1 [Lingula anatina]
114	PrileiEVm018386t1	6.63699	6.27941e-14	1.21044e-11	7.50212	not in Diamond
115	PrileiEVm009581t1	2.77331	2.04832e-13	3.9212e-11	7.3456	AJO26542.1 Rh-like protein [Erpobdella obscura]
116	PrileiEVm028868t1	2.39123	2.67273e-13	5.08149e-11	7.30993	OQR73763.1 14-3-3 protein zeta-like [Tropilaelaps mercedesae]
117	PrileiEVm007518t1	2.59522	3.0995e-13	5.81323e-11	7.29	XP_019641120.1 PREDICTED: putative all-trans-retinol 13,14-reductase [Branchiostoma belcheri]
118	PrileiEVm002530t1	6.41251	5.27222e-13	9.75643e-11	7.21809	XP_011421703.2 carnosine synthase 1 [Crassostrea gigas]
119	PrileiEVm011986t1	3.72986	1.18351e-12	2.17562e-10	7.10728	XP_013399972.1 RNA-binding motif, single-stranded-interacting protein 2 isoform X2 [Lingula anatina]
120	PrileiEVm005487t1	6.52826	1.4345e-12	2.61967e-10	7.08068	XP_025092416.1 solute carrier organic anion transporter family member 2A1-like [Pomacea canaliculata]
121	PrileiEVm018187t1	4.21199	2.85283e-12	5.17575e-10	6.98479	XP_013408478.1 maleylacetoacetate isomerase isoform X2 [Lingula anatina]
122	PrileiEVm001102t1	4.76208	3.66798e-12	6.56875e-10	6.94942	XP_033736370.1 xanthine dehydrogenase/oxidase-like [Pecten maximus]
123	PrileiEVm000068t1	5.58039	3.74401e-12	6.66194e-10	6.94652	XP_013390789.1 fatty acid synthase isoform X1 [Lingula anatina]
124	PrileiEVm018526t1	0.760242	6.77704e-12	1.19061e-09	6.86228	XP_022310958.1 ornithine decarboxylase antizyme 3-like [Crassostrea virginica]
125	PrileiEVm010494t1	3.60443	1.17288e-11	2.04759e-09	6.78351	XP_022331102.1 perilipin-2-like isoform X3 [Crassostrea virginica]
126	PrileiEVm009616t1	2.6241	3.79912e-11	6.591e-09	6.61171	XP_033752680.1 fatty acyl-CoA reductase 1-like isoform X2 [Pecten maximus]
127	PrileiEVm008723t1	4.1339	4.09888e-11	7.02326e-09	6.60046	XP_013061561.1 PREDICTED: phosphatidylserine decarboxylase proenzyme-like [Biomphalaria glabrata]
128	PrileiEVm021725t1	6.9672	5.94216e-11	1.00575e-08	6.54519	not in Diamond
129	PrileiEVm024458t1	1.08541	1.41956e-10	2.34548e-08	6.41378	not in Diamond
130	PrileiEVm015949t1	3.57947	1.56547e-10	2.56337e-08	6.39885	XP_023084318.1 methylsterol monooxygenase 1 [Piliocolobus tephrosceles]
131	PrileiEVm024544t1	0.531204	1.60749e-10	2.60939e-08	6.39481	QGZ09933.1 cytochrome c oxidase subunit 1 [Eisenia nordenskioldi nordenskioldi]
132	PrileiEVm020454t1	1.36889	1.64724e-10	2.65837e-08	6.39107	XP_016411576.1 PREDICTED: proline-rich nuclear receptor coactivator 1 [Sinocyclocheilus rhinocerous]
133	PrileiEVm014662t1	2.87918	1.93974e-10	3.11233e-08	6.36604	XP_033739456.1 S-adenosylmethionine decarboxylase proenzyme-like [Pecten maximus]
134	PrileiEVm011739t1	4.21548	2.05455e-10	3.25886e-08	6.35721	XP_022342668.1 PTB domain-containing engulfment adapter protein 1-like isoform X4 [Crassostrea virginica]
135	PrileiEVm002285t1	3.01245	3.41754e-10	5.32945e-08	6.27855	XP_035206306.1 phosphatidate phosphatase LPIN3-like isoform X1 [Stegodyphus dumicola]
136	PrileiEVm004888t1	6.31458	5.76991e-10	8.94755e-08	6.19659	RNA36663.1 peptidoglycan-recognition SC2-like [Brachionus plicatilis]
137	PrileiEVm017011t1	2.90133	6.2131e-10	9.58129e-08	6.18493	OWF43176.1 Transient receptor potential cation channel trpm [Mizuhopecten yessoensis]
138	PrileiEVm002671t1	2.92879	8.64536e-10	1.31856e-07	6.1326	XP_021359588.1 glycine dehydrogenase (decarboxylating), mitochondrial-like [Mizuhopecten yessoensis]
139	PrileiEVm015398t1	5.23357	8.78988e-10	1.33328e-07	6.12996	XP_022798491.1 UPF0676 protein C1494.01-like [Stylophora pistillata]
140	PrileiEVm021296t1	5.06693	8.94041e-10	1.34874e-07	6.12726	ROL42514.1 Long-chain-fatty-acid--CoA ligase ACSBG2 [Anabarilius grahami]
141	PrileiEVm014816t1	1.10606	9.34053e-10	1.40148e-07	6.12029	AOR07119.1 glyceraldehyde-3-phosphate dehydrogenase [Enchytraeus albidus]
142	PrileiEVm007594t1	2.80996	1.89798e-09	2.83247e-07	6.00631	XP_013414123.1 alkyldihydroxyacetonephosphate synthase, peroxisomal [Lingula anatina]
143	PrileiEVm012649t1	6.38762	2.87225e-09	4.24085e-07	5.93874	XP_033743712.1 MAM and LDL-receptor class A domain-containing protein 1-like [Pecten maximus]
144	PrileiEVm001388t1	4.86449	4.49942e-09	6.57341e-07	5.8647	NXN24573.1 DMBT1 protein [Nycticryphes semicollaris]
145	PrileiEVm019096t1	5.55604	4.84211e-09	7.03703e-07	5.85251	CAC5404570.1 Tetratricopeptide repeat protein 36,Tetratricopeptide repeat protein 36 homolog [Mytilus coruscus]
146	PrileiEVm005995t1	1.3067	4.93948e-09	7.14114e-07	5.8492	QHC34071.1 phosphoenolpyruvate carboxykinase-like [Platynereis dumerilii]
147	PrileiEVm010188t1	5.09035	4.99005e-09	7.17689e-07	5.8475	XP_038061048.1 cytochrome P450 2J6-like isoform X3 [Patiria miniata]
148	PrileiEVm012202t1	7.21502	5.8166e-09	8.27985e-07	5.82195	XP_011451211.2 L-methionine gamma-lyase-like isoform X2 [Crassostrea gigas]
149	PrileiEVm020911t1	6.78288	7.12143e-09	1.00855e-06	5.78804	not in Diamond
150	PrileiEVm009595t1	5.58708	7.37829e-09	1.03963e-06	5.78208	XP_036441182.1 carboxypeptidase Q-like [Colossoma macropomum]
151	PrileiEVm024914t1	7.26873	7.65598e-09	1.07331e-06	5.77586	XP_033754946.1 L-methionine gamma-lyase-like [Pecten maximus]
152	PrileiEVm013985t1	2.22224	1.4325e-08	1.96849e-06	5.66946	BAE93509.1 glutamine synthetase [Enchytraeus japonensis]
153	PrileiEVm010280t1	3.94611	1.95277e-08	2.6571e-06	5.61613	XP_013087940.1 PREDICTED: lanosterol 14-alpha demethylase-like [Biomphalaria glabrata]
154	PrileiEVm025178t1	4.53948	2.17953e-08	2.93686e-06	5.59711	XP_013394203.1 heme transporter hrg1-B-like [Lingula anatina]
155	PrileiEVm001301t1	2.53686	2.22674e-08	2.98599e-06	5.59339	XP_033794754.1 interferon-induced very large GTPase 1-like [Geotrypetes seraphini]
156	PrileiEVm004301t1	6.11271	2.73066e-08	3.64411e-06	5.55788	XP_022295291.1 ficolin-1-like [Crassostrea virginica]
157	PrileiEVm000869t1	5.28464	3.22108e-08	4.25766e-06	5.52897	XP_023932080.1 multidrug resistance protein 1A isoform X1 [Lingula anatina]
158	PrileiEVm002531t1	5.63096	5.72556e-08	7.4967e-06	5.42717	XP_013413191.1 dihydropyrimidine dehydrogenase [NADP(+)] [Lingula anatina]
159	PrileiEVm012404t1	5.91698	5.78908e-08	7.54429e-06	5.4252	XP_013422192.1 indoleamine 2,3-dioxygenase 2 [Lingula anatina]
160	PrileiEVm012158t1	5.95601	6.52121e-08	8.45868e-06	5.40389	RNA22859.1 pantothenate kinase 3 isoform X2 [Brachionus plicatilis]
161	PrileiEVm009709t1	6.27892	9.99273e-08	1.27824e-05	5.32686	XP_019633621.1 PREDICTED: cytochrome P450 2U1-like [Branchiostoma belcheri]
162	PrileiEVm009513t1	4.86553	1.01901e-07	1.29751e-05	5.3233	XP_039352873.1 cytochrome P450 2D14-like [Mauremys reevesii]
163	PrileiEVm012656t1	3.74118	1.07014e-07	1.35639e-05	5.31439	XP_023238702.1 pantothenate kinase 4-like isoform X2 [Centruroides sculpturatus]
164	PrileiEVm006017t1	5.61747	1.12116e-07	1.4146e-05	5.3059	XP_033758462.1 monocarboxylate transporter 14-like [Pecten maximus]
165	PrileiEVm005481t1	4.01242	1.20338e-07	1.50632e-05	5.29298	XP_021377891.1 protein amnionless-like [Mizuhopecten yessoensis]
166	PrileiEVm000183t1	2.06607	1.20471e-07	1.50632e-05	5.29278	XP_023224779.1 heat shock 70 kDa protein 12A-like isoform X3 [Centruroides sculpturatus]
167	PrileiEVm008478t1	4.94464	1.25313e-07	1.55983e-05	5.28557	RDD39450.1 4-coumarate--CoA ligase 1 [Trichoplax sp. H2]
168	PrileiEVm011350t1	4.52426	1.33556e-07	1.65503e-05	5.2739	not in Diamond
169	PrileiEVm034227t1	3.02213	1.66409e-07	2.04389e-05	5.23341	not in Diamond
170	PrileiEVm018107t1	5.15678	1.81763e-07	2.20323e-05	5.21708	not in Diamond
171	PrileiEVm018931t1	2.31412	1.89095e-07	2.27613e-05	5.20975	XP_019888050.1 cytochrome c oxidase assembly factor 3, mitochondrial isoform X2 [Ooceraea biroi]
172	PrileiEVm009419t1	5.94039	1.89418e-07	2.27613e-05	5.20943	XP_039352873.1 cytochrome P450 2D14-like [Mauremys reevesii]
173	PrileiEVm023272t1	1.31001	1.91366e-07	2.28963e-05	5.20753	XP_040076429.1 ornithine decarboxylase antizyme 1, partial [Ixodes scapularis]
174	PrileiEVm016093t1	2.38857	1.97976e-07	2.34847e-05	5.20123	XP_025079722.1 integral membrane protein 2C-like [Pomacea canaliculata]
175	PrileiEVm006312t1	7.41932	2.03595e-07	2.40485e-05	5.19602	XP_021378369.1 urocanate hydratase-like [Mizuhopecten yessoensis]
176	PrileiEVm021068t1	6.53018	2.08792e-07	2.44669e-05	5.19133	XP_025104537.1 AB hydrolase superfamily protein C1039.03-like isoform X2 [Pomacea canaliculata]
177	PrileiEVm000672t1	3.18586	2.28145e-07	2.66086e-05	5.17481	XP_034325095.1 ribosome-binding protein 1 isoform X23 [Crassostrea gigas]
178	PrileiEVm014129t1	6.6427	2.35326e-07	2.73313e-05	5.16902	no informative hits: XP_013408631.1 uncharacterized protein LOC106172452 [Lingula anatina]
179	PrileiEVm005566t1	3.25083	2.96704e-07	3.4174e-05	5.12553	CAC5402141.1 ABCG2 [Mytilus coruscus]
180	PrileiEVm002401t1	4.48592	2.98095e-07	3.41923e-05	5.12465	XP_035826263.1 calcium-activated potassium channel slowpoke isoform X3 [Aplysia californica]
181	PrileiEVm012825t1	3.46433	3.01023e-07	3.4386e-05	5.12281	KAF8791446.1 2-acylglycerol O-acyltransferase 1 like protein [Argiope bruennichi]
182	PrileiEVm018158t1	5.33239	3.24038e-07	3.67037e-05	5.1089	not in Diamond
183	PrileiEVm012002t1	6.90558	4.12696e-07	4.6192e-05	5.06301	no informative hits: ELU12208.1 hypothetical protein CAPTEDRAFT_204755 [Capitella teleta]
184	PrileiEVm009487t1	6.42483	4.60018e-07	5.12818e-05	5.04228	XP_019633621.1 PREDICTED: cytochrome P450 2U1-like [Branchiostoma belcheri]
185	PrileiEVm014174t1	7.11232	5.896e-07	6.44336e-05	4.99459	not in Diamond
186	PrileiEVm011593t1	3.85035	6.00111e-07	6.53251e-05	4.99118	XP_028667553.1 baculoviral IAP repeat-containing protein 7 isoform X3 [Erpetoichthys calabaricus]
187	PrileiEVm013063t1	6.20059	6.29493e-07	6.82558e-05	4.98194	not in Diamond
188	PrileiEVm009952t1	3.61585	6.96611e-07	7.52394e-05	4.96231	XP_033115114.1 disabled homolog 2-like isoform X2 [Anneissia japonica]
189	PrileiEVm025266t1	6.0552	7.2362e-07	7.72548e-05	4.95491	not in Diamond
190	PrileiEVm012006t1	6.0682	8.25948e-07	8.75064e-05	4.92913	XP_035676426.1 probable imidazolonepropionase [Branchiostoma floridae]
191	PrileiEVm014629t1	3.50737	1.04169e-06	0.000109114	4.8836	XP_019645688.1 PREDICTED: D-aspartate oxidase-like isoform X3 [Branchiostoma belcheri]
192	PrileiEVm012647t1	5.52438	1.10004e-06	0.000114792	4.87284	XP_032830189.1 carboxypeptidase inhibitor SmCI-like isoform X1 [Petromyzon marinus]
193	PrileiEVm028058t1	5.47887	1.11855e-06	0.000116287	4.86955	not in Diamond
194	PrileiEVm005170t1	5.39818	1.35454e-06	0.000139256	4.83158	XP_013385720.1 long-chain-fatty-acid--CoA ligase ACSBG2 isoform X3 [Lingula anatina]
195	PrileiEVm009056t1	6.44855	1.77948e-06	0.000181598	4.77698	XP_033724646.1 UDP-glucuronosyltransferase 1-1-like [Pecten maximus]
196	PrileiEVm009712t1	3.51192	2.40742e-06	0.000243887	4.71582	XP_025110825.1 LOW QUALITY PROTEIN: hydroxymethylglutaryl-CoA synthase 1-like [Pomacea canaliculata]
197	PrileiEVm009107t1	4.92759	2.76063e-06	0.000277644	4.68787	XP_022808061.1 4-coumarate--CoA ligase 1-like [Stylophora pistillata]
198	PrileiEVm014074t1	6.12997	3.07582e-06	0.000308226	4.66569	XP_025077520.1 cholesterol 25-hydroxylase-like protein 1, member 2 [Pomacea canaliculata]
199	PrileiEVm011913t1	2.08672	3.33017e-06	0.000332514	4.64933	AIZ77505.1 legumain-protease-precursor [Platynereis dumerilii]
200	PrileiEVm021552t1	2.31302	3.58008e-06	0.000356186	4.63438	KAG2457823.1 ZBED4 protein, partial [Polypterus senegalus]
201	PrileiEVm004104t1	0.38363	4.03614e-06	0.000398702	4.60951	QBB01948.1 putative translation elongation factor 2, partial [Cotesia chilonis]
202	PrileiEVm022596t1	3.46484	4.87087e-06	0.000479452	4.57027	XP_013386384.1 fatty acid-binding protein, heart [Lingula anatina]
203	PrileiEVm008687t1	3.88677	5.57121e-06	0.000546451	4.54204	XP_013412376.1 formimidoyltransferase-cyclodeaminase [Lingula anatina]
204	PrileiEVm014831t1	5.48901	7.32818e-06	0.000703861	4.48393	PIK37673.1 putative 2-amino-3-carboxymuconate-6-semialdehyde decarboxylase-like [Apostichopus japonicus]
205	PrileiEVm009778t1	4.62728	7.91622e-06	0.000757719	4.46744	AIT16229.1 cytochrome P450 family 4 protein [Sternaspis scutata]
206	PrileiEVm011867t1	5.92221	8.89845e-06	0.000848808	4.44234	XP_039193515.1 neuronal acetylcholine receptor subunit alpha-5 isoform X1 [Crotalus tigris]
207	PrileiEVm007522t1	5.76781	1.06901e-05	0.0010093	4.40272	NWV16254.1 CP1A4 protein [Origma solitaria]
208	PrileiEVm005100t1	2.95924	1.47979e-05	0.00139241	4.33167	XP_025077514.1 furin-like protease kpc-1 isoform X10 [Pomacea canaliculata]
209	PrileiEVm024147t1	5.67436	1.50189e-05	0.00140842	4.32841	XP_022909447.1 four and a half LIM domains protein 2-like isoform X4 [Onthophagus taurus]
210	PrileiEVm015513t1	3.00834	1.59042e-05	0.00148643	4.31578	AKE92956.1 elongation of very long-chain fatty acids protein [Sepia officinalis]
211	PrileiEVm003891t1	6.3052	2.23579e-05	0.00206871	4.23994	XP_025109789.1 transforming growth factor-beta-induced protein ig-h3-like [Pomacea canaliculata]
212	PrileiEVm010557t1	1.34428	2.32083e-05	0.00214025	4.23155	AVR59243.1 aldehyde dehydrogenase 1 [Platynereis dumerilii]
213	PrileiEVm003251t1	0.666826	2.48004e-05	0.0022795	4.21661	XP_013412211.1 netrin receptor UNC5C-like isoform X3 [Lingula anatina]
214	PrileiEVm011592t1	4.84847	2.59243e-05	0.00236713	4.2066	XP_013409424.1 neuronal acetylcholine receptor subunit alpha-3 isoform X2 [Lingula anatina]
215	PrileiEVm026412t1	6.8186	2.88033e-05	0.00261282	4.18273	not in Diamond
216	PrileiEVm013952t1	2.35469	2.94893e-05	0.00266633	4.17737	XP_013091173.1 PREDICTED: protein quaking-B-like isoform X5 [Biomphalaria glabrata]
217	PrileiEVm019988t1	6.5873	3.27915e-05	0.00292677	4.15316	KAF7243509.1 putative ferric-chelate reductase 1 [Varanus komodoensis]
218	PrileiEVm015572t1	0.635302	3.35564e-05	0.00298544	4.14788	XP_022341990.1 Y-box factor homolog [Crassostrea virginica]
219	PrileiEVm021533t1	3.38233	4.17494e-05	0.00367898	4.09758	XP_033745922.1 universal stress protein A-like protein [Pecten maximus]
220	PrileiEVm009977t1	6.08437	4.41479e-05	0.00385364	4.08463	XP_021358326.1 alanine--glyoxylate aminotransferase 2, mitochondrial-like [Mizuhopecten yessoensis]
221	PrileiEVm023979t1	3.31081	4.48152e-05	0.00389962	4.08114	not in Diamond
222	PrileiEVm020052t1	1.82982	4.60914e-05	0.00399814	4.07461	ROL52542.1 Zinc finger MYM-type protein 1 [Anabarilius grahami]
223	PrileiEVm003719t1	6.34907	4.67235e-05	0.00404035	4.07144	XP_013400474.1 dimethylglycine dehydrogenase, mitochondrial isoform X1 [Lingula anatina]
224	PrileiEVm016277t1	3.6377	5.02924e-05	0.00433545	4.05426	not in Diamond
225	PrileiEVm016973t1	6.10167	5.47882e-05	0.00467942	4.0342	not in Diamond
226	PrileiEVm018793t1	1.90446	6.08241e-05	0.00515046	4.00959	no informative hits: XP_009025597.1 hypothetical protein HELRODRAFT_189237 [Helobdella robusta]
227	PrileiEVm010519t1	1.45165	6.086e-05	0.00515046	4.00945	AVR59241.1 aldehyde dehydrogenase 1 [Platynereis dumerilii]
228	PrileiEVm004014t1	3.77837	6.57119e-05	0.00552131	3.9913	NP_001295808.1 hexokinase-2-like [Crassostrea gigas]
229	PrileiEVm016912t1	6.83552	6.58388e-05	0.00552131	3.99084	XP_005093688.1 D-beta-hydroxybutyrate dehydrogenase [Aplysia californica]
230	PrileiEVm011310t1	5.87503	6.8219e-05	0.00568656	3.98241	AFC34061.1 INX2 [Hirudo verbana]
231	PrileiEVm033338t1	0.346794	7.01121e-05	0.00580947	3.9759	not in Diamond
232	PrileiEVm011792t1	2.40073	7.16881e-05	0.00592238	3.97061	XP_013408978.1 cystathionine gamma-lyase [Lingula anatina]
233	PrileiEVm000475t1	2.86885	7.25586e-05	0.0059765	3.96774	XP_033750329.1 alpha-2-macroglobulin-like [Pecten maximus]
234	PrileiEVm006824t1	2.49786	7.65605e-05	0.00628747	3.95492	XP_011444420.2 methylenetetrahydrofolate reductase [Crassostrea gigas]
235	PrileiEVm012837t1	6.45685	8.57811e-05	0.00702392	3.92765	not in Diamond
236	PrileiEVm000005t1	1.54383	8.89507e-05	0.00724074	3.91891	XP_013408769.1 laminin subunit alpha isoform X2 [Lingula anatina]
237	PrileiEVm003305t1	1.88471	0.000103029	0.00833781	3.88335	KXJ12376.1 Transposon Ty3-I Gag-Pol polyprotein [Exaiptasia diaphana]
238	PrileiEVm003022t1	5.8158	0.000104546	0.00843599	3.87979	CAC5363414.1 Fibrinogen-like protein A,Ryncolin-4,Angiopoietin-related protein 7,Angiopoietin-related protein 1,Ficolin-3,Techylectin-5A,Ficolin-2,Ryncolin-1,Tenascin-R, Fibrinogen-like protein 1,Angiopoietin-1,Fibrinogen C domain-containing protein 1-A,Tenascin-N,Tenascin,Fibroleukin,Fibrinogen C domain-containing protein 1,Angiopoietin-related protein 6,Techylectin-5B,Angiopoietin-2,Microfibril…
239	PrileiEVm002870t1	3.99077	0.000116023	0.00930798	3.85438	XP_037271812.1 LOW QUALITY PROTEIN: carbohydrate-responsive element-binding protein-like [Rhipicephalus microplus]
240	PrileiEVm015626t1	4.59993	0.000121658	0.00973193	3.84276	XP_027047639.1 aquaporin-3-like [Pocillopora damicornis]
241	PrileiEVm025275t1	0.491626	0.000136907	0.0109203	3.81369	AAI29241.1 Zgc:158463 protein [Danio rerio]
242	PrileiEVm010756t1	4.30112	0.000141043	0.011186	3.80633	no informative hits: ELU12208.1 hypothetical protein CAPTEDRAFT_204755 [Capitella teleta]
243	PrileiEVm012090t1	4.49097	0.000146113	0.0115221	3.79759	XP_008204262.1 pantothenate kinase 3 isoform X2 [Nasonia vitripennis]
244	PrileiEVm015140t1	1.88799	0.000147843	0.0116256	3.79466	XP_002733503.1 PREDICTED: estradiol 17-beta-dehydrogenase 12-B-like [Saccoglossus kowalevskii]
245	PrileiEVm003569t1	5.42336	0.00017056	0.0132616	3.75905	RNA30085.1 tail fiber [Brachionus plicatilis]
246	PrileiEVm006743t1	3.02414	0.000174178	0.0135051	3.75379	XP_013083345.1 PREDICTED: methylenetetrahydrofolate reductase-like isoform X1 [Biomphalaria glabrata]
247	PrileiEVm000430t1	1.23581	0.00019614	0.0150816	3.72394	XP_013395107.1 laminin subunit beta-1 isoform X1 [Lingula anatina]
248	PrileiEVm016364t1	5.06655	0.000204898	0.0157115	3.7129	OWF53542.1 Biogenesis of lysosome-related organelles complex 1 subunit 4 [Mizuhopecten yessoensis]
249	PrileiEVm010371t1	5.83807	0.0002061	0.0157601	3.71142	XP_034318293.1 dihydropyrimidinase isoform X11 [Crassostrea gigas]
250	PrileiEVm013840t1	6.77556	0.00021866	0.0166746	3.69642	XP_023223240.1 growth/differentiation factor 8-like [Centruroides sculpturatus]
251	PrileiEVm013237t1	3.95194	0.000221518	0.0168463	3.69312	XP_022082644.1 ethanolamine kinase 1-like [Acanthaster planci]
252	PrileiEVm001253t1	1.53022	0.000236097	0.017884	3.67689	AUG84440.1 neuroglian [Platynereis dumerilii]
253	PrileiEVm014063t1	0.858424	0.00023849	0.0179891	3.67431	KFM62807.1 Cathepsin L, partial [Stegodyphus mimosarum]
254	PrileiEVm018257t1	6.04439	0.000264711	0.0198055	3.64759	XP_013405781.1 protein Mpv17-like isoform X1 [Lingula anatina]
255	PrileiEVm002199t1	1.66181	0.000268212	0.0199599	3.64421	AAC47655.1 leechCAM [Hirudo medicinalis]
256	PrileiEVm010924t1	3.90913	0.000282659	0.0209787	3.6307	XP_013380181.1 5-phosphohydroxy-L-lysine phospho-lyase-like [Lingula anatina]
257	PrileiEVm009264t1	4.44233	0.000293989	0.0217614	3.62054	XP_001633351.2 4-coumarate--CoA ligase 1 [Nematostella vectensis]
258	PrileiEVm003141t1	5.37348	0.000302315	0.0223182	3.61331	XP_013413562.1 ADAMTS-like protein 3 isoform X1 [Lingula anatina]
259	PrileiEVm010117t1	4.66285	0.000309185	0.0227648	3.60748	XP_036369478.1 solute carrier family 2, facilitated glucose transporter member 3-like isoform X4 [Octopus sinensis]
260	PrileiEVm015378t1	6.55517	0.000326481	0.0239115	3.59333	XP_025104536.1 AB hydrolase superfamily protein C1039.03-like isoform X1 [Pomacea canaliculata]
261	PrileiEVm006987t1	5.4511	0.000356047	0.0258721	3.57069	RNA30085.1 tail fiber [Brachionus plicatilis]
262	PrileiEVm010527t1	5.7239	0.000363509	0.0263454	3.56525	XP_030839558.1 putative fungistatic metabolite [Strongylocentrotus purpuratus]
263	PrileiEVm015492t1	2.42865	0.000373352	0.0269182	3.55824	XP_014666544.1 PREDICTED: dehydrogenase/reductase SDR family member 1-like [Priapulus caudatus]
264	PrileiEVm009800t1	3.17614	0.000398195	0.0284874	3.54128	XP_015117102.1 putative fatty acyl-CoA reductase CG5065 [Diachasma alloeum]
265	PrileiEVm012718t1	4.87274	0.000418473	0.0297845	3.52815	XP_011427156.2 fumarylacetoacetase [Crassostrea gigas]
266	PrileiEVm010108t1	4.52494	0.000422696	0.0300082	3.52549	AWJ68156.1 putative nicotinic acetylcholine receptor 5 [Hirudo verbana]
267	PrileiEVm021828t1	4.40707	0.000461553	0.0325172	3.50213	XP_023252594.1 cytidine deaminase-like [Seriola lalandi dorsalis]
268	PrileiEVm001314t1	5.04594	0.000478388	0.0335331	3.49257	XP_014671436.1 PREDICTED: adenylate cyclase type 2-like isoform X1 [Priapulus caudatus]
269	PrileiEVm013415t1	3.15458	0.000494739	0.0345919	3.48359	XP_011190196.1 oxygen-dependent coproporphyrinogen-III oxidase [Zeugodacus cucurbitae]
270	PrileiEVm020670t1	3.58152	0.000529301	0.0367308	3.46547	not in Diamond
271	PrileiEVm030917t1	1.83293	0.000588407	0.0404283	3.4369	not in Diamond
272	PrileiEVm009486t1	4.57107	0.000623362	0.0426189	3.42124	XP_019642432.1 PREDICTED: cytochrome P450 2J6-like [Branchiostoma belcheri]
273	PrileiEVm011152t1	0.395541	0.000642255	0.0436514	3.41311	AOR07117.1 elongation factor 1-alpha [Mesenchytraeus cf. gelidus SL-2017]
274	PrileiEVm005911t1	4.82057	0.000643181	0.0436514	3.41272	XP_025114822.1 sodium-dependent multivitamin transporter-like isoform X2 [Pomacea canaliculata]
275	PrileiEVm006074t1	2.81606	0.000651637	0.0439728	3.40916	XP_013410506.1 maltase A3 [Lingula anatina]
276	PrileiEVm007174t1	6.30159	0.000693736	0.0465138	3.39204	XP_013399591.1 sodium- and chloride-dependent glycine transporter 1 [Lingula anatina]
277	PrileiEVm011147t1	3.77645	0.000744036	0.0497662	3.37282	XP_013394669.1 growth/differentiation factor 8 [Lingula anatina]
278	PrileiEVm009609t1	1.72308	0.000795942	0.05311	3.3542	XP_029830016.2 probable methylmalonate-semialdehyde dehydrogenase [acylating], mitochondrial [Ixodes scapularis]
279	PrileiEVm010076t1	1.91016	0.000924124	0.061368	3.31266	ALU63753.1 catalase [Haliotis madaka]
280	PrileiEVm024463t1	2.94753	0.000930299	0.0616306	3.3108	not in Diamond
281	PrileiEVm021830t1	2.90431	0.000954437	0.0629294	3.30362	AAL68638.1 cellular retinoic acid/retinol binding protein [Metapenaeus ensis]
282	PrileiEVm006178t1	3.56453	0.00106774	0.0695734	3.27204	XP_011434285.2 1,4-alpha-glucan-branching enzyme [Crassostrea gigas]
283	PrileiEVm025515t1	3.88255	0.00107817	0.0700886	3.26929	not in Diamond
284	PrileiEVm007938t1	3.38573	0.00111479	0.0722998	3.25983	XP_012936360.1 pyridine nucleotide-disulfide oxidoreductase domain-containing protein 2 [Aplysia californica]
285	PrileiEVm013878t1	2.88572	0.0013175	0.0840718	3.21214	XP_013403060.1 uroporphyrinogen decarboxylase-like [Lingula anatina]
286	PrileiEVm015286t1	4.32382	0.0013969	0.0887304	3.19529	XP_029648715.1 AB hydrolase superfamily protein C1039.03 [Octopus sinensis]
287	PrileiEVm012186t1	2.16725	0.0014381	0.0911389	3.18689	NXF91794.1 ACADL protein [Eubucco bourcierii]
288	PrileiEVm005381t1	2.94332	0.00151307	0.0956716	3.17216	AUG84435.1 cora [Platynereis dumerilii]
289	PrileiEVm010159t1	5.45076	0.00156866	0.0989609	3.16167	MBN3323634.1 TMLH protein [Atractosteus spatula]
290	PrileiEVm016985t1	6.01332	0.00168921	0.105844	3.14005	no informative hits: XP_009028236.1 hypothetical protein HELRODRAFT_180680 [Helobdella robusta]
291	PrileiEVm006745t1	3.17963	0.00171238	0.107055	3.13605	XP_013083345.1 PREDICTED: methylenetetrahydrofolate reductase-like isoform X1 [Biomphalaria glabrata]
292	PrileiEVm001765t1	4.45012	0.00181891	0.112448	3.11831	CAC5423151.1 Na(+)/H(+) exchange regulatory cofactor NHE-RF2,Na(+)/H(+) exchange regulatory cofactor NHE-RF1 [Mytilus coruscus]
293	PrileiEVm017259t1	3.6293	0.00185622	0.1145	3.11232	no informative hits: GBM08249.1 hypothetical protein AVEN_82934-1 [Araneus ventricosus]
294	PrileiEVm009261t1	6.53809	0.00188877	0.11625	3.10719	XP_013418923.1 UDP-glucuronosyltransferase 2C1 [Lingula anatina]
295	PrileiEVm012022t1	5.83469	0.00204842	0.124967	3.08312	not in Diamond
296	PrileiEVm009268t1	4.75897	0.00217287	0.131979	3.06553	XP_013413406.1 UDP-glucuronosyltransferase 1-2-like [Lingula anatina]
297	PrileiEVm010184t1	5.40636	0.00236226	0.142547	3.04045	XP_022316222.1 large neutral amino acids transporter small subunit 2-like isoform X2 [Crassostrea virginica]
298	PrileiEVm028914t1	2.25885	0.00256783	0.154281	3.01523	XP_034744013.1 transmembrane protein 14C-like [Etheostoma cragini]
299	PrileiEVm002362t1	5.83548	0.00260442	0.156142	3.01094	XP_013391560.1 atrial natriuretic peptide-converting enzyme [Lingula anatina]
300	PrileiEVm007076t1	3.66209	0.00273424	0.163219	2.99614	not in Diamond
301	PrileiEVm012772t1	5.65861	0.0028697	0.170207	2.98136	EDW29176.1 GL18555 [Drosophila persimilis]
302	PrileiEVm015116t1	2.06818	0.00294322	0.173826	2.97361	XP_023931999.1 tripartite motif-containing protein 2-like [Lingula anatina]
303	PrileiEVm014281t1	6.31774	0.00311065	0.182163	2.95659	XP_038061865.1 superoxide dismutase [Cu-Zn]-like [Patiria miniata]
304	PrileiEVm005301t1	3.61005	0.00320415	0.186478	2.94744	XP_007495658.1 PREDICTED: protein phosphatase 1 regulatory subunit 3B [Monodelphis domestica]
305	PrileiEVm008484t1	5.51788	0.00320448	0.186478	2.94741	XP_020891944.1 4-coumarate--CoA ligase [Exaiptasia diaphana]
306	PrileiEVm005466t1	2.36356	0.00327915	0.190424	2.94028	EMP38804.1 Interferon-induced very large GTPase 1 [Chelonia mydas]
307	PrileiEVm012486t1	5.19457	0.00331499	0.191703	2.93691	RXG67562.1 Pantothenate kinase 4 [Armadillidium vulgare]
308	PrileiEVm008019t1	4.21737	0.00336036	0.193923	2.93269	XP_025115012.1 hepatocyte nuclear factor 4-gamma-like isoform X6 [Pomacea canaliculata]
309	PrileiEVm022401t1	5.9574	0.00347568	0.199807	2.9222	not in Diamond
310	PrileiEVm014987t1	4.94219	0.00347672	0.199807	2.92211	PIK42220.1 fibrinogen-like protein A [Apostichopus japonicus]
311	PrileiEVm003043t1	2.36204	0.00352483	0.202153	2.91782	XP_038057978.1 cytoplasmic aconitate hydratase-like isoform X1 [Patiria miniata]
312	PrileiEVm022215t1	3.82309	0.00354603	0.202599	2.91595	not in Diamond
313	PrileiEVm010223t1	3.27557	0.0035472	0.202599	2.91585	XP_011439157.2 aquaporin-5 [Crassostrea gigas]
314	PrileiEVm010814t1	2.58713	0.00364324	0.205966	2.90751	XP_018329864.1 mRNA decay activator protein ZFP36L2 isoform X2 [Agrilus planipennis]
315	PrileiEVm012624t1	4.1769	0.00386355	0.217534	2.88909	KAF8785095.1 Pantothenate kinase 1 like protein [Argiope bruennichi]
316	PrileiEVm021127t1	5.62154	0.00393706	0.220778	2.88316	not in Diamond
317	PrileiEVm014659t1	5.51184	0.00433985	0.240931	2.85234	XP_021966720.1 UDP-glucuronosyltransferase 2B14 [Folsomia candida]
318	PrileiEVm026132t1	3.81205	0.00440575	0.243987	2.84755	KFM64157.1 D-aspartate oxidase, partial [Stegodyphus mimosarum]
319	PrileiEVm017036t1	4.32583	0.0045179	0.248333	2.83954	no informative hits: XP_009022118.1 hypothetical protein HELRODRAFT_176522 [Helobdella robusta]
320	PrileiEVm014055t1	4.37801	0.00515622	0.280091	2.79711	not in Diamond
321	PrileiEVm013604t1	2.08538	0.00517019	0.280301	2.79623	XP_013400622.1 leucine-rich repeat-containing protein 58 [Lingula anatina]
322	PrileiEVm000106t1	0.504201	0.00520577	0.28168	2.79402	XP_033733763.1 spectrin beta chain-like isoform X11 [Pecten maximus]
323	PrileiEVm004916t1	6.01762	0.00548976	0.295319	2.7768	XP_026580209.1 transient receptor potential cation channel subfamily V member 1-like, partial [Pseudonaja textilis]
324	PrileiEVm030191t1	6.88637	0.0055237	0.295998	2.77479	not in Diamond
325	PrileiEVm011917t1	5.8265	0.00555078	0.296876	2.7732	AKN21623.1 slc30a-3 [Schmidtea mediterranea]
326	PrileiEVm005196t1	5.15042	0.00560995	0.298888	2.76975	XP_013400181.1 N-acetylated-alpha-linked acidic dipeptidase 2 [Lingula anatina]
327	PrileiEVm020619t1	5.60631	0.00574297	0.304805	2.76211	not in Diamond
328	PrileiEVm006085t1	2.02034	0.00575537	0.304881	2.7614	XP_013395507.1 long-chain-fatty-acid--CoA ligase 1 isoform X1 [Lingula anatina]
329	PrileiEVm023050t1	5.23033	0.00601108	0.317216	2.74718	not in Diamond
330	PrileiEVm013894t1	1.90984	0.00620213	0.325442	2.7369	XP_034314456.1 adenosine kinase 1 isoform X2 [Crassostrea gigas]
331	PrileiEVm004541t1	2.56531	0.00625447	0.327569	2.73413	OWF35401.1 Dipeptidyl peptidase 4 [Mizuhopecten yessoensis]
332	PrileiEVm008660t1	4.80113	0.00656479	0.341886	2.71815	KAF8785944.1 Sodium-dependent glucose transporter 1 like protein [Argiope bruennichi]
333	PrileiEVm017544t1	1.86986	0.00658742	0.342422	2.71701	XP_035668886.1 hematopoietic prostaglandin D synthase-like [Branchiostoma floridae]
334	PrileiEVm019902t1	2.79824	0.00670695	0.347984	2.71106	XP_037544121.1 adenine phosphoribosyltransferase [Nematolebias whitei]
335	PrileiEVm014674t1	5.93307	0.00687231	0.355236	2.70297	XP_015759119.1 PREDICTED: histidine N-acetyltransferase-like, partial [Acropora digitifera]
336	PrileiEVm012098t1	5.83918	0.00697075	0.358987	2.69824	XP_008204262.1 pantothenate kinase 3 isoform X2 [Nasonia vitripennis]
337	PrileiEVm005743t1	1.7468	0.00712937	0.365124	2.69074	XP_035693183.1 long-chain-fatty-acid--CoA ligase 4-like isoform X2 [Branchiostoma floridae]
338	PrileiEVm008111t1	6.10887	0.00725639	0.370944	2.68484	XP_037304795.1 solute carrier family 22 member 2-like [Pungitius pungitius]
339	PrileiEVm011857t1	5.83053	0.00743676	0.37877	2.67663	not in Diamond
340	PrileiEVm009816t1	5.38367	0.00784244	0.394367	2.65878	XP_033982007.1 deoxyribonuclease-1-like isoform X3 [Trematomus bernacchii]
341	PrileiEVm023018t1	4.91414	0.00791452	0.39663	2.65569	not in Diamond
342	PrileiEVm001450t1	0.895355	0.00791712	0.39663	2.65558	XP_013393954.1 vigilin [Lingula anatina]
343	PrileiEVm004034t1	4.48119	0.00793031	0.39663	2.65502	XP_037284782.1 dual specificity tyrosine-phosphorylation-regulated kinase 2-like [Rhipicephalus microplus]
344	PrileiEVm010755t1	4.17416	0.00811899	0.403161	2.64708	XP_022300557.1 haloacid dehalogenase-like hydrolase domain-containing 5 isoform X2 [Crassostrea virginica]
345	PrileiEVm011704t1	5.69215	0.00814996	0.403976	2.64579	not in Diamond
346	PrileiEVm015847t1	1.78713	0.00850968	0.419559	2.63115	XP_033737408.1 regucalcin-like [Pecten maximus]
347	PrileiEVm005829t1	2.797	0.00914015	0.447176	2.60677	XP_013409673.1 protein white [Lingula anatina]
348	PrileiEVm008750t1	2.20147	0.0096932	0.472042	2.58659	CAE1325037.1 E1.2.1.88 [Sepia pharaonis]
349	PrileiEVm006794t1	1.71647	0.00988081	0.479495	2.57997	XP_005102304.1 ATP-dependent Clp protease ATP-binding subunit clpX-like, mitochondrial [Aplysia californica]
350	PrileiEVm023248t1	3.10829	0.0100288	0.48498	2.57484	not in Diamond
351	PrileiEVm006672t1	1.59401	0.0103168	0.498043	2.56503	XP_034469908.1 5'-AMP-activated protein kinase subunit gamma-2-like isoform X5 [Hippoglossus hippoglossus]
352	PrileiEVm018171t1	2.444	0.0106651	0.513071	2.55348	AOX15706.1 insulin-induced 2 protein [Haliotis diversicolor]
353	PrileiEVm007172t1	5.477	0.0110037	0.526623	2.54258	XP_033752240.1 sodium-dependent glucose transporter 1-like [Pecten maximus]
354	PrileiEVm009451t1	3.9541	0.0110268	0.52682	2.54185	XP_022793361.1 4-trimethylaminobutyraldehyde dehydrogenase-like [Stylophora pistillata]
355	PrileiEVm010763t1	4.42844	0.0114712	0.543373	2.52801	KQK74155.1 growth/differentiation factor 11-like protein [Amazona aestiva]
356	PrileiEVm020887t1	1.97761	0.0115442	0.545901	2.52578	XP_005111084.2 pyruvate dehydrogenase (acetyl-transferring) kinase, mitochondrial [Aplysia californica]
357	PrileiEVm009993t1	1.23841	0.011609	0.5471	2.52381	XP_011445708.2 protein disulfide-isomerase [Crassostrea gigas]
358	PrileiEVm012568t1	4.94094	0.0118539	0.555814	2.51646	XP_020796252.1 pantothenate kinase 4-like [Boleophthalmus pectinirostris]
359	PrileiEVm000221t1	1.74029	0.0123772	0.578394	2.5012	no informative hits: XP_009011676.1 hypothetical protein HELRODRAFT_132748, partial [Helobdella robusta]
360	PrileiEVm025461t1	2.15236	0.0133513	0.619743	2.47426	not in Diamond
361	PrileiEVm017261t1	3.28992	0.0137108	0.634306	2.46475	no informative hits: GBM08249.1 hypothetical protein AVEN_82934-1 [Araneus ventricosus]
362	PrileiEVm012028t1	0.991325	0.0137972	0.637244	2.4625	not in Diamond
363	PrileiEVm012603t1	5.89961	0.0138676	0.63943	2.46067	XP_013393853.1 pantothenate kinase 4 isoform X1 [Lingula anatina]
364	PrileiEVm016716t1	2.11528	0.0139378	0.641603	2.45886	XP_028142360.1 CD63 antigen-like [Diabrotica virgifera virgifera]
365	PrileiEVm010599t1	5.69759	0.0141219	0.648356	2.45415	AVR59247.1 aldehyde dehydrogenase 8 member A1 [Platynereis dumerilii]
366	PrileiEVm014044t1	3.05525	0.0160153	0.724249	2.40857	XP_033118915.1 L-serine dehydratase/L-threonine deaminase-like [Anneissia japonica]
367	PrileiEVm002660t1	2.07862	0.0166117	0.746014	2.39519	XP_021928594.1 fibulin-1 isoform X7 [Zootermopsis nevadensis]
368	PrileiEVm020233t1	3.42261	0.0168463	0.754224	2.39005	VDI41718.1 ficolin [Mytilus galloprovincialis]
369	PrileiEVm010014t1	3.4075	0.0175486	0.776894	2.37501	XP_035691571.1 cholesterol 24-hydroxylase-like [Branchiostoma floridae]
370	PrileiEVm014612t1	6.16725	0.0178299	0.786842	2.36913	not in Diamond
371	PrileiEVm023230t1	4.9112	0.0187296	0.823923	2.35087	not in Diamond
372	PrileiEVm016784t1	3.23	0.0190115	0.835	2.34531	KAG1670492.1 Sulfotransferase family cytosolic 2B member 1 [Nymphon striatum]
373	PrileiEVm018219t1	1.73387	0.0192929	0.84469	2.33982	not in Diamond
374	PrileiEVm012310t1	2.65626	0.0200279	0.871371	2.32582	XP_028319090.1 ferrochelatase, mitochondrial isoform X1 [Gouania willdenowi]
375	PrileiEVm019115t1	1.00425	0.0201822	0.876709	2.32294	XP_013786087.1 peroxiredoxin 1-like [Limulus polyphemus]
376	PrileiEVm026985t1	4.03471	0.0207277	0.897595	2.31291	not in Diamond
377	PrileiEVm014210t1	1.99954	0.0208853	0.901677	2.31005	XP_013413304.1 transmembrane protein 120A [Lingula anatina]
378	PrileiEVm015593t1	5.47246	0.0214198	0.920387	2.3005	XP_005093689.1 D-beta-hydroxybutyrate dehydrogenase [Aplysia californica]
379	PrileiEVm021764t1	2.84733	0.0214556	0.920502	2.29987	XP_034324461.1 carboxylesterase NlhH isoform X1 [Crassostrea gigas]
380	PrileiEVm017714t1	2.49107	0.0217372	0.929708	2.29493	KFM60194.1 Dihydropteridine reductase, partial [Stegodyphus mimosarum]
381	PrileiEVm003089t1	3.79796	0.0224369	0.953757	2.28289	XP_013089944.1 PREDICTED: 3-hydroxy-3-methylglutaryl-coenzyme A reductase-like [Biomphalaria glabrata]
382	PrileiEVm011886t1	4.0114	0.0227329	0.963389	2.27789	XP_005097048.1 acyl-CoA 6-desaturase [Aplysia californica]
383	PrileiEVm004204t1	2.08803	0.0229637	0.971688	2.27404	XP_013416969.1 mucin-17-like isoform X3 [Lingula anatina]
384	PrileiEVm019610t1	2.03205	0.0230435	0.973038	2.27271	not in Diamond
385	PrileiEVm000587t1	4.77537	0.0230657	0.973038	2.27234	KFM64204.1 Hepatocyte growth factor receptor, partial [Stegodyphus mimosarum]
386	PrileiEVm024828t1	4.73306	0.0235376	0.985454	2.26459	not in Diamond
387	PrileiEVm006853t1	2.07071	0.023614	0.987163	2.26335	Q27128.1 RecName: Full=Bifunctional 3'-phosphoadenosine 5'-phosphosulfate synthase; Short=PAPS synthase; Short=PAPSS; AltName: Full=Sulfurylase kinase; Short=SK; Includes: RecName: Full=Sulfate adenylyltransferase; AltName: Full=ATP-sulfurylase; AltName: Full=Sulfate adenylate transferase; Short=SAT; Includes: RecName: Full=Adenylyl-sulfate kinase; AltName: Full=3'-phosphoadenosine-5'-phosphosulf…
388	PrileiEVm012189t1	2.02273	0.0238111	0.993909	2.26016	XP_006005230.2 PREDICTED: glutaryl-CoA dehydrogenase, mitochondrial [Latimeria chalumnae]
389	PrileiEVm014422t1	2.43402	0.0240191	1	2.25682	not in Diamond
390	PrileiEVm019291t1	6.11188	0.0243909	1	2.25092	XP_012499043.1 PREDICTED: ribonuclease UK114 [Propithecus coquereli]
391	PrileiEVm007927t1	5.609	0.0252331	1	2.23782	VDI02155.1 D-3-phosphoglycerate dehydrogenase [Mytilus galloprovincialis]
392	PrileiEVm017872t1	6.3081	0.0257653	1	2.22973	XP_012934927.1 Y+L amino acid transporter 2 [Aplysia californica]
393	PrileiEVm017123t1	6.34993	0.0258633	1	2.22826	no informative hits: XP_035663598.1 uncharacterized protein LOC118407249, partial [Branchiostoma floridae]
394	PrileiEVm027818t1	2.79702	0.0259078	1	2.22759	XP_021340210.1 beta-ureidopropionase-like, partial [Mizuhopecten yessoensis]
395	PrileiEVm017971t1	3.52621	0.0259835	1	2.22646	not in Diamond
396	PrileiEVm013657t1	4.80326	0.0275571	1	2.20353	XP_024236337.1 protein phosphatase 1 regulatory subunit 3C-B-like [Oncorhynchus tshawytscha]
397	PrileiEVm000626t1	2.0977	0.0290032	1	2.18344	XP_033896799.2 canalicular multispecific organic anion transporter 2-like isoform X1 [Acipenser ruthenus]
398	PrileiEVm017409t1	2.7694	0.0292422	1	2.18021	AHZ60123.1 14-3-3 zeta isoform 1 [Necator americanus]
399	PrileiEVm003831t1	3.07227	0.0294597	1	2.17728	not in Diamond
400	PrileiEVm006013t1	5.26487	0.0296823	1	2.1743	XP_028404728.1 phenylalanine ammonia-lyase 2-like [Dendronephthya gigantea]
401	PrileiEVm018718t1	1.51035	0.0299144	1	2.17122	XP_021001336.1 TSC22 domain family protein 1-like [Parasteatoda tepidariorum]
402	PrileiEVm010734t1	1.63607	0.0299246	1	2.17109	XP_019341082.1 PREDICTED: sestrin-3 isoform X3 [Alligator mississippiensis]
403	PrileiEVm011633t1	1.51888	0.0303665	1	2.16528	XP_013414739.1 monocarboxylate transporter 14 [Lingula anatina]
404	PrileiEVm021327t1	5.57669	0.0304459	1	2.16424	XP_021345405.1 fatty acid-binding protein, heart-like [Mizuhopecten yessoensis]
405	PrileiEVm001644t1	3.05089	0.0305318	1	2.16312	XP_021375586.1 atrial natriuretic peptide receptor 1-like isoform X2 [Mizuhopecten yessoensis]
406	PrileiEVm013440t1	4.22948	0.0305534	1	2.16284	XP_013395409.1 uridine phosphorylase 1 [Lingula anatina]
407	PrileiEVm026077t1	2.89503	0.0312677	1	2.15365	not in Diamond
408	PrileiEVm018568t1	1.95938	0.0316301	1	2.14905	XP_019636300.1 PREDICTED: hematopoietic prostaglandin D synthase-like [Branchiostoma belcheri]
409	PrileiEVm010333t1	0.441846	0.0317784	1	2.14719	XP_033728700.1 dnaJ homolog subfamily C member 7-like isoform X1 [Pecten maximus]
410	PrileiEVm011129t1	4.91976	0.0327512	1	2.13512	KAF5402183.1 Glutamine synthetase [Paragonimus heterotremus]
411	PrileiEVm003309t1	3.12608	0.0333481	1	2.12787	ALS30888.1 frizzled4 [Platynereis dumerilii]
412	PrileiEVm023850t1	3.05213	0.033419	1	2.12701	XP_002406018.1 exocyst complex component 7 [Ixodes scapularis]
413	PrileiEVm008428t1	5.72768	0.0338746	1	2.12156	XP_792493.2 choline dehydrogenase, mitochondrial [Strongylocentrotus purpuratus]
414	PrileiEVm002418t1	3.27965	0.0339732	1	2.12039	XP_023230863.1 ADAMTS-like protein 1 isoform X2 [Centruroides sculpturatus]
415	PrileiEVm019528t1	3.21404	0.0346498	1	2.11243	XP_013409105.1 peroxisomal membrane protein 2 [Lingula anatina]
416	PrileiEVm003278t1	2.11447	0.0347437	1	2.11133	XP_033736194.1 probable 2-oxoglutarate dehydrogenase E1 component DHKTD1, mitochondrial [Pecten maximus]
417	PrileiEVm004758t1	3.53303	0.0370809	1	2.08487	XP_022247304.1 zinc transporter ZIP10-like isoform X1 [Limulus polyphemus]
418	PrileiEVm011492t1	0.403441	0.0375393	1	2.07985	XP_013779140.1 eukaryotic initiation factor 4A-I-like [Limulus polyphemus]
419	PrileiEVm025459t1	1.56293	0.0376873	1	2.07824	not in Diamond
420	PrileiEVm019237t1	0.270129	0.0383736	1	2.07084	not in Diamond
421	PrileiEVm014699t1	0.238256	0.0393875	1	2.06012	XP_019516106.1 PREDICTED: cyclic AMP-dependent transcription factor ATF-4 [Hipposideros armiger]
422	PrileiEVm021288t1	5.31379	0.0395936	1	2.05796	XP_029194562.1 lipopolysaccharide-induced tumor necrosis factor-alpha factor homolog [Acropora millepora]
423	PrileiEVm012166t1	3.32891	0.0398424	1	2.05538	XP_023649460.1 spermidine synthase [Paramormyrops kingsleyae]
424	PrileiEVm015525t1	4.64467	0.0405145	1	2.04846	XP_032238244.1 phenazine biosynthesis-like domain-containing protein isoform X1 [Nematostella vectensis]
425	PrileiEVm003224t1	3.09183	0.040843	1	2.04512	XP_013392488.1 microsomal triglyceride transfer protein large subunit isoform X1 [Lingula anatina]
426	PrileiEVm009887t1	3.63495	0.0408846	1	2.0447	TFK07229.1 Serine/threonine-protein kinase STK11 [Platysternon megacephalum]
427	PrileiEVm020111t1	0.6249	0.0410648	1	2.04287	XP_018600064.2 protein BTG1-like [Scleropages formosus]
428	PrileiEVm013475t1	3.34269	0.0422285	1	2.03126	XP_013380459.1 monoacylglycerol lipase ABHD6 [Lingula anatina]
429	PrileiEVm001156t1	3.94105	0.0430094	1	2.02362	not in Diamond
430	PrileiEVm028620t1	4.19888	0.0433306	1	2.02051	not in Diamond
431	PrileiEVm024378t1	2.77922	0.0440664	1	2.01346	not in Diamond
432	PrileiEVm000728t1	1.83433	0.0444518	1	2.00981	XP_033736885.1 glycogen debranching enzyme-like [Pecten maximus]
433	PrileiEVm021979t1	5.36331	0.044528	1	2.00909	not in Diamond
434	PrileiEVm013849t1	1.46387	0.044834	1	2.00621	XP_013084446.1 PREDICTED: nucleoside diphosphate-linked moiety X motif 6-like [Biomphalaria glabrata]
435	PrileiEVm026678t1	5.97897	0.0449127	1	2.00547	not in Diamond
436	PrileiEVm008252t1	5.04809	0.0452706	1	2.00213	XP_033629938.1 transmembrane protein 180-like [Asterias rubens]
437	PrileiEVm026130t1	1.0591	0.0456831	1	1.99831	QHC34071.1 phosphoenolpyruvate carboxykinase-like [Platynereis dumerilii]
438	PrileiEVm014163t1	3.64107	0.0461298	1	1.9942	XP_033614258.1 cAMP-dependent protein kinase catalytic subunit beta isoform X5 [Fukomys damarensis]
439	PrileiEVm004999t1	0.742125	0.0467806	1	1.98828	XP_025111168.1 trifunctional enzyme subunit alpha, mitochondrial-like [Pomacea canaliculata]
440	PrileiEVm011068t1	4.05301	0.0476885	1	1.98013	XP_020337594.1 THUMP domain-containing protein 2 [Oncorhynchus kisutch]
441	PrileiEVm008251t1	0.706146	0.0481375	1	1.97615	XP_019615443.1 PREDICTED: putative cysteine proteinase CG12163 [Branchiostoma belcheri]
442	PrileiEVm021754t1	1.0114	0.049072	1	1.96797	XP_037514917.1 eukaryotic translation initiation factor 4E-binding protein 1-like isoform X1 [Rhipicephalus sanguineus]
443	PrileiEVm012105t1	5.4521	0.0490892	1	1.96782	XP_038068157.1 zinc transporter ZIP3-like [Patiria miniata]
444	PrileiEVm007218t1	1.11038	0.0492212	1	1.96667	GBM85512.1 Insulin receptor substrate 2-B [Araneus ventricosus]

## Sheet: Cluster 5
	names	logfoldchanges	pvals	pvals_adj	scores	diamond
0	PrileiEVm011741t1	6.40968	0	0	69.0991	AOR07100.1 actin [Mesenchytraeus cf. pedatus SL-2017]
1	PrileiEVm000300t1	6.03708	0	0	66.021	AHX26698.1 myosin [Platynereis dumerilii]
2	PrileiEVm002745t1	5.43795	0	0	55.8847	ACX35338.1 calcium-transporting ATPase variant 1 [Lumbricus rubellus]
3	PrileiEVm019310t1	5.11629	0	0	52.5241	P80164.1 RecName: Full=Myosin regulatory light chain, striated muscle, 25 kDa isoform; Short=LC25 [Lumbricus terrestris]
4	PrileiEVm005323t1	4.81019	0	0	46.6017	TSK22821.1 Creatine kinase, flagellar [Bagarius yarrelli]
5	PrileiEVm025675t1	4.51877	0	0	42.021	AAG16892.1 myosin regulatory light chain [Riftia pachyptila]
6	PrileiEVm016172t1	4.83216	0	0	41.0209	VDI77504.1 tropomyosin 1 [Mytilus galloprovincialis]
7	PrileiEVm015106t1	4.57941	0	0	40.3841	AAX31000.3 SJCHGC09702 protein, partial [Schistosoma japonicum]
8	PrileiEVm016000t1	5.08707	0	0	38.7044	RTG80171.1 troponin T, fast skeletal muscle, partial [Schistosoma bovis]
9	PrileiEVm014815t1	4.77707	0	1.40773e-305	37.5772	AOR07119.1 glyceraldehyde-3-phosphate dehydrogenase [Enchytraeus albidus]
10	PrileiEVm014978t1	4.01838	2.42735e-287	6.1253e-284	36.2254	QIW94275.1 troponin T, partial [Urechis unicinctus]
11	PrileiEVm020932t1	4.12561	6.45722e-275	1.49366e-271	35.4274	AAN63944.1 myosin essential light chain [Eisenia fetida]
12	PrileiEVm015909t1	4.45387	1.42652e-241	3.04594e-238	33.1915	XP_036357966.1 tropomyosin Tod p 1.0102 isoform X25 [Octopus sinensis]
13	PrileiEVm012191t1	6.20633	1.04432e-223	2.07058e-220	31.9294	QIW94277.1 calponin, partial [Urechis unicinctus]
14	PrileiEVm014054t1	4.23652	1.44471e-212	2.50639e-209	31.1164	XP_013413192.1 fructose-bisphosphate aldolase [Lingula anatina]
15	PrileiEVm000447t1	4.08056	4.44621e-181	6.85655e-178	28.6947	XP_023930290.1 titin, partial [Lingula anatina]
16	PrileiEVm018738t1	5.42991	3.40831e-158	4.97936e-155	26.798	CDS39801.1 troponin i [Echinococcus multilocularis]
17	PrileiEVm019924t1	3.01163	2.35484e-140	3.11265e-137	25.221	CAD29317.1 SCBP3 protein [Lumbricus terrestris]
18	PrileiEVm005871t1	3.67787	1.65012e-135	2.082e-132	24.7754	XP_023930069.1 calpain-A [Lingula anatina]
19	PrileiEVm008735t1	3.89579	1.4458e-120	1.67219e-117	23.348	XP_038210168.1 SH3 domain-binding glutamic acid-rich protein homolog [Zerene cesonia]
20	PrileiEVm000077t1	4.01893	1.57988e-114	1.75417e-111	22.7458	XP_025084779.1 LOW QUALITY PROTEIN: twitchin-like [Pomacea canaliculata]
21	PrileiEVm003702t1	4.38525	3.67936e-105	3.92814e-102	21.7789	XP_013078396.1 PREDICTED: paramyosin-like isoform X2 [Biomphalaria glabrata]
22	PrileiEVm021389t1	3.54054	5.86032e-101	6.02485e-98	21.331	BAB18897.1 troponin C [Perinereis vancaurica tetradentata]
23	PrileiEVm003774t1	5.74913	3.10808e-95	3.08121e-92	20.7052	O96064.1 RecName: Full=Paramyosin [Mytilus galloprovincialis]
24	PrileiEVm019588t1	4.77213	1.57484e-93	1.50739e-90	20.5152	CDS39801.1 troponin i [Echinococcus multilocularis]
25	PrileiEVm013729t1	4.31099	9.36598e-93	8.66603e-90	20.4283	AOR07100.1 actin [Mesenchytraeus cf. pedatus SL-2017]
26	PrileiEVm019100t1	3.23047	1.57781e-88	1.4128e-85	19.9474	no informative hits: CAF1559035.1 unnamed protein product, partial [Rotaria sp. Silwood1]
27	PrileiEVm012063t1	2.69491	4.95264e-85	4.29611e-82	19.5407	XP_013386675.1 enolase-like [Lingula anatina]
28	PrileiEVm000432t1	4.19672	7.72847e-84	6.50081e-81	19.3999	XP_009995840.1 PREDICTED: janus kinase and microtubule-interacting protein 3 [Chaetura pelagica]
29	PrileiEVm000237t1	4.29537	6.15507e-83	5.02507e-80	19.293	XP_022322163.1 LOW QUALITY PROTEIN: titin-like [Crassostrea virginica]
30	PrileiEVm016076t1	3.76751	5.04526e-75	4.00132e-72	18.3269	TNN15890.1 Tropomyosin isoform 3 [Schistosoma japonicum]
31	PrileiEVm000117t1	3.72229	1.82205e-72	1.4049e-69	18.0037	XP_013393635.1 titin [Lingula anatina]
32	PrileiEVm001199t1	2.53011	2.7961e-65	2.09768e-62	17.063	not in Diamond
33	PrileiEVm000034t1	3.78808	6.4996e-64	4.62605e-61	16.8783	XP_013406287.1 titin [Lingula anatina]
34	PrileiEVm019293t1	2.68148	7.67166e-62	5.32375e-59	16.5942	CDS39801.1 troponin i [Echinococcus multilocularis]
35	PrileiEVm003527t1	3.23887	1.49979e-50	9.68164e-48	14.9525	AJG04859.1 alpha actinin [Lumbricus terrestris]
36	PrileiEVm001083t1	3.30063	2.46934e-50	1.55782e-47	14.9193	XP_035829295.1 titin [Aplysia californica]
37	PrileiEVm003668t1	3.09844	8.3277e-49	5.13689e-46	14.6826	BBB04240.1 paramyosin [Uroteuthis edulis]
38	PrileiEVm002336t1	3.86882	2.18251e-48	1.31701e-45	14.6172	XP_034332833.1 twitchin isoform X19 [Crassostrea gigas]
39	PrileiEVm014679t1	3.31475	5.50827e-46	3.18539e-43	14.2356	XP_013408586.1 galectin-4 [Lingula anatina]
40	PrileiEVm013957t1	3.57932	4.01388e-44	2.22834e-41	13.9326	XP_034305687.1 gelsolin-like protein 2 [Crassostrea gigas]
41	PrileiEVm000027t1	2.98608	9.90616e-36	4.91027e-33	12.4775	XP_013392084.1 ryanodine receptor [Lingula anatina]
42	PrileiEVm017459t1	5.34208	1.52934e-34	7.44763e-32	12.2576	CDS24233.1 troponin i [Echinococcus granulosus]
43	PrileiEVm000098t1	3.99685	4.65734e-34	2.22894e-31	12.167	XP_023933258.1 titin isoform X1 [Lingula anatina]
44	PrileiEVm014619t1	4.71004	4.95071e-34	2.32918e-31	12.162	RTG80171.1 troponin T, fast skeletal muscle, partial [Schistosoma bovis]
45	PrileiEVm000430t1	3.14291	1.73148e-33	7.75202e-31	12.0593	XP_013395107.1 laminin subunit beta-1 isoform X1 [Lingula anatina]
46	PrileiEVm000879t1	4.09457	2.62294e-31	1.10315e-28	11.6386	AAA27989.1 alpha-2 type IV collagen, partial [Caenorhabditis elegans]
47	PrileiEVm000008t1	4.97254	7.52059e-31	3.11577e-28	11.5484	XP_012944719.1 basement membrane-specific heparan sulfate proteoglycan core protein [Aplysia californica]
48	PrileiEVm017999t1	3.40256	1.93819e-30	7.91182e-28	11.4667	XP_012941875.1 CD9 antigen isoform X1 [Aplysia californica]
49	PrileiEVm000014t1	2.9235	2.89499e-30	1.16462e-27	11.432	XP_022085401.1 tudor and KH domain-containing protein-like [Acanthaster planci]
50	PrileiEVm007055t1	2.45671	7.28214e-30	2.88768e-27	11.3516	XP_005103800.1 phosphoenolpyruvate carboxykinase [GTP] [Aplysia californica]
51	PrileiEVm003911t1	2.55278	1.5166e-29	5.92928e-27	11.2873	no informative hits: ELT99852.1 hypothetical protein CAPTEDRAFT_226930 [Capitella teleta]
52	PrileiEVm000095t1	4.45143	1.34181e-27	4.96613e-25	10.8862	XP_023211824.1 papilin-like isoform X1 [Centruroides sculpturatus]
53	PrileiEVm000661t1	3.87751	1.12063e-25	3.88832e-23	10.4754	AAA27989.1 alpha-2 type IV collagen, partial [Caenorhabditis elegans]
54	PrileiEVm017321t1	2.43703	8.86006e-25	2.99924e-22	10.2779	ABW71229.1 triosephosphate isomerase, partial [Plumatella repens]
55	PrileiEVm002297t1	4.00526	1.77762e-24	5.87419e-22	10.2106	XP_013094649.1 PREDICTED: titin-like isoform X2 [Biomphalaria glabrata]
56	PrileiEVm015906t1	2.45978	3.47568e-24	1.12184e-21	10.1453	XP_021376151.1 probable phosphoglycerate mutase [Mizuhopecten yessoensis]
57	PrileiEVm019030t1	3.45134	9.07382e-24	2.86217e-21	10.0512	NWX96797.1 KAD1 kinase [Nothoprocta ornata]
58	PrileiEVm001023t1	3.57367	4.51053e-23	1.37586e-20	9.89197	XP_025104074.1 titin homolog isoform X3 [Pomacea canaliculata]
59	PrileiEVm002822t1	2.29055	6.28547e-23	1.89644e-20	9.85871	XP_023349635.1 myosin heavy chain, muscle-like [Eurytemora affinis]
60	PrileiEVm004085t1	3.32911	3.74495e-21	1.06074e-18	9.43952	not in Diamond
61	PrileiEVm001544t1	4.52102	7.73192e-21	2.14623e-18	9.36325	XP_006823016.1 PREDICTED: titin-like [Saccoglossus kowalevskii]
62	PrileiEVm026096t1	2.6928	1.45701e-20	4.00432e-18	9.29609	XP_033761774.1 protein PLANT CADMIUM RESISTANCE 3-like isoform X2 [Pecten maximus]
63	PrileiEVm032342t1	3.75833	4.26033e-20	1.1594e-17	9.18127	XP_011435494.1 LIM domain-containing protein WLIM2b [Crassostrea gigas]
64	PrileiEVm000041t1	0.840351	1.77324e-19	4.77879e-17	9.02645	XP_023814868.1 neuroblast differentiation-associated protein AHNAK isoform X1 [Oryzias latipes]
65	PrileiEVm000450t1	4.44289	2.08566e-19	5.51368e-17	9.00867	XP_025078788.1 collagen alpha-5(IV) chain-like [Pomacea canaliculata]
66	PrileiEVm000073t1	2.3828	3.92954e-19	1.02902e-16	8.93893	XP_013408320.1 filamin-A [Lingula anatina]
67	PrileiEVm002169t1	3.74584	5.08357e-19	1.31878e-16	8.91043	XP_022322163.1 LOW QUALITY PROTEIN: titin-like [Crassostrea virginica]
68	PrileiEVm012684t1	2.36498	8.60487e-19	2.21161e-16	8.85189	XP_022320475.1 phosphoglycerate kinase-like [Crassostrea virginica]
69	PrileiEVm000529t1	4.68189	9.97595e-19	2.54048e-16	8.83538	XP_014771091.1 PREDICTED: twitchin-like isoform X3 [Octopus bimaculoides]
70	PrileiEVm000005t1	2.97309	1.23329e-18	3.11214e-16	8.81164	XP_013408769.1 laminin subunit alpha isoform X2 [Lingula anatina]
71	PrileiEVm001691t1	4.04986	1.94605e-18	4.82309e-16	8.76037	no informative hits: XP_009014725.1 hypothetical protein HELRODRAFT_191151 [Helobdella robusta]
72	PrileiEVm017101t1	4.17146	3.05341e-18	7.50059e-16	8.70945	XP_013378741.1 insulin-like growth factor-binding protein-related protein 1 [Lingula anatina]
73	PrileiEVm000646t1	3.60402	9.46141e-18	2.30377e-15	8.58031	XP_013408320.1 filamin-A [Lingula anatina]
74	PrileiEVm006946t1	3.02609	9.80993e-18	2.36786e-15	8.57615	CAA58705.1 intermediate filament protein [Lumbricus terrestris]
75	PrileiEVm000069t1	3.72461	1.70981e-17	4.09145e-15	8.51198	XP_038047566.1 titin-like, partial [Patiria miniata]
76	PrileiEVm000177t1	3.42085	2.04966e-17	4.86278e-15	8.49094	XP_023930290.1 titin, partial [Lingula anatina]
77	PrileiEVm007164t1	2.99032	1.76904e-16	3.99228e-14	8.23678	XP_033739719.1 glucose dehydrogenase [FAD, quinone]-like [Pecten maximus]
78	PrileiEVm001193t1	3.08101	2.52208e-16	5.6458e-14	8.19423	XP_013384299.1 nascent polypeptide-associated complex subunit alpha [Lingula anatina]
79	PrileiEVm014911t1	2.1944	3.25383e-16	7.16824e-14	8.16353	AUW34350.1 cytosolic malate dehydrogenase [Nerita albicilla]
80	PrileiEVm004439t1	3.00803	3.85852e-16	8.43345e-14	8.14292	XP_033726528.1 ATP-dependent 6-phosphofructokinase-like isoform X5 [Pecten maximus]
81	PrileiEVm019446t1	3.09272	7.68404e-16	1.65344e-13	8.05913	AAQ10793.1 MGC14327-like protein [Branchiostoma floridae]
82	PrileiEVm000023t1	5.55639	1.29892e-15	2.71093e-13	7.9947	XP_030074612.1 fibrillin-2-like [Microcaecilia unicolor]
83	PrileiEVm003986t1	2.72588	1.7401e-15	3.57791e-13	7.95859	BBI18979.1 glycogen phosphorylase [Haliotis discus hannai]
84	PrileiEVm003974t1	3.91557	3.37804e-15	6.74586e-13	7.87608	XP_022240246.1 myosin heavy chain, muscle-like [Limulus polyphemus]
85	PrileiEVm002606t1	5.09712	3.68494e-15	7.30618e-13	7.8652	ROT81945.1 myosin heavy chain type a [Penaeus vannamei]
86	PrileiEVm010644t1	4.08413	1.38951e-14	2.73545e-12	7.69732	KAF8766771.1 Neuronal acetylcholine receptor subunit like protein [Argiope bruennichi]
87	PrileiEVm004047t1	2.05799	2.9306e-14	5.61019e-12	7.60135	not in Diamond
88	PrileiEVm004277t1	2.78775	1.37548e-13	2.57977e-11	7.39868	VDI75853.1 filamin [Mytilus galloprovincialis]
89	PrileiEVm008232t1	2.92777	1.90213e-13	3.47364e-11	7.3555	XP_022311726.1 pyruvate kinase PKM-like isoform X3 [Crassostrea virginica]
90	PrileiEVm022808t1	3.8782	2.33508e-13	4.2089e-11	7.32806	XP_039273091.1 universal stress protein YxiE-like [Styela clava]
91	PrileiEVm004237t1	6.25623	2.38079e-13	4.2636e-11	7.32546	XP_025078051.1 filamin-A-like isoform X4 [Pomacea canaliculata]
92	PrileiEVm012944t1	3.48299	2.62622e-13	4.67299e-11	7.31229	XP_013402845.1 testican-2 [Lingula anatina]
93	PrileiEVm016431t1	2.98534	6.41417e-13	1.10587e-10	7.19138	XP_013401173.1 four and a half LIM domains protein 2 isoform X3 [Lingula anatina]
94	PrileiEVm014408t1	2.22438	7.39406e-13	1.25917e-10	7.17194	XP_011419255.2 phosphoglycerate kinase 1-like [Crassostrea gigas]
95	PrileiEVm002590t1	3.1989	9.78982e-13	1.64694e-10	7.13343	XP_025104465.1 LOW QUALITY PROTEIN: sodium/calcium exchanger 1-like [Pomacea canaliculata]
96	PrileiEVm004667t1	4.82675	1.02917e-12	1.71065e-10	7.12655	XP_037956106.1 collagen alpha chain CG42342-like isoform X2 [Teleopsis dalmanni]
97	PrileiEVm000592t1	3.20241	1.27558e-12	2.10759e-10	7.09693	XP_021378759.1 laminin subunit gamma-1-like [Mizuhopecten yessoensis]
98	PrileiEVm004616t1	3.65196	6.01515e-12	9.48685e-10	6.87929	KFM83612.1 Collagen alpha chain, partial [Stegodyphus mimosarum]
99	PrileiEVm000268t1	2.40992	4.3558e-11	6.33028e-09	6.59144	XP_012936864.1 myosin heavy chain, non-muscle isoform X7 [Aplysia californica]
100	PrileiEVm013974t1	2.55836	7.04144e-11	1.018e-08	6.51977	XP_013073686.1 PREDICTED: cAMP-dependent protein kinase regulatory subunit isoform X6 [Biomphalaria glabrata]
101	PrileiEVm000274t1	2.82246	1.83585e-10	2.56078e-08	6.37448	AWJ68254.1 putative voltage-dependent calcium channel 2 [Hirudo verbana]
102	PrileiEVm000317t1	3.83503	3.42148e-10	4.67849e-08	6.27837	XP_028146780.1 early endosome antigen 1 isoform X4 [Diabrotica virgifera virgifera]
103	PrileiEVm001869t1	2.88983	1.39678e-09	1.86403e-07	6.05585	XP_033744919.1 plasma membrane calcium-transporting ATPase 2-like isoform X2 [Pecten maximus]
104	PrileiEVm026090t1	4.40699	1.43616e-09	1.89833e-07	6.05137	no informative hits: ELT97486.1 hypothetical protein CAPTEDRAFT_221456 [Capitella teleta]
105	PrileiEVm000084t1	3.27164	1.52063e-09	1.99102e-07	6.04216	XP_012945590.1 trichohyalin, partial [Aplysia californica]
106	PrileiEVm004619t1	3.44601	2.58072e-09	3.34745e-07	5.95626	XP_013386335.1 talin-1 isoform X3 [Lingula anatina]
107	PrileiEVm000800t1	3.28584	3.58457e-09	4.62793e-07	5.90231	XP_013094649.1 PREDICTED: titin-like isoform X2 [Biomphalaria glabrata]
108	PrileiEVm005281t1	2.50752	5.55059e-09	7.10015e-07	5.82976	XP_013394385.1 synaptopodin 2-like protein [Lingula anatina]
109	PrileiEVm009112t1	4.23081	1.87205e-08	2.25933e-06	5.62343	not in Diamond
110	PrileiEVm012835t1	3.43602	2.21562e-08	2.63953e-06	5.59426	XP_013078121.1 PREDICTED: talin-2-like [Biomphalaria glabrata]
111	PrileiEVm011860t1	3.01335	2.38771e-08	2.82034e-06	5.58127	XP_022313537.1 PDZ and LIM domain protein 7-like isoform X4 [Crassostrea virginica]
112	PrileiEVm001679t1	2.49199	3.87926e-08	4.52439e-06	5.49626	AAN75454.1 Na-dependent Cl/HCO3 exchanger [Doryteuthis pealeii]
113	PrileiEVm000226t1	2.69915	5.29911e-08	6.15451e-06	5.44097	XP_015218515.1 PREDICTED: neurexin-1-beta isoform X18 [Lepisosteus oculatus]
114	PrileiEVm019791t1	4.05402	5.71004e-08	6.57674e-06	5.42765	XP_025082862.1 PDZ and LIM domain protein 5-like [Pomacea canaliculata]
115	PrileiEVm000139t1	3.497	1.2617e-07	1.40652e-05	5.28432	XP_025115920.1 FH1/FH2 domain-containing protein 1-like isoform X6 [Pomacea canaliculata]
116	PrileiEVm006740t1	3.62037	1.41654e-07	1.56654e-05	5.26309	not in Diamond
117	PrileiEVm013338t1	5.42204	1.65781e-07	1.8261e-05	5.23411	XP_014767793.1 PREDICTED: complement C1q tumor necrosis factor-related protein 7-like [Octopus bimaculoides]
118	PrileiEVm001534t1	4.01827	1.88561e-07	2.06066e-05	5.21027	XP_031566686.1 deleted in malignant brain tumors 1 protein-like, partial [Actinia tenebrosa]
119	PrileiEVm005648t1	3.76279	2.66695e-07	2.88052e-05	5.14558	AWJ68267.1 putative acetylcholinesterase [Hirudo verbana]
120	PrileiEVm006796t1	2.68872	3.49018e-07	3.68366e-05	5.09485	XP_023930290.1 titin, partial [Lingula anatina]
121	PrileiEVm000055t1	3.26333	7.00478e-07	7.2282e-05	4.96123	XP_030829859.1 myosin-2 heavy chain-like [Strongylocentrotus purpuratus]
122	PrileiEVm007452t1	3.07956	9.03802e-07	9.22343e-05	4.9115	AAW25881.1 SJCHGC03431 protein [Schistosoma japonicum]
123	PrileiEVm009094t1	3.80358	1.14581e-06	0.000115237	4.86479	XP_013408697.1 limbic system-associated membrane protein [Lingula anatina]
124	PrileiEVm000176t1	2.98199	1.56593e-06	0.000156921	4.80263	not in Diamond
125	PrileiEVm012985t1	4.22249	1.66036e-06	0.000164601	4.7909	ANS60423.1 sFRP1/2/5 [Platynereis dumerilii]
126	PrileiEVm004227t1	4.29792	2.03931e-06	0.000200734	4.74949	XP_033743617.1 filamin-A-like isoform X2 [Pecten maximus]
127	PrileiEVm026098t1	4.21292	2.8194e-06	0.000275567	4.68356	not in Diamond
128	PrileiEVm028840t1	4.18041	3.07844e-06	0.000298781	4.66552	not in Diamond
129	PrileiEVm020699t1	2.88232	3.15238e-06	0.000304891	4.66063	ACX35338.1 calcium-transporting ATPase variant 1 [Lumbricus rubellus]
130	PrileiEVm008744t1	2.45248	3.6309e-06	0.000348743	4.63146	QNH72569.1 phosphoglucomutase [Alvinella pompejana]
131	PrileiEVm000026t1	2.92756	6.06205e-06	0.000574302	4.52421	XP_013400026.1 titin isoform X9 [Lingula anatina]
132	PrileiEVm007004t1	3.51203	6.52831e-06	0.000616371	4.50851	XP_013394385.1 synaptopodin 2-like protein [Lingula anatina]
133	PrileiEVm027662t1	5.94311	6.75504e-06	0.000633468	4.50126	not in Diamond
134	PrileiEVm015328t1	4.04578	6.99667e-06	0.000653918	4.49379	XP_029638313.1 somatomedin-B and thrombospondin type-1 domain-containing protein [Octopus sinensis]
135	PrileiEVm028868t1	1.90254	7.1485e-06	0.000665866	4.48922	OQR73763.1 14-3-3 protein zeta-like [Tropilaelaps mercedesae]
136	PrileiEVm016113t1	2.95985	7.22811e-06	0.00067103	4.48686	XP_025096785.1 four and a half LIM domains protein 2-like isoform X3 [Pomacea canaliculata]
137	PrileiEVm001226t1	4.63616	7.46419e-06	0.000688342	4.48	no informative hits: XP_019928087.2 uncharacterized protein LOC109620344 [Crassostrea gigas]
138	PrileiEVm018025t1	2.43018	8.30182e-06	0.000763053	4.45725	XP_025091987.1 reticulon-1-A-like isoform X7 [Pomacea canaliculata]
139	PrileiEVm020206t1	3.97646	9.37675e-06	0.000856184	4.43107	XP_018016767.1 PREDICTED: muscle-specific protein 20-like [Hyalella azteca]
140	PrileiEVm002051t1	4.68584	9.72378e-06	0.00088496	4.42323	XP_013420234.1 hemicentin-1 [Lingula anatina]
141	PrileiEVm020349t1	3.76037	1.21164e-05	0.00108844	4.37548	XP_022291696.1 rac guanine nucleotide exchange factor B-like isoform X3 [Crassostrea virginica]
142	PrileiEVm003873t1	1.69498	1.42527e-05	0.00126803	4.33993	QAT80926.1 hemoglobin linker chain, partial [Phreodrilidae sp. FB-2019]
143	PrileiEVm032146t1	4.03502	2.03718e-05	0.00178385	4.26078	not in Diamond
144	PrileiEVm009581t1	2.11094	2.23367e-05	0.00194364	4.24015	AJO26542.1 Rh-like protein [Erpobdella obscura]
145	PrileiEVm007096t1	2.76062	2.30311e-05	0.0019854	4.23328	XP_013403335.1 putative ferric-chelate reductase 1 [Lingula anatina]
146	PrileiEVm009062t1	1.74074	2.70538e-05	0.00231064	4.19695	XP_033759718.1 propionyl-CoA carboxylase beta chain, mitochondrial-like [Pecten maximus]
147	PrileiEVm002615t1	3.70923	2.79159e-05	0.00236969	4.18983	XP_025091502.1 extensin-like isoform X8 [Pomacea canaliculata]
148	PrileiEVm000162t1	2.30959	3.17935e-05	0.00268245	4.16022	XP_022326771.1 serine/arginine repetitive matrix protein 2-like isoform X8 [Crassostrea virginica]
149	PrileiEVm014587t1	3.68476	3.50362e-05	0.00294708	4.13799	XP_029638313.1 somatomedin-B and thrombospondin type-1 domain-containing protein [Octopus sinensis]
150	PrileiEVm002547t1	1.8519	3.73975e-05	0.00312675	4.123	AUG84438.1 NaKATPase [Platynereis dumerilii]
151	PrileiEVm013952t1	2.61362	4.08441e-05	0.00339447	4.10265	XP_013091173.1 PREDICTED: protein quaking-B-like isoform X5 [Biomphalaria glabrata]
152	PrileiEVm016155t1	5.63987	4.38055e-05	0.00362971	4.08643	AAR87375.1 tropomyosin, partial [Lumbriculus sp. YSL-2003]
153	PrileiEVm021263t1	3.28692	5.5491e-05	0.00454372	4.03121	XP_035829111.1 titin [Aplysia californica]
154	PrileiEVm003616t1	2.75729	5.93951e-05	0.00483487	4.0152	XP_013393030.1 ryanodine receptor [Lingula anatina]
155	PrileiEVm000298t1	3.29977	6.9367e-05	0.00558113	3.97845	AHX26698.1 myosin [Platynereis dumerilii]
156	PrileiEVm013117t1	3.11586	7.34796e-05	0.00589493	3.96473	XP_023238614.1 LIM domain-binding protein 3-like isoform X2 [Centruroides sculpturatus]
157	PrileiEVm011375t1	3.13287	7.37349e-05	0.00589837	3.9639	XP_013408320.1 filamin-A [Lingula anatina]
158	PrileiEVm013947t1	1.09086	8.78506e-05	0.00696731	3.92191	XP_025114077.1 glutamine synthetase-like isoform X2 [Pomacea canaliculata]
159	PrileiEVm000086t1	3.59363	9.44576e-05	0.00744873	3.9044	not in Diamond
160	PrileiEVm015211t1	2.57341	0.000115607	0.00903947	3.85526	KAF7241209.1 Glyoxylate reductase/hydroxypyruvate reductase [Varanus komodoensis]
161	PrileiEVm020836t1	3.01551	0.000133393	0.0102853	3.82011	KPI92492.1 Alpha-actinin-2 [Papilio xuthus]
162	PrileiEVm000183t1	1.81135	0.000136637	0.0105063	3.81418	XP_023224779.1 heat shock 70 kDa protein 12A-like isoform X3 [Centruroides sculpturatus]
163	PrileiEVm018859t1	3.51893	0.000137941	0.0105772	3.81183	AAG16892.1 myosin regulatory light chain [Riftia pachyptila]
164	PrileiEVm009331t1	2.29142	0.000146322	0.011189	3.79723	XP_013394086.1 poly(rC)-binding protein 3 isoform X5 [Lingula anatina]
165	PrileiEVm007925t1	3.70948	0.000151009	0.0114842	3.7894	XP_023933259.1 titin isoform X2 [Lingula anatina]
166	PrileiEVm015258t1	2.53265	0.000166847	0.012654	3.76455	XP_013074477.1 PREDICTED: trimeric intracellular cation channel type B-A-like [Biomphalaria glabrata]
167	PrileiEVm009175t1	3.51622	0.00019058	0.0143364	3.73119	XP_011418751.2 zinc finger homeobox protein 4 isoform X6 [Crassostrea gigas]
168	PrileiEVm007847t1	3.37019	0.000202751	0.0151697	3.71556	XP_012938683.1 mucin-17 [Aplysia californica]
169	PrileiEVm009855t1	3.63419	0.000225681	0.01684	3.68839	no informative hits: XP_009016511.1 hypothetical protein HELRODRAFT_171537 [Helobdella robusta]
170	PrileiEVm016273t1	3.71013	0.000235042	0.0173982	3.67803	not in Diamond
171	PrileiEVm000106t1	0.783015	0.000277253	0.0203598	3.63568	XP_033733763.1 spectrin beta chain-like isoform X11 [Pecten maximus]
172	PrileiEVm014763t1	4.50167	0.000280848	0.0205693	3.63235	XP_013382092.1 acetylcholinesterase collagenic tail peptide [Lingula anatina]
173	PrileiEVm014177t1	2.12378	0.000286051	0.0208952	3.62762	XP_013409441.1 cAMP-dependent protein kinase catalytic subunit isoform X11 [Lingula anatina]
174	PrileiEVm021668t1	3.26739	0.000313103	0.0227516	3.60421	XP_014776945.1 PREDICTED: actophorin-like [Octopus bimaculoides]
175	PrileiEVm000307t1	3.80476	0.000320204	0.0232069	3.59838	not in Diamond
176	PrileiEVm012843t1	3.37186	0.000350858	0.0252964	3.57453	no informative hits: ELU11057.1 hypothetical protein CAPTEDRAFT_228467 [Capitella teleta]
177	PrileiEVm005729t1	1.75502	0.000413372	0.0294971	3.5314	XP_023930069.1 calpain-A [Lingula anatina]
178	PrileiEVm013802t1	4.31054	0.000443228	0.0314658	3.51291	no informative hits: ELT99852.1 hypothetical protein CAPTEDRAFT_226930 [Capitella teleta]
179	PrileiEVm015737t1	3.51167	0.000518848	0.0363692	3.47083	XP_033728105.1 LOW QUALITY PROTEIN: titin-like [Pecten maximus]
180	PrileiEVm004926t1	1.87122	0.000551193	0.0385391	3.45456	XP_013387159.1 methylmalonyl-CoA mutase, mitochondrial [Lingula anatina]
181	PrileiEVm012776t1	0.992106	0.000559638	0.0390312	3.45046	CAE1178064.1 TMOD [Sepia pharaonis]
182	PrileiEVm028838t1	2.5412	0.000604872	0.0417662	3.42942	not in Diamond
183	PrileiEVm002280t1	1.86957	0.000643033	0.0442911	3.41278	XP_013386087.1 nidogen-1 isoform X4 [Lingula anatina]
184	PrileiEVm000425t1	3.06688	0.000810032	0.05511	3.34934	XP_013413372.1 heat shock 70 kDa protein 12A isoform X4 [Lingula anatina]
185	PrileiEVm012459t1	2.11082	0.000847145	0.057494	3.33691	CAE1285939.1 NDRG1 [Sepia pharaonis]
186	PrileiEVm000333t1	3.68295	0.000889402	0.0600682	3.32336	OWK49661.1 Kinesin-like protein KIF16B [Lonchura striata domestica]
187	PrileiEVm013421t1	1.65114	0.000918745	0.0617719	3.3143	XP_035213660.1 probable pyruvate dehydrogenase E1 component subunit alpha, mitochondrial [Stegodyphus dumicola]
188	PrileiEVm000465t1	2.65735	0.000919078	0.0617719	3.31419	XP_013413356.1 heat shock 70 kDa protein 12A isoform X2 [Lingula anatina]
189	PrileiEVm010519t1	1.53285	0.000981276	0.0653196	3.29584	AVR59241.1 aldehyde dehydrogenase 1 [Platynereis dumerilii]
190	PrileiEVm023269t1	3.32749	0.00103555	0.06844	3.28069	not in Diamond
191	PrileiEVm005995t1	1.01157	0.00112421	0.0739476	3.25744	QHC34071.1 phosphoenolpyruvate carboxykinase-like [Platynereis dumerilii]
192	PrileiEVm006003t1	1.76415	0.00120786	0.0789408	3.23702	XP_013404560.1 fermitin family homolog 2 [Lingula anatina]
193	PrileiEVm010841t1	4.19593	0.00126116	0.0821765	3.22468	not in Diamond
194	PrileiEVm007306t1	3.65447	0.00127783	0.0826804	3.22091	XP_038673637.1 transcriptional coactivator YAP1 isoform X1 [Scyliorhinus canicula]
195	PrileiEVm011318t1	3.69634	0.0013172	0.0848323	3.21221	XP_021365920.1 titin-like [Mizuhopecten yessoensis]
196	PrileiEVm025465t1	3.08454	0.00146587	0.0939716	3.18136	not in Diamond
197	PrileiEVm005741t1	4.36688	0.00157246	0.099654	3.16097	XP_023707258.1 leupaxin isoform X7 [Cryptotermes secundus]
198	PrileiEVm004373t1	2.65555	0.00161419	0.101833	3.15333	XP_013421135.1 cAMP-specific 3',5'-cyclic phosphodiesterase 4C isoform X14 [Lingula anatina]
199	PrileiEVm017135t1	3.71138	0.00176493	0.110009	3.12718	XP_023234027.1 voltage-dependent calcium channel gamma-7 subunit-like [Centruroides sculpturatus]
200	PrileiEVm017323t1	3.18647	0.00176757	0.110009	3.12674	no informative hits: XP_013382954.1 uncharacterized protein LOC106153524 [Lingula anatina]
201	PrileiEVm002400t1	2.1359	0.00214733	0.132163	3.06906	XP_025087818.1 vinculin-like isoform X9 [Pomacea canaliculata]
202	PrileiEVm023739t1	2.44513	0.00215875	0.132572	3.06748	no informative hits: ELU06122.1 hypothetical protein CAPTEDRAFT_181561 [Capitella teleta]
203	PrileiEVm019566t1	4.24961	0.00220408	0.135057	3.06126	XP_013773066.1 peptidyl-prolyl cis-trans isomerase-like [Limulus polyphemus]
204	PrileiEVm001348t1	3.04455	0.00236574	0.144326	3.04	AWJ68162.1 putative nicotinic acetylcholine receptor 11 [Hirudo verbana]
205	PrileiEVm004806t1	4.91236	0.00258666	0.156715	3.01302	QAT80926.1 hemoglobin linker chain, partial [Phreodrilidae sp. FB-2019]
206	PrileiEVm028713t1	2.26129	0.00264812	0.15945	3.00588	not in Diamond
207	PrileiEVm020460t1	1.26947	0.00270824	0.162717	2.99905	VDI16399.1 fatty acid-binding protein 3, muscle and heart [Mytilus galloprovincialis]
208	PrileiEVm008807t1	2.04886	0.00304417	0.182112	2.96324	XP_022344543.1 glucose-6-phosphate isomerase-like [Crassostrea virginica]
209	PrileiEVm000239t1	1.72624	0.00306802	0.183145	2.96084	XP_025096658.1 myoferlin-like isoform X8 [Pomacea canaliculata]
210	PrileiEVm017232t1	2.92903	0.00313164	0.186142	2.95451	no informative hits: ELU14043.1 hypothetical protein CAPTEDRAFT_222589 [Capitella teleta]
211	PrileiEVm017068t1	3.45679	0.00338644	0.200428	2.93029	no informative hits: XP_009022708.1 hypothetical protein HELRODRAFT_188889 [Helobdella robusta]
212	PrileiEVm004749t1	1.51761	0.00347236	0.204641	2.9225	XP_030751649.1 probable aconitate hydratase, mitochondrial [Sitophilus oryzae]
213	PrileiEVm020277t1	2.55232	0.00352755	0.207453	2.91758	NWH97967.1 CALMS protein [Tichodroma muraria]
214	PrileiEVm011454t1	4.50647	0.00392894	0.229599	2.88381	XP_037290268.1 PDZ and LIM domain protein 4-like [Rhipicephalus microplus]
215	PrileiEVm012560t1	3.09568	0.00395132	0.230422	2.88202	XP_015786681.1 serine/threonine-protein kinase Doa isoform X4 [Tetranychus urticae]
216	PrileiEVm006133t1	3.21511	0.00412185	0.239862	2.86868	XP_011420658.2 lipase maturation factor 2 isoform X1 [Crassostrea gigas]
217	PrileiEVm028604t1	1.18709	0.00447876	0.257928	2.84231	not in Diamond
218	PrileiEVm006187t1	3.4383	0.004504	0.258845	2.84052	QIW94277.1 calponin, partial [Urechis unicinctus]
219	PrileiEVm018793t1	1.70245	0.00459615	0.263389	2.83405	no informative hits: XP_009025597.1 hypothetical protein HELRODRAFT_189237 [Helobdella robusta]
220	PrileiEVm011166t1	2.89598	0.00460205	0.263389	2.83364	CDQ02347.2 BMA-LIM-9, isoform e [Brugia malayi]
221	PrileiEVm009147t1	2.1928	0.00475451	0.271555	2.82321	XP_014228323.1 early growth response protein 1-like [Trichogramma pretiosum]
222	PrileiEVm020133t1	5.97157	0.00503057	0.284977	2.80507	XP_029646414.1 filamin-A isoform X4 [Octopus sinensis]
223	PrileiEVm021422t1	1.20304	0.00526195	0.295326	2.79054	XP_025101060.1 succinate dehydrogenase cytochrome b560 subunit, mitochondrial-like [Pomacea canaliculata]
224	PrileiEVm005658t1	2.18724	0.00526646	0.295326	2.79027	XP_034327388.1 propionyl-CoA carboxylase alpha chain, mitochondrial [Crassostrea gigas]
225	PrileiEVm016111t1	2.66848	0.00528286	0.295649	2.78926	XP_012945639.1 aquaporin-4 [Aplysia californica]
226	PrileiEVm008576t1	3.00513	0.00541762	0.301972	2.78109	AEE65421.1 calcium channel beta subunit splice isoform B- [Lymnaea stagnalis]
227	PrileiEVm026531t1	2.20071	0.00550621	0.305683	2.77582	CAE1328481.1 Lysoplasmalogenase-like protein TMEM86A [Sepia pharaonis]
228	PrileiEVm018704t1	3.15113	0.00554704	0.307335	2.77342	XP_022295133.1 LOW QUALITY PROTEIN: protein jagunal homolog 1-like [Crassostrea virginica]
229	PrileiEVm003448t1	1.82554	0.00557248	0.308129	2.77193	XP_022287752.1 type I inositol 1,4,5-trisphosphate 5-phosphatase-like isoform X1 [Crassostrea virginica]
230	PrileiEVm001265t1	3.43576	0.00594563	0.326163	2.75077	XP_013414320.1 signal peptide, CUB and EGF-like domain-containing protein 1 isoform X3 [Lingula anatina]
231	PrileiEVm001195t1	1.97486	0.00613676	0.335323	2.74038	AAC47654.1 tractin [Hirudo medicinalis]
232	PrileiEVm018570t1	3.89919	0.00641268	0.348343	2.7259	XP_015784392.1 smoothelin-like protein 2 isoform X2 [Tetranychus urticae]
233	PrileiEVm003619t1	1.92282	0.00675083	0.364571	2.70889	XP_025101054.1 serine/threonine-protein kinase SIK2-like [Pomacea canaliculata]
234	PrileiEVm002318t1	2.06997	0.00688968	0.370627	2.70213	XP_023931087.1 voltage-dependent calcium channel subunit alpha-2/delta-2-like [Lingula anatina]
235	PrileiEVm033176t1	2.06092	0.00693795	0.372502	2.69981	not in Diamond
236	PrileiEVm003818t1	3.83427	0.0069929	0.374728	2.69718	XP_012943979.1 phospholipid transfer protein C2CD2L [Aplysia californica]
237	PrileiEVm011524t1	3.69575	0.00780755	0.414382	2.66028	not in Diamond
238	PrileiEVm003820t1	3.63511	0.00787973	0.417415	2.65718	no informative hits: XP_009027702.1 hypothetical protein HELRODRAFT_189471 [Helobdella robusta]
239	PrileiEVm016774t1	2.43064	0.00802216	0.423344	2.65114	XP_037071309.1 heat shock protein 30D-like isoform X2 [Pollicipes pollicipes]
240	PrileiEVm000011t1	1.77018	0.00877585	0.457036	2.62066	OWF43130.1 Neurexin-1 [Mizuhopecten yessoensis]
241	PrileiEVm027965t1	6.24522	0.00890618	0.462089	2.61563	not in Diamond
242	PrileiEVm009745t1	1.01361	0.00944928	0.489353	2.59536	XP_015903843.1 NADH dehydrogenase [ubiquinone] flavoprotein 1, mitochondrial [Parasteatoda tepidariorum]
243	PrileiEVm001324t1	3.48571	0.00958967	0.494777	2.59028	XP_013397034.1 laminin subunit alpha-2 isoform X4 [Lingula anatina]
244	PrileiEVm000120t1	1.05938	0.00975876	0.500477	2.58426	AAK49949.1 hillarin [Hirudo medicinalis]
245	PrileiEVm006761t1	2.85893	0.00977291	0.500477	2.58376	CAE1305662.1 RYR2 [Sepia pharaonis]
246	PrileiEVm012884t1	1.52319	0.00980832	0.500477	2.58251	XP_013414509.1 aspartate aminotransferase, cytoplasmic [Lingula anatina]
247	PrileiEVm001381t1	3.41991	0.0101947	0.516395	2.56915	XP_026962745.1 glutamate receptor-interacting protein 1 isoform X2 [Lagenorhynchus obliquidens]
248	PrileiEVm018138t1	2.34325	0.0107644	0.544257	2.55026	no informative hits: ELT94604.1 hypothetical protein CAPTEDRAFT_225855 [Capitella teleta]
249	PrileiEVm012556t1	2.17554	0.0111253	0.557472	2.53874	CAE1285939.1 NDRG1 [Sepia pharaonis]
250	PrileiEVm006668t1	4.07663	0.0116128	0.578723	2.5237	CAE1284391.1 SLC2A1 [Sepia pharaonis]
251	PrileiEVm002935t1	3.34309	0.0117689	0.58332	2.519	XP_013409831.1 dystroglycan isoform X5 [Lingula anatina]
252	PrileiEVm000758t1	2.28697	0.0117891	0.58332	2.51839	XP_034336476.1 inositol 1,4,5-trisphosphate receptor type 1-like [Crassostrea gigas]
253	PrileiEVm000299t1	2.69967	0.0119151	0.588502	2.51465	AHX26698.1 myosin [Platynereis dumerilii]
254	PrileiEVm000024t1	3.85691	0.0128396	0.628576	2.48819	XP_036367795.1 neuron navigator 2-like isoform X11 [Octopus sinensis]
255	PrileiEVm013899t1	1.6198	0.0129394	0.632345	2.48543	XP_013407527.1 pyruvate dehydrogenase E1 component subunit beta, mitochondrial isoform X2 [Lingula anatina]
256	PrileiEVm001640t1	3.48986	0.0132381	0.642536	2.4773	CAE1326077.1 TNS [Sepia pharaonis]
257	PrileiEVm009088t1	4.8278	0.0132405	0.642536	2.47723	ANS60423.1 sFRP1/2/5 [Platynereis dumerilii]
258	PrileiEVm015125t1	3.0602	0.0134249	0.650348	2.47229	XP_021365243.1 RNA-binding protein 24-A-like [Mizuhopecten yessoensis]
259	PrileiEVm019218t1	1.73243	0.0139852	0.673958	2.45764	not in Diamond
260	PrileiEVm011697t1	3.39685	0.0142859	0.686432	2.44999	no informative hits: XP_009020050.1 hypothetical protein HELRODRAFT_188788 [Helobdella robusta]
261	PrileiEVm005240t1	3.37738	0.0142935	0.686432	2.4498	XP_034061420.1 LOW QUALITY PROTEIN: titin-like [Gymnodraco acuticeps]
262	PrileiEVm018718t1	1.86375	0.0145343	0.695593	2.44378	XP_021001336.1 TSC22 domain family protein 1-like [Parasteatoda tepidariorum]
263	PrileiEVm017159t1	3.04317	0.0150555	0.714543	2.43104	not in Diamond
264	PrileiEVm000202t1	2.04613	0.015059	0.714543	2.43096	XP_023346601.1 papilin-like [Eurytemora affinis]
265	PrileiEVm005061t1	2.89603	0.0164577	0.77561	2.3986	XP_022102914.1 adhesion G protein-coupled receptor E1-like isoform X1 [Acanthaster planci]
266	PrileiEVm011572t1	3.31726	0.0170342	0.796021	2.38597	AWJ68190.1 putative GABA receptor 8 [Hirudo verbana]
267	PrileiEVm016456t1	1.10789	0.0173986	0.807611	2.37817	XP_031584138.1 succinate dehydrogenase [ubiquinone] iron-sulfur subunit, mitochondrial-like [Oreochromis aureus]
268	PrileiEVm021452t1	5.60674	0.0175892	0.815092	2.37416	XP_025081568.1 calcium-binding protein LPS1-beta-like [Pomacea canaliculata]
269	PrileiEVm002469t1	2.08197	0.017821	0.818998	2.36932	AUG84438.1 NaKATPase [Platynereis dumerilii]
270	PrileiEVm009049t1	3.68839	0.0185729	0.852141	2.35399	ADK38674.2 Wnt11 [Platynereis dumerilii]
271	PrileiEVm017774t1	3.14897	0.0197728	0.905699	2.33063	no informative hits: XP_009031895.1 hypothetical protein HELRODRAFT_194729 [Helobdella robusta]
272	PrileiEVm016971t1	4.00073	0.0213583	0.972002	2.30159	XP_013399541.1 C1q-related factor isoform X2 [Lingula anatina]
273	PrileiEVm014456t1	2.30655	0.021766	0.985428	2.29443	not in Diamond
274	PrileiEVm001837t1	3.23194	0.0217974	0.985428	2.29388	XP_022096392.1 histone acetyltransferase KAT6A-like isoform X6 [Acanthaster planci]
275	PrileiEVm005512t1	4.26632	0.0220903	0.995427	2.28881	no informative hits: XP_009016511.1 hypothetical protein HELRODRAFT_171537 [Helobdella robusta]
276	PrileiEVm020861t1	2.49523	0.0224859	1	2.28206	XP_033763102.1 calsyntenin-1-like isoform X2 [Pecten maximus]
277	PrileiEVm024347t1	2.97972	0.0231973	1	2.27017	not in Diamond
278	PrileiEVm016282t1	1.34992	0.0237939	1	2.26044	QQL94313.1 voltage-dependent anion channel [Urechis unicinctus]
279	PrileiEVm004810t1	3.66327	0.0239173	1	2.25846	XP_013400063.1 integrin beta-PS [Lingula anatina]
280	PrileiEVm012182t1	3.07094	0.0241325	1	2.25501	QIW94277.1 calponin, partial [Urechis unicinctus]
281	PrileiEVm004907t1	1.51873	0.0251351	1	2.23932	XP_013081783.1 PREDICTED: amyloid beta A4 protein-like [Biomphalaria glabrata]
282	PrileiEVm027620t1	0.0176358	0.0253327	1	2.23629	not in Diamond
283	PrileiEVm000763t1	1.88091	0.0256463	1	2.23153	XP_013083841.1 PREDICTED: myosin heavy chain, non-muscle-like isoform X4 [Biomphalaria glabrata]
284	PrileiEVm006164t1	3.20825	0.0266057	1	2.21725	XP_013067238.1 PREDICTED: DNA-directed RNA polymerase II subunit RPB1-like isoform X6 [Biomphalaria glabrata]
285	PrileiEVm003875t1	3.05226	0.0266364	1	2.21681	KFM83612.1 Collagen alpha chain, partial [Stegodyphus mimosarum]
286	PrileiEVm020155t1	1.23432	0.0282907	1	2.19323	XP_025101060.1 succinate dehydrogenase cytochrome b560 subunit, mitochondrial-like [Pomacea canaliculata]
287	PrileiEVm017357t1	2.29408	0.0304117	1	2.16469	XP_022293317.1 lens fiber membrane intrinsic protein-like [Crassostrea virginica]
288	PrileiEVm011987t1	2.50636	0.0305288	1	2.16316	AWJ68194.1 putative GABA receptor 12 [Hirudo verbana]
289	PrileiEVm006314t1	1.01099	0.0308855	1	2.15854	XP_013097118.1 PREDICTED: succinate dehydrogenase [ubiquinone] flavoprotein subunit, mitochondrial-like [Biomphalaria glabrata]
290	PrileiEVm017758t1	2.69375	0.0312944	1	2.15331	XP_013415053.1 calmodulin-alpha [Lingula anatina]
291	PrileiEVm001249t1	4.34025	0.0315603	1	2.14994	XP_035829175.1 multiple epidermal growth factor-like domains protein 6 [Aplysia californica]
292	PrileiEVm014538t1	3.23701	0.0323241	1	2.14038	XP_005113030.1 major egg antigen [Aplysia californica]
293	PrileiEVm015532t1	2.86612	0.0339347	1	2.12085	XP_029638313.1 somatomedin-B and thrombospondin type-1 domain-containing protein [Octopus sinensis]
294	PrileiEVm001973t1	2.97059	0.0350446	1	2.10784	no informative hits: XP_009014725.1 hypothetical protein HELRODRAFT_191151 [Helobdella robusta]
295	PrileiEVm007108t1	4.05416	0.0355321	1	2.10224	XP_029831841.2 synaptopodin 2-like protein [Ixodes scapularis]
296	PrileiEVm020791t1	0.349377	0.0364766	1	2.09157	ADO27936.1 btg1 [Ictalurus furcatus]
297	PrileiEVm018684t1	0.058416	0.037755	1	2.0775	KRZ05645.1 Regulator of rDNA transcription protein 15 [Trichinella pseudospiralis]
298	PrileiEVm005190t1	2.73619	0.037788	1	2.07715	AWJ68267.1 putative acetylcholinesterase [Hirudo verbana]
299	PrileiEVm007869t1	3.31939	0.0382023	1	2.07268	CAE1173595.1 NEO1 [Sepia pharaonis]
300	PrileiEVm001615t1	2.73692	0.0384685	1	2.06983	XP_014668471.1 PREDICTED: KN motif and ankyrin repeat domain-containing protein 1-like [Priapulus caudatus]
301	PrileiEVm004049t1	2.88474	0.0385613	1	2.06884	AAC83376.1 netrin precursor [Hirudo medicinalis]
302	PrileiEVm023218t1	4.22147	0.0389084	1	2.06515	not in Diamond
303	PrileiEVm018630t1	2.32922	0.0390946	1	2.06319	XP_030622356.1 methylmalonyl-CoA epimerase, mitochondrial [Chanos chanos]
304	PrileiEVm015405t1	4.68164	0.0392045	1	2.06203	QKW90612.1 C-type lectin [Sinonovacula constricta]
305	PrileiEVm016362t1	1.08868	0.0393031	1	2.061	QQL94313.1 voltage-dependent anion channel [Urechis unicinctus]
306	PrileiEVm002680t1	2.207	0.0401007	1	2.05271	CAC5378529.1 OTULIN [Mytilus coruscus]
307	PrileiEVm001118t1	1.37161	0.0411274	1	2.04224	AAC47654.1 tractin [Hirudo medicinalis]
308	PrileiEVm017886t1	2.6267	0.0448579	1	2.00598	not in Diamond
309	PrileiEVm014937t1	3.74418	0.0458112	1	1.99713	XP_013094649.1 PREDICTED: titin-like isoform X2 [Biomphalaria glabrata]
310	PrileiEVm022420t1	0.656285	0.0461288	1	1.99421	XP_034235333.1 ATP synthase lipid-binding protein, mitochondrial [Thrips palmi]

## Sheet: Cluster 6
	names	logfoldchanges	pvals	pvals_adj	scores	diamond
0	PrileiEVm000300t1	10.1509	0	0	99.0168	AHX26698.1 myosin [Platynereis dumerilii]
1	PrileiEVm019310t1	9.36899	0	0	93.2947	P80164.1 RecName: Full=Myosin regulatory light chain, striated muscle, 25 kDa isoform; Short=LC25 [Lumbricus terrestris]
2	PrileiEVm019924t1	10.2281	0	0	93.0446	CAD29317.1 SCBP3 protein [Lumbricus terrestris]
3	PrileiEVm011741t1	8.70508	0	0	90.0799	AOR07100.1 actin [Mesenchytraeus cf. pedatus SL-2017]
4	PrileiEVm002745t1	8.49736	0	0	86.7807	ACX35338.1 calcium-transporting ATPase variant 1 [Lumbricus rubellus]
5	PrileiEVm014978t1	8.80952	0	0	85.9948	QIW94275.1 troponin T, partial [Urechis unicinctus]
6	PrileiEVm005323t1	8.49265	0	0	84.3727	TSK22821.1 Creatine kinase, flagellar [Bagarius yarrelli]
7	PrileiEVm025675t1	8.52427	0	0	83.4678	AAG16892.1 myosin regulatory light chain [Riftia pachyptila]
8	PrileiEVm020932t1	8.18034	0	0	77.2805	AAN63944.1 myosin essential light chain [Eisenia fetida]
9	PrileiEVm001199t1	8.87605	0	0	76.8263	not in Diamond
10	PrileiEVm019293t1	8.17456	0	0	69.3619	CDS39801.1 troponin i [Echinococcus multilocularis]
11	PrileiEVm015106t1	7.20308	0	0	68.9021	AAX31000.3 SJCHGC09702 protein, partial [Schistosoma japonicum]
12	PrileiEVm019100t1	7.81206	0	0	63.0439	no informative hits: CAF1559035.1 unnamed protein product, partial [Rotaria sp. Silwood1]
13	PrileiEVm016172t1	6.81471	0	0	61.9971	VDI77504.1 tropomyosin 1 [Mytilus galloprovincialis]
14	PrileiEVm005871t1	7.03289	0	0	57.3768	XP_023930069.1 calpain-A [Lingula anatina]
15	PrileiEVm014815t1	6.53689	0	0	56.593	AOR07119.1 glyceraldehyde-3-phosphate dehydrogenase [Enchytraeus albidus]
16	PrileiEVm021389t1	6.50044	0	0	49.7242	BAB18897.1 troponin C [Perinereis vancaurica tetradentata]
17	PrileiEVm004047t1	7.41857	0	0	47.9396	not in Diamond
18	PrileiEVm003911t1	7.06881	0	0	47.8534	no informative hits: ELT99852.1 hypothetical protein CAPTEDRAFT_226930 [Capitella teleta]
19	PrileiEVm000447t1	5.84653	0	0	47.3823	XP_023930290.1 titin, partial [Lingula anatina]
20	PrileiEVm002822t1	6.76696	0	0	46.7414	XP_023349635.1 myosin heavy chain, muscle-like [Eurytemora affinis]
21	PrileiEVm015909t1	5.60796	0	0	45.9149	XP_036357966.1 tropomyosin Tod p 1.0102 isoform X25 [Octopus sinensis]
22	PrileiEVm014054t1	5.48182	0	0	44.8084	XP_013413192.1 fructose-bisphosphate aldolase [Lingula anatina]
23	PrileiEVm016000t1	5.26109	0	0	41.4131	RTG80171.1 troponin T, fast skeletal muscle, partial [Schistosoma bovis]
24	PrileiEVm003668t1	6.16262	0	0	40.2854	BBB04240.1 paramyosin [Uroteuthis edulis]
25	PrileiEVm008735t1	5.56817	0	0	39.7644	XP_038210168.1 SH3 domain-binding glutamic acid-rich protein homolog [Zerene cesonia]
26	PrileiEVm001083t1	6.03759	2.07206e-301	2.13023e-298	37.1082	XP_035829295.1 titin [Aplysia californica]
27	PrileiEVm003527t1	5.90694	1.63223e-296	1.61813e-293	36.8033	AJG04859.1 alpha actinin [Lumbricus terrestris]
28	PrileiEVm012063t1	4.08639	2.59991e-261	2.48856e-258	34.5326	XP_013386675.1 enolase-like [Lingula anatina]
29	PrileiEVm016076t1	5.39574	5.92486e-228	5.48208e-225	32.2338	TNN15890.1 Tropomyosin isoform 3 [Schistosoma japonicum]
30	PrileiEVm000077t1	4.92731	3.13528e-220	2.80739e-217	31.6779	XP_025084779.1 LOW QUALITY PROTEIN: twitchin-like [Pomacea canaliculata]
31	PrileiEVm003596t1	8.14779	1.15322e-209	1.00035e-206	30.9011	O96064.1 RecName: Full=Paramyosin [Mytilus galloprovincialis]
32	PrileiEVm014679t1	5.33223	1.15253e-197	9.69451e-195	29.9946	XP_013408586.1 galectin-4 [Lingula anatina]
33	PrileiEVm000117t1	5.04918	5.96949e-189	4.87356e-186	29.3188	XP_013393635.1 titin [Lingula anatina]
34	PrileiEVm000027t1	4.79529	1.16916e-154	9.01491e-152	26.4929	XP_013392084.1 ryanodine receptor [Lingula anatina]
35	PrileiEVm000034t1	4.71771	1.44549e-134	1.0559e-131	24.6878	XP_013406287.1 titin [Lingula anatina]
36	PrileiEVm003702t1	4.56996	3.01927e-134	2.14894e-131	24.658	XP_013078396.1 PREDICTED: paramyosin-like isoform X2 [Biomphalaria glabrata]
37	PrileiEVm004277t1	5.86369	4.04288e-125	2.80555e-122	23.792	VDI75853.1 filamin [Mytilus galloprovincialis]
38	PrileiEVm013957t1	4.81755	6.80777e-120	4.60903e-117	23.2816	XP_034305687.1 gelsolin-like protein 2 [Crassostrea gigas]
39	PrileiEVm000014t1	4.5026	1.51142e-117	9.98906e-115	23.0488	XP_022085401.1 tudor and KH domain-containing protein-like [Acanthaster planci]
40	PrileiEVm007164t1	5.64091	6.10695e-117	3.94225e-114	22.9883	XP_033739719.1 glucose dehydrogenase [FAD, quinone]-like [Pecten maximus]
41	PrileiEVm005281t1	5.92741	8.88227e-117	5.6035e-114	22.972	XP_013394385.1 synaptopodin 2-like protein [Lingula anatina]
42	PrileiEVm006946t1	5.40129	2.5464e-110	1.57073e-107	22.3167	CAA58705.1 intermediate filament protein [Lumbricus terrestris]
43	PrileiEVm013729t1	4.42845	1.65515e-109	9.98775e-107	22.2328	AOR07100.1 actin [Mesenchytraeus cf. pedatus SL-2017]
44	PrileiEVm017321t1	3.80473	6.79381e-98	4.01239e-95	20.9983	ABW71229.1 triosephosphate isomerase, partial [Plumatella repens]
45	PrileiEVm019030t1	4.99182	2.41571e-80	1.3411e-77	18.9817	NWX96797.1 KAD1 kinase [Nothoprocta ornata]
46	PrileiEVm002336t1	4.38812	6.77497e-80	3.68744e-77	18.9275	XP_034332833.1 twitchin isoform X19 [Crassostrea gigas]
47	PrileiEVm015906t1	3.50262	4.32202e-76	2.30713e-73	18.4601	XP_021376151.1 probable phosphoglycerate mutase [Mizuhopecten yessoensis]
48	PrileiEVm016431t1	5.23738	7.04293e-75	3.68863e-72	18.3088	XP_013401173.1 four and a half LIM domains protein 2 isoform X3 [Lingula anatina]
49	PrileiEVm001193t1	4.84833	6.96064e-72	3.57803e-69	17.9293	XP_013384299.1 nascent polypeptide-associated complex subunit alpha [Lingula anatina]
50	PrileiEVm000041t1	1.63826	2.34383e-71	1.18291e-68	17.8617	XP_023814868.1 neuroblast differentiation-associated protein AHNAK isoform X1 [Oryzias latipes]
51	PrileiEVm004439t1	4.61853	2.5908e-66	1.28421e-63	17.2014	XP_033726528.1 ATP-dependent 6-phosphofructokinase-like isoform X5 [Pecten maximus]
52	PrileiEVm018025t1	5.53903	3.00084e-65	1.46136e-62	17.0589	XP_025091987.1 reticulon-1-A-like isoform X7 [Pomacea canaliculata]
53	PrileiEVm019446t1	4.72924	7.60909e-65	3.6416e-62	17.0045	AAQ10793.1 MGC14327-like protein [Branchiostoma floridae]
54	PrileiEVm008232t1	4.67936	1.25138e-63	5.88742e-61	16.8396	XP_022311726.1 pyruvate kinase PKM-like isoform X3 [Crassostrea virginica]
55	PrileiEVm000237t1	3.74896	2.98278e-63	1.37993e-60	16.7881	XP_022322163.1 LOW QUALITY PROTEIN: titin-like [Crassostrea virginica]
56	PrileiEVm003986t1	4.14241	8.63622e-60	3.92991e-57	16.3082	BBI18979.1 glycogen phosphorylase [Haliotis discus hannai]
57	PrileiEVm000073t1	3.36824	5.4483e-57	2.43926e-54	15.9095	XP_013408320.1 filamin-A [Lingula anatina]
58	PrileiEVm012684t1	3.29442	1.24562e-54	5.31937e-52	15.5657	XP_022320475.1 phosphoglycerate kinase-like [Crassostrea virginica]
59	PrileiEVm002590t1	4.85784	1.31047e-50	5.5115e-48	14.9615	XP_025104465.1 LOW QUALITY PROTEIN: sodium/calcium exchanger 1-like [Pomacea canaliculata]
60	PrileiEVm000274t1	4.54094	2.49279e-50	1.03276e-47	14.9186	AWJ68254.1 putative voltage-dependent calcium channel 2 [Hirudo verbana]
61	PrileiEVm019588t1	3.64519	3.66506e-49	1.4961e-46	14.7382	CDS39801.1 troponin i [Echinococcus multilocularis]
62	PrileiEVm001023t1	4.37544	8.15562e-49	3.28092e-46	14.6841	XP_025104074.1 titin homolog isoform X3 [Pomacea canaliculata]
63	PrileiEVm011860t1	5.23584	1.26115e-48	5.00101e-46	14.6545	XP_022313537.1 PDZ and LIM domain protein 7-like isoform X4 [Crassostrea virginica]
64	PrileiEVm000177t1	4.56596	9.3236e-47	3.64513e-44	14.3592	XP_023930290.1 titin, partial [Lingula anatina]
65	PrileiEVm015211t1	5.54291	1.07169e-44	4.13168e-42	14.0266	KAF7241209.1 Glyoxylate reductase/hydroxypyruvate reductase [Varanus komodoensis]
66	PrileiEVm026096t1	3.3637	1.45599e-44	5.53635e-42	14.0048	XP_033761774.1 protein PLANT CADMIUM RESISTANCE 3-like isoform X2 [Pecten maximus]
67	PrileiEVm001869t1	4.7215	2.48265e-44	9.3126e-42	13.9669	XP_033744919.1 plasma membrane calcium-transporting ATPase 2-like isoform X2 [Pecten maximus]
68	PrileiEVm007269t1	6.13846	1.08204e-42	4.0047e-40	13.6954	XP_018319548.1 acetylcholinesterase-like isoform X2 [Agrilus planipennis]
69	PrileiEVm009331t1	4.74297	1.80354e-41	6.58719e-39	13.4895	XP_013394086.1 poly(rC)-binding protein 3 isoform X5 [Lingula anatina]
70	PrileiEVm020699t1	5.33483	5.32356e-40	1.91911e-37	13.2376	ACX35338.1 calcium-transporting ATPase variant 1 [Lumbricus rubellus]
71	PrileiEVm014408t1	3.1088	6.19163e-37	2.20343e-34	12.6964	XP_011419255.2 phosphoglycerate kinase 1-like [Crassostrea gigas]
72	PrileiEVm000646t1	4.38903	3.74584e-36	1.31617e-33	12.5547	XP_013408320.1 filamin-A [Lingula anatina]
73	PrileiEVm015258t1	5.1903	4.05998e-36	1.40871e-33	12.5483	XP_013074477.1 PREDICTED: trimeric intracellular cation channel type B-A-like [Biomphalaria glabrata]
74	PrileiEVm028713t1	5.08701	3.61925e-31	1.24029e-28	11.6111	not in Diamond
75	PrileiEVm000432t1	2.80911	1.99503e-30	6.7534e-28	11.4642	XP_009995840.1 PREDICTED: janus kinase and microtubule-interacting protein 3 [Chaetura pelagica]
76	PrileiEVm000430t1	2.83755	9.12003e-28	2.90982e-25	10.9213	XP_013395107.1 laminin subunit beta-1 isoform X1 [Lingula anatina]
77	PrileiEVm020277t1	5.26212	1.80119e-26	5.61769e-24	10.647	NWH97967.1 CALMS protein [Tichodroma muraria]
78	PrileiEVm000069t1	4.0629	2.74307e-26	8.46024e-24	10.6077	XP_038047566.1 titin-like, partial [Patiria miniata]
79	PrileiEVm000084t1	4.36653	4.57249e-26	1.39476e-23	10.5599	XP_012945590.1 trichohyalin, partial [Aplysia californica]
80	PrileiEVm010519t1	3.16404	5.2188e-26	1.5746e-23	10.5475	AVR59241.1 aldehyde dehydrogenase 1 [Platynereis dumerilii]
81	PrileiEVm000098t1	3.45458	2.22764e-25	6.50894e-23	10.4102	XP_023933258.1 titin isoform X1 [Lingula anatina]
82	PrileiEVm000268t1	3.08238	6.204e-25	1.77537e-22	10.3122	XP_012936864.1 myosin heavy chain, non-muscle isoform X7 [Aplysia californica]
83	PrileiEVm000005t1	3.13838	6.64839e-25	1.88312e-22	10.3056	XP_013408769.1 laminin subunit alpha isoform X2 [Lingula anatina]
84	PrileiEVm017999t1	2.9892	1.26755e-24	3.55401e-22	10.2434	XP_012941875.1 CD9 antigen isoform X1 [Aplysia californica]
85	PrileiEVm014596t1	6.53538	3.30833e-24	9.18325e-22	10.1502	XP_013792181.2 LIM domain-binding protein 3-like, partial [Limulus polyphemus]
86	PrileiEVm008744t1	3.73374	4.48024e-23	1.21924e-20	9.89265	QNH72569.1 phosphoglucomutase [Alvinella pompejana]
87	PrileiEVm000800t1	4.25859	1.01085e-22	2.7242e-20	9.81088	XP_013094649.1 PREDICTED: titin-like isoform X2 [Biomphalaria glabrata]
88	PrileiEVm009581t1	3.41194	1.29209e-22	3.44864e-20	9.78608	AJO26542.1 Rh-like protein [Erpobdella obscura]
89	PrileiEVm001195t1	4.13863	1.55727e-22	4.11682e-20	9.76718	AAC47654.1 tractin [Hirudo medicinalis]
90	PrileiEVm003616t1	4.46933	3.44422e-22	9.01931e-20	9.68641	XP_013393030.1 ryanodine receptor [Lingula anatina]
91	PrileiEVm002297t1	3.6345	1.30103e-21	3.3439e-19	9.54967	XP_013094649.1 PREDICTED: titin-like isoform X2 [Biomphalaria glabrata]
92	PrileiEVm014456t1	5.22642	6.0123e-21	1.49008e-18	9.38978	not in Diamond
93	PrileiEVm012776t1	1.97919	7.34977e-21	1.80544e-18	9.3686	CAE1178064.1 TMOD [Sepia pharaonis]
94	PrileiEVm000176t1	4.30271	1.38675e-20	3.37662e-18	9.30135	not in Diamond
95	PrileiEVm020836t1	4.95747	2.18911e-20	5.28393e-18	9.25269	KPI92492.1 Alpha-actinin-2 [Papilio xuthus]
96	PrileiEVm002169t1	3.603	1.05017e-19	2.4915e-17	9.08363	XP_022322163.1 LOW QUALITY PROTEIN: titin-like [Crassostrea virginica]
97	PrileiEVm000026t1	4.25798	1.1024e-19	2.59326e-17	9.07834	XP_013400026.1 titin isoform X9 [Lingula anatina]
98	PrileiEVm006796t1	3.64216	1.57823e-19	3.68139e-17	9.0392	XP_023930290.1 titin, partial [Lingula anatina]
99	PrileiEVm023763t1	0.783161	3.46785e-18	7.63974e-16	8.69501	DAA15235.1 TPA: AC1147-like [Bos taurus]
100	PrileiEVm004616t1	3.9665	4.2064e-18	9.19379e-16	8.67307	KFM83612.1 Collagen alpha chain, partial [Stegodyphus mimosarum]
101	PrileiEVm016113t1	4.17096	9.4886e-18	2.04174e-15	8.57998	XP_025096785.1 four and a half LIM domains protein 2-like isoform X3 [Pomacea canaliculata]
102	PrileiEVm010355t1	5.49059	9.79688e-18	2.09186e-15	8.57631	XP_013071884.1 PREDICTED: F-box/LRR-repeat protein 20-like isoform X2 [Biomphalaria glabrata]
103	PrileiEVm015827t1	5.42411	1.06778e-17	2.26255e-15	8.56639	not in Diamond
104	PrileiEVm022808t1	3.96642	1.40498e-17	2.9545e-15	8.53472	XP_039273091.1 universal stress protein YxiE-like [Styela clava]
105	PrileiEVm013947t1	1.81492	4.49453e-17	9.3804e-15	8.39922	XP_025114077.1 glutamine synthetase-like isoform X2 [Pomacea canaliculata]
106	PrileiEVm026669t1	5.78752	4.66373e-17	9.66088e-15	8.39488	not in Diamond
107	PrileiEVm013117t1	4.65824	8.67205e-17	1.7831e-14	8.32169	XP_023238614.1 LIM domain-binding protein 3-like isoform X2 [Centruroides sculpturatus]
108	PrileiEVm028838t1	4.01696	4.74915e-16	9.62241e-14	8.11775	not in Diamond
109	PrileiEVm014219t1	6.26504	3.55405e-15	6.99669e-13	7.86973	not in Diamond
110	PrileiEVm002469t1	4.07798	4.02216e-15	7.86247e-13	7.85424	AUG84438.1 NaKATPase [Platynereis dumerilii]
111	PrileiEVm003974t1	3.60104	2.98552e-14	5.67617e-12	7.59895	XP_022240246.1 myosin heavy chain, muscle-like [Limulus polyphemus]
112	PrileiEVm011375t1	4.47915	3.36222e-14	6.34888e-12	7.58355	XP_013408320.1 filamin-A [Lingula anatina]
113	PrileiEVm021263t1	4.52177	4.19164e-14	7.80883e-12	7.55491	XP_035829111.1 titin [Aplysia californica]
114	PrileiEVm008442t1	2.16996	1.76003e-13	3.21414e-11	7.36586	XP_021359423.1 alpha-taxilin-like isoform X5 [Mizuhopecten yessoensis]
115	PrileiEVm013974t1	2.62853	3.06911e-13	5.56813e-11	7.29133	XP_013073686.1 PREDICTED: cAMP-dependent protein kinase regulatory subunit isoform X6 [Biomphalaria glabrata]
116	PrileiEVm002318t1	3.59862	3.48904e-13	6.28887e-11	7.27404	XP_023931087.1 voltage-dependent calcium channel subunit alpha-2/delta-2-like [Lingula anatina]
117	PrileiEVm028868t1	2.46947	1.51771e-12	2.70054e-10	7.07286	OQR73763.1 14-3-3 protein zeta-like [Tropilaelaps mercedesae]
118	PrileiEVm017232t1	4.68645	1.68483e-12	2.95997e-10	7.05836	no informative hits: ELU14043.1 hypothetical protein CAPTEDRAFT_222589 [Capitella teleta]
119	PrileiEVm001118t1	2.92652	3.13539e-12	5.30506e-10	6.97152	AAC47654.1 tractin [Hirudo medicinalis]
120	PrileiEVm017758t1	5.2115	8.54214e-12	1.40303e-09	6.82915	XP_013415053.1 calmodulin-alpha [Lingula anatina]
121	PrileiEVm000055t1	3.75817	8.68384e-12	1.41792e-09	6.82679	XP_030829859.1 myosin-2 heavy chain-like [Strongylocentrotus purpuratus]
122	PrileiEVm000183t1	2.52403	1.13858e-11	1.84823e-09	6.7878	XP_023224779.1 heat shock 70 kDa protein 12A-like isoform X3 [Centruroides sculpturatus]
123	PrileiEVm008576t1	4.77734	2.9584e-11	4.74678e-09	6.64863	AEE65421.1 calcium channel beta subunit splice isoform B- [Lymnaea stagnalis]
124	PrileiEVm005412t1	5.24278	3.1894e-11	5.08801e-09	6.63755	no informative hits: OCT57273.1 hypothetical protein XELAEV_18003785mg [Xenopus laevis]
125	PrileiEVm000139t1	3.80825	4.48294e-11	7.07032e-09	6.58717	XP_025115920.1 FH1/FH2 domain-containing protein 1-like isoform X6 [Pomacea canaliculata]
126	PrileiEVm016774t1	4.00431	6.82965e-11	1.06504e-08	6.52435	XP_037071309.1 heat shock protein 30D-like isoform X2 [Pollicipes pollicipes]
127	PrileiEVm011166t1	4.42984	1.96718e-10	3.00027e-08	6.36388	CDQ02347.2 BMA-LIM-9, isoform e [Brugia malayi]
128	PrileiEVm007055t1	1.49423	2.71721e-10	4.12154e-08	6.31411	XP_005103800.1 phosphoenolpyruvate carboxykinase [GTP] [Aplysia californica]
129	PrileiEVm000661t1	2.68607	2.77116e-10	4.18054e-08	6.31107	AAA27989.1 alpha-2 type IV collagen, partial [Caenorhabditis elegans]
130	PrileiEVm000592t1	2.83814	3.43494e-10	5.15389e-08	6.27776	XP_021378759.1 laminin subunit gamma-1-like [Mizuhopecten yessoensis]
131	PrileiEVm000106t1	1.11222	3.91741e-10	5.81494e-08	6.25728	XP_033733763.1 spectrin beta chain-like isoform X11 [Pecten maximus]
132	PrileiEVm000879t1	2.60325	7.54171e-10	1.09033e-07	6.15428	AAA27989.1 alpha-2 type IV collagen, partial [Caenorhabditis elegans]
133	PrileiEVm032342t1	2.8071	8.76847e-10	1.25461e-07	6.13035	XP_011435494.1 LIM domain-containing protein WLIM2b [Crassostrea gigas]
134	PrileiEVm014177t1	2.78659	1.65672e-09	2.32259e-07	6.02832	XP_013409441.1 cAMP-dependent protein kinase catalytic subunit isoform X11 [Lingula anatina]
135	PrileiEVm000331t1	5.24055	2.08991e-09	2.88615e-07	5.99066	XP_033732060.1 transient receptor potential cation channel subfamily A member 1-like [Pecten maximus]
136	PrileiEVm010644t1	3.29956	2.36808e-09	3.23809e-07	5.97031	KAF8766771.1 Neuronal acetylcholine receptor subunit like protein [Argiope bruennichi]
137	PrileiEVm021668t1	4.25297	2.643e-09	3.57875e-07	5.95236	XP_014776945.1 PREDICTED: actophorin-like [Octopus bimaculoides]
138	PrileiEVm014110t1	5.82393	2.89999e-09	3.90766e-07	5.93716	no informative hits: XP_009029410.1 hypothetical protein HELRODRAFT_181350 [Helobdella robusta]
139	PrileiEVm019288t1	1.62821	3.647e-09	4.8905e-07	5.89946	XP_030765974.1 neurocalcin homolog [Sitophilus oryzae]
140	PrileiEVm006761t1	4.51325	4.28287e-09	5.71557e-07	5.87288	CAE1305662.1 RYR2 [Sepia pharaonis]
141	PrileiEVm008807t1	2.99847	5.10808e-09	6.75191e-07	5.84361	XP_022344543.1 glucose-6-phosphate isomerase-like [Crassostrea virginica]
142	PrileiEVm012843t1	4.17726	8.31309e-09	1.08336e-06	5.76198	no informative hits: ELU11057.1 hypothetical protein CAPTEDRAFT_228467 [Capitella teleta]
143	PrileiEVm026385t1	5.03859	8.85711e-09	1.14886e-06	5.75128	XP_013184557.1 PREDICTED: RNA-directed DNA polymerase from mobile element jockey-like [Amyelois transitella]
144	PrileiEVm008908t1	0.554041	1.30085e-08	1.66401e-06	5.68595	no informative hits: ELU16848.1 hypothetical protein CAPTEDRAFT_218761 [Capitella teleta]
145	PrileiEVm006052t1	6.13071	4.67724e-08	5.69823e-06	5.46316	KXJ12376.1 Transposon Ty3-I Gag-Pol polyprotein [Exaiptasia diaphana]
146	PrileiEVm015125t1	4.7393	4.68044e-08	5.69823e-06	5.46304	XP_021365243.1 RNA-binding protein 24-A-like [Mizuhopecten yessoensis]
147	PrileiEVm010326t1	4.17275	7.22878e-08	8.64898e-06	5.38539	VDI52437.1 apyrase [Mytilus galloprovincialis]
148	PrileiEVm003030t1	4.04482	9.01913e-08	1.06533e-05	5.34545	XP_005925870.1 PREDICTED: 1-phosphatidylinositol 4,5-bisphosphate phosphodiesterase delta-4 [Haplochromis burtoni]
149	PrileiEVm000317t1	3.25599	9.9169e-08	1.16641e-05	5.32824	XP_028146780.1 early endosome antigen 1 isoform X4 [Diabrotica virgifera virgifera]
150	PrileiEVm017560t1	0.982068	1.1199e-07	1.31166e-05	5.30611	KJH40978.1 14-3-3 protein [Dictyocaulus viviparus]
151	PrileiEVm027443t1	4.19833	1.38664e-07	1.61724e-05	5.26701	not in Diamond
152	PrileiEVm006740t1	3.40607	1.47995e-07	1.71885e-05	5.25504	not in Diamond
153	PrileiEVm007847t1	3.91661	2.10016e-07	2.39902e-05	5.19025	XP_012938683.1 mucin-17 [Aplysia californica]
154	PrileiEVm000758t1	3.36769	3.15789e-07	3.52035e-05	5.11377	XP_034336476.1 inositol 1,4,5-trisphosphate receptor type 1-like [Crassostrea gigas]
155	PrileiEVm017068t1	4.47237	4.35459e-07	4.75885e-05	5.05276	no informative hits: XP_009022708.1 hypothetical protein HELRODRAFT_188889 [Helobdella robusta]
156	PrileiEVm021139t1	3.30562	5.14724e-07	5.58113e-05	5.02074	XP_024871147.1 calmodulin, partial [Temnothorax curvispinosus]
157	PrileiEVm006133t1	4.18105	6.76604e-07	7.27952e-05	4.96796	XP_011420658.2 lipase maturation factor 2 isoform X1 [Crassostrea gigas]
158	PrileiEVm000202t1	3.00719	7.63299e-07	8.18056e-05	4.94452	XP_023346601.1 papilin-like [Eurytemora affinis]
159	PrileiEVm016377t1	3.87007	7.9392e-07	8.47509e-05	4.93686	XP_013074477.1 PREDICTED: trimeric intracellular cation channel type B-A-like [Biomphalaria glabrata]
160	PrileiEVm012182t1	4.66974	8.70913e-07	9.15712e-05	4.91877	QIW94277.1 calponin, partial [Urechis unicinctus]
161	PrileiEVm015737t1	4.13581	1.10263e-06	0.000114458	4.87238	XP_033728105.1 LOW QUALITY PROTEIN: titin-like [Pecten maximus]
162	PrileiEVm017159t1	4.27093	1.18108e-06	0.000120976	4.85879	not in Diamond
163	PrileiEVm018738t1	1.60242	1.54283e-06	0.000156299	4.80561	CDS39801.1 troponin i [Echinococcus multilocularis]
164	PrileiEVm014847t1	5.60556	1.62617e-06	0.000164143	4.79507	not in Diamond
165	PrileiEVm008623t1	5.09007	2.66167e-06	0.000263866	4.69534	AWJ68162.1 putative nicotinic acetylcholine receptor 11 [Hirudo verbana]
166	PrileiEVm018704t1	4.10583	2.78727e-06	0.000275334	4.6859	XP_022295133.1 LOW QUALITY PROTEIN: protein jagunal homolog 1-like [Crassostrea virginica]
167	PrileiEVm012459t1	2.50162	3.1396e-06	0.000306862	4.66147	CAE1285939.1 NDRG1 [Sepia pharaonis]
168	PrileiEVm002615t1	3.67014	3.90775e-06	0.000377949	4.61623	XP_025091502.1 extensin-like isoform X8 [Pomacea canaliculata]
169	PrileiEVm018793t1	2.21655	4.36661e-06	0.000419406	4.59312	no informative hits: XP_009025597.1 hypothetical protein HELRODRAFT_189237 [Helobdella robusta]
170	PrileiEVm003448t1	2.37128	5.50146e-06	0.0005178	4.5447	XP_022287752.1 type I inositol 1,4,5-trisphosphate 5-phosphatase-like isoform X1 [Crassostrea virginica]
171	PrileiEVm023872t1	4.43351	5.68724e-06	0.000533333	4.53769	not in Diamond
172	PrileiEVm006187t1	4.17342	9.838e-06	0.000904249	4.4207	QIW94277.1 calponin, partial [Urechis unicinctus]
173	PrileiEVm000425t1	3.4446	1.02983e-05	0.000940328	4.41081	XP_013413372.1 heat shock 70 kDa protein 12A isoform X4 [Lingula anatina]
174	PrileiEVm001679t1	2.04669	1.16184e-05	0.00105739	4.38463	AAN75454.1 Na-dependent Cl/HCO3 exchanger [Doryteuthis pealeii]
175	PrileiEVm024097t1	3.89609	1.49427e-05	0.00134232	4.32953	XP_025091423.1 cornifelin homolog [Pomacea canaliculata]
176	PrileiEVm001691t1	2.46009	1.50816e-05	0.00135044	4.32749	no informative hits: XP_009014725.1 hypothetical protein HELRODRAFT_191151 [Helobdella robusta]
177	PrileiEVm001973t1	4.37168	1.59883e-05	0.00142702	4.31461	no informative hits: XP_009014725.1 hypothetical protein HELRODRAFT_191151 [Helobdella robusta]
178	PrileiEVm011366t1	5.18191	2.18924e-05	0.00192917	4.24466	XP_019647450.1 PREDICTED: glycine receptor subunit alpha-2-like [Branchiostoma belcheri]
179	PrileiEVm017251t1	5.19457	3.9275e-05	0.00335445	4.1117	not in Diamond
180	PrileiEVm017586t1	4.81354	4.51495e-05	0.0038326	4.07941	XP_031554553.1 transmembrane protein 272-like isoform X2 [Actinia tenebrosa]
181	PrileiEVm009112t1	3.23741	4.91254e-05	0.00415739	4.05975	not in Diamond
182	PrileiEVm012137t1	4.35518	5.62225e-05	0.00471488	4.02813	XP_037781446.1 alanine racemase-like isoform X5 [Penaeus monodon]
183	PrileiEVm000673t1	1.2351	6.31097e-05	0.00526065	4.00087	AAK49949.1 hillarin [Hirudo medicinalis]
184	PrileiEVm014944t1	2.76397	6.42286e-05	0.0053379	3.99671	XP_005108198.2 glycogenin-1 isoform X3 [Aplysia californica]
185	PrileiEVm012413t1	2.16179	7.47578e-05	0.00612132	3.96061	AXR98597.1 putative mitochondrial aspartate aminotransferase [Haliotis fulgens]
186	PrileiEVm001039t1	3.28037	7.51776e-05	0.00612809	3.95928	no informative hits: XP_009010258.1 hypothetical protein HELRODRAFT_166807 [Helobdella robusta]
187	PrileiEVm005510t1	3.73723	8.04228e-05	0.00648946	3.94314	XP_021353395.1 potassium voltage-gated channel protein Shaker-like isoform X3 [Mizuhopecten yessoensis]
188	PrileiEVm000465t1	2.84554	8.13413e-05	0.00654456	3.94041	XP_013413356.1 heat shock 70 kDa protein 12A isoform X2 [Lingula anatina]
189	PrileiEVm006839t1	2.71407	8.64153e-05	0.0069327	3.92587	XP_029648696.1 inositol 1,4,5-trisphosphate receptor type 1 isoform X12 [Octopus sinensis]
190	PrileiEVm014888t1	5.2189	8.79048e-05	0.00703188	3.92176	XP_034313893.1 epithelial membrane protein 1 isoform X2 [Crassostrea gigas]
191	PrileiEVm019543t1	4.40413	9.51177e-05	0.00756526	3.90272	XP_013393635.1 titin [Lingula anatina]
192	PrileiEVm020349t1	3.37027	0.000102363	0.00811825	3.88492	XP_022291696.1 rac guanine nucleotide exchange factor B-like isoform X3 [Crassostrea virginica]
193	PrileiEVm009967t1	1.23824	0.00011003	0.00870146	3.86734	QIP68088.1 calcineurin A [Haliotis diversicolor]
194	PrileiEVm003363t1	4.30398	0.000114921	0.00903674	3.85672	XP_025115910.1 LOW QUALITY PROTEIN: junctophilin-1-like [Pomacea canaliculata]
195	PrileiEVm014318t1	2.9365	0.000121008	0.00946179	3.84408	XP_013413080.1 glycerol-3-phosphate dehydrogenase [NAD(+)], cytoplasmic isoform X2 [Lingula anatina]
196	PrileiEVm017324t1	3.57632	0.000122096	0.00952005	3.84188	ADQ13186.1 tropomyosin 2, partial [Helobdella sp. SJC-2010]
197	PrileiEVm003145t1	4.40132	0.000122534	0.00952746	3.841	XP_021343474.1 junctophilin-1-like [Mizuhopecten yessoensis]
198	PrileiEVm020206t1	3.4052	0.000136746	0.0105733	3.81398	XP_018016767.1 PREDICTED: muscle-specific protein 20-like [Hyalella azteca]
199	PrileiEVm021491t1	3.79454	0.000151786	0.0117035	3.78813	ADW78836.1 calmodulin 2 [Schistosoma mansoni]
200	PrileiEVm014911t1	1.17763	0.000170076	0.0130775	3.75976	AUW34350.1 cytosolic malate dehydrogenase [Nerita albicilla]
201	PrileiEVm019896t1	3.58472	0.000176455	0.0135305	3.75054	not in Diamond
202	PrileiEVm003875t1	3.7977	0.000216664	0.0164321	3.69875	KFM83612.1 Collagen alpha chain, partial [Stegodyphus mimosarum]
203	PrileiEVm012556t1	2.63624	0.000229576	0.017364	3.68403	CAE1285939.1 NDRG1 [Sepia pharaonis]
204	PrileiEVm014481t1	5.13486	0.000238085	0.0179586	3.67475	not in Diamond
205	PrileiEVm017357t1	3.02869	0.000239831	0.0180413	3.67288	XP_022293317.1 lens fiber membrane intrinsic protein-like [Crassostrea virginica]
206	PrileiEVm009855t1	3.34251	0.000242909	0.0182234	3.66962	no informative hits: XP_009016511.1 hypothetical protein HELRODRAFT_171537 [Helobdella robusta]
207	PrileiEVm014966t1	5.36866	0.000247146	0.0184416	3.6652	XP_013388283.1 N(G),N(G)-dimethylarginine dimethylaminohydrolase 1-like isoform X2 [Lingula anatina]
208	PrileiEVm007829t1	4.71296	0.000331806	0.0243658	3.58911	XP_034303652.1 cys-loop ligand-gated ion channel isoform X4 [Crassostrea gigas]
209	PrileiEVm007925t1	3.38906	0.000391394	0.0285152	3.54582	XP_023933259.1 titin isoform X2 [Lingula anatina]
210	PrileiEVm004610t1	4.3467	0.000404068	0.0293616	3.53741	XP_022341682.1 tripartite motif-containing protein 45-like isoform X4 [Crassostrea virginica]
211	PrileiEVm028840t1	3.352	0.000494401	0.0354615	3.48377	not in Diamond
212	PrileiEVm012656t1	2.99796	0.000504369	0.0360832	3.47843	XP_023238702.1 pantothenate kinase 4-like isoform X2 [Centruroides sculpturatus]
213	PrileiEVm005190t1	3.47592	0.00052055	0.037145	3.46995	AWJ68267.1 putative acetylcholinesterase [Hirudo verbana]
214	PrileiEVm017957t1	3.25197	0.000575307	0.0408424	3.443	EZA47211.1 THAP domain-containing protein [Ooceraea biroi]
215	PrileiEVm001544t1	2.28552	0.00058404	0.0413566	3.43892	XP_006823016.1 PREDICTED: titin-like [Saccoglossus kowalevskii]
216	PrileiEVm019937t1	5.44404	0.000624463	0.0438831	3.42076	not in Diamond
217	PrileiEVm005240t1	3.84025	0.000697754	0.0487865	3.39046	XP_034061420.1 LOW QUALITY PROTEIN: titin-like [Gymnodraco acuticeps]
218	PrileiEVm016980t1	2.32301	0.000709354	0.049349	3.38594	CAC5406728.1 Enkurin [Mytilus coruscus]
219	PrileiEVm004049t1	3.62027	0.00076649	0.0531906	3.36462	AAC83376.1 netrin precursor [Hirudo medicinalis]
220	PrileiEVm011697t1	3.81843	0.000776288	0.0537362	3.36111	no informative hits: XP_009020050.1 hypothetical protein HELRODRAFT_188788 [Helobdella robusta]
221	PrileiEVm017774t1	3.65783	0.00079423	0.0548414	3.3548	no informative hits: XP_009031895.1 hypothetical protein HELRODRAFT_194729 [Helobdella robusta]
222	PrileiEVm010578t1	5.04112	0.000829159	0.0568291	3.34287	not in Diamond
223	PrileiEVm013909t1	1.55452	0.000839656	0.0572658	3.33938	no informative hits: XP_009028495.1 hypothetical protein HELRODRAFT_180969 [Helobdella robusta]
224	PrileiEVm000450t1	2.2356	0.000857644	0.0583493	3.33349	XP_025078788.1 collagen alpha-5(IV) chain-like [Pomacea canaliculata]
225	PrileiEVm000333t1	3.45189	0.000928325	0.0625448	3.31139	OWK49661.1 Kinesin-like protein KIF16B [Lonchura striata domestica]
226	PrileiEVm011572t1	3.71267	0.00110386	0.0738338	3.26262	AWJ68190.1 putative GABA receptor 8 [Hirudo verbana]
227	PrileiEVm001348t1	3.02937	0.00121541	0.0807111	3.23524	AWJ68162.1 putative nicotinic acetylcholine receptor 11 [Hirudo verbana]
228	PrileiEVm027489t1	3.32894	0.00122862	0.081394	3.23215	XP_038270122.1 calmodulin-like protein 3 [Dermochelys coriacea]
229	PrileiEVm016761t1	0.938046	0.00137225	0.0896258	3.20042	XP_013384487.1 flotillin-2 [Lingula anatina]
230	PrileiEVm014421t1	2.64249	0.0015315	0.0993258	3.16865	XP_040199419.1 N-acyl-phosphatidylethanolamine-hydrolyzing phospholipase D isoform X2 [Rana temporaria]
231	PrileiEVm027672t1	5.36371	0.00166301	0.107104	3.14462	not in Diamond
232	PrileiEVm023758t1	4.23146	0.00175123	0.112265	3.12947	XP_022343831.1 LOW QUALITY PROTEIN: fructose-bisphosphate aldolase-like [Crassostrea virginica]
233	PrileiEVm023526t1	2.72875	0.00197728	0.125024	3.09362	XP_025078849.1 glycogenin-1-like isoform X4 [Pomacea canaliculata]
234	PrileiEVm007004t1	2.61842	0.00206492	0.129973	3.08073	XP_013394385.1 synaptopodin 2-like protein [Lingula anatina]
235	PrileiEVm013952t1	1.99735	0.00213622	0.133853	3.07061	XP_013091173.1 PREDICTED: protein quaking-B-like isoform X5 [Biomphalaria glabrata]
236	PrileiEVm000307t1	3.21163	0.00222925	0.139369	3.05786	not in Diamond
237	PrileiEVm017101t1	1.99971	0.00277326	0.171831	2.99181	XP_013378741.1 insulin-like growth factor-binding protein-related protein 1 [Lingula anatina]
238	PrileiEVm030241t1	2.91386	0.00319485	0.194479	2.94834	XP_014777181.1 PREDICTED: glycerol-3-phosphate dehydrogenase [NAD(+)], cytoplasmic-like [Octopus bimaculoides]
239	PrileiEVm014294t1	4.08956	0.00367069	0.221502	2.90516	no informative hits: ELU00047.1 hypothetical protein CAPTEDRAFT_222024 [Capitella teleta]
240	PrileiEVm000145t1	3.11806	0.00402675	0.241413	2.87606	XP_013072447.1 PREDICTED: ankyrin-3-like isoform X23 [Biomphalaria glabrata]
241	PrileiEVm001534t1	2.62022	0.0040712	0.243029	2.87259	XP_031566686.1 deleted in malignant brain tumors 1 protein-like, partial [Actinia tenebrosa]
242	PrileiEVm023739t1	2.23514	0.00423156	0.250982	2.86036	no informative hits: ELU06122.1 hypothetical protein CAPTEDRAFT_181561 [Capitella teleta]
243	PrileiEVm012884t1	1.5013	0.0043117	0.25519	2.85441	XP_013414509.1 aspartate aminotransferase, cytoplasmic [Lingula anatina]
244	PrileiEVm014302t1	2.23109	0.0044861	0.263824	2.84179	CAC5402007.1 GPD1 [Mytilus coruscus]
245	PrileiEVm017135t1	3.25862	0.005234	0.30331	2.79227	XP_023234027.1 voltage-dependent calcium channel gamma-7 subunit-like [Centruroides sculpturatus]
246	PrileiEVm023269t1	2.85123	0.00540139	0.312358	2.78207	not in Diamond
247	PrileiEVm004085t1	1.44949	0.00563292	0.32507	2.76842	not in Diamond
248	PrileiEVm024778t1	2.60314	0.00572867	0.32991	2.76292	not in Diamond
249	PrileiEVm018718t1	1.89963	0.00587571	0.335463	2.75464	XP_021001336.1 TSC22 domain family protein 1-like [Parasteatoda tepidariorum]
250	PrileiEVm005061t1	2.99395	0.0061018	0.347078	2.74226	XP_022102914.1 adhesion G protein-coupled receptor E1-like isoform X1 [Acanthaster planci]
251	PrileiEVm029483t1	3.97047	0.00620027	0.351957	2.737	not in Diamond
252	PrileiEVm025812t1	3.25938	0.00636865	0.359311	2.72817	not in Diamond
253	PrileiEVm001147t1	1.19968	0.00682908	0.382181	2.70507	not in Diamond
254	PrileiEVm013174t1	2.73958	0.00695803	0.388614	2.69885	XP_021347189.1 galactoside 2-alpha-L-fucosyltransferase 2-like [Mizuhopecten yessoensis]
255	PrileiEVm004898t1	4.06633	0.00714212	0.397297	2.69014	XP_013405313.1 microtubule-actin cross-linking factor 1, isoforms 1/2/3/5 [Lingula anatina]
256	PrileiEVm001730t1	3.53481	0.00723212	0.401499	2.68596	XP_013397245.1 glutamate receptor-interacting protein 1-like isoform X3 [Lingula anatina]
257	PrileiEVm005022t1	4.1304	0.00747811	0.413807	2.67477	not in Diamond
258	PrileiEVm006843t1	2.97701	0.00748365	0.413807	2.67452	ACO36047.1 heat shock cognate protein 70 [Haliotis diversicolor]
259	PrileiEVm018716t1	3.31635	0.00754649	0.416452	2.67171	XP_011429340.1 ras-related protein Rab-8A isoform X1 [Crassostrea gigas]
260	PrileiEVm002500t1	4.72857	0.00762605	0.420008	2.66819	not in Diamond
261	PrileiEVm005898t1	1.9407	0.0078221	0.429952	2.65965	XP_021377975.1 RNA polymerase-associated protein RTF1 homolog [Mizuhopecten yessoensis]
262	PrileiEVm025465t1	2.59861	0.00859126	0.469441	2.6279	not in Diamond
263	PrileiEVm003123t1	2.8899	0.00904641	0.49334	2.6103	XP_013379041.1 protein unc-45 homolog B [Lingula anatina]
264	PrileiEVm001511t1	2.63311	0.00940162	0.510705	2.59709	XP_023239160.1 prickle planar cell polarity protein 3-like isoform X4 [Centruroides sculpturatus]
265	PrileiEVm017031t1	4.46827	0.00946419	0.513099	2.59482	no informative hits: ELU18581.1 hypothetical protein CAPTEDRAFT_221829 [Capitella teleta]
266	PrileiEVm011987t1	2.66096	0.00957629	0.518165	2.59076	AWJ68194.1 putative GABA receptor 12 [Hirudo verbana]
267	PrileiEVm004373t1	2.21148	0.00975958	0.527055	2.58423	XP_013421135.1 cAMP-specific 3',5'-cyclic phosphodiesterase 4C isoform X14 [Lingula anatina]
268	PrileiEVm000226t1	1.58129	0.00977881	0.527068	2.58355	XP_015218515.1 PREDICTED: neurexin-1-beta isoform X18 [Lepisosteus oculatus]
269	PrileiEVm007464t1	4.00617	0.0104855	0.5608	2.55939	XP_021693380.1 serine/threonine-protein kinase Doa isoform X12 [Aedes aegypti]
270	PrileiEVm007864t1	3.23297	0.0110831	0.59049	2.54007	XP_013416650.1 E3 ubiquitin-protein ligase Midline-1 [Lingula anatina]
271	PrileiEVm011318t1	3.01847	0.0111782	0.593627	2.53708	XP_021365920.1 titin-like [Mizuhopecten yessoensis]
272	PrileiEVm018570t1	3.44381	0.0112531	0.596116	2.53474	XP_015784392.1 smoothelin-like protein 2 isoform X2 [Tetranychus urticae]
273	PrileiEVm014441t1	2.80761	0.0114483	0.60415	2.52871	XP_011438872.2 transcription initiation factor TFIID subunit 7-like isoform X1 [Crassostrea gigas]
274	PrileiEVm001777t1	2.38879	0.0115771	0.609788	2.52478	XP_034299214.1 eukaryotic translation initiation factor 4 gamma 1 isoform X3 [Crassostrea gigas]
275	PrileiEVm005648t1	2.30255	0.0116755	0.612642	2.5218	AWJ68267.1 putative acetylcholinesterase [Hirudo verbana]
276	PrileiEVm006164t1	3.27079	0.0118978	0.620787	2.51516	XP_013067238.1 PREDICTED: DNA-directed RNA polymerase II subunit RPB1-like isoform X6 [Biomphalaria glabrata]
277	PrileiEVm005729t1	1.23817	0.0122576	0.638362	2.50464	XP_023930069.1 calpain-A [Lingula anatina]
278	PrileiEVm000726t1	3.17116	0.0129172	0.66877	2.48604	XP_014228707.1 serine/threonine-protein phosphatase 6 regulatory ankyrin repeat subunit B-like [Trichogramma pretiosum]
279	PrileiEVm007154t1	2.97127	0.0133223	0.687354	2.47504	AWJ68268.1 putative vesicular glutamate transporter [Hirudo verbana]
280	PrileiEVm000162t1	1.55781	0.0133469	0.687354	2.47438	XP_022326771.1 serine/arginine repetitive matrix protein 2-like isoform X8 [Crassostrea virginica]
281	PrileiEVm001649t1	2.65851	0.0135678	0.696144	2.46851	XP_002741541.2 PREDICTED: transient receptor potential cation channel subfamily A member 1-like [Saccoglossus kowalevskii]
282	PrileiEVm010516t1	4.47717	0.0136211	0.697592	2.4671	XP_013408060.1 potassium voltage-gated channel subfamily A member 7 [Lingula anatina]
283	PrileiEVm001381t1	3.13818	0.013685	0.698288	2.46543	XP_026962745.1 glutamate receptor-interacting protein 1 isoform X2 [Lagenorhynchus obliquidens]
284	PrileiEVm000382t1	2.97412	0.0138517	0.705494	2.46109	XP_029639798.1 tensin-2 isoform X16 [Octopus sinensis]
285	PrileiEVm013120t1	4.31296	0.0141161	0.716334	2.4543	no informative hits: CAF4903020.1 unnamed protein product, partial [Rotaria sp. Silwood1]
286	PrileiEVm029340t1	4.21594	0.014675	0.741981	2.4403	not in Diamond
287	PrileiEVm007100t1	4.88712	0.0148462	0.749274	2.43611	GBN65021.1 Retrovirus-related Pol polyprotein from transposon 297, partial [Araneus ventricosus]
288	PrileiEVm000044t1	1.95039	0.0150377	0.757563	2.43147	XP_023932125.1 transforming acidic coiled-coil-containing protein 3 isoform X5 [Lingula anatina]
289	PrileiEVm003382t1	3.84174	0.0154066	0.771943	2.42268	XP_013416676.1 tolloid-like protein 1 [Lingula anatina]
290	PrileiEVm001851t1	4.23434	0.015783	0.786546	2.41389	AWJ68273.1 putative large conductance calcium-activated potassium channel BKKCa 3 [Hirudo verbana]
291	PrileiEVm000728t1	2.23057	0.0159696	0.790506	2.40961	XP_033736885.1 glycogen debranching enzyme-like [Pecten maximus]
292	PrileiEVm012191t1	0.894194	0.0159719	0.790506	2.40956	QIW94277.1 calponin, partial [Urechis unicinctus]
293	PrileiEVm008541t1	2.55692	0.0160475	0.79261	2.40783	XP_021370485.1 TRPL translocation defect protein 14-like [Mizuhopecten yessoensis]
294	PrileiEVm012560t1	2.59837	0.0163678	0.804781	2.40061	XP_015786681.1 serine/threonine-protein kinase Doa isoform X4 [Tetranychus urticae]
295	PrileiEVm026983t1	0.78764	0.0163809	0.804781	2.40032	XP_014774603.1 PREDICTED: malate dehydrogenase, mitochondrial-like [Octopus bimaculoides]
296	PrileiEVm019231t1	4.23056	0.0179195	0.87265	2.36728	XP_021365920.1 titin-like [Mizuhopecten yessoensis]
297	PrileiEVm022700t1	2.49744	0.0180472	0.875795	2.36465	not in Diamond
298	PrileiEVm011437t1	4.75761	0.0202886	0.96434	2.32097	PNF32891.1 Tyrosine-protein kinase transforming protein ros [Cryptotermes secundus]
299	PrileiEVm013712t1	4.71275	0.0202947	0.96434	2.32085	not in Diamond
300	PrileiEVm002794t1	3.40599	0.0204797	0.970094	2.31744	XP_006815896.1 PREDICTED: protein dead ringer homolog isoform X3 [Saccoglossus kowalevskii]
301	PrileiEVm015982t1	3.25815	0.0205983	0.972825	2.31527	XP_019647675.1 PREDICTED: glycine N-methyltransferase-like isoform X2 [Branchiostoma belcheri]
302	PrileiEVm000120t1	0.829346	0.0213911	1	2.30101	AAK49949.1 hillarin [Hirudo medicinalis]
303	PrileiEVm005381t1	2.45243	0.0228836	1	2.27537	AUG84435.1 cora [Platynereis dumerilii]
304	PrileiEVm007223t1	4.34591	0.0233896	1	2.26701	XP_014667355.1 PREDICTED: myocyte-specific enhancer factor 2C-like, partial [Priapulus caudatus]
305	PrileiEVm021571t1	1.46327	0.0244592	1	2.24984	AEF59082.1 60S acidic ribosomal-like protein P2 [Phragmatopoma lapidosa]
306	PrileiEVm027934t1	5.66349	0.0259685	1	2.22668	not in Diamond
307	PrileiEVm004215t1	3.59071	0.0266798	1	2.21617	XP_037285482.1 LOW QUALITY PROTEIN: netrin-1-like [Rhipicephalus microplus]
308	PrileiEVm002043t1	4.05955	0.0267676	1	2.21489	XP_021343474.1 junctophilin-1-like [Mizuhopecten yessoensis]
309	PrileiEVm002314t1	3.26356	0.0268519	1	2.21366	no informative hits: ELT91866.1 hypothetical protein CAPTEDRAFT_219804 [Capitella teleta]
310	PrileiEVm019031t1	2.44063	0.0280855	1	2.19609	XP_033750010.1 receptor expression-enhancing protein 5-like isoform X3 [Pecten maximus]
311	PrileiEVm001887t1	2.90853	0.0283588	1	2.19229	XP_022323661.1 protocadherin-9-like isoform X2 [Crassostrea virginica]
312	PrileiEVm016660t1	4.9109	0.0302084	1	2.16735	not in Diamond
313	PrileiEVm001654t1	1.82353	0.0303626	1	2.16533	XP_034325777.1 pyruvate carboxylase, mitochondrial-like isoform X4 [Crassostrea gigas]
314	PrileiEVm004749t1	1.12862	0.0303763	1	2.16515	XP_030751649.1 probable aconitate hydratase, mitochondrial [Sitophilus oryzae]
315	PrileiEVm018031t1	3.49908	0.0315262	1	2.15037	XP_013403592.1 receptor expression-enhancing protein 1 isoform X14 [Lingula anatina]
316	PrileiEVm009032t1	1.19298	0.0323008	1	2.14067	XP_025099828.1 CUGBP Elav-like family member 2 isoform X2 [Pomacea canaliculata]
317	PrileiEVm017323t1	2.43436	0.0341699	1	2.11806	no informative hits: XP_013382954.1 uncharacterized protein LOC106153524 [Lingula anatina]
318	PrileiEVm020861t1	2.28307	0.034655	1	2.11237	XP_033763102.1 calsyntenin-1-like isoform X2 [Pecten maximus]
319	PrileiEVm005025t1	3.76709	0.0347076	1	2.11175	XP_023930069.1 calpain-A [Lingula anatina]
320	PrileiEVm001060t1	2.83768	0.0350401	1	2.1079	not in Diamond
321	PrileiEVm006020t1	2.46587	0.0350671	1	2.10758	AUG84435.1 cora [Platynereis dumerilii]
322	PrileiEVm005365t1	4.64371	0.035522	1	2.10236	AWJ68213.1 putative inward rectifier potassium channel 1 [Hirudo verbana]
323	PrileiEVm005128t1	3.92961	0.0357634	1	2.09961	no informative hits: ELT88039.1 hypothetical protein CAPTEDRAFT_72731, partial [Capitella teleta]
324	PrileiEVm012835t1	1.74622	0.0363789	1	2.09267	XP_013078121.1 PREDICTED: talin-2-like [Biomphalaria glabrata]
325	PrileiEVm000692t1	1.37462	0.0379004	1	2.07593	CAC5402200.1 Protein outspread,Myosin phosphatase Rho-interacting protein [Mytilus coruscus]
326	PrileiEVm001781t1	4.24001	0.038104	1	2.07373	XP_013417687.1 chondroitin sulfate proteoglycan 4-like [Lingula anatina]
327	PrileiEVm019372t1	1.31036	0.0382526	1	2.07214	XP_022243283.1 neurocalcin homolog [Limulus polyphemus]
328	PrileiEVm005629t1	4.15369	0.0383928	1	2.07064	XP_022325745.1 glycerol-3-phosphate dehydrogenase, mitochondrial-like isoform X2 [Crassostrea virginica]
329	PrileiEVm020611t1	0.853686	0.0385957	1	2.06847	XP_025087470.1 S-phase kinase-associated protein 1 [Pomacea canaliculata]
330	PrileiEVm019378t1	4.20619	0.0386026	1	2.0684	XP_028607457.1 LOW QUALITY PROTEIN: obscurin [Podarcis muralis]
331	PrileiEVm003818t1	3.06033	0.039136	1	2.06275	XP_012943979.1 phospholipid transfer protein C2CD2L [Aplysia californica]
332	PrileiEVm019791t1	2.18321	0.0394514	1	2.05945	XP_025082862.1 PDZ and LIM domain protein 5-like [Pomacea canaliculata]
333	PrileiEVm016859t1	3.72177	0.0402274	1	2.05141	XP_021940686.1 transmembrane protein 114 [Zootermopsis nevadensis]
334	PrileiEVm001226t1	2.66054	0.0405045	1	2.04857	no informative hits: XP_019928087.2 uncharacterized protein LOC109620344 [Crassostrea gigas]
335	PrileiEVm007049t1	4.44925	0.0426446	1	2.02717	OWF46027.1 AMP deaminase 2 [Mizuhopecten yessoensis]
336	PrileiEVm015825t1	3.49388	0.042669	1	2.02694	not in Diamond
337	PrileiEVm009607t1	3.65817	0.0429182	1	2.02451	XP_004205433.1 PREDICTED: dual specificity protein phosphatase 1B-like [Hydra vulgaris]
338	PrileiEVm021177t1	0.452692	0.0454779	1	2.00021	CRL02910.1 CLUMA_CG015827, isoform A, partial [Clunio marinus]
339	PrileiEVm006135t1	3.74486	0.0459146	1	1.99618	XP_029634365.1 calcium-dependent protein kinase C isoform X2 [Octopus sinensis]
340	PrileiEVm000168t1	1.58297	0.0466047	1	1.98988	XP_023231091.1 ankyrin-3-like isoform X2 [Centruroides sculpturatus]
341	PrileiEVm007306t1	2.61442	0.046866	1	1.98751	XP_038673637.1 transcriptional coactivator YAP1 isoform X1 [Scyliorhinus canicula]
342	PrileiEVm007970t1	3.37402	0.0476039	1	1.98089	AWJ68150.1 putative acetylcholine receptor 1 [Hirudo verbana]
343	PrileiEVm017536t1	4.27782	0.0483337	1	1.97442	XP_013393635.1 titin [Lingula anatina]

## Sheet: Cluster 7
	names	logfoldchanges	pvals	pvals_adj	scores	diamond
0	PrileiEVm013699t1	8.71343	0	0	67.8929	ABC60434.1 cytoplasmic actin [Hirudo medicinalis]
1	PrileiEVm011349t1	9.157	0	0	39.8566	XP_020616408.1 myosin-7B-like [Orbicella faveolata]
2	PrileiEVm021778t1	3.8355	5.10867e-198	4.72688e-194	30.0217	ACE75735.1 putative profilin [Hirudo medicinalis]
3	PrileiEVm016309t1	8.86677	2.67658e-176	1.85741e-172	28.309	no informative hits: CAF1097483.1 unnamed protein product [Brachionus calyciflorus]
4	PrileiEVm021038t1	8.71079	2.66233e-147	1.47802e-143	25.8465	XP_035659699.1 ovoinhibitor-like [Branchiostoma floridae]
5	PrileiEVm000002t1	3.30875	2.08288e-139	9.63612e-136	25.1346	KFM65445.1 Apolipophorin, partial [Stegodyphus mimosarum]
6	PrileiEVm015466t1	7.42041	1.34498e-120	5.33341e-117	23.351	XP_034306513.1 E3 ubiquitin-protein ligase HUWE1 isoform X8 [Crassostrea gigas]
7	PrileiEVm009033t1	8.64772	3.12736e-101	1.08512e-97	21.3603	XP_002738586.1 PREDICTED: matrix metalloproteinase-24-like [Saccoglossus kowalevskii]
8	PrileiEVm023638t1	3.78762	6.99326e-101	2.15688e-97	21.3227	not in Diamond
9	PrileiEVm015958t1	8.3732	1.45676e-99	4.04369e-96	21.1801	BAE93516.1 regeneration-upregulated protein 5 [Enchytraeus japonensis]
10	PrileiEVm013301t1	7.08077	4.55726e-97	1.15e-93	20.9077	no informative hits: XP_032835356.1 uncharacterized protein LOC116957357 isoform X2 [Petromyzon marinus]
11	PrileiEVm019839t1	6.73913	1.6937e-87	3.61645e-84	19.8284	not in Diamond
12	PrileiEVm018182t1	6.48094	1.38285e-76	2.74179e-73	18.5216	AAD20220.1 nicotinic acetylcholine beta subunit-like protein [Haementeria ghilianii]
13	PrileiEVm016953t1	7.40675	1.61673e-74	2.99181e-71	18.2635	not in Diamond
14	PrileiEVm015658t1	8.48579	6.74056e-65	1.1694e-61	17.0116	not in Diamond
15	PrileiEVm018177t1	6.27288	1.28835e-63	2.10365e-60	16.8378	AAD20220.1 nicotinic acetylcholine beta subunit-like protein [Haementeria ghilianii]
16	PrileiEVm000310t1	3.55403	6.23062e-62	9.60832e-59	16.6067	XP_013063328.1 PREDICTED: filamin-A-like isoform X4 [Biomphalaria glabrata]
17	PrileiEVm014063t1	3.4233	1.81736e-58	2.65507e-55	16.121	KFM62807.1 Cathepsin L, partial [Stegodyphus mimosarum]
18	PrileiEVm019949t1	8.99274	2.59985e-56	3.60833e-53	15.8113	OXA54418.1 Beta-D-xylosidase 3 [Folsomia candida]
19	PrileiEVm002569t1	2.14152	1.98795e-55	2.50825e-52	15.6826	no informative hits: XP_009016604.1 hypothetical protein HELRODRAFT_191437 [Helobdella robusta]
20	PrileiEVm018629t1	8.08301	3.05015e-51	3.52775e-48	15.0582	no informative hits: ELT96049.1 hypothetical protein CAPTEDRAFT_223820 [Capitella teleta]
21	PrileiEVm022082t1	2.6441	1.94564e-48	2.0772e-45	14.625	XP_002738655.1 PREDICTED: cofilin-like [Saccoglossus kowalevskii]
22	PrileiEVm000763t1	6.17953	2.18055e-44	2.24177e-41	13.9761	XP_013083841.1 PREDICTED: myosin heavy chain, non-muscle-like isoform X4 [Biomphalaria glabrata]
23	PrileiEVm000981t1	6.17437	9.78091e-40	9.36202e-37	13.1918	VDI48835.1 epidermal growth factor receptor [Mytilus galloprovincialis]
24	PrileiEVm021647t1	7.46541	2.00367e-38	1.85393e-35	12.9622	not in Diamond
25	PrileiEVm021998t1	6.81668	2.04265e-32	1.82903e-29	11.8544	ABZ88707.1 coactosin-like protein [Eisenia fetida]
26	PrileiEVm007166t1	3.19297	4.18828e-29	3.63307e-26	11.1976	VDI12692.1 saposin [Mytilus galloprovincialis]
27	PrileiEVm005352t1	5.58361	4.63789e-26	3.90117e-23	10.5585	ERE67588.1 testisin-like protein [Cricetulus griseus]
28	PrileiEVm012501t1	4.03877	8.46984e-26	6.91487e-23	10.5019	NP_001008172.1 MGC89016 protein precursor [Xenopus tropicalis]
29	PrileiEVm024289t1	4.35556	2.48262e-24	1.96893e-21	10.1781	ROT61386.1 putative rho GDP-dissociation inhibitor 2 isoform X1 [Penaeus vannamei]
30	PrileiEVm000125t1	5.96836	1.0648e-23	8.21016e-21	10.0354	CAE1291264.1 ANK [Sepia pharaonis]
31	PrileiEVm008927t1	7.39248	1.29966e-23	9.75026e-21	10.0158	BBE38632.1 matrix metalloproteinase [Pinctada fucata]
32	PrileiEVm009216t1	3.96976	2.27724e-22	1.62081e-19	9.72859	XP_025110869.1 digestive cysteine proteinase 2-like [Pomacea canaliculata]
33	PrileiEVm000120t1	3.04078	4.92173e-22	3.41543e-19	9.64987	AAK49949.1 hillarin [Hirudo medicinalis]
34	PrileiEVm007072t1	7.2557	8.51729e-22	5.76641e-19	9.59347	TNN09600.1 Neuroglian [Schistosoma japonicum]
35	PrileiEVm020460t1	2.94114	7.52852e-21	4.85993e-18	9.36607	VDI16399.1 fatty acid-binding protein 3, muscle and heart [Mytilus galloprovincialis]
36	PrileiEVm009407t1	4.45126	3.1102e-17	1.7619e-14	8.44235	XP_029652683.1 retinol dehydrogenase 12 [Octopus sinensis]
37	PrileiEVm011356t1	7.30726	4.06879e-17	2.25883e-14	8.4109	XP_020616408.1 myosin-7B-like [Orbicella faveolata]
38	PrileiEVm016739t1	6.08151	9.4801e-17	5.15977e-14	8.31112	not in Diamond
39	PrileiEVm002517t1	1.74133	3.98736e-16	2.04965e-13	8.13895	not in Diamond
40	PrileiEVm004232t1	6.65623	1.36987e-15	6.671e-13	7.98814	CAE1317962.1 ITGB1 [Sepia pharaonis]
41	PrileiEVm003779t1	4.17127	5.82531e-15	2.74066e-12	7.80767	XP_021916657.1 low-density lipoprotein receptor-related protein 1, partial [Zootermopsis nevadensis]
42	PrileiEVm013011t1	6.52013	8.60497e-15	3.91569e-12	7.75834	XP_028394866.1 deleted in malignant brain tumors 1 protein-like [Dendronephthya gigantea]
43	PrileiEVm000106t1	1.66496	2.47878e-14	1.0751e-11	7.62298	XP_033733763.1 spectrin beta chain-like isoform X11 [Pecten maximus]
44	PrileiEVm003537t1	5.58289	2.03181e-13	8.29398e-11	7.34669	XP_025103379.1 alpha-actinin, sarcomeric-like isoform X1 [Pomacea canaliculata]
45	PrileiEVm024631t1	6.57825	5.26878e-13	2.05987e-10	7.21818	not in Diamond
46	PrileiEVm014241t1	6.44955	1.42397e-12	5.48979e-10	7.0817	BAE93516.1 regeneration-upregulated protein 5 [Enchytraeus japonensis]
47	PrileiEVm000275t1	1.80085	2.01643e-12	7.66742e-10	7.03334	XP_029648455.1 myosin heavy chain, non-muscle isoform X4 [Octopus sinensis]
48	PrileiEVm000895t1	6.76114	9.58413e-12	3.36755e-09	6.81261	XP_029640631.1 epidermal growth factor receptor-like isoform X2 [Octopus sinensis]
49	PrileiEVm007913t1	3.41194	1.8933e-11	6.48818e-09	6.71402	XP_038630510.1 moesin a [Scyliorhinus canicula]
50	PrileiEVm016402t1	7.72744	2.75688e-11	9.21992e-09	6.65901	XP_019622038.1 PREDICTED: microfibril-associated glycoprotein 4-like [Branchiostoma belcheri]
51	PrileiEVm016291t1	3.39915	3.36176e-11	1.09783e-08	6.62979	XP_022182073.1 E3 SUMO-protein ligase KIAA1586-like [Myzus persicae]
52	PrileiEVm019062t1	3.97686	3.76239e-11	1.21438e-08	6.61315	XP_037806286.1 rho GDP-dissociation inhibitor 1 [Lucilia sericata]
53	PrileiEVm017824t1	3.61028	4.09299e-11	1.28509e-08	6.60067	XP_013782440.1 CD63 antigen-like [Limulus polyphemus]
54	PrileiEVm027345t1	7.191	4.73812e-11	1.46134e-08	6.57894	not in Diamond
55	PrileiEVm008134t1	2.25753	1.1166e-10	3.33274e-08	6.45026	XP_033909953.2 src substrate cortactin-like isoform X7 [Acipenser ruthenus]
56	PrileiEVm000276t1	1.68514	1.60601e-10	4.74253e-08	6.39495	XP_029648455.1 myosin heavy chain, non-muscle isoform X4 [Octopus sinensis]
57	PrileiEVm006027t1	5.63088	2.23921e-10	6.40783e-08	6.34397	AUG84435.1 cora [Platynereis dumerilii]
58	PrileiEVm013766t1	5.12899	2.30476e-10	6.52811e-08	6.33952	not in Diamond
59	PrileiEVm016593t1	5.06331	8.08976e-10	2.26824e-07	6.14316	XP_013421025.1 muscle-specific protein 20 isoform X2 [Lingula anatina]
60	PrileiEVm027620t1	0.380352	1.629e-09	4.43312e-07	6.03105	not in Diamond
61	PrileiEVm010217t1	3.64385	2.24677e-09	6.05494e-07	5.97888	XP_034318696.1 deoxynucleoside triphosphate triphosphohydrolase SAMHD1 isoform X2 [Crassostrea gigas]
62	PrileiEVm022181t1	5.47895	6.00863e-09	1.55876e-06	5.81652	not in Diamond
63	PrileiEVm008251t1	2.19734	1.22983e-08	3.07546e-06	5.69554	XP_019615443.1 PREDICTED: putative cysteine proteinase CG12163 [Branchiostoma belcheri]
64	PrileiEVm006441t1	7.26557	1.312e-08	3.25164e-06	5.68449	XP_013411031.1 neuroglian [Lingula anatina]
65	PrileiEVm013779t1	1.86262	1.52968e-08	3.75759e-06	5.6582	Q7JQD3.1 RecName: Full=Gelsolin-like protein 1; AltName: Full=Actin-modulator; Short=EWAM; Short=EWAM-P1 [Lumbricus terrestris]
66	PrileiEVm017358t1	2.99823	2.46988e-08	5.96164e-06	5.57538	ADQ13186.1 tropomyosin 2, partial [Helobdella sp. SJC-2010]
67	PrileiEVm007955t1	3.96419	2.70315e-08	6.46845e-06	5.55965	XP_020916383.1 tropomyosin beta chain [Exaiptasia diaphana]
68	PrileiEVm000584t1	4.77538	3.39871e-08	7.99504e-06	5.51955	XP_013382434.1 low-density lipoprotein receptor-related protein 4-like [Lingula anatina]
69	PrileiEVm009287t1	8.03666	3.57381e-08	8.33629e-06	5.51071	not in Diamond
70	PrileiEVm000239t1	2.766	9.98623e-08	2.23546e-05	5.32697	XP_025096658.1 myoferlin-like isoform X8 [Pomacea canaliculata]
71	PrileiEVm019027t1	3.91371	1.66447e-07	3.60956e-05	5.23337	XP_025083327.1 EF-hand domain-containing protein D2-like [Pomacea canaliculata]
72	PrileiEVm020278t1	2.93159	2.26636e-07	4.8392e-05	5.17605	XP_002431652.1 myosin regulatory light chain, nonmuscle, putative [Pediculus humanus corporis]
73	PrileiEVm013255t1	6.32623	2.39045e-07	5.02683e-05	5.16609	ODN03330.1 Solute carrier family 35 member F6 [Orchesella cincta]
74	PrileiEVm010656t1	2.65967	3.15535e-07	6.48787e-05	5.11392	XP_013402141.1 adenylyl cyclase-associated protein 1 isoform X1 [Lingula anatina]
75	PrileiEVm021196t1	4.48709	4.22666e-07	8.44055e-05	5.05846	AHZ89388.1 allograft inflammatory factor-1 [Hirudo medicinalis]
76	PrileiEVm008255t1	5.24952	7.33849e-07	0.000138573	4.95218	not in Diamond
77	PrileiEVm016111t1	3.86531	8.82356e-07	0.000163863	4.91621	XP_012945639.1 aquaporin-4 [Aplysia californica]
78	PrileiEVm025754t1	3.17844	9.47732e-07	0.00017422	4.90219	not in Diamond
79	PrileiEVm012692t1	5.19476	1.05497e-06	0.000190154	4.8811	XP_013393702.1 actin-related protein 3 [Lingula anatina]
80	PrileiEVm013274t1	2.24659	1.13453e-06	0.000203176	4.86674	VDI34192.1 actin-related protein 2 [Mytilus galloprovincialis]
81	PrileiEVm007088t1	3.21074	1.80394e-06	0.000314929	4.77423	XP_013406990.1 plastin-2 [Lingula anatina]
82	PrileiEVm010255t1	3.1067	2.72543e-06	0.000466991	4.6905	XP_013420441.1 fascin [Lingula anatina]
83	PrileiEVm008997t1	2.19075	2.88225e-06	0.000488089	4.67904	XP_013391293.1 drebrin-like protein B isoform X1 [Lingula anatina]
84	PrileiEVm001118t1	2.6409	2.88373e-06	0.000488089	4.67893	AAC47654.1 tractin [Hirudo medicinalis]
85	PrileiEVm011780t1	3.68267	3.0478e-06	0.000512732	4.66757	XP_029849977.1 tubulin beta chain [Ixodes scapularis]
86	PrileiEVm022451t1	5.44822	3.13916e-06	0.000524921	4.6615	not in Diamond
87	PrileiEVm007401t1	2.4447	4.22811e-06	0.000686339	4.59984	XP_013406990.1 plastin-2 [Lingula anatina]
88	PrileiEVm029287t1	3.96868	4.88749e-06	0.000788761	4.56956	XP_037500267.1 kunitz-type serine protease inhibitor 6-like [Rhipicephalus sanguineus]
89	PrileiEVm018160t1	3.98355	5.51896e-06	0.000881729	4.54403	not in Diamond
90	PrileiEVm000935t1	3.44981	6.46666e-06	0.00101413	4.51053	XP_023932081.1 multidrug resistance protein 1A isoform X2 [Lingula anatina]
91	PrileiEVm005681t1	2.69912	7.11882e-06	0.00111014	4.4901	XP_030590040.1 chymotrypsin-like elastase family member 2A [Archocentrus centrarchus]
92	PrileiEVm001372t1	4.6831	7.46601e-06	0.00115445	4.47995	KFM74997.1 Integrin alpha-9, partial [Stegodyphus mimosarum]
93	PrileiEVm005230t1	6.25544	1.08297e-05	0.00160755	4.39991	ROT70707.1 putative DNA-binding protein D-ETS-4 [Penaeus vannamei]
94	PrileiEVm013780t1	1.86382	1.80858e-05	0.00258776	4.2873	CAC5377660.1 ARPC1A_B [Mytilus coruscus]
95	PrileiEVm026444t1	3.21893	2.37332e-05	0.00326132	4.22652	XP_023864927.1 very low-density lipoprotein receptor isoform X2 [Salvelinus alpinus]
96	PrileiEVm024767t1	1.37757	2.56767e-05	0.00351101	4.20877	not in Diamond
97	PrileiEVm015094t1	3.56016	2.80207e-05	0.00381274	4.18898	ALS30887.1 frizzled1/2/7 [Platynereis dumerilii]
98	PrileiEVm033339t1	2.21418	3.98897e-05	0.00529789	4.10812	not in Diamond
[truncated: 121 more rows]

## Sheet: Cluster 8
	names	logfoldchanges	pvals	pvals_adj	scores	diamond
[truncated: 370 more rows]

[truncated: 51 more sheets: Cluster 9, Cluster 10, Cluster 11, Cluster 12, Cluster 13, Cluster 14, Cluster 15, Cluster 16, Cluster 17, Cluster 18, Cluster 19, Cluster 20, Cluster 21, Cluster 22, Cluster 23, Cluster 24, Cluster 25, Cluster 26, Cluster 27, Cluster 28 …]
