# Supplementary material for: Annelid adult cell type diversity and their pluripotent cellular origins
Source: Nat Commun. 2024 Apr 12;15:3194. doi: 10.1038/s41467-024-47401-6 (PMC11014941; doi:10.1038/s41467-024-47401-6)
Supplement: Supplementary file 7 — Supplementary Data 4 [file 41467_2024_47401_MOESM7_ESM.xlsx]

## Sheet: Cluster 0
	names	scores	diamond
0	PrileiEVm008287t1	0.344563	CAK26786.1 TPA: transposase domain-containing protein [Strongylocentrotus purpuratus]
1	PrileiEVm008309t1	0.339128	CAA58705.1 intermediate filament protein [Lumbricus terrestris]
2	PrileiEVm001963t1	0.336462	XP_023814868.1 neuroblast differentiation-associated protein AHNAK isoform X1 [Oryzias latipes]
3	PrileiEVm021073t1	0.315408	CAB38180.1 cytoplasmic intermediate filament protein [Phascolion strombus]
4	PrileiEVm000041t1	0.30483	XP_031472165.1 actin, cytoplasmic type 5 isoform X1 [Phasianus colchicus]
5	PrileiEVm017189t1	0.281738	not in Diamond
6	PrileiEVm015524t1	0.274567	not in Diamond
7	PrileiEVm016392t1	0.269968	not in Diamond
8	PrileiEVm022014t1	0.269744	no informative hits: XP_029635587.1 uncharacterized protein LOC115210937 isoform X2 [Octopus sinensis]
9	PrileiEVm012242t1	0.26341	not in Diamond
10	PrileiEVm009126t1	0.254169	not in Diamond
11	PrileiEVm004988t1	0.253045	not in Diamond
12	PrileiEVm006442t1	0.24574	XP_013417096.1 LOW QUALITY PROTEIN: microtubule-actin cross-linking factor 1, isoforms 1/2/3/5-like [Lingula anatina]
13	PrileiEVm009808t1	0.240246	XP_033099085.1 cysteine-rich venom protein Mr30-like [Anneissia japonica]
14	PrileiEVm002538t1	0.234873	XP_035824706.1 inositol 1,4,5-trisphosphate receptor type 1 [Aplysia californica]
15	PrileiEVm021489t1	0.225445	CAC5382234.1 Coadhesin,Hemicentin-1,Thrombospondin-2,Thrombospondin-1 [Mytilus coruscus]
16	PrileiEVm026234t1	0.224636	XP_006826106.1 PREDICTED: cubilin-like [Saccoglossus kowalevskii]
17	PrileiEVm016029t1	0.220792	not in Diamond
18	PrileiEVm014256t1	0.219728	XP_022333540.1 mucin-like protein [Crassostrea virginica]
19	PrileiEVm002708t1	0.217729	not in Diamond
20	PrileiEVm004463t1	0.215318	not in Diamond
21	PrileiEVm013294t1	0.21382	not in Diamond
22	PrileiEVm000019t1	0.213637	not in Diamond
23	PrileiEVm017833t1	0.210249	CAD5111140.1 DgyrCDS478 [Dimorphilus gyrociliatus]
24	PrileiEVm012489t1	0.20748	not in Diamond
25	PrileiEVm012805t1	0.206366	not in Diamond
26	PrileiEVm006783t1	0.205803	not in Diamond
27	PrileiEVm001977t1	0.203863	not in Diamond
28	PrileiEVm014156t1	0.202554	not in Diamond
29	PrileiEVm009794t1	0.201888	not in Diamond

## Sheet: Cluster 1
	names	scores	diamond
0	PrileiEVm000603t1	0.522723	QSV39512.1 HSP83 [Whitmania pigra]
1	PrileiEVm007872t1	0.509399	AOR07117.1 elongation factor 1-alpha [Mesenchytraeus cf. gelidus SL-2017]
2	PrileiEVm022498t1	0.506005	P19374.2 RecName: Full=Histone H2B [Platynereis dumerilii]
3	PrileiEVm023936t1	0.50229	DAA15235.1 TPA: AC1147-like [Bos taurus]
4	PrileiEVm007717t1	0.489265	XP_022325560.1 high mobility group-T protein-like [Crassostrea virginica]
5	PrileiEVm030296t1	0.486309	not in Diamond
6	PrileiEVm014060t1	0.48339	XP_025086175.1 high mobility group-T protein-like [Pomacea canaliculata]
7	PrileiEVm021486t1	0.480815	OWK59370.1 histone H3 [Lonchura striata domestica]
8	PrileiEVm009558t1	0.455965	not in Diamond
9	PrileiEVm000070t1	0.437222	XP_013782153.1 elongation factor 1-gamma-like [Limulus polyphemus]
10	PrileiEVm015040t1	0.417866	RTG80459.1 tubulin alpha, partial [Schistosoma bovis]
11	PrileiEVm001092t1	0.416454	XP_013398714.2 nucleolin-like [Lingula anatina]
12	PrileiEVm017651t1	0.411922	XP_013390767.1 nucleolar protein 56-like [Lingula anatina]
13	PrileiEVm001391t1	0.404674	ARU12134.1 78 kDa glucose-regulated protein, partial [Conus frigidus]
14	PrileiEVm001220t1	0.40317	XP_021341864.1 40S ribosomal protein S2 [Mizuhopecten yessoensis]
15	PrileiEVm011531t1	0.398971	XP_035829694.1 heterogeneous nuclear ribonucleoprotein K isoform X7 [Aplysia californica]
16	PrileiEVm018623t1	0.395317	QBB01948.1 putative translation elongation factor 2, partial [Cotesia chilonis]
17	PrileiEVm025662t1	0.390886	XP_013378702.1 eukaryotic translation initiation factor 3 subunit A [Lingula anatina]
18	PrileiEVm001999t1	0.389189	XP_019760537.1 PREDICTED: plasminogen activator inhibitor 1 RNA-binding protein-like isoform X6 [Dendroctonus ponderosae]
19	PrileiEVm004315t1	0.382875	XP_014774568.1 PREDICTED: protein SET-like [Octopus bimaculoides]
20	PrileiEVm029825t1	0.380422	XP_040262179.1 tubulin beta-4B chain [Bufo bufo]
21	PrileiEVm004462t1	0.377599	XP_018330254.1 60S ribosomal protein L3 [Agrilus planipennis]
22	PrileiEVm014277t1	0.37759	XP_023220310.1 heterogeneous nuclear ribonucleoprotein D-like isoform X2 [Centruroides sculpturatus]
23	PrileiEVm007161t1	0.377156	XP_013398714.2 nucleolin-like [Lingula anatina]
24	PrileiEVm006670t1	0.373565	not in Diamond
25	PrileiEVm001573t1	0.3712	NP_998167.1 rRNA 2'-O-methyltransferase fibrillarin [Danio rerio]
26	PrileiEVm026697t1	0.370296	A3RLT6.1 RecName: Full=40S ribosomal protein SA [Pinctada fucata]
27	PrileiEVm009477t1	0.364783	ACU83230.1 cyclophilin A isoform 2 [Ruditapes philippinarum]
28	PrileiEVm000429t1	0.355758	P49165.1 RecName: Full=60S ribosomal protein L4; AltName: Full=L1 [Urechis caupo]
29	PrileiEVm014246t1	0.348285	AUG84411.1 L(2)gl [Platynereis dumerilii]

## Sheet: Cluster 2
	names	scores	diamond
0	PrileiEVm011833t1	0.354351	QSV39512.1 HSP83 [Whitmania pigra]
1	PrileiEVm023763t1	0.352853	AOR07117.1 elongation factor 1-alpha [Mesenchytraeus cf. gelidus SL-2017]
2	PrileiEVm010439t1	0.32225	XP_013782153.1 elongation factor 1-gamma-like [Limulus polyphemus]
3	PrileiEVm014868t1	0.314261	XP_021341864.1 40S ribosomal protein S2 [Mizuhopecten yessoensis]
4	PrileiEVm009908t1	0.290113	not in Diamond
5	PrileiEVm013067t1	0.285142	ARU12134.1 78 kDa glucose-regulated protein, partial [Conus frigidus]
6	PrileiEVm003048t1	0.275664	XP_018330254.1 60S ribosomal protein L3 [Agrilus planipennis]
7	PrileiEVm026783t1	0.272843	XP_013398714.2 nucleolin-like [Lingula anatina]
8	PrileiEVm011842t1	0.241198	A3RLT6.1 RecName: Full=40S ribosomal protein SA [Pinctada fucata]
9	PrileiEVm015782t1	0.235699	DAA15235.1 TPA: AC1147-like [Bos taurus]
10	PrileiEVm006663t1	0.235493	KAF8771215.1 60S ribosomal protein L5 like protein [Argiope bruennichi]
11	PrileiEVm001229t1	0.235268	AIU94803.1 40S ribosomal protein [Phragmatopoma lapidosa]
12	PrileiEVm025419t1	0.233799	XP_013390767.1 nucleolar protein 56-like [Lingula anatina]
13	PrileiEVm021662t1	0.230771	ACU83230.1 cyclophilin A isoform 2 [Ruditapes philippinarum]
14	PrileiEVm009187t1	0.228677	P49165.1 RecName: Full=60S ribosomal protein L4; AltName: Full=L1 [Urechis caupo]
15	PrileiEVm006873t1	0.224804	XP_013395677.1 60S ribosomal protein L7a [Lingula anatina]
16	PrileiEVm016397t1	0.224036	QBB01948.1 putative translation elongation factor 2, partial [Cotesia chilonis]
17	PrileiEVm026145t1	0.223997	not in Diamond
18	PrileiEVm022183t1	0.220493	XP_019760537.1 PREDICTED: plasminogen activator inhibitor 1 RNA-binding protein-like isoform X6 [Dendroctonus ponderosae]
19	PrileiEVm002946t1	0.21926	XP_013418002.1 60S ribosomal protein L23 [Lingula anatina]
20	PrileiEVm023442t1	0.216913	ACQ83470.1 receptor of activated protein kinase C [Platynereis dumerilii]
21	PrileiEVm024474t1	0.210821	XP_035829694.1 heterogeneous nuclear ribonucleoprotein K isoform X7 [Aplysia californica]
22	PrileiEVm022730t1	0.209557	XP_038052963.1 60S ribosomal protein L12-like [Patiria miniata]
23	PrileiEVm009773t1	0.207926	XP_022325560.1 high mobility group-T protein-like [Crassostrea virginica]
24	PrileiEVm013977t1	0.206486	XP_013398714.2 nucleolin-like [Lingula anatina]
25	PrileiEVm019265t1	0.206084	XP_013378702.1 eukaryotic translation initiation factor 3 subunit A [Lingula anatina]
26	PrileiEVm005350t1	0.206034	XP_023220310.1 heterogeneous nuclear ribonucleoprotein D-like isoform X2 [Centruroides sculpturatus]
27	PrileiEVm027082t1	0.204645	ABO26687.1 ribosomal protein l [Haliotis discus discus]
28	PrileiEVm024440t1	0.203647	ABW90372.1 putative ribosomal protein P1 [Sipunculus nudus]
29	PrileiEVm013808t1	0.20319	AIU94820.1 60S ribosomal protein [Phragmatopoma lapidosa]

## Sheet: Cluster 3
	names	scores	diamond
0	PrileiEVm000558t1	0.56139	5ICT_A Crystal structure of the Drosophila GluR1A ligand binding domain Y792T mutant complex with glutamate [Drosophila melanogaster]
1	PrileiEVm018510t1	0.497086	XP_035230715.1 neural proliferation differentiation and control protein 1-like [Stegodyphus dumicola]
2	PrileiEVm015601t1	0.448181	CAD5121505.1 DgyrCDS10009 [Dimorphilus gyrociliatus]
3	PrileiEVm017489t1	0.43158	CAD5112934.1 DgyrCDS2141 [Dimorphilus gyrociliatus]
4	PrileiEVm028702t1	0.424046	ABR68850.1 synaptotagmin [Platynereis dumerilii]
5	PrileiEVm020519t1	0.422363	not in Diamond
6	PrileiEVm022234t1	0.421732	AAC47655.1 leechCAM [Hirudo medicinalis]
7	PrileiEVm016328t1	0.414235	not in Diamond
8	PrileiEVm007599t1	0.413965	AHB62383.1 7B2 neuropeptide precursor secretogranin-V [Platynereis dumerilii]
9	PrileiEVm009320t1	0.405018	XP_022332008.1 probable peptidylglycine alpha-hydroxylating monooxygenase 1 isoform X1 [Crassostrea virginica]
10	PrileiEVm002995t1	0.398198	KAF6386181.1 calmodulin 1 [Myotis myotis]
11	PrileiEVm017476t1	0.393816	VDI55429.1 receptor-type tyrosine-protein phosphatase N [Mytilus galloprovincialis]
12	PrileiEVm007968t1	0.38725	KMQ90041.1 enzymatic polyprotein endonuclease reverse [Lasius niger]
13	PrileiEVm016283t1	0.386368	XP_013384808.1 calsyntenin-1 isoform X2 [Lingula anatina]
14	PrileiEVm003231t1	0.380314	Q06BR2.2 RecName: Full=Amyloid-beta precursor-like protein; Flags: Precursor [Doryteuthis pealeii]
15	PrileiEVm022536t1	0.376644	AAK49949.1 hillarin [Hirudo medicinalis]
16	PrileiEVm007606t1	0.374934	Q8I6U3.1 RecName: Full=Complexin-1; Flags: Precursor [Hirudo medicinalis]
17	PrileiEVm016448t1	0.363201	VDI12652.1 complexin-1/2 [Mytilus galloprovincialis]
18	PrileiEVm000120t1	0.357465	XP_029642320.1 spectrin beta chain isoform X1 [Octopus sinensis]
19	PrileiEVm028453t1	0.350491	CAD5117665.1 DgyrCDS6417 [Dimorphilus gyrociliatus]
20	PrileiEVm016070t1	0.347154	AUG84438.1 NaKATPase [Platynereis dumerilii]
21	PrileiEVm011952t1	0.346132	XP_013384808.1 calsyntenin-1 isoform X2 [Lingula anatina]
22	PrileiEVm018290t1	0.336176	XP_013414827.1 carboxypeptidase E [Lingula anatina]
23	PrileiEVm019821t1	0.333421	no informative hits: ELU11006.1 hypothetical protein CAPTEDRAFT_224475 [Capitella teleta]
24	PrileiEVm022701t1	0.331191	NP_999768.1 calcium-binding protein SPEC 1A [Strongylocentrotus purpuratus]
25	PrileiEVm003042t1	0.329099	not in Diamond
26	PrileiEVm001583t1	0.328636	AHB62376.1 QERAS neuropeptide precursor [Platynereis dumerilii]
27	PrileiEVm007432t1	0.324605	XP_013384808.1 calsyntenin-1 isoform X2 [Lingula anatina]
28	PrileiEVm006795t1	0.322892	ASQ43263.1 putative phototransduction, partial [Acromegalomma interruptum]
29	PrileiEVm028161t1	0.316592	XP_022310958.1 ornithine decarboxylase antizyme 3-like [Crassostrea virginica]

## Sheet: Cluster 4
	names	scores	diamond
0	PrileiEVm020672t1	0.448901	QAT81400.1 extracellular globin, partial [Rhyacodrilus falciformis]
1	PrileiEVm000002t1	0.43035	QAT81338.1 extracellular globin, partial [Pectinatella magnifica]
2	PrileiEVm020211t1	0.407597	KFM65445.1 Apolipophorin, partial [Stegodyphus mimosarum]
3	PrileiEVm013947t1	0.380244	QAT80957.1 hemoglobin linker chain, partial [Rhyacodrilus falciformis]
4	PrileiEVm020147t1	0.354581	QKD76853.1 extracellular globin, partial [Heterodrilus sp. comp44556_c0]
5	PrileiEVm027200t1	0.33166	not in Diamond
6	PrileiEVm018061t1	0.329991	QAT80905.1 hemoglobin linker chain, partial [Paranais sp. FB-2019]
7	PrileiEVm022596t1	0.329437	QAT81051.1 extracellular globin, partial [Amynthas sp. FB-2019]
8	PrileiEVm019888t1	0.328197	QAT80671.1 hemoglobin linker chain, partial [Rhyacodrilus falciformis]
9	PrileiEVm018252t1	0.31323	AAQ54710.1 ferritin [Rhipicephalus microplus]
10	PrileiEVm013510t1	0.312594	not in Diamond
11	PrileiEVm020599t1	0.306899	not in Diamond
12	PrileiEVm015446t1	0.288535	not in Diamond
13	PrileiEVm028005t1	0.276292	AAD20807.1 5-aminolevulinate synthase [Glycera dibranchiata]
14	PrileiEVm011276t1	0.275321	not in Diamond
15	PrileiEVm015760t1	0.259824	not in Diamond
16	PrileiEVm011809t1	0.256331	CAD5120987.1 DgyrCDS9530 [Dimorphilus gyrociliatus]
17	PrileiEVm012595t1	0.248585	not in Diamond
18	PrileiEVm022108t1	0.236186	XP_013412034.1 MAP kinase-interacting serine/threonine-protein kinase 1 isoform X3 [Lingula anatina]
19	PrileiEVm027931t1	0.226522	not in Diamond
20	PrileiEVm006536t1	0.218244	XP_035674043.1 ornithine aminotransferase, mitochondrial-like [Branchiostoma floridae]
21	PrileiEVm017615t1	0.208962	QAT80926.1 hemoglobin linker chain, partial [Phreodrilidae sp. FB-2019]
22	PrileiEVm011546t1	0.199518	QKD76853.1 extracellular globin, partial [Heterodrilus sp. comp44556_c0]
23	PrileiEVm024914t1	0.197405	CAD5122964.1 DgyrCDS11355 [Dimorphilus gyrociliatus]
24	PrileiEVm019145t1	0.194375	ABW75858.1 ferritin protein [Phascolosoma esculenta]
25	PrileiEVm000183t1	0.194025	QAT80671.1 hemoglobin linker chain, partial [Rhyacodrilus falciformis]
26	PrileiEVm010901t1	0.193767	XP_011677032.2 glycine N-methyltransferase [Strongylocentrotus purpuratus]
27	PrileiEVm012718t1	0.191284	CAD5118371.1 DgyrCDS7082 [Dimorphilus gyrociliatus]
28	PrileiEVm016620t1	0.184797	VDI61586.1 histidine ammonia-lyase [Mytilus galloprovincialis]
29	PrileiEVm015648t1	0.180058	CAC5395753.1 phhA [Mytilus coruscus]

## Sheet: Cluster 5
	names	scores	diamond
0	PrileiEVm000023t1	0.453319	AOR07100.1 actin [Mesenchytraeus cf. pedatus SL-2017]
1	PrileiEVm012191t1	0.448014	AHX26698.1 myosin [Platynereis dumerilii]
2	PrileiEVm018738t1	0.422485	ACX35338.1 calcium-transporting ATPase variant 1 [Lumbricus rubellus]
3	PrileiEVm004237t1	0.367477	P80164.1 RecName: Full=Myosin regulatory light chain, striated muscle, 25 kDa isoform; Short=LC25 [Lumbricus terrestris]
4	PrileiEVm000008t1	0.361495	TSK22821.1 Creatine kinase, flagellar [Bagarius yarrelli]
5	PrileiEVm012985t1	0.343525	AAG16892.1 myosin regulatory light chain [Riftia pachyptila]
6	PrileiEVm000095t1	0.338772	VDI77504.1 tropomyosin 1 [Mytilus galloprovincialis]
7	PrileiEVm000300t1	0.334622	AAX31000.3 SJCHGC09702 protein, partial [Schistosoma japonicum]
8	PrileiEVm002606t1	0.328523	CAD5118315.1 DgyrCDS7028 [Dimorphilus gyrociliatus]
9	PrileiEVm020133t1	0.319797	AOR07119.1 glyceraldehyde-3-phosphate dehydrogenase [Enchytraeus albidus]
10	PrileiEVm004667t1	0.317261	CAD5118315.1 DgyrCDS7028 [Dimorphilus gyrociliatus]
11	PrileiEVm001265t1	0.313518	AAN63944.1 myosin essential light chain [Eisenia fetida]
12	PrileiEVm000432t1	0.310947	XP_036357966.1 tropomyosin Tod p 1.0102 isoform X25 [Octopus sinensis]
13	PrileiEVm016000t1	0.307325	QIW94277.1 calponin, partial [Urechis unicinctus]
14	PrileiEVm000529t1	0.303517	XP_013413192.1 fructose-bisphosphate aldolase [Lingula anatina]
15	PrileiEVm003774t1	0.301981	XP_023930290.1 titin, partial [Lingula anatina]
16	PrileiEVm016273t1	0.300715	CDS39801.1 troponin i [Echinococcus multilocularis]
17	PrileiEVm010644t1	0.300479	CAD29317.1 SCBP3 protein [Lumbricus terrestris]
18	PrileiEVm011741t1	0.300135	XP_023930069.1 calpain-A [Lingula anatina]
19	PrileiEVm000237t1	0.297161	CAD5125295.1 DgyrCDS13540 [Dimorphilus gyrociliatus]
20	PrileiEVm003873t1	0.296561	CAD5125380.1 DgyrCDS13617 [Dimorphilus gyrociliatus]
21	PrileiEVm000077t1	0.288321	XP_013078396.1 PREDICTED: paramyosin-like isoform X2 [Biomphalaria glabrata]
22	PrileiEVm016172t1	0.287162	CAD5123643.1 DgyrCDS11969 [Dimorphilus gyrociliatus]
23	PrileiEVm009049t1	0.285951	CAD5120239.1 DgyrCDS8811 [Dimorphilus gyrociliatus]
24	PrileiEVm003305t1	0.283842	CDS39801.1 troponin i [Echinococcus multilocularis]
25	PrileiEVm021452t1	0.283801	AOR07100.1 actin [Mesenchytraeus cf. pedatus SL-2017]
26	PrileiEVm013338t1	0.281939	no informative hits: CAF1559035.1 unnamed protein product, partial [Rotaria sp. Silwood1]
27	PrileiEVm017459t1	0.279164	XP_013386675.1 enolase-like [Lingula anatina]
28	PrileiEVm027965t1	0.279052	XP_009995840.1 PREDICTED: janus kinase and microtubule-interacting protein 3 [Chaetura pelagica]
29	PrileiEVm026531t1	0.278861	XP_022322163.1 LOW QUALITY PROTEIN: titin-like [Crassostrea virginica]

## Sheet: Cluster 6
	names	scores	diamond
0	PrileiEVm003596t1	0.507298	AHX26698.1 myosin [Platynereis dumerilii]
1	PrileiEVm003911t1	0.460787	P80164.1 RecName: Full=Myosin regulatory light chain, striated muscle, 25 kDa isoform; Short=LC25 [Lumbricus terrestris]
2	PrileiEVm019924t1	0.453831	CAD29317.1 SCBP3 protein [Lumbricus terrestris]
3	PrileiEVm001199t1	0.453632	AOR07100.1 actin [Mesenchytraeus cf. pedatus SL-2017]
4	PrileiEVm019100t1	0.442358	ACX35338.1 calcium-transporting ATPase variant 1 [Lumbricus rubellus]
5	PrileiEVm002822t1	0.439117	CAD5118315.1 DgyrCDS7028 [Dimorphilus gyrociliatus]
6	PrileiEVm004047t1	0.431037	TSK22821.1 Creatine kinase, flagellar [Bagarius yarrelli]
7	PrileiEVm006946t1	0.423218	AAG16892.1 myosin regulatory light chain [Riftia pachyptila]
8	PrileiEVm020932t1	0.403336	AAN63944.1 myosin essential light chain [Eisenia fetida]
9	PrileiEVm014978t1	0.386256	not in Diamond
10	PrileiEVm005871t1	0.329223	CDS39801.1 troponin i [Echinococcus multilocularis]
11	PrileiEVm006052t1	0.3153	AAX31000.3 SJCHGC09702 protein, partial [Schistosoma japonicum]
12	PrileiEVm000027t1	0.314382	no informative hits: CAF1559035.1 unnamed protein product, partial [Rotaria sp. Silwood1]
13	PrileiEVm019293t1	0.307151	VDI77504.1 tropomyosin 1 [Mytilus galloprovincialis]
14	PrileiEVm005323t1	0.303997	XP_023930069.1 calpain-A [Lingula anatina]
15	PrileiEVm016172t1	0.302032	AOR07119.1 glyceraldehyde-3-phosphate dehydrogenase [Enchytraeus albidus]
16	PrileiEVm001193t1	0.293779	CAD5123643.1 DgyrCDS11969 [Dimorphilus gyrociliatus]
17	PrileiEVm003668t1	0.292419	not in Diamond
18	PrileiEVm015106t1	0.287506	no informative hits: ELT99852.1 hypothetical protein CAPTEDRAFT_226930 [Capitella teleta]
19	PrileiEVm001083t1	0.282773	XP_023930290.1 titin, partial [Lingula anatina]
20	PrileiEVm003527t1	0.280869	XP_023349635.1 myosin heavy chain, muscle-like [Eurytemora affinis]
21	PrileiEVm021389t1	0.277743	XP_036357966.1 tropomyosin Tod p 1.0102 isoform X25 [Octopus sinensis]
22	PrileiEVm000014t1	0.275705	XP_013413192.1 fructose-bisphosphate aldolase [Lingula anatina]
23	PrileiEVm004277t1	0.272077	CAD5118315.1 DgyrCDS7028 [Dimorphilus gyrociliatus]
24	PrileiEVm005281t1	0.271417	CAD5120239.1 DgyrCDS8811 [Dimorphilus gyrociliatus]
25	PrileiEVm019310t1	0.269913	CAD5125295.1 DgyrCDS13540 [Dimorphilus gyrociliatus]
26	PrileiEVm000117t1	0.266783	CAD5124746.1 DgyrCDS13014 [Dimorphilus gyrociliatus]
27	PrileiEVm001869t1	0.266128	AJG04859.1 alpha actinin [Lumbricus terrestris]
28	PrileiEVm008735t1	0.259447	XP_013386675.1 enolase-like [Lingula anatina]
29	PrileiEVm000077t1	0.250018	TNN15890.1 Tropomyosin isoform 3 [Schistosoma japonicum]

## Sheet: Cluster 7
	names	scores	diamond
0	PrileiEVm013699t1	0.801313	ABC60434.1 cytoplasmic actin [Hirudo medicinalis]
1	PrileiEVm011349t1	0.61116	XP_020616408.1 myosin-7B-like [Orbicella faveolata]
2	PrileiEVm019839t1	0.553337	ACE75735.1 putative profilin [Hirudo medicinalis]
3	PrileiEVm015466t1	0.546915	no informative hits: CAF1097483.1 unnamed protein product [Brachionus calyciflorus]
4	PrileiEVm022181t1	0.523346	XP_035659699.1 ovoinhibitor-like [Branchiostoma floridae]
5	PrileiEVm021038t1	0.515162	KFM65445.1 Apolipophorin, partial [Stegodyphus mimosarum]
6	PrileiEVm016953t1	0.511566	XP_034306513.1 E3 ubiquitin-protein ligase HUWE1 isoform X8 [Crassostrea gigas]
7	PrileiEVm015958t1	0.50432	XP_002738586.1 PREDICTED: matrix metalloproteinase-24-like [Saccoglossus kowalevskii]
8	PrileiEVm018160t1	0.484692	not in Diamond
9	PrileiEVm016309t1	0.472058	BAE93516.1 regeneration-upregulated protein 5 [Enchytraeus japonensis]
10	PrileiEVm009033t1	0.456802	no informative hits: XP_032835356.1 uncharacterized protein LOC116957357 isoform X2 [Petromyzon marinus]
11	PrileiEVm013863t1	0.431498	not in Diamond
12	PrileiEVm006441t1	0.396241	CAD5118371.1 DgyrCDS7082 [Dimorphilus gyrociliatus]
13	PrileiEVm007072t1	0.39593	not in Diamond
14	PrileiEVm018629t1	0.394755	not in Diamond
15	PrileiEVm014063t1	0.392106	CAD5118371.1 DgyrCDS7082 [Dimorphilus gyrociliatus]
16	PrileiEVm021647t1	0.38312	XP_013063328.1 PREDICTED: filamin-A-like isoform X4 [Biomphalaria glabrata]
17	PrileiEVm000763t1	0.369484	CAD5110854.1 DgyrCDS220 [Dimorphilus gyrociliatus]
18	PrileiEVm002569t1	0.345935	OXA54418.1 Beta-D-xylosidase 3 [Folsomia candida]
19	PrileiEVm000310t1	0.343434	no informative hits: XP_009016604.1 hypothetical protein HELRODRAFT_191437 [Helobdella robusta]
20	PrileiEVm018182t1	0.33738	no informative hits: ELT96049.1 hypothetical protein CAPTEDRAFT_223820 [Capitella teleta]
21	PrileiEVm027345t1	0.334204	XP_002738655.1 PREDICTED: cofilin-like [Saccoglossus kowalevskii]
22	PrileiEVm000895t1	0.321538	XP_013083841.1 PREDICTED: myosin heavy chain, non-muscle-like isoform X4 [Biomphalaria glabrata]
23	PrileiEVm000002t1	0.319546	VDI48835.1 epidermal growth factor receptor [Mytilus galloprovincialis]
24	PrileiEVm012550t1	0.315917	not in Diamond
25	PrileiEVm012501t1	0.313321	ABZ88707.1 coactosin-like protein [Eisenia fetida]
26	PrileiEVm010656t1	0.312925	CAD5122092.1 DgyrCDS10542 [Dimorphilus gyrociliatus]
27	PrileiEVm024631t1	0.308322	ERE67588.1 testisin-like protein [Cricetulus griseus]
28	PrileiEVm016739t1	0.29581	NP_001008172.1 MGC89016 protein precursor [Xenopus tropicalis]
29	PrileiEVm006303t1	0.289617	ROT61386.1 putative rho GDP-dissociation inhibitor 2 isoform X1 [Penaeus vannamei]

## Sheet: Cluster 8
	names	scores	diamond
0	PrileiEVm002280t1	1.00301	CAK26786.1 TPA: transposase domain-containing protein [Strongylocentrotus purpuratus]
1	PrileiEVm006872t1	0.995092	AOR07117.1 elongation factor 1-alpha [Mesenchytraeus cf. gelidus SL-2017]
2	PrileiEVm005681t1	0.818183	QSV39512.1 HSP83 [Whitmania pigra]
3	PrileiEVm013165t1	0.787143	ABC60434.1 cytoplasmic actin [Hirudo medicinalis]
4	PrileiEVm001161t1	0.780706	XP_013782153.1 elongation factor 1-gamma-like [Limulus polyphemus]
5	PrileiEVm008973t1	0.758071	AAD29248.1 intermediate filament gliarin [Hirudo medicinalis]
6	PrileiEVm020460t1	0.657561	ARU12134.1 78 kDa glucose-regulated protein, partial [Conus frigidus]
7	PrileiEVm017388t1	0.622	no informative hits: XP_023696454.1 uncharacterized protein LOC111858703 isoform X2 [Paramormyrops kingsleyae]
8	PrileiEVm008837t1	0.604935	not in Diamond
9	PrileiEVm024302t1	0.597177	XP_013390767.1 nucleolar protein 56-like [Lingula anatina]
10	PrileiEVm003305t1	0.542352	XP_033733763.1 spectrin beta chain-like isoform X11 [Pecten maximus]
11	PrileiEVm001963t1	0.51554	XP_018330254.1 60S ribosomal protein L3 [Agrilus planipennis]
12	PrileiEVm005442t1	0.482856	not in Diamond
13	PrileiEVm000202t1	0.468437	XP_021341864.1 40S ribosomal protein S2 [Mizuhopecten yessoensis]
14	PrileiEVm013699t1	0.451567	XP_013398714.2 nucleolin-like [Lingula anatina]
15	PrileiEVm015207t1	0.418803	XP_013386087.1 nidogen-1 isoform X4 [Lingula anatina]
16	PrileiEVm005522t1	0.391731	QBB01948.1 putative translation elongation factor 2, partial [Cotesia chilonis]
17	PrileiEVm011170t1	0.384708	XP_030590040.1 chymotrypsin-like elastase family member 2A [Archocentrus centrarchus]
18	PrileiEVm021589t1	0.384644	not in Diamond
19	PrileiEVm000106t1	0.373914	DAA15235.1 TPA: AC1147-like [Bos taurus]
20	PrileiEVm023902t1	0.366236	VDI16399.1 fatty acid-binding protein 3, muscle and heart [Mytilus galloprovincialis]
21	PrileiEVm000166t1	0.363951	XP_013398714.2 nucleolin-like [Lingula anatina]
22	PrileiEVm000183t1	0.356629	KAF8771215.1 60S ribosomal protein L5 like protein [Argiope bruennichi]
23	PrileiEVm001118t1	0.353846	not in Diamond
24	PrileiEVm018219t1	0.344047	P49165.1 RecName: Full=60S ribosomal protein L4; AltName: Full=L1 [Urechis caupo]
25	PrileiEVm004465t1	0.334591	A3RLT6.1 RecName: Full=40S ribosomal protein SA [Pinctada fucata]
26	PrileiEVm004556t1	0.334406	XP_033762952.1 spectrin alpha chain-like isoform X7 [Pecten maximus]
27	PrileiEVm008661t1	0.318885	CAB38180.1 cytoplasmic intermediate filament protein [Phascolion strombus]
28	PrileiEVm002355t1	0.315824	XP_013412034.1 MAP kinase-interacting serine/threonine-protein kinase 1 isoform X3 [Lingula anatina]
29	PrileiEVm016331t1	0.308037	ACQ83470.1 receptor of activated protein kinase C [Platynereis dumerilii]

## Sheet: Cluster 9
	names	scores	diamond
0	PrileiEVm017310t1	0.675791	not in Diamond
1	PrileiEVm010571t1	0.66572	MBN3282761.1 TBB protein [Polyodon spathula]
2	PrileiEVm010107t1	0.653061	not in Diamond
3	PrileiEVm010132t1	0.60739	not in Diamond
4	PrileiEVm010941t1	0.536668	RTG80459.1 tubulin alpha, partial [Schistosoma bovis]
5	PrileiEVm022164t1	0.521545	not in Diamond
6	PrileiEVm007051t1	0.482097	RXM37379.1 Actin, cytoplasmic type 5 [Acipenser ruthenus]
7	PrileiEVm011293t1	0.478979	CAD5116744.1 DgyrCDS5599 [Dimorphilus gyrociliatus]
8	PrileiEVm010617t1	0.478687	CAA58705.1 intermediate filament protein [Lumbricus terrestris]
9	PrileiEVm000169t1	0.459832	BAA36393.1 29-kDa galactose-binding lectin [Lumbricus terrestris]
10	PrileiEVm016817t1	0.455283	XP_035686355.1 ZP domain-containing protein-like [Branchiostoma floridae]
11	PrileiEVm006148t1	0.447653	BAS18737.1 chitinase [Eisenia fetida]
12	PrileiEVm013722t1	0.447615	no informative hits: XP_009016604.1 hypothetical protein HELRODRAFT_191437 [Helobdella robusta]
13	PrileiEVm000530t1	0.434676	not in Diamond
14	PrileiEVm000199t1	0.434013	XP_014005296.1 PREDICTED: fibropellin-3-like [Salmo salar]
15	PrileiEVm010637t1	0.408397	not in Diamond
16	PrileiEVm006215t1	0.404685	XP_030235659.1 tubulin beta-4B chain [Gadus morhua]
17	PrileiEVm019930t1	0.39689	XP_021360985.1 rootletin-like isoform X8 [Mizuhopecten yessoensis]
18	PrileiEVm001725t1	0.385274	not in Diamond
19	PrileiEVm015995t1	0.372385	XP_021360983.1 rootletin-like isoform X6 [Mizuhopecten yessoensis]
20	PrileiEVm008270t1	0.363795	not in Diamond
21	PrileiEVm011003t1	0.351339	not in Diamond
22	PrileiEVm029667t1	0.332806	not in Diamond
23	PrileiEVm019888t1	0.312879	XP_032362688.1 tubulin alpha chain-like [Etheostoma spectabile]
24	PrileiEVm009861t1	0.310961	AUG84438.1 NaKATPase [Platynereis dumerilii]
25	PrileiEVm010939t1	0.303257	CAD5117711.1 DgyrCDS6459 [Dimorphilus gyrociliatus]
26	PrileiEVm001000t1	0.288421	not in Diamond
27	PrileiEVm012264t1	0.285654	XP_013390656.1 sodium- and chloride-dependent glycine transporter 1 [Lingula anatina]
28	PrileiEVm000180t1	0.27296	XP_013398257.1 tripartite motif-containing protein 3-like [Lingula anatina]
29	PrileiEVm002408t1	0.269024	XP_019622952.1 PREDICTED: aminopeptidase Ey-like isoform X1 [Branchiostoma belcheri]

[truncated: 50 more sheets: Cluster 10, Cluster 11, Cluster 12, Cluster 13, Cluster 14, Cluster 15, Cluster 16, Cluster 17, Cluster 18, Cluster 19, Cluster 20, Cluster 21, Cluster 22, Cluster 23, Cluster 24, Cluster 25, Cluster 26, Cluster 27, Cluster 28, Cluster 29 …]
