# Supplementary material for: Annelid adult cell type diversity and their pluripotent cellular origins
Source: Nat Commun. 2024 Apr 12;15:3194. doi: 10.1038/s41467-024-47401-6 (PMC11014941; doi:10.1038/s41467-024-47401-6)
Supplement: Supplementary file 10 — Supplementary Data 7 [file 41467_2024_47401_MOESM10_ESM.xlsx]

## Sheet: pristina_wgcna_id_module
id	module
PrileiEVm018902t1	module_neurons6
PrileiEVm014573t1	module_neurons6
PrileiEVm007606t1	module_neurons6
PrileiEVm003988t1	module_neurons6
PrileiEVm021614t1	module_neurons6
PrileiEVm003977t1	module_neurons6
PrileiEVm002469t1	module_neurons6
PrileiEVm014543t1	module_neurons6
PrileiEVm006062t1	module_neurons6
PrileiEVm005638t1	module_neurons6
PrileiEVm010465t1	module_neurons6
PrileiEVm014226t1	module_neurons6
PrileiEVm014952t1	module_neurons6
PrileiEVm021066t1	module_neurons6
PrileiEVm001806t1	module_neurons6
PrileiEVm014208t1	module_neurons6
PrileiEVm008615t1	module_neurons6
PrileiEVm023996t1	module_neurons6
PrileiEVm018290t1	module_neurons6
PrileiEVm010257t1	module_neurons6
PrileiEVm028433t1	module_neurons6
PrileiEVm015806t1	module_neurons6
PrileiEVm000558t1	module_neurons6
PrileiEVm003337t1	module_neurons6
PrileiEVm012196t1	module_neurons6
PrileiEVm005686t1	module_neurons6
PrileiEVm014721t1	module_neurons6
PrileiEVm019896t1	module_neurons6
PrileiEVm003231t1	module_neurons6
PrileiEVm021621t1	module_neurons6
PrileiEVm023969t1	module_neurons6
PrileiEVm000189t1	module_neurons6
PrileiEVm021769t1	module_neurons6
PrileiEVm015096t1	module_neurons6
PrileiEVm022237t1	module_neurons6
PrileiEVm000106t1	module_neurons6
PrileiEVm006022t1	module_neurons6
PrileiEVm017135t1	module_neurons6
PrileiEVm012120t1	module_neurons6
PrileiEVm019031t1	module_neurons6
PrileiEVm016061t1	module_neurons6
PrileiEVm018280t1	module_neurons6
PrileiEVm014513t1	module_neurons6
PrileiEVm018856t1	module_neurons6
PrileiEVm032588t1	module_neurons6
PrileiEVm017627t1	module_neurons6
PrileiEVm008748t1	module_neurons6
PrileiEVm000437t1	module_neurons6
PrileiEVm002845t1	module_neurons6
PrileiEVm017833t1	module_neurons6
PrileiEVm000950t1	module_neurons6
PrileiEVm003987t1	module_neurons6
PrileiEVm011467t1	module_neurons6
PrileiEVm010545t1	module_neurons6
PrileiEVm009668t1	module_neurons6
PrileiEVm029178t1	module_neurons6
PrileiEVm009856t1	module_neurons6
PrileiEVm007526t1	module_neurons6
PrileiEVm013383t1	module_neurons6
PrileiEVm017903t1	module_neurons6
PrileiEVm003625t1	module_neurons6
PrileiEVm008039t1	module_neurons6
PrileiEVm015477t1	module_neurons6
PrileiEVm000092t1	module_neurons6
PrileiEVm002499t1	module_neurons6
PrileiEVm020164t1	module_neurons6
PrileiEVm021400t1	module_neurons6
PrileiEVm003107t1	module_neurons6
PrileiEVm006203t1	module_neurons6
PrileiEVm016600t1	module_neurons6
PrileiEVm001655t1	module_neurons6
PrileiEVm007039t1	module_neurons6
PrileiEVm012666t1	module_neurons6
PrileiEVm022971t1	module_neurons6
PrileiEVm000908t1	module_neurons6
PrileiEVm011234t1	module_neurons6
PrileiEVm011227t1	module_neurons6
PrileiEVm024298t1	module_neurons6
PrileiEVm010900t1	module_neurons6
PrileiEVm027690t1	module_neurons6
PrileiEVm010265t1	module_neurons6
PrileiEVm008352t1	module_neurons6
PrileiEVm020455t1	module_neurons6
PrileiEVm003430t1	module_neurons6
PrileiEVm013135t1	module_neurons6
PrileiEVm014357t1	module_neurons6
PrileiEVm021366t1	module_neurons6
PrileiEVm000157t1	module_neurons6
PrileiEVm001953t1	module_neurons6
PrileiEVm000350t1	module_neurons6
PrileiEVm022874t1	module_neurons6
PrileiEVm023636t1	module_neurons6
PrileiEVm017559t1	module_neurons6
PrileiEVm001873t1	module_neurons6
PrileiEVm011740t1	module_neurons6
PrileiEVm011744t1	module_neurons6
PrileiEVm010406t1	module_neurons6
PrileiEVm021768t1	module_neurons6
PrileiEVm016116t1	module_neurons6
PrileiEVm013576t1	module_neurons6
PrileiEVm000038t1	module_neurons6
PrileiEVm005348t1	module_neurons6
PrileiEVm000758t1	module_neurons6
PrileiEVm003890t1	module_neurons6
PrileiEVm005729t1	module_neurons6
PrileiEVm019564t1	module_neurons6
PrileiEVm003736t1	module_neurons6
PrileiEVm002842t1	module_neurons6
PrileiEVm019757t1	module_neurons6
PrileiEVm009462t1	module_neurons6
PrileiEVm004639t1	module_neurons6
PrileiEVm019370t1	module_neurons6
PrileiEVm027459t1	module_neurons6
PrileiEVm001118t1	module_neurons6
PrileiEVm016091t1	module_neurons6
PrileiEVm002824t1	module_neurons6
PrileiEVm002657t1	module_neurons6
PrileiEVm002006t1	module_neurons6
PrileiEVm010129t1	module_neurons6
PrileiEVm004544t1	module_neurons6
PrileiEVm002388t1	module_neurons6
PrileiEVm003363t1	module_neurons6
PrileiEVm012859t1	module_neurons6
PrileiEVm012586t1	module_neurons6
PrileiEVm005232t1	module_neurons6
PrileiEVm014403t1	module_neurons6
PrileiEVm010713t1	module_neurons6
PrileiEVm015360t1	module_neurons6
PrileiEVm017999t1	module_neurons6
PrileiEVm002261t1	module_neurons6
PrileiEVm028890t1	module_neurons6
PrileiEVm002398t1	module_neurons6
PrileiEVm019488t1	module_neurons6
PrileiEVm001418t1	module_neurons6
PrileiEVm021677t1	module_neurons6
PrileiEVm001217t1	module_neurons6
PrileiEVm014791t1	module_neurons6
PrileiEVm021720t1	module_neurons6
PrileiEVm006071t1	module_neurons6
PrileiEVm016069t1	module_neurons6
PrileiEVm006779t1	module_neurons6
PrileiEVm012283t1	module_neurons6
PrileiEVm003723t1	module_neurons6
PrileiEVm006223t1	module_neurons6
PrileiEVm000510t1	module_neurons6
PrileiEVm002593t1	module_neurons6
PrileiEVm019069t1	module_neurons6
PrileiEVm017955t1	module_neurons6
PrileiEVm021749t1	module_neurons6
PrileiEVm009801t1	module_neurons6
PrileiEVm003197t1	module_neurons6
PrileiEVm007186t1	module_neurons6
PrileiEVm001590t1	module_neurons6
PrileiEVm011609t1	module_neurons6
PrileiEVm028740t1	module_neurons6
PrileiEVm019171t1	module_neurons6
PrileiEVm022927t1	module_neurons6
PrileiEVm017887t1	module_neurons6
PrileiEVm004406t1	module_neurons6
PrileiEVm005520t1	module_neurons6
PrileiEVm017180t1	module_neurons6
PrileiEVm026638t1	module_neurons6
PrileiEVm019782t1	module_neurons6
PrileiEVm000644t1	module_neurons6
PrileiEVm004812t1	module_neurons6
PrileiEVm018045t1	module_neurons6
PrileiEVm011581t1	module_neurons6
PrileiEVm012141t1	module_neurons6
PrileiEVm004058t1	module_neurons6
PrileiEVm018312t1	module_neurons6
PrileiEVm018742t1	module_pgrn
PrileiEVm002605t1	module_pgrn
PrileiEVm011368t1	module_pgrn
PrileiEVm004352t1	module_pgrn
PrileiEVm018137t1	module_pgrn
PrileiEVm022009t1	module_pgrn
PrileiEVm011202t1	module_pgrn
PrileiEVm013863t1	module_pgrn
PrileiEVm008134t1	module_pgrn
PrileiEVm004826t1	module_pgrn
PrileiEVm000119t1	module_pgrn
PrileiEVm011974t1	module_pgrn
PrileiEVm014766t1	module_pgrn
PrileiEVm001610t1	module_pgrn
PrileiEVm017350t1	module_pgrn
PrileiEVm021756t1	module_pgrn
PrileiEVm003682t1	module_pgrn
PrileiEVm008749t1	module_pgrn
PrileiEVm017991t1	module_pgrn
PrileiEVm006884t1	module_pgrn
PrileiEVm019631t1	module_pgrn
PrileiEVm009299t1	module_pgrn
PrileiEVm022164t1	module_pgrn
PrileiEVm017504t1	module_pgrn
PrileiEVm012364t1	module_pgrn
PrileiEVm000276t1	module_pgrn
PrileiEVm010798t1	module_pgrn
PrileiEVm013473t1	module_pgrn
PrileiEVm020278t1	module_pgrn
PrileiEVm000476t1	module_pgrn
PrileiEVm009391t1	module_pgrn
PrileiEVm014429t1	module_pgrn
PrileiEVm008906t1	module_pgrn
PrileiEVm024519t1	module_pgrn
PrileiEVm028234t1	module_pgrn
PrileiEVm022040t1	module_pgrn
PrileiEVm016052t1	module_pgrn
PrileiEVm023734t1	module_pgrn
PrileiEVm009210t1	module_pgrn
PrileiEVm002396t1	module_pgrn
PrileiEVm025263t1	module_pgrn
PrileiEVm015031t1	module_pgrn
PrileiEVm015927t1	module_pgrn
PrileiEVm021542t1	module_pgrn
PrileiEVm011195t1	module_pgrn
PrileiEVm010358t1	module_pgrn
PrileiEVm001609t1	module_pgrn
PrileiEVm015086t1	module_pgrn
PrileiEVm020185t1	module_pgrn
PrileiEVm016340t1	module_pgrn
PrileiEVm001880t1	module_pgrn
PrileiEVm006541t1	module_pgrn
PrileiEVm004513t1	module_pgrn
PrileiEVm009142t1	module_pgrn
PrileiEVm003120t1	module_pgrn
PrileiEVm016229t1	module_pgrn
PrileiEVm022082t1	module_pgrn
PrileiEVm018205t1	module_pgrn
PrileiEVm001110t1	module_pgrn
PrileiEVm017115t1	module_pgrn
PrileiEVm005903t1	module_pgrn
PrileiEVm026320t1	module_pgrn
PrileiEVm011076t1	module_pgrn
PrileiEVm012550t1	module_pgrn
PrileiEVm009543t1	module_pgrn
PrileiEVm019607t1	module_pgrn
PrileiEVm016877t1	module_pgrn
PrileiEVm018088t1	module_pgrn
PrileiEVm007088t1	module_pgrn
PrileiEVm018536t1	module_pgrn
PrileiEVm012447t1	module_pgrn
PrileiEVm012378t1	module_pgrn
PrileiEVm010376t1	module_pgrn
PrileiEVm021854t1	module_pgrn
PrileiEVm006799t1	module_pgrn
PrileiEVm018252t1	module_pgrn
PrileiEVm016720t1	module_pgrn
PrileiEVm003918t1	module_pgrn
PrileiEVm005780t1	module_pgrn
PrileiEVm020866t1	module_pgrn
PrileiEVm023598t1	module_pgrn
PrileiEVm031220t1	module_pgrn
PrileiEVm017671t1	module_pgrn
PrileiEVm005842t1	module_pgrn
PrileiEVm002753t1	module_pgrn
PrileiEVm016043t1	module_pgrn
PrileiEVm014356t1	module_pgrn
PrileiEVm007159t1	module_pgrn
PrileiEVm029681t1	module_pgrn
PrileiEVm013508t1	module_pgrn
PrileiEVm004966t1	module_pgrn
PrileiEVm024631t1	module_pgrn
PrileiEVm017791t1	module_pgrn
PrileiEVm028049t1	module_pgrn
PrileiEVm002460t1	module_pgrn
PrileiEVm007777t1	module_pgrn
PrileiEVm016726t1	module_pgrn
PrileiEVm018294t1	module_pgrn
PrileiEVm008997t1	module_pgrn
PrileiEVm029623t1	module_pgrn
PrileiEVm013866t1	module_pgrn
PrileiEVm005441t1	module_pgrn
PrileiEVm000843t1	module_pgrn
PrileiEVm001285t1	module_pgrn
PrileiEVm003884t1	module_pgrn
PrileiEVm014514t1	module_pgrn
PrileiEVm015109t1	module_pgrn
PrileiEVm012138t1	module_pgrn
PrileiEVm009415t1	module_pgrn
PrileiEVm003705t1	module_pgrn
PrileiEVm001415t1	module_pgrn
PrileiEVm005721t1	module_pgrn
PrileiEVm027369t1	module_pgrn
PrileiEVm020925t1	module_pgrn
PrileiEVm026318t1	module_pgrn
PrileiEVm010116t1	module_pgrn
PrileiEVm016817t1	module_pgrn
PrileiEVm013726t1	module_pgrn
PrileiEVm014508t1	module_pgrn
PrileiEVm007292t1	module_pgrn
PrileiEVm008952t1	module_pgrn
PrileiEVm021268t1	module_pgrn
PrileiEVm021476t1	module_pgrn
PrileiEVm008485t1	module_pgrn
PrileiEVm008239t1	module_pgrn
PrileiEVm017328t1	module_pgrn
PrileiEVm002789t1	module_pgrn
PrileiEVm007740t1	module_pgrn
PrileiEVm013699t1	module_pgrn
PrileiEVm013255t1	module_pgrn
PrileiEVm011820t1	module_piwi
PrileiEVm026518t1	module_piwi
PrileiEVm005167t1	module_piwi
PrileiEVm003455t1	module_piwi
PrileiEVm011178t1	module_piwi
PrileiEVm023594t1	module_piwi
PrileiEVm001573t1	module_piwi
PrileiEVm022236t1	module_piwi
PrileiEVm007265t1	module_piwi
PrileiEVm007334t1	module_piwi
PrileiEVm004991t1	module_piwi
PrileiEVm014779t1	module_piwi
PrileiEVm026623t1	module_piwi
PrileiEVm006170t1	module_piwi
PrileiEVm014459t1	module_piwi
PrileiEVm014865t1	module_piwi
PrileiEVm012703t1	module_piwi
PrileiEVm009532t1	module_piwi
PrileiEVm016472t1	module_piwi
PrileiEVm012662t1	module_piwi
PrileiEVm018027t1	module_piwi
PrileiEVm012295t1	module_piwi
PrileiEVm024596t1	module_piwi
PrileiEVm011148t1	module_piwi
PrileiEVm009824t1	module_piwi
PrileiEVm011238t1	module_piwi
PrileiEVm019087t1	module_piwi
PrileiEVm002470t1	module_piwi
PrileiEVm002117t1	module_piwi
PrileiEVm000594t1	module_piwi
PrileiEVm017584t1	module_piwi
PrileiEVm015165t1	module_piwi
PrileiEVm016771t1	module_piwi
PrileiEVm011599t1	module_piwi
PrileiEVm007879t1	module_piwi
PrileiEVm009621t1	module_piwi
PrileiEVm000929t1	module_piwi
PrileiEVm008017t1	module_piwi
PrileiEVm024267t1	module_piwi
PrileiEVm015388t1	module_piwi
PrileiEVm014731t1	module_piwi
PrileiEVm011618t1	module_piwi
PrileiEVm014060t1	module_piwi
PrileiEVm023936t1	module_piwi
PrileiEVm006920t1	module_piwi
PrileiEVm026021t1	module_piwi
PrileiEVm015093t1	module_piwi
PrileiEVm014189t1	module_piwi
PrileiEVm018353t1	module_piwi
PrileiEVm019519t1	module_piwi
PrileiEVm001658t1	module_piwi
PrileiEVm019517t1	module_piwi
PrileiEVm015928t1	module_piwi
PrileiEVm020385t1	module_piwi
PrileiEVm008305t1	module_piwi
PrileiEVm014103t1	module_piwi
PrileiEVm012287t1	module_piwi
PrileiEVm007729t1	module_piwi
PrileiEVm006708t1	module_piwi
PrileiEVm017730t1	module_piwi
PrileiEVm001161t1	module_piwi
PrileiEVm011649t1	module_piwi
PrileiEVm001617t1	module_piwi
PrileiEVm006209t1	module_piwi
PrileiEVm005689t1	module_piwi
PrileiEVm007538t1	module_piwi
PrileiEVm006742t1	module_piwi
PrileiEVm011858t1	module_piwi
PrileiEVm000834t1	module_piwi
PrileiEVm006064t1	module_piwi
PrileiEVm009902t1	module_piwi
PrileiEVm014789t1	module_piwi
PrileiEVm008711t1	module_piwi
PrileiEVm010021t1	module_piwi
PrileiEVm011859t1	module_piwi
PrileiEVm003492t1	module_piwi
PrileiEVm028270t1	module_piwi
PrileiEVm012870t1	module_piwi
PrileiEVm018366t1	module_piwi
PrileiEVm009377t1	module_piwi
PrileiEVm000846t1	module_piwi
PrileiEVm004032t1	module_piwi
PrileiEVm009629t1	module_piwi
PrileiEVm026563t1	module_piwi
PrileiEVm013189t1	module_piwi
PrileiEVm016426t1	module_piwi
PrileiEVm007231t1	module_piwi
PrileiEVm010470t1	module_piwi
PrileiEVm014660t1	module_piwi
PrileiEVm015522t1	module_piwi
PrileiEVm010691t1	module_piwi
PrileiEVm014893t1	module_piwi
PrileiEVm007289t1	module_piwi
PrileiEVm009995t1	module_piwi
PrileiEVm002718t1	module_piwi
PrileiEVm023440t1	module_piwi
PrileiEVm008163t1	module_piwi
PrileiEVm006438t1	module_piwi
PrileiEVm000218t1	module_piwi
PrileiEVm001603t1	module_piwi
PrileiEVm004234t1	module_piwi
PrileiEVm009833t1	module_piwi
PrileiEVm014201t1	module_piwi
PrileiEVm010054t1	module_piwi
PrileiEVm016150t1	module_piwi
PrileiEVm010615t1	module_piwi
PrileiEVm006766t1	module_piwi
PrileiEVm011852t1	module_piwi
PrileiEVm012389t1	module_piwi
PrileiEVm002933t1	module_piwi
PrileiEVm024102t1	module_piwi
PrileiEVm018634t1	module_piwi
PrileiEVm002464t1	module_piwi
PrileiEVm018631t1	module_piwi
PrileiEVm013846t1	module_piwi
PrileiEVm003180t1	module_piwi
PrileiEVm016274t1	module_piwi
PrileiEVm011557t1	module_piwi
PrileiEVm014221t1	module_piwi
PrileiEVm007966t1	module_piwi
PrileiEVm010040t1	module_piwi
PrileiEVm019653t1	module_piwi
PrileiEVm001207t1	module_piwi
PrileiEVm007161t1	module_piwi
PrileiEVm004269t1	module_piwi
PrileiEVm016477t1	module_piwi
PrileiEVm006354t1	module_piwi
PrileiEVm018256t1	module_piwi
PrileiEVm002485t1	module_piwi
PrileiEVm001047t1	module_piwi
PrileiEVm011011t1	module_piwi
PrileiEVm014787t1	module_piwi
PrileiEVm004462t1	module_piwi
PrileiEVm011887t1	module_piwi
PrileiEVm022010t1	module_piwi
PrileiEVm000998t1	module_piwi
PrileiEVm012791t1	module_piwi
PrileiEVm001606t1	module_piwi
PrileiEVm017854t1	module_piwi
PrileiEVm000848t1	module_piwi
PrileiEVm000631t1	module_piwi
PrileiEVm009219t1	module_piwi
PrileiEVm007621t1	module_piwi
PrileiEVm002146t1	module_piwi
PrileiEVm016319t1	module_piwi
PrileiEVm011290t1	module_piwi
PrileiEVm014571t1	module_piwi
PrileiEVm001344t1	module_piwi
PrileiEVm008400t1	module_piwi
PrileiEVm018701t1	module_piwi
PrileiEVm026961t1	module_piwi
PrileiEVm002882t1	module_piwi
PrileiEVm018918t1	module_piwi
PrileiEVm017265t1	module_piwi
PrileiEVm016222t1	module_piwi
PrileiEVm017128t1	module_piwi
PrileiEVm013536t1	module_piwi
PrileiEVm010147t1	module_piwi
PrileiEVm001819t1	module_piwi
PrileiEVm028292t1	module_piwi
PrileiEVm011565t1	module_piwi
PrileiEVm002348t1	module_piwi
PrileiEVm010039t1	module_piwi
PrileiEVm016961t1	module_piwi
PrileiEVm009866t1	module_piwi
PrileiEVm008801t1	module_piwi
PrileiEVm023688t1	module_piwi
PrileiEVm013684t1	module_piwi
PrileiEVm019189t1	module_piwi
PrileiEVm024976t1	module_piwi
PrileiEVm012897t1	module_piwi
PrileiEVm014842t1	module_piwi
PrileiEVm005881t1	module_piwi
PrileiEVm001722t1	module_piwi
PrileiEVm022727t1	module_piwi
PrileiEVm027058t1	module_piwi
PrileiEVm011388t1	module_piwi
PrileiEVm012793t1	module_piwi
PrileiEVm015781t1	module_piwi
PrileiEVm007815t1	module_piwi
PrileiEVm011469t1	module_piwi
PrileiEVm001391t1	module_piwi
PrileiEVm004239t1	module_piwi
PrileiEVm017469t1	module_piwi
PrileiEVm018419t1	module_piwi
PrileiEVm001628t1	module_piwi
PrileiEVm009547t1	module_piwi
PrileiEVm021743t1	module_piwi
PrileiEVm003594t1	module_piwi
PrileiEVm000591t1	module_piwi
PrileiEVm001074t1	module_piwi
PrileiEVm017191t1	module_piwi
PrileiEVm004242t1	module_piwi
PrileiEVm006090t1	module_piwi
PrileiEVm025616t1	module_piwi
PrileiEVm009795t1	module_piwi
PrileiEVm005547t1	module_piwi
PrileiEVm003551t1	module_piwi
PrileiEVm011002t1	module_piwi
PrileiEVm013926t1	module_piwi
PrileiEVm007724t1	module_piwi
PrileiEVm016850t1	module_piwi
PrileiEVm009244t1	module_piwi
PrileiEVm004088t1	module_piwi
PrileiEVm016778t1	module_piwi
PrileiEVm013006t1	module_piwi
PrileiEVm002175t1	module_piwi
PrileiEVm016486t1	module_piwi
PrileiEVm003627t1	module_piwi
PrileiEVm003567t1	module_piwi
PrileiEVm018260t1	module_piwi
PrileiEVm033071t1	module_piwi
PrileiEVm004841t1	module_piwi
PrileiEVm007934t1	module_piwi
PrileiEVm005392t1	module_piwi
PrileiEVm007808t1	module_piwi
PrileiEVm009943t1	module_piwi
PrileiEVm008837t1	module_piwi
PrileiEVm020997t1	module_piwi
PrileiEVm015964t1	module_piwi
PrileiEVm009289t1	module_piwi
PrileiEVm006888t1	module_piwi
PrileiEVm014270t1	module_piwi
PrileiEVm019144t1	module_piwi
PrileiEVm003770t1	module_piwi
PrileiEVm010439t1	module_piwi
PrileiEVm015791t1	module_piwi
PrileiEVm002333t1	module_piwi
PrileiEVm024381t1	module_piwi
PrileiEVm017875t1	module_piwi
PrileiEVm007455t1	module_piwi
PrileiEVm006650t1	module_piwi
PrileiEVm005102t1	module_piwi
PrileiEVm012171t1	module_piwi
PrileiEVm007641t1	module_piwi
PrileiEVm003247t1	module_piwi
PrileiEVm017069t1	module_piwi
PrileiEVm017483t1	module_piwi
PrileiEVm007083t1	module_piwi
PrileiEVm009860t1	module_piwi
PrileiEVm024408t1	module_piwi
PrileiEVm004878t1	module_piwi
PrileiEVm008940t1	module_piwi
PrileiEVm001092t1	module_piwi
PrileiEVm001999t1	module_piwi
PrileiEVm031921t1	module_piwi
PrileiEVm003978t1	module_piwi
PrileiEVm007545t1	module_piwi
PrileiEVm008377t1	module_piwi
PrileiEVm007476t1	module_piwi
PrileiEVm017304t1	module_piwi
PrileiEVm026032t1	module_piwi
PrileiEVm002498t1	module_piwi
PrileiEVm009339t1	module_piwi
PrileiEVm016375t1	module_piwi
PrileiEVm014193t1	module_piwi
PrileiEVm012566t1	module_piwi
PrileiEVm006996t1	module_piwi
PrileiEVm013407t1	module_piwi
PrileiEVm007252t1	module_piwi
PrileiEVm015782t1	module_piwi
PrileiEVm011170t1	module_piwi
PrileiEVm004720t1	module_piwi
PrileiEVm008779t1	module_piwi
PrileiEVm006511t1	module_piwi
PrileiEVm012582t1	module_piwi
PrileiEVm010434t1	module_piwi
PrileiEVm007895t1	module_piwi
PrileiEVm007135t1	module_piwi
PrileiEVm004556t1	module_piwi
PrileiEVm013365t1	module_piwi
PrileiEVm016466t1	module_piwi
PrileiEVm002163t1	module_piwi
PrileiEVm000178t1	module_piwi
PrileiEVm007517t1	module_piwi
PrileiEVm015875t1	module_piwi
PrileiEVm016966t1	module_piwi
PrileiEVm007910t1	module_piwi
PrileiEVm006054t1	module_piwi
PrileiEVm017766t1	module_piwi
PrileiEVm021128t1	module_piwi
PrileiEVm001884t1	module_piwi
PrileiEVm003134t1	module_piwi
PrileiEVm010106t1	module_piwi
PrileiEVm013498t1	module_piwi
PrileiEVm008150t1	module_piwi
PrileiEVm002303t1	module_piwi
PrileiEVm007546t1	module_piwi
PrileiEVm011204t1	module_piwi
PrileiEVm022110t1	module_piwi
PrileiEVm004344t1	module_piwi
PrileiEVm026148t1	module_piwi
PrileiEVm009409t1	module_piwi
PrileiEVm018131t1	module_piwi
PrileiEVm011030t1	module_piwi
PrileiEVm015257t1	module_piwi
PrileiEVm006130t1	module_piwi
PrileiEVm010664t1	module_piwi
PrileiEVm017792t1	module_piwi
PrileiEVm012574t1	module_piwi
PrileiEVm010553t1	module_piwi
PrileiEVm002643t1	module_piwi
PrileiEVm002203t1	module_piwi
PrileiEVm011729t1	module_piwi
PrileiEVm001918t1	module_piwi
PrileiEVm007773t1	module_piwi
PrileiEVm013598t1	module_piwi
PrileiEVm011614t1	module_piwi
PrileiEVm027881t1	module_piwi
PrileiEVm012465t1	module_piwi
PrileiEVm011419t1	module_piwi
PrileiEVm007215t1	module_piwi
PrileiEVm009442t1	module_piwi
PrileiEVm000247t1	module_piwi
PrileiEVm008869t1	module_piwi
PrileiEVm018444t1	module_piwi
PrileiEVm027387t1	module_piwi
PrileiEVm007796t1	module_piwi
PrileiEVm009984t1	module_piwi
PrileiEVm009248t1	module_piwi
PrileiEVm000784t1	module_piwi
PrileiEVm023684t1	module_piwi
PrileiEVm004035t1	module_piwi
PrileiEVm006922t1	module_piwi
PrileiEVm018732t1	module_piwi
PrileiEVm015592t1	module_piwi
PrileiEVm002492t1	module_piwi
PrileiEVm008322t1	module_piwi
PrileiEVm008329t1	module_piwi
PrileiEVm005581t1	module_piwi
PrileiEVm006690t1	module_piwi
PrileiEVm010728t1	module_piwi
PrileiEVm002855t1	module_piwi
PrileiEVm020074t1	module_piwi
PrileiEVm001065t1	module_piwi
PrileiEVm002683t1	module_piwi
PrileiEVm011657t1	module_piwi
PrileiEVm013284t1	module_piwi
PrileiEVm005477t1	module_piwi
PrileiEVm000165t1	module_piwi
PrileiEVm011849t1	module_piwi
PrileiEVm024869t1	module_piwi
PrileiEVm015563t1	module_piwi
PrileiEVm010558t1	module_piwi
PrileiEVm013641t1	module_piwi
PrileiEVm001808t1	module_piwi
PrileiEVm007828t1	module_piwi
PrileiEVm007633t1	module_piwi
PrileiEVm008127t1	module_piwi
PrileiEVm015386t1	module_piwi
PrileiEVm017277t1	module_piwi
PrileiEVm016165t1	module_piwi
PrileiEVm010567t1	module_piwi
PrileiEVm000479t1	module_piwi
PrileiEVm012220t1	module_piwi
PrileiEVm001824t1	module_piwi
PrileiEVm025455t1	module_piwi
PrileiEVm004142t1	module_piwi
PrileiEVm017287t1	module_piwi
PrileiEVm021999t1	module_piwi
PrileiEVm015812t1	module_piwi
PrileiEVm011137t1	module_piwi
PrileiEVm018597t1	module_piwi
PrileiEVm028807t1	module_piwi
PrileiEVm020498t1	module_piwi
PrileiEVm016003t1	module_piwi
PrileiEVm002356t1	module_piwi
PrileiEVm011892t1	module_piwi
PrileiEVm005645t1	module_piwi
PrileiEVm013326t1	module_piwi
PrileiEVm007872t1	module_piwi
PrileiEVm013330t1	module_piwi
PrileiEVm027444t1	module_piwi
PrileiEVm007438t1	module_piwi
PrileiEVm016083t1	module_piwi
PrileiEVm012321t1	module_piwi
PrileiEVm028412t1	module_piwi
PrileiEVm000040t1	module_piwi
PrileiEVm016266t1	module_piwi
PrileiEVm000865t1	module_piwi
PrileiEVm012449t1	module_piwi
PrileiEVm000813t1	module_piwi
PrileiEVm018554t1	module_piwi
PrileiEVm003643t1	module_piwi
PrileiEVm004185t1	module_piwi
PrileiEVm018567t1	module_piwi
PrileiEVm016035t1	module_piwi
PrileiEVm014100t1	module_piwi
PrileiEVm031701t1	module_piwi
PrileiEVm016951t1	module_piwi
PrileiEVm017127t1	module_piwi
PrileiEVm010090t1	module_piwi
PrileiEVm007342t1	module_piwi
PrileiEVm019751t1	module_piwi
PrileiEVm000881t1	module_piwi
PrileiEVm009384t1	module_piwi
PrileiEVm007158t1	module_piwi
PrileiEVm009192t1	module_piwi
PrileiEVm002597t1	module_piwi
PrileiEVm002050t1	module_piwi
PrileiEVm000549t1	module_piwi
PrileiEVm005445t1	module_piwi
PrileiEVm007807t1	module_piwi
PrileiEVm008632t1	module_piwi
PrileiEVm005324t1	module_piwi
PrileiEVm029827t1	module_piwi
PrileiEVm021172t1	module_piwi
PrileiEVm002801t1	module_piwi
PrileiEVm004590t1	module_piwi
PrileiEVm015373t1	module_piwi
PrileiEVm018824t1	module_piwi
PrileiEVm006131t1	module_piwi
PrileiEVm009477t1	module_piwi
PrileiEVm021616t1	module_piwi
PrileiEVm001116t1	module_piwi
PrileiEVm023490t1	module_piwi
PrileiEVm009601t1	module_piwi
PrileiEVm000920t1	module_piwi
PrileiEVm001017t1	module_piwi
PrileiEVm012863t1	module_piwi
PrileiEVm017805t1	module_piwi
PrileiEVm012332t1	module_piwi
PrileiEVm011612t1	module_piwi
PrileiEVm015736t1	module_piwi
PrileiEVm014693t1	module_piwi
PrileiEVm007206t1	module_piwi
PrileiEVm026464t1	module_piwi
PrileiEVm011615t1	module_piwi
PrileiEVm018637t1	module_piwi
PrileiEVm001922t1	module_piwi
PrileiEVm018867t1	module_piwi
PrileiEVm009069t1	module_piwi
PrileiEVm012704t1	module_piwi
PrileiEVm007029t1	module_piwi
PrileiEVm013611t1	module_piwi
PrileiEVm028497t1	module_piwi
PrileiEVm006661t1	module_piwi
PrileiEVm019838t1	module_piwi
PrileiEVm020667t1	module_piwi
PrileiEVm014115t1	module_piwi
PrileiEVm017719t1	module_piwi
PrileiEVm006301t1	module_piwi
PrileiEVm016484t1	module_piwi
PrileiEVm014548t1	module_piwi
PrileiEVm019119t1	module_piwi
PrileiEVm002496t1	module_piwi
PrileiEVm020153t1	module_piwi
PrileiEVm002128t1	module_piwi
PrileiEVm006631t1	module_piwi
PrileiEVm017388t1	module_piwi
PrileiEVm024225t1	module_piwi
PrileiEVm014139t1	module_piwi
PrileiEVm018341t1	module_piwi
PrileiEVm010186t1	module_piwi
PrileiEVm012567t1	module_piwi
PrileiEVm005212t1	module_piwi
PrileiEVm012918t1	module_piwi
PrileiEVm005208t1	module_piwi
PrileiEVm014912t1	module_piwi
PrileiEVm000113t1	module_piwi
PrileiEVm009291t1	module_piwi
PrileiEVm019400t1	module_piwi
PrileiEVm007509t1	module_piwi
PrileiEVm007840t1	module_piwi
PrileiEVm001296t1	module_piwi
PrileiEVm003788t1	module_piwi
PrileiEVm004315t1	module_piwi
PrileiEVm016169t1	module_piwi
PrileiEVm014047t1	module_piwi
PrileiEVm011684t1	module_piwi
PrileiEVm008734t1	module_piwi
PrileiEVm009685t1	module_piwi
PrileiEVm012230t1	module_piwi
PrileiEVm014411t1	module_piwi
PrileiEVm006162t1	module_piwi
PrileiEVm011321t1	module_piwi
PrileiEVm022427t1	module_piwi
PrileiEVm000491t1	module_piwi
PrileiEVm002545t1	module_piwi
PrileiEVm028135t1	module_piwi
PrileiEVm019039t1	module_piwi
PrileiEVm035587t1	module_piwi
PrileiEVm006368t1	module_piwi
PrileiEVm019951t1	module_piwi
PrileiEVm001671t1	module_piwi
PrileiEVm006374t1	module_piwi
PrileiEVm000330t1	module_piwi
PrileiEVm013271t1	module_piwi
PrileiEVm000446t1	module_piwi
PrileiEVm019884t1	module_piwi
PrileiEVm024845t1	module_piwi
PrileiEVm007941t1	module_piwi
PrileiEVm003475t1	module_piwi
PrileiEVm004179t1	module_piwi
PrileiEVm002750t1	module_piwi
PrileiEVm016393t1	module_piwi
PrileiEVm014805t1	module_piwi
PrileiEVm005472t1	module_piwi
PrileiEVm015321t1	module_piwi
PrileiEVm003114t1	module_piwi
PrileiEVm006951t1	module_piwi
PrileiEVm020547t1	module_piwi
PrileiEVm004425t1	module_piwi
PrileiEVm022399t1	module_piwi
PrileiEVm019263t1	module_piwi
PrileiEVm024125t1	module_piwi
PrileiEVm014102t1	module_piwi
PrileiEVm002776t1	module_piwi
PrileiEVm004565t1	module_piwi
PrileiEVm008416t1	module_piwi
PrileiEVm014825t1	module_piwi
PrileiEVm016607t1	module_piwi
PrileiEVm019508t1	module_piwi
PrileiEVm019269t1	module_piwi
PrileiEVm005113t1	module_piwi
PrileiEVm006158t1	module_piwi
PrileiEVm009012t1	module_piwi
PrileiEVm013936t1	module_piwi
PrileiEVm006972t1	module_piwi
PrileiEVm011827t1	module_piwi
PrileiEVm002239t1	module_piwi
PrileiEVm001216t1	module_piwi
PrileiEVm002236t1	module_piwi
PrileiEVm011022t1	module_piwi
PrileiEVm000022t1	module_piwi
PrileiEVm011384t1	module_piwi
PrileiEVm002631t1	module_piwi
PrileiEVm019311t1	module_piwi
PrileiEVm002084t1	module_piwi
PrileiEVm014846t1	module_piwi
PrileiEVm013280t1	module_piwi
PrileiEVm000576t1	module_piwi
PrileiEVm010844t1	module_piwi
PrileiEVm001068t1	module_piwi
PrileiEVm027310t1	module_piwi
PrileiEVm022895t1	module_piwi
PrileiEVm012331t1	module_piwi
PrileiEVm018628t1	module_piwi
PrileiEVm013596t1	module_piwi
PrileiEVm000765t1	module_piwi
PrileiEVm015915t1	module_piwi
PrileiEVm009372t1	module_piwi
PrileiEVm006340t1	module_piwi
PrileiEVm011302t1	module_piwi
PrileiEVm017624t1	module_piwi
PrileiEVm004253t1	module_piwi
PrileiEVm001082t1	module_piwi
PrileiEVm024736t1	module_piwi
PrileiEVm014522t1	module_piwi
PrileiEVm004442t1	module_piwi
PrileiEVm003189t1	module_piwi
PrileiEVm009804t1	module_piwi
PrileiEVm004256t1	module_piwi
PrileiEVm017222t1	module_piwi
PrileiEVm028927t1	module_piwi
PrileiEVm027197t1	module_piwi
PrileiEVm006684t1	module_piwi
PrileiEVm001944t1	module_piwi
PrileiEVm019585t1	module_piwi
PrileiEVm009515t1	module_piwi
PrileiEVm007232t1	module_piwi
PrileiEVm007426t1	module_piwi
PrileiEVm021904t1	module_piwi
PrileiEVm014185t1	module_piwi
PrileiEVm016494t1	module_piwi
PrileiEVm015423t1	module_piwi
PrileiEVm004105t1	module_piwi
PrileiEVm015073t1	module_piwi
PrileiEVm006872t1	module_piwi
PrileiEVm000281t1	module_piwi
PrileiEVm020606t1	module_piwi
PrileiEVm008512t1	module_piwi
PrileiEVm007620t1	module_piwi
PrileiEVm000282t1	module_piwi
PrileiEVm023487t1	module_piwi
PrileiEVm025913t1	module_piwi
PrileiEVm005957t1	module_piwi
PrileiEVm006510t1	module_piwi
PrileiEVm003943t1	module_piwi
PrileiEVm008912t1	module_piwi
PrileiEVm023187t1	module_piwi
PrileiEVm017395t1	module_piwi
PrileiEVm008240t1	module_piwi
PrileiEVm005297t1	module_piwi
PrileiEVm019158t1	module_piwi
PrileiEVm005224t1	module_piwi
PrileiEVm000472t1	module_piwi
PrileiEVm016709t1	module_piwi
PrileiEVm030718t1	module_piwi
PrileiEVm019166t1	module_piwi
PrileiEVm022284t1	module_piwi
PrileiEVm016899t1	module_piwi
PrileiEVm022682t1	module_piwi
PrileiEVm017081t1	module_piwi
PrileiEVm003614t1	module_piwi
PrileiEVm002905t1	module_piwi
PrileiEVm001829t1	module_piwi
PrileiEVm016911t1	module_piwi
PrileiEVm005066t1	module_piwi
PrileiEVm021460t1	module_piwi
PrileiEVm012479t1	module_piwi
PrileiEVm011205t1	module_piwi
PrileiEVm025490t1	module_piwi
PrileiEVm006366t1	module_piwi
PrileiEVm010588t1	module_piwi
PrileiEVm015309t1	module_piwi
PrileiEVm021067t1	module_piwi
PrileiEVm026535t1	module_piwi
PrileiEVm003465t1	module_piwi
PrileiEVm004005t1	module_piwi
PrileiEVm004657t1	module_piwi
PrileiEVm025051t1	module_piwi
PrileiEVm012450t1	module_piwi
PrileiEVm001682t1	module_piwi
PrileiEVm006757t1	module_piwi
PrileiEVm020265t1	module_piwi
PrileiEVm019987t1	module_piwi
PrileiEVm010251t1	module_piwi
PrileiEVm015320t1	module_piwi
PrileiEVm013230t1	module_piwi
PrileiEVm004243t1	module_piwi
PrileiEVm015383t1	module_piwi
PrileiEVm013229t1	module_piwi
PrileiEVm013648t1	module_piwi
PrileiEVm009375t1	module_piwi
PrileiEVm004919t1	module_piwi
PrileiEVm003317t1	module_piwi
PrileiEVm010996t1	module_piwi
PrileiEVm014286t1	module_piwi
PrileiEVm027745t1	module_piwi
PrileiEVm004731t1	module_piwi
PrileiEVm013004t1	module_piwi
PrileiEVm005867t1	module_piwi
PrileiEVm005307t1	module_piwi
PrileiEVm006402t1	module_piwi
PrileiEVm015403t1	module_piwi
PrileiEVm013251t1	module_piwi
PrileiEVm006968t1	module_piwi
PrileiEVm009193t1	module_piwi
PrileiEVm011261t1	module_piwi
PrileiEVm015769t1	module_piwi
PrileiEVm000205t1	module_piwi
PrileiEVm011578t1	module_piwi
PrileiEVm005140t1	module_piwi
PrileiEVm008278t1	module_piwi
PrileiEVm001220t1	module_piwi
PrileiEVm008279t1	module_piwi
PrileiEVm022132t1	module_piwi
PrileiEVm027822t1	module_piwi
PrileiEVm022868t1	module_piwi
PrileiEVm032314t1	module_piwi
PrileiEVm016452t1	module_piwi
PrileiEVm002807t1	module_piwi
PrileiEVm018623t1	module_piwi
PrileiEVm001564t1	module_piwi
PrileiEVm012688t1	module_piwi
PrileiEVm013227t1	module_piwi
PrileiEVm003532t1	module_piwi
PrileiEVm027480t1	module_piwi
PrileiEVm016876t1	module_piwi
PrileiEVm002872t1	module_piwi
PrileiEVm003836t1	module_piwi
PrileiEVm001868t1	module_piwi
PrileiEVm007838t1	module_piwi
PrileiEVm014925t1	module_piwi
PrileiEVm018026t1	module_piwi
PrileiEVm024734t1	module_piwi
PrileiEVm019561t1	module_piwi
PrileiEVm011250t1	module_piwi
PrileiEVm016108t1	module_piwi
PrileiEVm002833t1	module_piwi
PrileiEVm011073t1	module_piwi
PrileiEVm024762t1	module_piwi
PrileiEVm006105t1	module_piwi
PrileiEVm018725t1	module_piwi
PrileiEVm004151t1	module_piwi
PrileiEVm010000t1	module_piwi
PrileiEVm005936t1	module_piwi
PrileiEVm002540t1	module_piwi
PrileiEVm017974t1	module_piwi
PrileiEVm015699t1	module_piwi
PrileiEVm006114t1	module_piwi
PrileiEVm009081t1	module_piwi
PrileiEVm007425t1	module_piwi
PrileiEVm019857t1	module_piwi
PrileiEVm012902t1	module_piwi
PrileiEVm018977t1	module_piwi
PrileiEVm004649t1	module_piwi
PrileiEVm014010t1	module_piwi
PrileiEVm010729t1	module_piwi
PrileiEVm006129t1	module_piwi
PrileiEVm004107t1	module_piwi
PrileiEVm030296t1	module_piwi
PrileiEVm016141t1	module_piwi
PrileiEVm010740t1	module_piwi
PrileiEVm006136t1	module_piwi
PrileiEVm013837t1	module_piwi
PrileiEVm004478t1	module_piwi
PrileiEVm008838t1	module_piwi
PrileiEVm022515t1	module_piwi
PrileiEVm007383t1	module_piwi
PrileiEVm011051t1	module_piwi
PrileiEVm013775t1	module_piwi
PrileiEVm028251t1	module_piwi
PrileiEVm004189t1	module_piwi
PrileiEVm029188t1	module_piwi
PrileiEVm008183t1	module_piwi
PrileiEVm015793t1	module_piwi
PrileiEVm024130t1	module_piwi
PrileiEVm011742t1	module_piwi
PrileiEVm002532t1	module_piwi
PrileiEVm009684t1	module_piwi
PrileiEVm012043t1	module_piwi
PrileiEVm016541t1	module_piwi
PrileiEVm006273t1	module_piwi
PrileiEVm000429t1	module_piwi
PrileiEVm016724t1	module_piwi
PrileiEVm001307t1	module_piwi
PrileiEVm003393t1	module_piwi
PrileiEVm009810t1	module_piwi
PrileiEVm017024t1	module_piwi
PrileiEVm006115t1	module_piwi
PrileiEVm020328t1	module_piwi
PrileiEVm003864t1	module_piwi
PrileiEVm016189t1	module_piwi
PrileiEVm002371t1	module_piwi
PrileiEVm024613t1	module_piwi
PrileiEVm003288t1	module_piwi
PrileiEVm019457t1	module_piwi
PrileiEVm001856t1	module_piwi
PrileiEVm009539t1	module_piwi
PrileiEVm007693t1	module_piwi
PrileiEVm000860t1	module_piwi
PrileiEVm010248t1	module_piwi
PrileiEVm004001t1	module_piwi
PrileiEVm000690t1	module_piwi
PrileiEVm015839t1	module_piwi
PrileiEVm006881t1	module_piwi
PrileiEVm014387t1	module_piwi
PrileiEVm007818t1	module_piwi
PrileiEVm002458t1	module_piwi
PrileiEVm025243t1	module_piwi
PrileiEVm003116t1	module_piwi
PrileiEVm012038t1	module_piwi
PrileiEVm014277t1	module_piwi
PrileiEVm011922t1	module_piwi
PrileiEVm024120t1	module_piwi
PrileiEVm013602t1	module_piwi
PrileiEVm014707t1	module_piwi
PrileiEVm010993t1	module_piwi
PrileiEVm001704t1	module_piwi
PrileiEVm000546t1	module_piwi
PrileiEVm008606t1	module_piwi
PrileiEVm005927t1	module_piwi
PrileiEVm007855t1	module_piwi
PrileiEVm017218t1	module_piwi
PrileiEVm002056t1	module_piwi
PrileiEVm007853t1	module_piwi
PrileiEVm006157t1	module_piwi
PrileiEVm023394t1	module_piwi
PrileiEVm003559t1	module_piwi
PrileiEVm024791t1	module_piwi
PrileiEVm002670t1	module_piwi
PrileiEVm029825t1	module_piwi
PrileiEVm002978t1	module_piwi
PrileiEVm019593t1	module_piwi
PrileiEVm022122t1	module_piwi
PrileiEVm015197t1	module_piwi
PrileiEVm015195t1	module_piwi
PrileiEVm012681t1	module_piwi
PrileiEVm013950t1	module_piwi
PrileiEVm010127t1	module_piwi
PrileiEVm024229t1	module_piwi
PrileiEVm007388t1	module_piwi
PrileiEVm021509t1	module_piwi
PrileiEVm007556t1	module_piwi
PrileiEVm002455t1	module_piwi
PrileiEVm008842t1	module_piwi
PrileiEVm017606t1	module_piwi
PrileiEVm000603t1	module_piwi
PrileiEVm006153t1	module_piwi
PrileiEVm019476t1	module_piwi
PrileiEVm012397t1	module_piwi
PrileiEVm004989t1	module_piwi
PrileiEVm002648t1	module_piwi
PrileiEVm016223t1	module_piwi
PrileiEVm004931t1	module_piwi
PrileiEVm016656t1	module_piwi
PrileiEVm015048t1	module_piwi
PrileiEVm022540t1	module_piwi
PrileiEVm014250t1	module_piwi
PrileiEVm025029t1	module_piwi
PrileiEVm022189t1	module_piwi
PrileiEVm017016t1	module_piwi
PrileiEVm010170t1	module_piwi
PrileiEVm015638t1	module_piwi
PrileiEVm007417t1	module_piwi
PrileiEVm011260t1	module_piwi
PrileiEVm001767t1	module_piwi
PrileiEVm005940t1	module_piwi
PrileiEVm004828t1	module_piwi
PrileiEVm004346t1	module_piwi
PrileiEVm014246t1	module_piwi
PrileiEVm029924t1	module_piwi
PrileiEVm014355t1	module_piwi
PrileiEVm003408t1	module_piwi
PrileiEVm003575t1	module_piwi
PrileiEVm021739t1	module_piwi
PrileiEVm018476t1	module_piwi
PrileiEVm011905t1	module_piwi
PrileiEVm003584t1	module_piwi
PrileiEVm000967t1	module_piwi
PrileiEVm026957t1	module_piwi
PrileiEVm009660t1	module_piwi
PrileiEVm005529t1	module_piwi
PrileiEVm018219t1	module_piwi
PrileiEVm000598t1	module_piwi
PrileiEVm007176t1	module_piwi
PrileiEVm012774t1	module_piwi
PrileiEVm027726t1	module_piwi
PrileiEVm002767t1	module_piwi
PrileiEVm026458t1	module_piwi
PrileiEVm004313t1	module_piwi
PrileiEVm016531t1	module_piwi
PrileiEVm008862t1	module_piwi
PrileiEVm003128t1	module_piwi
PrileiEVm013175t1	module_piwi
PrileiEVm015627t1	module_piwi
PrileiEVm007462t1	module_piwi
PrileiEVm016188t1	module_piwi
PrileiEVm007578t1	module_piwi
PrileiEVm007182t1	module_piwi
PrileiEVm012541t1	module_piwi
PrileiEVm007408t1	module_piwi
PrileiEVm016177t1	module_piwi
PrileiEVm023844t1	module_piwi
PrileiEVm008876t1	module_piwi
PrileiEVm011825t1	module_piwi
PrileiEVm021587t1	module_piwi
PrileiEVm006112t1	module_piwi
PrileiEVm008441t1	module_piwi
PrileiEVm011900t1	module_piwi
PrileiEVm018543t1	module_piwi
PrileiEVm013606t1	module_piwi
PrileiEVm010068t1	module_piwi
PrileiEVm019004t1	module_piwi
PrileiEVm018610t1	module_piwi
PrileiEVm008393t1	module_piwi
PrileiEVm022498t1	module_piwi
PrileiEVm003296t1	module_piwi
PrileiEVm025520t1	module_piwi
PrileiEVm029508t1	module_piwi
PrileiEVm011157t1	module_piwi
PrileiEVm009895t1	module_piwi
PrileiEVm007717t1	module_piwi
PrileiEVm005834t1	module_piwi
PrileiEVm006267t1	module_piwi
PrileiEVm007402t1	module_piwi
PrileiEVm016539t1	module_piwi
PrileiEVm017474t1	module_piwi
PrileiEVm016887t1	module_piwi
PrileiEVm002040t1	module_piwi
PrileiEVm002763t1	module_piwi
PrileiEVm014884t1	module_piwi
PrileiEVm018238t1	module_piwi
PrileiEVm016105t1	module_piwi
PrileiEVm000070t1	module_piwi
PrileiEVm004275t1	module_piwi
PrileiEVm006809t1	module_piwi
PrileiEVm023610t1	module_piwi
PrileiEVm015895t1	module_piwi
PrileiEVm013217t1	module_piwi
PrileiEVm019303t1	module_piwi
PrileiEVm007404t1	module_piwi
PrileiEVm001086t1	module_piwi
PrileiEVm001434t1	module_piwi
PrileiEVm008449t1	module_piwi
PrileiEVm021808t1	module_piwi
PrileiEVm023386t1	module_piwi
PrileiEVm013960t1	module_piwi
PrileiEVm009154t1	module_piwi
PrileiEVm005706t1	module_piwi
PrileiEVm001684t1	module_piwi
PrileiEVm014076t1	module_piwi
PrileiEVm001924t1	module_piwi
PrileiEVm003285t1	module_piwi
PrileiEVm033190t1	module_piwi
PrileiEVm023746t1	module_piwi
PrileiEVm003241t1	module_piwi
PrileiEVm027083t1	module_piwi
PrileiEVm010973t1	module_piwi
PrileiEVm025733t1	module_piwi
PrileiEVm024575t1	module_piwi
PrileiEVm008661t1	module_piwi
PrileiEVm013697t1	module_piwi
PrileiEVm010963t1	module_piwi
PrileiEVm021382t1	module_piwi
PrileiEVm014671t1	module_piwi
PrileiEVm020511t1	module_piwi
PrileiEVm001013t1	module_piwi
PrileiEVm005965t1	module_piwi
PrileiEVm002077t1	module_piwi
PrileiEVm005083t1	module_piwi
PrileiEVm001444t1	module_piwi
PrileiEVm010598t1	module_piwi
PrileiEVm005890t1	module_piwi
PrileiEVm025183t1	module_piwi
PrileiEVm000901t1	module_piwi
PrileiEVm005650t1	module_piwi
PrileiEVm002441t1	module_piwi
PrileiEVm004108t1	module_piwi
PrileiEVm001005t1	module_piwi
PrileiEVm000741t1	module_piwi
PrileiEVm023744t1	module_piwi
PrileiEVm018983t1	module_piwi
PrileiEVm000566t1	module_piwi
PrileiEVm012312t1	module_piwi
PrileiEVm007685t1	module_piwi
PrileiEVm000149t1	module_piwi
PrileiEVm019048t1	module_piwi
PrileiEVm016982t1	module_piwi
PrileiEVm001552t1	module_piwi
PrileiEVm017937t1	module_piwi
PrileiEVm007365t1	module_piwi
PrileiEVm005652t1	module_piwi
PrileiEVm027089t1	module_piwi
PrileiEVm011954t1	module_piwi
PrileiEVm010481t1	module_piwi
PrileiEVm012069t1	module_piwi
PrileiEVm019054t1	module_piwi
PrileiEVm006553t1	module_piwi
PrileiEVm005708t1	module_piwi
PrileiEVm020072t1	module_piwi
PrileiEVm016204t1	module_neurons3
PrileiEVm005888t1	module_neurons3
PrileiEVm015771t1	module_neurons3
PrileiEVm001219t1	module_neurons3
PrileiEVm017097t1	module_neurons3
PrileiEVm018943t1	module_neurons3
PrileiEVm000136t1	module_neurons3
PrileiEVm019510t1	module_neurons3
PrileiEVm020571t1	module_neurons3
PrileiEVm019117t1	module_neurons3
PrileiEVm010925t1	module_neurons3
PrileiEVm015803t1	module_neurons3
PrileiEVm020263t1	module_neurons3
PrileiEVm026700t1	module_neurons3
PrileiEVm007274t1	module_neurons3
PrileiEVm007782t1	module_neurons3
PrileiEVm012559t1	module_neurons3
PrileiEVm019025t1	module_neurons3
PrileiEVm003810t1	module_neurons3
PrileiEVm022536t1	module_neurons3
PrileiEVm017516t1	module_neurons3
PrileiEVm005044t1	module_neurons3
PrileiEVm014392t1	module_neurons3
PrileiEVm003265t1	module_neurons3
PrileiEVm004214t1	module_neurons3
PrileiEVm014212t1	module_neurons3
PrileiEVm017482t1	module_neurons3
PrileiEVm003953t1	module_neurons3
PrileiEVm008636t1	module_neurons3
PrileiEVm009837t1	module_neurons3
PrileiEVm003229t1	module_neurons3
PrileiEVm022800t1	module_neurons3
PrileiEVm011112t1	module_neurons3
PrileiEVm017648t1	module_neurons3
PrileiEVm025635t1	module_neurons3
PrileiEVm028296t1	module_neurons3
PrileiEVm020508t1	module_neurons3
PrileiEVm028024t1	module_neurons3
PrileiEVm000635t1	module_neurons3
PrileiEVm004125t1	module_neurons3
PrileiEVm001751t1	module_neurons3
PrileiEVm015917t1	module_neurons3
PrileiEVm008181t1	module_neurons3
PrileiEVm001636t1	module_neurons3
PrileiEVm000826t1	module_neurons3
PrileiEVm023390t1	module_neurons3
PrileiEVm026723t1	module_neurons3
PrileiEVm022148t1	module_neurons3
PrileiEVm001406t1	module_neurons3
PrileiEVm002155t1	module_neurons3
PrileiEVm014469t1	module_neurons3
PrileiEVm012231t1	module_neurons3
PrileiEVm002107t1	module_neurons3
PrileiEVm015643t1	module_neurons3
PrileiEVm003568t1	module_neurons3
PrileiEVm016258t1	module_neurons3
PrileiEVm022919t1	module_neurons3
PrileiEVm012167t1	module_neurons3
PrileiEVm020391t1	module_neurons3
PrileiEVm000083t1	module_neurons3
PrileiEVm024063t1	module_neurons3
PrileiEVm002550t1	module_neurons3
PrileiEVm014818t1	module_neurons3
PrileiEVm015304t1	module_neurons3
PrileiEVm017390t1	module_neurons3
PrileiEVm013024t1	module_neurons3
PrileiEVm012633t1	module_neurons3
PrileiEVm021269t1	module_neurons3
PrileiEVm002454t1	module_neurons3
PrileiEVm005375t1	module_neurons3
PrileiEVm000236t1	module_neurons3
PrileiEVm023848t1	module_neurons3
PrileiEVm015141t1	module_neurons3
PrileiEVm001009t1	module_neurons3
PrileiEVm001936t1	module_neurons3
PrileiEVm024627t1	module_neurons3
PrileiEVm022526t1	module_neurons3
PrileiEVm007741t1	module_neurons3
PrileiEVm006446t1	module_neurons3
PrileiEVm003424t1	module_arginase
PrileiEVm016554t1	module_arginase
PrileiEVm004925t1	module_arginase
PrileiEVm015342t1	module_arginase
PrileiEVm005204t1	module_arginase
PrileiEVm021921t1	module_arginase
PrileiEVm002546t1	module_arginase
PrileiEVm014026t1	module_arginase
PrileiEVm005974t1	module_arginase
PrileiEVm000208t1	module_arginase
PrileiEVm019472t1	module_arginase
PrileiEVm013469t1	module_arginase
PrileiEVm010378t1	module_arginase
PrileiEVm004721t1	module_arginase
PrileiEVm010304t1	module_arginase
PrileiEVm029846t1	module_arginase
PrileiEVm015248t1	module_arginase
PrileiEVm013105t1	module_arginase
PrileiEVm005975t1	module_arginase
PrileiEVm000825t1	module_arginase
PrileiEVm009205t1	module_arginase
PrileiEVm019300t1	module_arginase
PrileiEVm018292t1	module_arginase
PrileiEVm013877t1	module_arginase
PrileiEVm017120t1	module_arginase
PrileiEVm004480t1	module_arginase
PrileiEVm003121t1	module_arginase
PrileiEVm019647t1	module_arginase
PrileiEVm001351t1	module_arginase
PrileiEVm010904t1	module_arginase
PrileiEVm006699t1	module_arginase
PrileiEVm005048t1	module_arginase
PrileiEVm015569t1	module_arginase
PrileiEVm003848t1	module_arginase
PrileiEVm018421t1	module_arginase
PrileiEVm004854t1	module_arginase
PrileiEVm007899t1	module_arginase
PrileiEVm007661t1	module_arginase
PrileiEVm018118t1	module_arginase
PrileiEVm000616t1	module_arginase
PrileiEVm006620t1	module_arginase
PrileiEVm018919t1	module_arginase
PrileiEVm019550t1	module_arginase
PrileiEVm020244t1	module_arginase
PrileiEVm010487t1	module_arginase
PrileiEVm004470t1	module_arginase
PrileiEVm007332t1	module_arginase
PrileiEVm004545t1	module_arginase
PrileiEVm016148t1	module_arginase
PrileiEVm020723t1	module_arginase
PrileiEVm002646t1	module_arginase
PrileiEVm006750t1	module_arginase
PrileiEVm024658t1	module_arginase
PrileiEVm001975t1	module_arginase
PrileiEVm009091t1	module_arginase
PrileiEVm012039t1	module_arginase
PrileiEVm027190t1	module_arginase
PrileiEVm003829t1	module_arginase
PrileiEVm029718t1	module_arginase
PrileiEVm006705t1	module_arginase
PrileiEVm013143t1	module_arginase
PrileiEVm002486t1	module_arginase
PrileiEVm001050t1	module_arginase
PrileiEVm020491t1	module_arginase
PrileiEVm027785t1	module_arginase
PrileiEVm004051t1	module_arginase
PrileiEVm014959t1	module_arginase
PrileiEVm003102t1	module_arginase
PrileiEVm014395t1	module_arginase
PrileiEVm019825t1	module_arginase
PrileiEVm019559t1	module_arginase
PrileiEVm008067t1	module_arginase
PrileiEVm007007t1	module_arginase
PrileiEVm002025t1	module_arginase
PrileiEVm007525t1	module_arginase
PrileiEVm002730t1	module_arginase
PrileiEVm016667t1	module_arginase
PrileiEVm029318t1	module_arginase
PrileiEVm013730t1	module_arginase
PrileiEVm001519t1	module_arginase
PrileiEVm008085t1	module_arginase
PrileiEVm006958t1	module_arginase
PrileiEVm001040t1	module_arginase
PrileiEVm009988t1	module_arginase
PrileiEVm001163t1	module_arginase
PrileiEVm031285t1	module_arginase
PrileiEVm006526t1	module_arginase
PrileiEVm014661t1	module_arginase
PrileiEVm019299t1	module_arginase
PrileiEVm008152t1	module_arginase
PrileiEVm021380t1	module_arginase
PrileiEVm001370t1	module_arginase
PrileiEVm003701t1	module_arginase
PrileiEVm011673t1	module_arginase
PrileiEVm010282t1	module_arginase
PrileiEVm007987t1	module_arginase
PrileiEVm009115t1	module_arginase
PrileiEVm006563t1	module_arginase
PrileiEVm031378t1	module_arginase
PrileiEVm000915t1	module_arginase
PrileiEVm007647t1	module_arginase
PrileiEVm004338t1	module_arginase
PrileiEVm014372t1	module_arginase
PrileiEVm008327t1	module_arginase
PrileiEVm002076t1	module_arginase
PrileiEVm020253t1	module_arginase
PrileiEVm000419t1	module_arginase
PrileiEVm019337t1	module_arginase
PrileiEVm014873t1	module_arginase
PrileiEVm009461t1	module_arginase
PrileiEVm005580t1	module_arginase
PrileiEVm002491t1	module_arginase
PrileiEVm018011t1	module_arginase
PrileiEVm000428t1	module_arginase
PrileiEVm005814t1	module_arginase
PrileiEVm017478t1	module_arginase
PrileiEVm000615t1	module_arginase
PrileiEVm016206t1	module_arginase
PrileiEVm000309t1	module_arginase
PrileiEVm003795t1	module_arginase
PrileiEVm004139t1	module_arginase
PrileiEVm012309t1	module_arginase
PrileiEVm024460t1	module_arginase
PrileiEVm000775t1	module_arginase
PrileiEVm025769t1	module_arginase
PrileiEVm013031t1	module_arginase
PrileiEVm013156t1	module_arginase
PrileiEVm002570t1	module_arginase
PrileiEVm021041t1	module_arginase
PrileiEVm020923t1	module_arginase
PrileiEVm007568t1	module_arginase
PrileiEVm011683t1	module_arginase
PrileiEVm005635t1	module_arginase
PrileiEVm008370t1	module_arginase
PrileiEVm009060t1	module_arginase
PrileiEVm014216t1	module_arginase
PrileiEVm015946t1	module_arginase
PrileiEVm028820t1	module_arginase
PrileiEVm015527t1	module_arginase
PrileiEVm014890t1	module_arginase
PrileiEVm029143t1	module_arginase
PrileiEVm002258t1	module_arginase
PrileiEVm010400t1	module_arginase
PrileiEVm008668t1	module_arginase
PrileiEVm022830t1	module_arginase
PrileiEVm020289t1	module_arginase
PrileiEVm000767t1	module_arginase
PrileiEVm018514t1	module_arginase
PrileiEVm005734t1	module_arginase
PrileiEVm013067t1	module_arginase
PrileiEVm012481t1	module_arginase
PrileiEVm032729t1	module_arginase
PrileiEVm015931t1	module_arginase
PrileiEVm023783t1	module_arginase
PrileiEVm004435t1	module_arginase
PrileiEVm014915t1	module_muscle3
PrileiEVm013557t1	module_muscle3
PrileiEVm007474t1	module_muscle3
PrileiEVm006735t1	module_muscle3
PrileiEVm015607t1	module_muscle3
PrileiEVm002502t1	module_muscle3
PrileiEVm011696t1	module_muscle3
PrileiEVm009522t1	module_muscle3
PrileiEVm004115t1	module_muscle3
PrileiEVm008401t1	module_muscle3
PrileiEVm009830t1	module_muscle3
PrileiEVm027428t1	module_muscle3
PrileiEVm021461t1	module_muscle3
PrileiEVm028946t1	module_muscle3
PrileiEVm010634t1	module_muscle3
PrileiEVm004218t1	module_muscle3
PrileiEVm002733t1	module_muscle3
PrileiEVm017252t1	module_muscle3
PrileiEVm013332t1	module_muscle3
PrileiEVm003267t1	module_muscle3
PrileiEVm015268t1	module_muscle3
PrileiEVm006394t1	module_muscle3
PrileiEVm008964t1	module_muscle3
PrileiEVm014587t1	module_muscle3
PrileiEVm029099t1	module_muscle3
PrileiEVm008943t1	module_muscle3
PrileiEVm003132t1	module_muscle3
PrileiEVm027115t1	module_muscle3
PrileiEVm002710t1	module_muscle3
PrileiEVm006057t1	module_muscle3
PrileiEVm028300t1	module_muscle3
PrileiEVm001156t1	module_muscle3
PrileiEVm002070t1	module_muscle3
PrileiEVm026471t1	module_muscle3
PrileiEVm028932t1	module_muscle3
PrileiEVm009607t1	module_muscle3
PrileiEVm003515t1	module_muscle3
PrileiEVm015169t1	module_muscle3
PrileiEVm003015t1	module_muscle3
PrileiEVm009094t1	module_muscle3
PrileiEVm005342t1	module_muscle3
PrileiEVm018060t1	module_muscle3
PrileiEVm012488t1	module_muscle3
PrileiEVm014950t1	module_muscle3
PrileiEVm021280t1	module_muscle3
PrileiEVm002164t1	module_muscle3
PrileiEVm005847t1	module_muscle3
PrileiEVm014635t1	module_muscle3
PrileiEVm002744t1	module_muscle3
PrileiEVm013475t1	module_muscle3
PrileiEVm000642t1	module_muscle3
PrileiEVm016198t1	module_muscle3
PrileiEVm002886t1	module_muscle3
PrileiEVm015429t1	module_muscle3
PrileiEVm005178t1	module_muscle3
PrileiEVm002280t1	module_muscle3
PrileiEVm004908t1	module_muscle3
PrileiEVm012388t1	module_muscle3
PrileiEVm023685t1	module_muscle3
PrileiEVm002418t1	module_muscle3
PrileiEVm011008t1	module_muscle3
PrileiEVm016909t1	module_muscle3
PrileiEVm003507t1	module_muscle3
PrileiEVm021667t1	module_muscle3
PrileiEVm010649t1	module_muscle3
PrileiEVm001620t1	module_muscle3
PrileiEVm004212t1	module_muscle3
PrileiEVm005693t1	module_muscle3
PrileiEVm022603t1	module_muscle3
PrileiEVm018133t1	module_muscle3
PrileiEVm018335t1	module_muscle3
PrileiEVm022867t1	module_muscle3
PrileiEVm011160t1	module_muscle3
PrileiEVm010243t1	module_muscle3
PrileiEVm027139t1	module_muscle3
PrileiEVm012529t1	module_muscle3
PrileiEVm001026t1	module_muscle3
PrileiEVm017870t1	module_muscle3
PrileiEVm022650t1	module_muscle3
PrileiEVm001019t1	module_muscle3
PrileiEVm001460t1	module_muscle3
PrileiEVm005285t1	module_muscle3
PrileiEVm008469t1	module_muscle3
PrileiEVm016595t1	module_muscle3
PrileiEVm009003t1	module_muscle3
PrileiEVm007458t1	module_muscle3
PrileiEVm008495t1	module_muscle3
PrileiEVm006849t1	module_muscle3
PrileiEVm002249t1	module_muscle3
PrileiEVm000936t1	module_muscle3
PrileiEVm001699t1	module_muscle3
PrileiEVm007217t1	module_muscle3
PrileiEVm000666t1	module_muscle3
PrileiEVm028324t1	module_muscle3
PrileiEVm009018t1	module_muscle3
PrileiEVm011881t1	module_muscle3
PrileiEVm019409t1	module_muscle3
PrileiEVm007396t1	module_muscle3
PrileiEVm008538t1	module_muscle3
PrileiEVm005657t1	module_muscle3
PrileiEVm013209t1	module_muscle3
PrileiEVm004456t1	module_muscle3
PrileiEVm001895t1	module_muscle3
PrileiEVm004959t1	module_muscle3
PrileiEVm004455t1	module_muscle3
PrileiEVm010786t1	module_muscle3
PrileiEVm008692t1	module_muscle3
PrileiEVm009330t1	module_muscle3
PrileiEVm011989t1	module_muscle3
PrileiEVm000417t1	module_muscle3
PrileiEVm015328t1	module_muscle3
PrileiEVm002935t1	module_muscle3
PrileiEVm000693t1	module_muscle3
PrileiEVm008528t1	module_muscle3
PrileiEVm002153t1	module_muscle3
PrileiEVm008471t1	module_muscle3
PrileiEVm018231t1	module_muscle3
PrileiEVm016862t1	module_muscle3
PrileiEVm009561t1	module_muscle3
PrileiEVm031313t1	module_muscle3
PrileiEVm003539t1	module_muscle3
PrileiEVm021018t1	module_muscle3
PrileiEVm016772t1	module_muscle3
PrileiEVm000711t1	module_muscle3
PrileiEVm013138t1	module_muscle3
PrileiEVm008257t1	module_muscle3
PrileiEVm014878t1	module_muscle3
PrileiEVm014528t1	module_muscle3
PrileiEVm013354t1	module_muscle3
PrileiEVm007937t1	module_muscle3
PrileiEVm000264t1	module_muscle3
PrileiEVm002548t1	module_muscle3
PrileiEVm001894t1	module_muscle3
PrileiEVm006990t1	module_muscle3
PrileiEVm007858t1	module_muscle3
PrileiEVm013999t1	module_muscle3
PrileiEVm000239t1	module_muscle3
PrileiEVm008128t1	module_muscle3
PrileiEVm017281t1	module_muscle3
PrileiEVm027082t1	module_muscle3
PrileiEVm007506t1	module_muscle3
PrileiEVm001179t1	module_muscle3
PrileiEVm008780t1	module_muscle3
PrileiEVm005468t1	module_muscle3
PrileiEVm001551t1	module_muscle3
PrileiEVm014353t1	module_muscle3
PrileiEVm018877t1	module_muscle3
PrileiEVm018447t1	module_muscle3
PrileiEVm029172t1	module_muscle3
PrileiEVm001919t1	module_muscle3
PrileiEVm000298t1	module_muscle3
PrileiEVm003166t1	module_muscle3
PrileiEVm005548t1	module_muscle3
PrileiEVm013240t1	module_muscle3
PrileiEVm004333t1	module_muscle3
PrileiEVm019663t1	module_muscle3
PrileiEVm007233t1	module_muscle3
PrileiEVm005054t1	module_muscle3
PrileiEVm025284t1	module_muscle3
PrileiEVm016092t1	module_muscle3
PrileiEVm003727t1	module_muscle3
PrileiEVm012841t1	module_muscle3
PrileiEVm007117t1	module_muscle3
PrileiEVm000738t1	module_muscle3
PrileiEVm009990t1	module_muscle3
PrileiEVm020796t1	module_muscle3
PrileiEVm003253t1	module_muscle3
PrileiEVm012807t1	module_muscle3
PrileiEVm000130t1	module_muscle3
PrileiEVm001265t1	module_muscle3
PrileiEVm022755t1	module_muscle3
PrileiEVm002828t1	module_muscle3
PrileiEVm008651t1	module_muscle3
PrileiEVm006906t1	module_muscle3
PrileiEVm007146t1	module_muscle3
PrileiEVm006613t1	module_muscle3
PrileiEVm009716t1	module_muscle3
PrileiEVm007869t1	module_muscle3
PrileiEVm020857t1	module_anterior_mid_intestine1
PrileiEVm007295t1	module_anterior_mid_intestine1
PrileiEVm010101t1	module_anterior_mid_intestine1
PrileiEVm004757t1	module_anterior_mid_intestine1
PrileiEVm007346t1	module_anterior_mid_intestine1
PrileiEVm022013t1	module_anterior_mid_intestine1
PrileiEVm001839t1	module_anterior_mid_intestine1
PrileiEVm002829t1	module_anterior_mid_intestine1
PrileiEVm004389t1	module_anterior_mid_intestine1
PrileiEVm006414t1	module_anterior_mid_intestine1
PrileiEVm017310t1	module_anterior_mid_intestine1
PrileiEVm018183t1	module_anterior_mid_intestine1
PrileiEVm001725t1	module_anterior_mid_intestine1
PrileiEVm008270t1	module_anterior_mid_intestine1
PrileiEVm014158t1	module_anterior_mid_intestine1
PrileiEVm019122t1	module_anterior_mid_intestine1
PrileiEVm004654t1	module_anterior_mid_intestine1
PrileiEVm008358t1	module_anterior_mid_intestine1
PrileiEVm010233t1	module_anterior_mid_intestine1
PrileiEVm015615t1	module_anterior_mid_intestine1
PrileiEVm009677t1	module_anterior_mid_intestine1
PrileiEVm013523t1	module_anterior_mid_intestine1
PrileiEVm009835t1	module_anterior_mid_intestine1
PrileiEVm010550t1	module_anterior_mid_intestine1
PrileiEVm006696t1	module_anterior_mid_intestine1
PrileiEVm011746t1	module_anterior_mid_intestine1
PrileiEVm028050t1	module_anterior_mid_intestine1
PrileiEVm018076t1	module_anterior_mid_intestine1
PrileiEVm009501t1	module_anterior_mid_intestine1
PrileiEVm004559t1	module_anterior_mid_intestine1
PrileiEVm000461t1	module_anterior_mid_intestine1
PrileiEVm002650t1	module_anterior_mid_intestine1
PrileiEVm012467t1	module_anterior_mid_intestine1
PrileiEVm021767t1	module_anterior_mid_intestine1
PrileiEVm014761t1	module_anterior_mid_intestine1
PrileiEVm023538t1	module_anterior_mid_intestine1
PrileiEVm005950t1	module_anterior_mid_intestine1
PrileiEVm023886t1	module_anterior_mid_intestine1
PrileiEVm001731t1	module_anterior_mid_intestine1
PrileiEVm020229t1	module_anterior_mid_intestine1
PrileiEVm006913t1	module_anterior_mid_intestine1
PrileiEVm011003t1	module_anterior_mid_intestine1
PrileiEVm020684t1	module_anterior_mid_intestine1
PrileiEVm016305t1	module_anterior_mid_intestine1
PrileiEVm028532t1	module_anterior_mid_intestine1
PrileiEVm006682t1	module_anterior_mid_intestine1
PrileiEVm016736t1	module_anterior_mid_intestine1
PrileiEVm002847t1	module_anterior_mid_intestine1
PrileiEVm010498t1	module_anterior_mid_intestine1
PrileiEVm012645t1	module_anterior_mid_intestine1
PrileiEVm006148t1	module_anterior_mid_intestine1
PrileiEVm020880t1	module_anterior_mid_intestine1
PrileiEVm012569t1	module_anterior_mid_intestine1
PrileiEVm006181t1	module_anterior_mid_intestine1
PrileiEVm001457t1	module_anterior_mid_intestine1
PrileiEVm006134t1	module_anterior_mid_intestine1
PrileiEVm005035t1	module_anterior_mid_intestine1
PrileiEVm008969t1	module_anterior_mid_intestine1
PrileiEVm017181t1	module_anterior_mid_intestine1
PrileiEVm011347t1	module_anterior_mid_intestine1
PrileiEVm006762t1	module_anterior_mid_intestine1
PrileiEVm004231t1	module_anterior_mid_intestine1
PrileiEVm003720t1	module_anterior_mid_intestine1
PrileiEVm006513t1	module_anterior_mid_intestine1
PrileiEVm010987t1	module_anterior_mid_intestine1
PrileiEVm010941t1	module_anterior_mid_intestine1
PrileiEVm004561t1	module_anterior_mid_intestine1
PrileiEVm006215t1	module_anterior_mid_intestine1
PrileiEVm011059t1	module_anterior_mid_intestine1
PrileiEVm012710t1	module_anterior_mid_intestine1
PrileiEVm000180t1	module_anterior_mid_intestine1
PrileiEVm019522t1	module_anterior_mid_intestine1
PrileiEVm004805t1	module_anterior_mid_intestine1
PrileiEVm017761t1	module_anterior_mid_intestine1
PrileiEVm001128t1	module_anterior_mid_intestine1
PrileiEVm012155t1	module_anterior_mid_intestine1
PrileiEVm011293t1	module_anterior_mid_intestine1
PrileiEVm006698t1	module_anterior_mid_intestine1
PrileiEVm013098t1	module_anterior_mid_intestine1
PrileiEVm021061t1	module_anterior_mid_intestine1
PrileiEVm019123t1	module_anterior_mid_intestine1
PrileiEVm020322t1	module_anterior_mid_intestine1
PrileiEVm018326t1	module_anterior_mid_intestine1
PrileiEVm006623t1	module_anterior_mid_intestine1
PrileiEVm013340t1	module_anterior_mid_intestine1
PrileiEVm005646t1	module_anterior_mid_intestine1
PrileiEVm012264t1	module_anterior_mid_intestine1
PrileiEVm018127t1	module_anterior_mid_intestine1
PrileiEVm027985t1	module_anterior_mid_intestine1
PrileiEVm006444t1	module_anterior_mid_intestine1
PrileiEVm008408t1	module_anterior_mid_intestine1
PrileiEVm017404t1	module_anterior_mid_intestine1
PrileiEVm003703t1	module_anterior_mid_intestine1
PrileiEVm014211t1	module_anterior_mid_intestine1
PrileiEVm008144t1	module_anterior_mid_intestine1
PrileiEVm004451t1	module_anterior_mid_intestine1
PrileiEVm025435t1	module_anterior_mid_intestine1
PrileiEVm012339t1	module_anterior_mid_intestine1
PrileiEVm004357t1	module_anterior_mid_intestine1
PrileiEVm001528t1	module_anterior_mid_intestine1
PrileiEVm018768t1	module_anterior_mid_intestine1
PrileiEVm004912t1	module_anterior_mid_intestine1
PrileiEVm007957t1	module_anterior_mid_intestine1
PrileiEVm006073t1	module_anterior_mid_intestine1
PrileiEVm008220t1	module_anterior_mid_intestine1
PrileiEVm010617t1	module_anterior_mid_intestine1
PrileiEVm014415t1	module_anterior_mid_intestine1
PrileiEVm006801t1	module_anterior_mid_intestine1
PrileiEVm019598t1	module_anterior_mid_intestine1
PrileiEVm011749t1	module_anterior_mid_intestine1
PrileiEVm011567t1	module_anterior_mid_intestine1
PrileiEVm022588t1	module_anterior_mid_intestine1
PrileiEVm012308t1	module_anterior_mid_intestine1
PrileiEVm025981t1	module_anterior_mid_intestine1
PrileiEVm002179t1	module_anterior_mid_intestine1
PrileiEVm015176t1	module_anterior_mid_intestine1
PrileiEVm018226t1	module_anterior_mid_intestine1
PrileiEVm013943t1	module_anterior_mid_intestine1
PrileiEVm008146t1	module_anterior_mid_intestine1
PrileiEVm028852t1	module_anterior_mid_intestine1
PrileiEVm008783t1	module_anterior_mid_intestine1
PrileiEVm010107t1	module_anterior_mid_intestine1
PrileiEVm010132t1	module_anterior_mid_intestine1
PrileiEVm002450t1	module_anterior_mid_intestine1
PrileiEVm007881t1	module_anterior_mid_intestine1
PrileiEVm011792t1	module_anterior_mid_intestine1
PrileiEVm016990t1	module_anterior_mid_intestine1
PrileiEVm008834t1	module_anterior_mid_intestine1
PrileiEVm001000t1	module_anterior_mid_intestine1
PrileiEVm009592t1	module_anterior_mid_intestine1
PrileiEVm013312t1	module_anterior_mid_intestine1
PrileiEVm012363t1	module_anterior_mid_intestine1
PrileiEVm007982t1	module_anterior_mid_intestine1
PrileiEVm009077t1	module_anterior_mid_intestine1
PrileiEVm008437t1	module_anterior_mid_intestine1
PrileiEVm003563t1	module_anterior_mid_intestine1
PrileiEVm022810t1	module_anterior_mid_intestine1
PrileiEVm009059t1	module_anterior_mid_intestine1
PrileiEVm002413t1	module_anterior_mid_intestine1
PrileiEVm003186t1	module_anterior_mid_intestine1
PrileiEVm003554t1	module_anterior_mid_intestine1
PrileiEVm007558t1	module_anterior_mid_intestine1
PrileiEVm008683t1	module_anterior_mid_intestine1
PrileiEVm015995t1	module_anterior_mid_intestine1
PrileiEVm018986t1	module_anterior_mid_intestine1
PrileiEVm003137t1	module_anterior_mid_intestine1
PrileiEVm012602t1	module_anterior_mid_intestine1
PrileiEVm010937t1	module_anterior_mid_intestine1
PrileiEVm009861t1	module_anterior_mid_intestine1
PrileiEVm019803t1	module_anterior_mid_intestine1
PrileiEVm007810t1	module_anterior_mid_intestine1
PrileiEVm010939t1	module_anterior_mid_intestine1
PrileiEVm009683t1	module_anterior_mid_intestine1
PrileiEVm013334t1	module_anterior_mid_intestine1
PrileiEVm022352t1	module_anterior_mid_intestine1
PrileiEVm010571t1	module_anterior_mid_intestine1
PrileiEVm020864t1	module_anterior_mid_intestine1
PrileiEVm029667t1	module_anterior_mid_intestine1
PrileiEVm006730t1	module_anterior_mid_intestine1
PrileiEVm023303t1	module_carbmetabol
PrileiEVm006586t1	module_carbmetabol
PrileiEVm016885t1	module_carbmetabol
PrileiEVm014680t1	module_carbmetabol
PrileiEVm012996t1	module_carbmetabol
PrileiEVm004570t1	module_carbmetabol
PrileiEVm013816t1	module_carbmetabol
PrileiEVm009271t1	module_carbmetabol
PrileiEVm011325t1	module_carbmetabol
PrileiEVm020358t1	module_carbmetabol
PrileiEVm019052t1	module_carbmetabol
PrileiEVm010182t1	module_carbmetabol
PrileiEVm009775t1	module_carbmetabol
PrileiEVm008904t1	module_carbmetabol
PrileiEVm010974t1	module_carbmetabol
PrileiEVm013080t1	module_carbmetabol
PrileiEVm016870t1	module_carbmetabol
PrileiEVm014908t1	module_carbmetabol
PrileiEVm011010t1	module_carbmetabol
PrileiEVm018295t1	module_carbmetabol
PrileiEVm001694t1	module_carbmetabol
PrileiEVm020451t1	module_carbmetabol
PrileiEVm007907t1	module_carbmetabol
PrileiEVm023494t1	module_carbmetabol
PrileiEVm022762t1	module_carbmetabol
PrileiEVm014762t1	module_carbmetabol
PrileiEVm017703t1	module_carbmetabol
PrileiEVm023533t1	module_carbmetabol
PrileiEVm006104t1	module_carbmetabol
PrileiEVm000820t1	module_carbmetabol
PrileiEVm016940t1	module_carbmetabol
PrileiEVm015218t1	module_carbmetabol
PrileiEVm021049t1	module_carbmetabol
PrileiEVm018188t1	module_carbmetabol
PrileiEVm021139t1	module_carbmetabol
PrileiEVm014816t1	module_carbmetabol
PrileiEVm014437t1	module_carbmetabol
PrileiEVm001067t1	module_carbmetabol
PrileiEVm008323t1	module_carbmetabol
PrileiEVm012065t1	module_carbmetabol
PrileiEVm030212t1	module_carbmetabol
PrileiEVm016066t1	module_carbmetabol
PrileiEVm027489t1	module_carbmetabol
PrileiEVm008125t1	module_carbmetabol
PrileiEVm026685t1	module_carbmetabol
PrileiEVm002629t1	module_carbmetabol
PrileiEVm007111t1	module_carbmetabol
PrileiEVm017384t1	module_carbmetabol
PrileiEVm007184t1	module_carbmetabol
PrileiEVm026983t1	module_carbmetabol
PrileiEVm026548t1	module_carbmetabol
PrileiEVm014263t1	module_carbmetabol
PrileiEVm015149t1	module_carbmetabol
PrileiEVm026130t1	module_carbmetabol
PrileiEVm015618t1	module_carbmetabol
PrileiEVm019258t1	module_carbmetabol
PrileiEVm011669t1	module_carbmetabol
PrileiEVm022522t1	module_carbmetabol
PrileiEVm008348t1	module_carbmetabol
PrileiEVm014098t1	module_carbmetabol
PrileiEVm014258t1	module_carbmetabol
PrileiEVm002867t1	module_carbmetabol
PrileiEVm026665t1	module_carbmetabol
PrileiEVm018192t1	module_carbmetabol
PrileiEVm001525t1	module_carbmetabol
PrileiEVm017818t1	module_carbmetabol
PrileiEVm028617t1	module_carbmetabol
PrileiEVm011497t1	module_carbmetabol
PrileiEVm009688t1	module_carbmetabol
PrileiEVm020215t1	module_carbmetabol
PrileiEVm017077t1	module_carbmetabol
PrileiEVm012293t1	module_carbmetabol
PrileiEVm018254t1	module_carbmetabol
PrileiEVm005043t1	module_carbmetabol
PrileiEVm019012t1	module_carbmetabol
PrileiEVm004223t1	module_carbmetabol
PrileiEVm008284t1	module_carbmetabol
PrileiEVm031996t1	module_carbmetabol
PrileiEVm010059t1	module_carbmetabol
PrileiEVm013445t1	module_carbmetabol
PrileiEVm009204t1	module_carbmetabol
PrileiEVm023274t1	module_carbmetabol
PrileiEVm012844t1	module_carbmetabol
PrileiEVm004835t1	module_carbmetabol
PrileiEVm029860t1	module_carbmetabol
PrileiEVm001955t1	module_carbmetabol
PrileiEVm026740t1	module_carbmetabol
PrileiEVm005081t1	module_carbmetabol
PrileiEVm015838t1	module_carbmetabol
PrileiEVm023955t1	module_carbmetabol
PrileiEVm011788t1	module_carbmetabol
PrileiEVm008659t1	module_carbmetabol
PrileiEVm004136t1	module_carbmetabol
PrileiEVm015610t1	module_carbmetabol
PrileiEVm028031t1	module_carbmetabol
PrileiEVm023314t1	module_carbmetabol
PrileiEVm008122t1	module_carbmetabol
PrileiEVm004672t1	module_carbmetabol
PrileiEVm025459t1	module_carbmetabol
PrileiEVm017811t1	module_carbmetabol
PrileiEVm027133t1	module_carbmetabol
PrileiEVm015391t1	module_carbmetabol
PrileiEVm026002t1	module_carbmetabol
PrileiEVm015824t1	module_carbmetabol
PrileiEVm012001t1	module_carbmetabol
PrileiEVm017846t1	module_carbmetabol
PrileiEVm023532t1	module_carbmetabol
PrileiEVm007272t1	module_carbmetabol
PrileiEVm022076t1	module_carbmetabol
PrileiEVm015519t1	module_carbmetabol
PrileiEVm012413t1	module_carbmetabol
PrileiEVm011090t1	module_carbmetabol
PrileiEVm005995t1	module_carbmetabol
PrileiEVm005755t1	module_carbmetabol
PrileiEVm006857t1	module_carbmetabol
PrileiEVm017271t1	module_carbmetabol
PrileiEVm014911t1	module_carbmetabol
PrileiEVm016507t1	module_carbmetabol
PrileiEVm003684t1	module_carbmetabol
PrileiEVm002671t1	module_carbmetabol
PrileiEVm009818t1	module_carbmetabol
PrileiEVm007929t1	module_carbmetabol
PrileiEVm020585t1	module_carbmetabol
PrileiEVm013526t1	module_carbmetabol
PrileiEVm005198t1	module_carbmetabol
PrileiEVm008491t1	module_carbmetabol
PrileiEVm017787t1	module_carbmetabol
PrileiEVm018802t1	module_carbmetabol
PrileiEVm021113t1	module_carbmetabol
PrileiEVm010525t1	module_carbmetabol
PrileiEVm020439t1	module_carbmetabol
PrileiEVm005105t1	module_carbmetabol
PrileiEVm004520t1	module_carbmetabol
PrileiEVm006137t1	module_carbmetabol
PrileiEVm009780t1	module_carbmetabol
PrileiEVm006890t1	module_carbmetabol
PrileiEVm019121t1	module_carbmetabol
PrileiEVm006929t1	module_carbmetabol
PrileiEVm000903t1	module_carbmetabol
PrileiEVm025461t1	module_carbmetabol
PrileiEVm012792t1	module_carbmetabol
PrileiEVm013994t1	module_carbmetabol
PrileiEVm008477t1	module_carbmetabol
PrileiEVm004886t1	module_carbmetabol
PrileiEVm018324t1	module_carbmetabol
PrileiEVm009342t1	module_carbmetabol
PrileiEVm006655t1	module_carbmetabol
PrileiEVm026472t1	module_carbmetabol
PrileiEVm029217t1	module_carbmetabol
PrileiEVm020618t1	module_carbmetabol
PrileiEVm031190t1	module_carbmetabol
PrileiEVm015070t1	module_carbmetabol
PrileiEVm019626t1	module_carbmetabol
PrileiEVm008758t1	module_carbmetabol
PrileiEVm003942t1	module_carbmetabol
PrileiEVm001132t1	module_stomach2a
PrileiEVm027757t1	module_stomach2a
PrileiEVm005572t1	module_stomach2a
PrileiEVm011835t1	module_stomach2a
PrileiEVm016863t1	module_stomach2a
PrileiEVm022819t1	module_stomach2a
PrileiEVm009931t1	module_stomach2a
PrileiEVm003466t1	module_stomach2a
PrileiEVm011487t1	module_stomach2a
PrileiEVm001204t1	module_stomach2a
PrileiEVm007142t1	module_stomach2a
PrileiEVm013052t1	module_stomach2a
PrileiEVm017027t1	module_stomach2a
PrileiEVm013743t1	module_stomach2a
PrileiEVm012623t1	module_stomach2a
PrileiEVm014480t1	module_stomach2a
PrileiEVm020339t1	module_stomach2a
PrileiEVm008036t1	module_stomach2a
PrileiEVm008525t1	module_stomach2a
PrileiEVm003279t1	module_stomach2a
PrileiEVm016731t1	module_stomach2a
PrileiEVm010175t1	module_stomach2a
PrileiEVm024400t1	module_stomach2a
PrileiEVm012420t1	module_stomach2a
PrileiEVm017295t1	module_stomach2a
PrileiEVm001352t1	module_stomach2a
PrileiEVm004749t1	module_stomach2a
PrileiEVm012616t1	module_stomach2a
PrileiEVm011498t1	module_stomach2a
PrileiEVm019438t1	module_stomach2a
PrileiEVm001495t1	module_stomach2a
PrileiEVm024779t1	module_stomach2a
PrileiEVm014906t1	module_stomach2a
PrileiEVm023118t1	module_stomach2a
PrileiEVm010209t1	module_stomach2a
PrileiEVm013317t1	module_stomach2a
PrileiEVm027322t1	module_stomach2a
PrileiEVm017814t1	module_stomach2a
PrileiEVm007356t1	module_stomach2a
PrileiEVm008886t1	module_stomach2a
[truncated: 8,797 more rows]
