# Supplementary material for: Annelid adult cell type diversity and their pluripotent cellular origins
Source: Nat Commun. 2024 Apr 12;15:3194. doi: 10.1038/s41467-024-47401-6 (PMC11014941; doi:10.1038/s41467-024-47401-6)
Supplement: Supplementary file 12 — Supplementary Data 9 [file 41467_2024_47401_MOESM12_ESM.xlsx]

## Sheet: pristina_TFs
id	Pfam_name	SUPERFAMILY_domain	recipr_blast_swissprot_description	orthofinder_coorthologs	AnimalTFDB_class_name	class	in_fig4C	highest_FC_in	most_representative_of_celltype	top_central_in_Fig4G	01_piwi_pos_cells_1	02_piwi_pos_cells_2	08_nidogen1_pos_cells	18_epidermal_progenitors	00_epidermis_1	11_epidermis_2	13_epidermis_3	20_epidermis_4	24_epidermis_5	25_epidermis_6	43_epidermis_7	16_gut_progenitors	31_crop	14_stomach_1	39_stomach_2	38_caveolin_pos_cells	15_anterior_intestine	09_anterior_mid_intestine_1	28_anterior_mid_intestine_2	19_posterior_intestine	05_muscle_1	06_muscle_2	27_muscle_3	30_muscle_4	41_neurons_3	03_neurons_1	40_neurons_2	42_neurons_4	45_neurons_5	49_neurons_6	59_neurons_7	04_globin_pos_cells_1	33_globin_pos_cells_2	10_polycystin_2_pos_cells	12_polycystin_1_pos_cells	07_mmp24_pos_cells	36_fucolectin_pos_cells	55_pgrn_pos_cells	21_chaetal_sacs_1
PrileiEVm000374t1	RFX DNA-binding domain			Bap170,arid2,ARID2,Arid2	ARID	ARID	yes	01_piwi_pos_cells_1			181.331	118.625	81.8846	39.7852	59.0503	69.6002	65.771	76.4046	44.0117	107.872	85.3388	67.928	63.4719	37.1136	0	69.3786	30.6658	20.2657	76.8364	45.5081	82.348	40.8201	80.9651	167.698	47.0965	95.8222	124.776	0	0	142.47	0	34.4613	39.2211	50.1834	68.2347	65.4388	0	0	86.5508
PrileiEVm010996t1	Myc amino-terminal region	HLH, helix-loop-helix DNA-binding domain				bHLH	yes	01_piwi_pos_cells_1			175.482	155.785	138.034	63.6563	54.508	28.6589	50.823	8.4894	33.0087	40.452	128.008	27.1712	12.6944	22.2682	40.2825	0	7.66645	2.53321	0	20.2258	21.6705	32.6561	0	0	0	9.12592	83.1843	0	129.618	0	0	2.65087	19.6105	27.3728	13.6469	3.63549	0	0	78.6825
PrileiEVm010996t1	Helix-loop-helix DNA-binding domain	HLH, helix-loop-helix DNA-binding domain				bHLH	yes	01_piwi_pos_cells_1			175.482	155.785	138.034	63.6563	54.508	28.6589	50.823	8.4894	33.0087	40.452	128.008	27.1712	12.6944	22.2682	40.2825	0	7.66645	2.53321	0	20.2258	21.6705	32.6561	0	0	0	9.12592	83.1843	0	129.618	0	0	2.65087	19.6105	27.3728	13.6469	3.63549	0	0	78.6825
PrileiEVm003909t1	'Cold-shock' DNA-binding domain	Nucleic acid-binding proteins		Unr,csde1,CSDE1,Csde1	CSD	CSD	yes	01_piwi_pos_cells_1			1098.22	900.406	889.032	493.336	263.455	147.389	194.323	271.661	264.07	391.036	512.033	285.298	152.333	299.383	577.383	69.3786	118.83	111.461	461.018	65.7339	214.538	122.46	242.895	167.698	612.255	260.089	291.145	319.727	388.853	569.882	465.549	227.975	313.769	200.734	191.057	279.933	143.385	905.08	495.7
PrileiEVm000105t1	DDT domain	DNA-binding domain				DDT	yes	01_piwi_pos_cells_1			572.509	360.163	208.221	318.281	195.32	143.295	128.552	178.277	264.07	229.228	298.686	95.0992	76.1663	145.98	80.565	69.3786	68.998	55.7306	76.8364	96.0727	86.6822	35.9217	101.206	153.724	423.869	392.415	124.776	53.2879	259.235	71.2352	465.549	45.0647	78.4421	164.237	238.821	178.139	107.538	0	314.73
PrileiEVm012863t1	E2F/DP family winged-helix DNA-binding domain	Winged helix DNA-binding domain	Transcription factor E2F1 OS=Gallus gallus OX=9031 GN=E2F1 PE=2 SV=1			E2F	yes	01_piwi_pos_cells_1			122.837	60.0271	32.7538	71.6133	28.7681	8.18826	35.8751	16.9788	11.0029	0	42.6694	9.05707	0	14.8455	0	0	3.83322	12.6661	0	5.05646	2.16705	4.89842	0	0	0	13.6889	0	53.2879	64.8088	0	0	9.27804	39.2211	9.12425	6.82347	3.63549	0	0	23.6048
PrileiEVm014065t1	E2F/DP family winged-helix DNA-binding domain	Winged helix DNA-binding domain	Transcription factor E2F4 OS=Xenopus laevis OX=8355 GN=e2f4 PE=1 SV=1			E2F	yes	01_piwi_pos_cells_1			155.009	81.4653	109.959	103.441	56.0221	36.8472	62.7814	16.9788	77.0204	67.42	42.6694	49.8139	12.6944	19.7939	26.855	0	11.4997	17.7325	0	30.3387	13.0023	16.3281	40.4826	55.8995	0	36.5037	0	0	64.8088	0	0	37.1121	19.6105	22.8106	20.4704	61.8033	0	0	62.946
PrileiEVm006511t1	Forkhead domain	Winged helix DNA-binding domain				Forkhead	yes	01_piwi_pos_cells_1			61.4185	17.1506	18.7165	15.9141	16.6552	36.8472	29.8959	16.9788	0	0	42.6694	13.5856	0	22.2682	0	46.2524	15.3329	15.1993	0	5.05646	17.3364	9.79683	40.4826	13.9749	0	29.6592	41.5921	0	0	0	0	7.9526	0	9.12425	13.6469	18.1775	0	0	15.7365
PrileiEVm009477t1	Forkhead domain	Winged helix DNA-binding domain		jumu,foxn4,FOXN4,Foxn4	Fork_head	Forkhead	yes	01_piwi_pos_cells_1			250.061	100.045	51.4703	71.6133	68.1349	73.6944	53.8126	76.4046	66.0175	26.968	42.6694	49.8139	25.3888	34.6394	0	23.1262	22.9993	40.5314	51.2243	15.1694	47.6752	21.2265	80.9651	27.9497	0	68.4444	83.1843	0	0	71.2352	0	26.5087	0	54.7455	47.7643	50.8969	35.8461	0	39.3413
PrileiEVm012287t1			Transcription factor Sox-11-B OS=Xenopus laevis OX=8355 GN=sox11-b PE=1 SV=2	sox4b,sox4a,SOX4,Sox4	HMG	HMG	yes	01_piwi_pos_cells_1			65.0744	41.4473	25.7351	31.8281	9.08466	0	2.98959	0	0	0	0	4.52853	0	2.47424	0	0	3.83322	7.59963	12.8061	0	19.5035	13.0624	20.2413	0	0	11.4074	0	0	0	0	0	3.9763	0	13.6864	0	7.27098	0	0	15.7365
PrileiEVm015652t1			Transcription factor A, mitochondrial OS=Trachypithecus cristatus OX=122765 GN=TFAM PE=2 SV=1	TFAM,tfam,Tfam	HMG	HMG	yes	01_piwi_pos_cells_1			103.827	100.045	60.8285	55.6992	28.7681	20.4707	29.8959	25.4682	22.0058	0	42.6694	40.7568	38.0831	12.3712	67.1375	46.2524	30.6658	43.0646	25.6121	35.3952	28.1717	14.6952	60.7238	13.9749	0	15.9704	83.1843	0	0	0	0	17.2306	19.6105	13.6864	20.4704	10.9065	0	0	23.6048
PrileiEVm002561t1		Homeodomain-like		smarca5,SMARCA1,Smarca1	MYB	MYB	yes	01_piwi_pos_cells_1			930.783	605.988	528.74	294.41	192.292	163.765	194.323	229.214	187.05	188.776	682.71	117.742	63.4719	118.764	80.565	185.01	65.1648	81.0627	192.091	101.129	127.856	84.9059	161.93	97.8241	141.29	266.933	83.1843	266.439	324.044	641.117	0	164.354	235.326	155.112	184.234	189.046	71.6923	0	251.784
PrileiEVm004550t1		Homeodomain-like		Cdc5,cdc5l,CDC5L,Gm9049,Cdc5l,Gm9045,Gm9048,Gm32717,Gm32802,Gm9046,Gm9040,Gm9044	MYB	MYB	yes	01_piwi_pos_cells_1			254.448	210.095	231.616	119.355	113.558	94.165	104.636	84.894	165.044	107.872	213.347	135.856	177.721	163.3	80.565	138.757	68.998	53.1974	102.449	136.524	67.1787	58.781	40.4826	41.9246	235.483	159.704	83.1843	106.576	64.8088	71.2352	0	64.9463	39.2211	100.367	156.94	116.336	107.538	113.135	180.97
PrileiEVm008291t1		Homeodomain-like		Myb,BX927365.2,myb,MYB	MYB	MYB	yes	01_piwi_pos_cells_1	Yes		53.3756	2.85843	7.01868	7.95703	1.51411	0	2.98959	0	0	0	42.6694	0	0	9.89697	0	0	0	5.06642	0	0	0	1.63281	0	0	0	0	0	53.2879	0	0	0	3.9763	0	0	13.6469	0	0	0	0
PrileiEVm001913t1	Zinc finger, C2H2 type	beta-beta-alpha zinc fingers		CABZ01079241.1,zfx,znf711,AL935304.4,ZFX,ZFY,ZNF711,Zfp711,Zfy1,Zfy2,Zfx	zf-C2H2	ZBTB	yes	01_piwi_pos_cells_1			277.115	191.515	131.015	159.141	158.982	167.859	95.6669	67.9152	143.038	121.356	85.3388	117.742	76.1663	61.8561	120.848	161.883	42.1655	60.797	76.8364	91.0162	114.854	50.617	263.137	111.799	141.29	171.111	124.776	266.439	129.618	142.47	0	38.4376	39.2211	100.367	150.116	58.1679	35.8461	226.27	165.233
PrileiEVm001913t1	Zinc finger, C2H2 type	beta-beta-alpha zinc fingers		zgc:173726	zf-C2H2	ZBTB	yes	01_piwi_pos_cells_1			277.115	191.515	131.015	159.141	158.982	167.859	95.6669	67.9152	143.038	121.356	85.3388	117.742	76.1663	61.8561	120.848	161.883	42.1655	60.797	76.8364	91.0162	114.854	50.617	263.137	111.799	141.29	171.111	124.776	266.439	129.618	142.47	0	38.4376	39.2211	100.367	150.116	58.1679	35.8461	226.27	165.233
PrileiEVm007455t1	Zinc finger, C2H2 type	beta-beta-alpha zinc fingers		CG1663,zbtb47b,si:dkeyp-84f3,zbtb47a,ZBTB47,Zfp651	zf-C2H2,ZBTB	ZBTB	yes	01_piwi_pos_cells_1			22.6664	14.2922	11.6978	0	10.5988	4.09413	2.98959	16.9788	0	0	0	4.52853	0	2.47424	0	0	0	0	0	0	6.50116	1.63281	0	0	0	6.84444	0	0	0	0	0	2.65087	0	13.6864	13.6469	3.63549	0	0	0
PrileiEVm014312t1	Zinc finger, C2H2 type	beta-beta-alpha zinc fingers		FIZ1,Fiz1	zf-C2H2	ZBTB	yes	01_piwi_pos_cells_1			24.1287	10.0045	11.6978	7.95703	3.02822	0	5.97918	0	22.0058	0	0	9.05707	0	2.47424	13.4275	23.1262	7.66645	10.1328	12.8061	15.1694	6.50116	1.63281	0	0	0	18.2518	0	0	0	0	0	1.32543	0	0	0	0	0	0	7.86825
PrileiEVm008312t1	Zinc finger, C2H2 type	beta-beta-alpha zinc fingers				zf_C2H2	yes	01_piwi_pos_cells_1			118.45	88.6114	65.5076	39.7852	31.7963	24.5648	35.8751	33.9576	22.0058	53.936	0	18.1141	88.8607	19.7939	13.4275	23.1262	30.6658	12.6661	12.8061	35.3952	36.8399	17.9609	40.4826	0	47.0965	27.3778	0	0	64.8088	0	0	25.1832	19.6105	18.2485	34.1174	50.8969	71.6923	0	47.2095
PrileiEVm011419t1		beta-beta-alpha zinc fingers		CG9890,CU468289.1,znf277,ZNF277,Zfp277	zf-C2H2	zf_C2H2	yes	01_piwi_pos_cells_1			69.4615	57.1687	65.5076	31.8281	10.5988	12.2824	8.96877	8.4894	11.0029	0	42.6694	31.6997	38.0831	14.8455	13.4275	0	3.83322	12.6661	25.6121	0	4.33411	4.89842	0	13.9749	0	11.4074	0	0	64.8088	0	0	6.62717	0	13.6864	6.82347	14.542	0	0	15.7365
PrileiEVm015781t1	Zinc finger, C2H2 type	beta-beta-alpha zinc fingers				zf_C2H2	yes	01_piwi_pos_cells_1			84.8161	50.0226	58.489	47.7422	13.627	4.09413	14.948	0	0	0	0	22.6427	25.3888	7.42273	0	23.1262	3.83322	2.53321	0	0	4.33411	0	20.2413	13.9749	47.0965	15.9704	0	0	64.8088	0	0	6.62717	0	9.12425	0	3.63549	0	0	7.86825
PrileiEVm005977t1	Helix-loop-helix DNA-binding domain	HLH, helix-loop-helix DNA-binding domain				bHLH	yes	02_piwi_pos_cells_2			191.567	204.378	175.467	127.313	43.9092	40.9413	35.8751	16.9788	44.0117	26.968	128.008	90.5707	63.4719	66.8046	0	46.2524	22.9993	7.59963	12.8061	5.05646	34.6729	27.7577	121.448	41.9246	188.386	68.4444	83.1843	53.2879	64.8088	0	0	26.5087	78.4421	27.3728	40.9408	76.3453	0	0	78.6825
PrileiEVm012774t1	Helix-loop-helix DNA-binding domain	HLH, helix-loop-helix DNA-binding domain				bHLH	yes	08_nidogen1_pos_cells			23.3975	17.1506	135.694	7.95703	4.54233	12.2824	0	0	0	0	0	0	0	2.47424	0	69.3786	3.83322	0	0	0	67.1787	0	20.2413	0	47.0965	6.84444	83.1843	0	0	0	0	0	0	4.56213	0	3.63549	0	0	0
PrileiEVm015751t1	Helix-loop-helix DNA-binding domain	HLH, helix-loop-helix DNA-binding domain				bHLH	yes	08_nidogen1_pos_cells			1.46235	0	133.355	7.95703	1.51411	4.09413	2.98959	0	0	0	0	0	0	0	0	0	0	0	0	0	6.50116	0	40.4826	69.8744	0	4.56296	83.1843	0	0	0	0	0	0	0	0	0	0	0	0
PrileiEVm011357t1	Ets-domain	Winged helix DNA-binding domain				ETS	yes	08_nidogen1_pos_cells	Yes		0.731173	1.42922	161.43	0	3.02822	0	0	0	0	13.484	0	0	0	0	0	0	0	0	0	0	0	1.63281	0	0	0	0	41.5921	0	0	0	0	1.32543	0	4.56213	0	112.7	0	0	0
PrileiEVm007231t1	Forkhead domain	Winged helix DNA-binding domain				Forkhead	yes	08_nidogen1_pos_cells			38.021	30.0135	44.4516	7.95703	4.54233	12.2824	8.96877	0	11.0029	0	0	13.5856	0	4.94849	26.855	0	0	0	0	0	2.16705	4.89842	0	41.9246	0	9.12592	0	0	0	0	0	2.65087	0	9.12425	0	18.1775	0	0	23.6048
PrileiEVm008837t1	Homeodomain	Homeodomain-like				Homeodomain	yes	08_nidogen1_pos_cells			19.7417	10.0045	470.251	7.95703	4.54233	4.09413	0	8.4894	11.0029	0	85.3388	0	0	2.47424	0	0	0	2.53321	0	0	136.524	22.8593	60.7238	0	47.0965	0	0	53.2879	0	0	0	2.65087	0	4.56213	0	72.7098	107.538	0	0
PrileiEVm011457t1	Homeodomain	Homeodomain-like				Homeodomain	yes	08_nidogen1_pos_cells			13.1611	11.4337	102.941	0	1.51411	0	0	8.4894	0	0	0	0	0	0	0	0	0	0	0	0	75.8469	22.8593	80.9651	55.8995	0	2.28148	41.5921	0	0	0	0	23.8578	0	0	0	3.63549	35.8461	0	7.86825
PrileiEVm003228t1		Homeodomain-like		si:ch73-376l24,ttf1,si:ch73-37h15,TTF1,Ttf1	MYB	MYB	yes	08_nidogen1_pos_cells			607.605	598.842	715.905	270.539	175.637	110.542	110.615	144.32	99.0262	161.808	341.355	253.598	139.638	136.083	67.1375	161.883	26.8326	43.0646	102.449	101.129	78.0139	32.6561	161.93	69.8744	282.579	82.1333	332.737	0	324.044	71.2352	0	67.5971	176.495	59.3077	68.2347	134.513	35.8461	226.27	125.892
PrileiEVm007270t1	Runt domain	p53-like transcription factors	Runt-related transcription factor 1 OS=Mus musculus OX=10090 GN=Runx1 PE=1 SV=1	RunxB,RunxA,run,runx3,runx2b,runx1,runx2a,RUNX3,RUNX1,RUNX2,Runx2,Runx3,Runx1	Runt	Runt	yes	08_nidogen1_pos_cells			2.92469	4.28765	28.0747	0	3.02822	0	0	8.4894	0	0	0	0	0	0	0	0	26.8326	5.06642	0	0	2.16705	0	20.2413	0	0	4.56296	0	0	0	0	0	23.8578	0	9.12425	6.82347	0	0	0	7.86825
PrileiEVm009601t1	Zinc finger, C2H2 type	beta-beta-alpha zinc fingers				zf_C2H2	yes	08_nidogen1_pos_cells			14.6235	21.4382	28.0747	0	9.08466	4.09413	8.96877	0	0	0	0	4.52853	0	9.89697	0	0	7.66645	2.53321	0	5.05646	10.8353	4.89842	0	0	0	6.84444	0	0	0	0	0	6.62717	0	13.6864	0	10.9065	0	0	23.6048
PrileiEVm007135t1	Zinc finger, C4 type (two domains)	Glucocorticoid receptor-like (DNA-binding domain)				zf_C4	yes	08_nidogen1_pos_cells			5.11821	8.5753	72.5263	7.95703	18.1693	0	14.948	0	33.0087	13.484	0	0	12.6944	0	13.4275	0	3.83322	0	0	0	2.16705	1.63281	0	0	0	4.56296	41.5921	0	0	0	0	0	0	0	0	0	0	0	0
PrileiEVm003016t1	Helix-loop-helix DNA-binding domain	HLH, helix-loop-helix DNA-binding domain				bHLH	yes	18_epidermal_progenitors			23.3975	5.71687	0	143.227	6.05644	0	5.97918	0	22.0058	26.968	42.6694	4.52853	0	0	13.4275	0	3.83322	0	0	0	2.16705	0	0	0	0	9.12592	0	0	0	0	0	1.32543	0	82.1183	13.6469	3.63549	0	0	0
PrileiEVm013110t1	Helix-loop-helix DNA-binding domain	HLH, helix-loop-helix DNA-binding domain				bHLH	yes	18_epidermal_progenitors			20.4728	2.85843	0	71.6133	3.02822	4.09413	2.98959	0	0	0	0	0	12.6944	2.47424	0	0	0	2.53321	0	0	0	0	20.2413	0	0	0	0	53.2879	0	0	0	1.32543	19.6105	4.56213	27.2939	3.63549	0	0	0
PrileiEVm003715t1	CP2 transcription factor		Transcription factor CP2-like protein 1 OS=Homo sapiens OX=9606 GN=TFCP2L1 PE=1 SV=1			CP2	yes	18_epidermal_progenitors	Yes		22.6664	14.2922	2.33956	628.606	37.8527	0	23.9167	50.9364	66.0175	40.452	85.3388	4.52853	0	7.42273	0	23.1262	7.66645	2.53321	0	0	21.6705	6.53122	0	0	0	11.4074	83.1843	0	0	0	0	10.6035	0	136.864	34.1174	10.9065	0	0	0
PrileiEVm009536t1	Homeodomain	Homeodomain-like				Homeodomain	yes	18_epidermal_progenitors		Yes	16.0858	14.2922	0	278.496	24.2258	45.0355	59.7918	8.4894	22.0058	0	0	4.52853	0	0	0	0	3.83322	2.53321	0	0	4.33411	1.63281	0	0	0	11.4074	0	0	0	0	0	0	0	36.497	6.82347	0	0	113.135	31.473
PrileiEVm009679t1	Runt domain	p53-like transcription factors				Runt	yes	18_epidermal_progenitors			6.58056	7.14608	4.67912	47.7422	9.08466	28.6589	35.8751	8.4894	11.0029	13.484	42.6694	4.52853	0	9.89697	0	0	19.1661	12.6661	12.8061	25.2823	0	0	0	0	0	0	41.5921	0	0	0	0	0	0	18.2485	6.82347	3.63549	0	0	0
PrileiEVm007843t1	Zinc finger, C2H2 type	beta-beta-alpha zinc fingers				zf_C2H2	yes	18_epidermal_progenitors			8.04291	12.8629	9.35824	47.7422	10.5988	8.18826	5.97918	8.4894	11.0029	13.484	0	0	12.6944	7.42273	0	0	0	0	0	15.1694	8.66822	4.89842	20.2413	0	0	15.9704	41.5921	0	0	0	0	7.9526	0	9.12425	6.82347	10.9065	0	0	7.86825
PrileiEVm008862t1	Zinc finger, C2H2 type	beta-beta-alpha zinc fingers				zf_C2H2	yes	18_epidermal_progenitors			17.5482	12.8629	4.67912	23.8711	6.05644	0	0	16.9788	0	0	0	4.52853	0	4.94849	0	0	0	0	0	5.05646	2.16705	0	0	0	0	4.56296	0	0	0	0	0	2.65087	0	0	13.6469	0	0	0	0
PrileiEVm009737t1	Zinc finger, C4 type (two domains)	Glucocorticoid receptor-like (DNA-binding domain)				zf_C4	yes	18_epidermal_progenitors			13.8923	5.71687	4.67912	47.7422	18.1693	4.09413	5.97918	8.4894	22.0058	40.452	0	0	12.6944	2.47424	0	0	3.83322	2.53321	12.8061	0	2.16705	0	0	0	47.0965	11.4074	0	0	0	0	0	0	0	13.6864	40.9408	0	0	0	0
PrileiEVm003796t1	'Paired box' domain	Homeodomain-like				PAX	yes	00_epidermis_1		Yes	46.7951	38.5888	25.7351	214.84	345.217	339.813	319.886	305.618	319.085	175.292	128.008	27.1712	25.3888	29.6909	0	0	22.9993	35.4649	51.2243	45.5081	10.8353	22.8593	60.7238	13.9749	47.0965	41.0666	83.1843	0	0	71.2352	0	25.1832	58.8316	68.4319	47.7643	39.9904	0	113.135	47.2095
PrileiEVm006754t1	Ets-domain	Winged helix DNA-binding domain				ETS	yes	11_epidermis_2	Yes		1.46235	0	0	15.9141	18.1693	61.412	29.8959	33.9576	44.0117	13.484	0	0	0	2.47424	0	0	0	0	0	0	4.33411	1.63281	0	0	0	2.28148	0	0	0	0	0	0	0	9.12425	6.82347	3.63549	0	0	7.86825
PrileiEVm012934t1	Ets-domain	Winged helix DNA-binding domain				ETS	yes	11_epidermis_2			2.19352	1.42922	2.33956	143.227	142.326	192.424	128.552	161.299	187.05	175.292	128.008	22.6427	38.0831	12.3712	13.4275	69.3786	88.1642	17.7325	0	45.5081	8.66822	3.26561	0	0	0	4.56296	0	0	0	0	0	3.9763	0	18.2485	20.4704	7.27098	0	0	23.6048
PrileiEVm008001t1	Interferon regulatory factor transcription factor	Winged helix DNA-binding domain				IRF	yes	11_epidermis_2			21.204	24.2967	7.01868	31.8281	72.6773	106.447	53.8126	67.9152	77.0204	53.936	0	58.8709	0	22.2682	13.4275	0	72.8313	83.5959	0	25.2823	2.16705	0	0	0	94.193	9.12592	0	0	0	0	0	19.8815	0	9.12425	6.82347	43.6259	0	0	0
PrileiEVm008394t1		SMAD MH1 domain		Dad,smad6b,smad7,smad6a,SMAD6,SMAD7,Smad6,Smad7	MH1	MH1	yes	11_epidermis_2			6.58056	18.5798	0	7.95703	3.02822	40.9413	8.96877	8.4894	0	0	0	9.05707	12.6944	34.6394	40.2825	0	0	5.06642	0	0	17.3364	11.4296	40.4826	13.9749	0	9.12592	0	0	0	0	0	15.9052	0	22.8106	20.4704	14.542	0	0	0
PrileiEVm005312t1	Zinc finger, C2H2 type	beta-beta-alpha zinc fingers				zf_C2H2	yes	11_epidermis_2			0.731173	4.28765	0	31.8281	60.5644	98.2592	50.823	33.9576	55.0146	94.388	42.6694	0	0	0	0	0	0	7.59963	0	0	4.33411	0	0	13.9749	0	4.56296	0	0	0	0	0	1.32543	0	4.56213	0	7.27098	0	0	0
PrileiEVm000924t1	CP2 transcription factor			grhl3,grhl1,grhl2b,grhl2a,GRHL3,GRHL1,GRHL2,Grhl3,Grhl2,Grhl1	CP2	CP2	yes	13_epidermis_3	Yes		8.77408	25.7259	7.01868	23.8711	98.4171	77.7885	158.448	93.3834	55.0146	67.42	42.6694	9.05707	0	2.47424	0	0	3.83322	7.59963	0	5.05646	8.66822	1.63281	0	0	0	6.84444	0	0	0	0	0	2.65087	0	18.2485	6.82347	0	0	0	31.473
PrileiEVm001483t1	CP2 transcription factor			grh	CP2	CP2	yes	13_epidermis_3		Yes	8.77408	8.5753	9.35824	31.8281	199.863	196.518	209.271	169.788	198.052	121.356	85.3388	0	0	7.42273	0	0	3.83322	10.1328	0	5.05646	8.66822	6.53122	0	13.9749	47.0965	4.56296	0	53.2879	0	0	0	7.9526	0	41.0591	34.1174	7.27098	0	0	15.7365
PrileiEVm019797t1	'Cold-shock' DNA-binding domain	Nucleic acid-binding proteins				CSD	yes	13_epidermis_3			21.9352	25.7259	42.1121	15.9141	42.3951	36.8472	77.7293	16.9788	44.0117	26.968	0	0	12.6944	0	13.4275	0	3.83322	0	12.8061	0	10.8353	6.53122	0	27.9497	0	6.84444	41.5921	0	0	0	0	23.8578	0	0	13.6469	3.63549	0	0	0
PrileiEVm003202t1	'Paired box' domain	Homeodomain-like				PAX	yes	13_epidermis_3			0.731173	0	2.33956	47.7422	107.502	61.412	149.48	110.362	110.029	148.324	0	4.52853	0	0	0	0	0	0	12.8061	0	4.33411	0	0	0	47.0965	6.84444	0	0	0	0	0	6.62717	0	18.2485	20.4704	10.9065	0	0	7.86825
PrileiEVm000093t1	Zinc finger, C2H2 type	beta-beta-alpha zinc fingers				zf_C2H2	yes	13_epidermis_3			43.1392	20.009	7.01868	39.7852	98.4171	77.7885	110.615	101.873	55.0146	53.936	85.3388	18.1141	0	9.89697	0	0	0	2.53321	12.8061	10.1129	0	1.63281	101.206	0	0	6.84444	0	0	0	0	0	6.62717	0	27.3728	34.1174	3.63549	0	0	15.7365
PrileiEVm010284t1	Forkhead domain	Winged helix DNA-binding domain				Forkhead	yes	20_epidermis_4			186.449	151.497	121.657	111.398	112.044	98.2592	86.6981	186.767	33.0087	94.388	85.3388	67.928	76.1663	96.4955	67.1375	46.2524	30.6658	50.6642	0	40.4516	15.1694	11.4296	20.2413	13.9749	94.193	18.2518	166.369	0	64.8088	0	0	29.1595	19.6105	91.2425	109.176	21.8129	0	113.135	86.5508
PrileiEVm011264t1	Zinc finger, C2H2 type	beta-beta-alpha zinc fingers		CG42741,klf1,klf3,KLF3,Klf3	zf-C2H2	ZBTB	yes	20_epidermis_4	Yes	Yes	5.84939	8.5753	4.67912	55.6992	370.957	343.907	394.626	534.832	363.096	229.228	170.678	0	0	0	0	0	0	10.1328	12.8061	10.1129	15.1694	0	40.4826	0	0	9.12592	0	0	0	0	0	5.30173	0	41.0591	47.7643	7.27098	0	0	39.3413
PrileiEVm002933t1	Zinc finger, C2H2 type	Glucocorticoid receptor-like (DNA-binding domain)				zf_C2H2	yes	20_epidermis_4			44.6016	42.8765	49.1307	0	24.2258	20.4707	14.948	67.9152	22.0058	13.484	0	27.1712	0	17.3197	0	46.2524	11.4997	25.3321	0	25.2823	17.3364	14.6952	0	0	47.0965	27.3778	41.5921	0	0	0	0	7.9526	19.6105	18.2485	20.4704	10.9065	35.8461	0	15.7365
PrileiEVm002933t1	Zinc finger, C2H2 type	beta-beta-alpha zinc fingers				zf_C2H2	yes	20_epidermis_4			44.6016	42.8765	49.1307	0	24.2258	20.4707	14.948	67.9152	22.0058	13.484	0	27.1712	0	17.3197	0	46.2524	11.4997	25.3321	0	25.2823	17.3364	14.6952	0	0	47.0965	27.3778	41.5921	0	0	0	0	7.9526	19.6105	18.2485	20.4704	10.9065	35.8461	0	15.7365
PrileiEVm013047t1	Zinc finger, C2H2 type	beta-beta-alpha zinc fingers				zf_C2H2	yes	20_epidermis_4			18.2793	21.4382	30.4143	0	24.2258	20.4707	14.948	42.447	22.0058	26.968	0	27.1712	12.6944	12.3712	13.4275	23.1262	11.4997	17.7325	0	20.2258	4.33411	6.53122	0	13.9749	0	2.28148	0	0	0	0	0	10.6035	19.6105	4.56213	6.82347	0	0	0	15.7365
PrileiEVm018073t1	BESS motif		Transcription factor Adf-1 OS=Drosophila melanogaster OX=7227 GN=Adf1 PE=2 SV=2			BESS	yes	24_epidermis_5			8.77408	4.28765	14.0374	7.95703	16.6552	20.4707	5.97918	33.9576	55.0146	26.968	0	9.05707	12.6944	7.42273	0	23.1262	0	7.59963	0	0	2.16705	1.63281	20.2413	0	0	0	0	0	0	0	0	1.32543	0	4.56213	13.6469	3.63549	0	0	7.86825
PrileiEVm014157t1	Helix-loop-helix DNA-binding domain	HLH, helix-loop-helix DNA-binding domain				bHLH	yes	24_epidermis_5	Yes		0.731173	2.85843	2.33956	7.95703	62.0785	90.0709	74.7398	50.9364	143.038	40.452	42.6694	0	0	0	0	0	0	0	0	0	0	1.63281	0	0	47.0965	2.28148	0	0	0	0	0	2.65087	0	0	0	0	0	0	7.86825
PrileiEVm005589t1	Homeodomain	Homeodomain-like				Homeodomain	yes	24_epidermis_5			16.817	11.4337	14.0374	31.8281	7.57055	24.5648	11.9584	16.9788	33.0087	13.484	0	4.52853	0	0	0	0	0	2.53321	0	5.05646	13.0023	32.6561	0	13.9749	0	4.56296	0	0	0	0	0	2.65087	19.6105	27.3728	20.4704	3.63549	0	0	0
PrileiEVm010246t1	Homeodomain	Homeodomain-like				Homeodomain	yes	24_epidermis_5	Yes (highest FC of all TFs expressed in epidermis_1 )		11.6988	5.71687	2.33956	31.8281	22.7116	4.09413	26.9063	8.4894	33.0087	0	0	0	0	0	0	0	3.83322	0	0	0	0	0	0	0	0	0	0	0	0	0	0	1.32543	0	0	0	0	0	0	0
PrileiEVm004190t1	Zinc finger, C2H2 type	beta-beta-alpha zinc fingers				zf_C2H2	yes	24_epidermis_5			18.2793	10.0045	4.67912	31.8281	75.7055	24.5648	56.8022	59.4258	77.0204	53.936	0	0	0	2.47424	0	0	7.66645	5.06642	0	5.05646	6.50116	1.63281	0	0	0	6.84444	0	53.2879	0	0	0	1.32543	0	4.56213	0	10.9065	0	0	7.86825
PrileiEVm006105t1	Zinc finger, C2H2 type	beta-beta-alpha zinc fingers				zf_C2H2	yes	24_epidermis_5			49.7198	47.1641	14.0374	39.7852	12.1129	12.2824	14.948	0	55.0146	13.484	42.6694	0	12.6944	2.47424	0	0	0	2.53321	0	0	2.16705	1.63281	0	0	47.0965	4.56296	41.5921	53.2879	0	0	0	2.65087	0	9.12425	6.82347	7.27098	35.8461	0	23.6048
PrileiEVm017351t1	Zinc finger, C2H2 type	beta-beta-alpha zinc fingers				zf_C2H2	yes	24_epidermis_5			4.38704	11.4337	9.35824	15.9141	40.881	57.3179	74.7398	50.9364	143.038	134.84	42.6694	22.6427	12.6944	19.7939	0	0	15.3329	32.9317	140.867	30.3387	2.16705	1.63281	0	0	0	0	0	0	0	0	0	6.62717	0	27.3728	0	3.63549	0	0	7.86825
PrileiEVm009799t1	Zinc finger, C4 type (two domains)	Glucocorticoid receptor-like (DNA-binding domain)				zf_C4	yes	24_epidermis_5			28.5158	27.1551	28.0747	47.7422	63.5926	122.824	80.7189	59.4258	132.035	40.452	42.6694	76.9851	50.7775	49.4849	26.855	69.3786	34.499	12.6661	0	40.4516	17.3364	4.89842	40.4826	13.9749	94.193	43.3481	124.776	53.2879	0	0	0	14.5798	0	41.0591	109.176	43.6259	0	0	15.7365
PrileiEVm020917t1	bZIP Maf transcription factor	A DNA-binding domain in eukaryotic transcription factors	Transcription factor MafK OS=Mus musculus OX=10090 GN=Mafk PE=1 SV=1			bZIP	yes	25_epidermis_6			18.2793	24.2967	28.0747	63.6563	25.7399	28.6589	29.8959	59.4258	44.0117	107.872	0	22.6427	50.7775	39.5879	13.4275	23.1262	30.6658	40.5314	38.4182	5.05646	6.50116	4.89842	20.2413	0	0	27.3778	41.5921	0	0	0	0	14.5798	19.6105	36.497	34.1174	50.8969	0	0	31.473
PrileiEVm003428t1	Forkhead domain	Winged helix DNA-binding domain				Forkhead	yes	25_epidermis_6			19.0105	27.1551	2.33956	7.95703	4.54233	8.18826	0	0	0	107.872	85.3388	4.52853	50.7775	2.47424	0	0	0	2.53321	12.8061	20.2258	4.33411	4.89842	0	0	0	2.28148	0	0	64.8088	0	0	3.9763	19.6105	4.56213	13.6469	69.0743	0	0	0
PrileiEVm004677t1			Transcription factor SOX-8 OS=Mus musculus OX=10090 GN=Sox8 PE=2 SV=2	Sox100B,sox10,sox9a,sox8a,sox9b,sox8b,SOX10,SOX8,Sox10,Sox8	HMG	HMG	yes	25_epidermis_6	Yes		7.31173	7.14608	0	0	4.54233	0	8.96877	16.9788	0	148.324	0	36.2283	0	19.7939	0	0	7.66645	2.53321	0	0	0	0	0	13.9749	0	2.28148	0	0	0	0	0	0	0	0	6.82347	0	0	0	7.86825
PrileiEVm004666t1	Homeodomain	Homeodomain-like				Homeodomain	yes	25_epidermis_6			17.5482	4.28765	4.67912	0	10.5988	8.18826	8.96877	0	11.0029	202.26	0	0	0	0	0	0	3.83322	2.53321	12.8061	5.05646	0	1.63281	0	13.9749	0	2.28148	0	0	0	0	0	1.32543	0	9.12425	34.1174	7.27098	0	0	62.946
PrileiEVm001793t1	Interferon regulatory factor transcription factor	Winged helix DNA-binding domain				IRF	yes	25_epidermis_6			65.8056	51.4518	39.7725	71.6133	71.1632	65.5061	32.8855	59.4258	44.0117	121.356	42.6694	40.7568	12.6944	64.3303	40.2825	115.631	22.9993	40.5314	51.2243	70.7904	17.3364	14.6952	20.2413	13.9749	0	18.2518	41.5921	0	64.8088	0	0	23.8578	0	68.4319	95.5286	47.2614	35.8461	0	31.473
PrileiEVm010891t1	Interferon regulatory factor transcription factor	Winged helix DNA-binding domain				IRF	yes	25_epidermis_6			6.58056	5.71687	4.67912	7.95703	21.1975	32.7531	5.97918	8.4894	11.0029	148.324	42.6694	13.5856	12.6944	24.7424	0	23.1262	91.9974	43.0646	140.867	91.0162	4.33411	1.63281	0	0	47.0965	4.56296	0	0	0	0	0	9.27804	0	18.2485	54.5878	50.8969	35.8461	0	7.86825
PrileiEVm000975t1	NDT80 / PhoG like DNA-binding family	p53-like transcription factors		CG3328,myrf,MYRFL,MYRF,Myrfl,Myrf	NDT80/PhoG	NDT80_PhoG	yes	25_epidermis_6			13.1611	12.8629	2.33956	151.184	155.953	225.177	140.511	135.83	132.035	229.228	42.6694	9.05707	25.3888	4.94849	0	69.3786	7.66645	7.59963	0	75.8468	6.50116	3.26561	20.2413	13.9749	0	20.5333	0	0	0	0	0	2.65087	0	109.491	197.881	7.27098	0	0	78.6825
PrileiEVm002647t1	Homeodomain	lambda repressor-like DNA-binding domains				Pou	yes	25_epidermis_6			14.6235	8.5753	9.35824	31.8281	66.6208	28.6589	62.7814	8.4894	33.0087	80.904	0	4.52853	0	4.94849	0	0	11.4997	2.53321	0	5.05646	6.50116	3.26561	0	13.9749	0	22.8148	0	0	0	71.2352	0	2.65087	19.6105	27.3728	68.2347	7.27098	0	0	0
PrileiEVm002647t1	Pou domain - N-terminal to homeobox domain	lambda repressor-like DNA-binding domains				Pou	yes	25_epidermis_6			14.6235	8.5753	9.35824	31.8281	66.6208	28.6589	62.7814	8.4894	33.0087	80.904	0	4.52853	0	4.94849	0	0	11.4997	2.53321	0	5.05646	6.50116	3.26561	0	13.9749	0	22.8148	0	0	0	71.2352	0	2.65087	19.6105	27.3728	68.2347	7.27098	0	0	0
PrileiEVm002647t1	Pou domain - N-terminal to homeobox domain	Homeodomain-like				Pou	yes	25_epidermis_6			14.6235	8.5753	9.35824	31.8281	66.6208	28.6589	62.7814	8.4894	33.0087	80.904	0	4.52853	0	4.94849	0	0	11.4997	2.53321	0	5.05646	6.50116	3.26561	0	13.9749	0	22.8148	0	0	0	71.2352	0	2.65087	19.6105	27.3728	68.2347	7.27098	0	0	0
PrileiEVm002647t1	Homeodomain	Homeodomain-like				Pou	yes	25_epidermis_6			14.6235	8.5753	9.35824	31.8281	66.6208	28.6589	62.7814	8.4894	33.0087	80.904	0	4.52853	0	4.94849	0	0	11.4997	2.53321	0	5.05646	6.50116	3.26561	0	13.9749	0	22.8148	0	0	0	71.2352	0	2.65087	19.6105	27.3728	68.2347	7.27098	0	0	0
PrileiEVm007654t1	Rel homology DNA-binding domain	p53-like transcription factors				RHD	yes	25_epidermis_6			2.19352	4.28765	0	7.95703	12.1129	40.9413	17.9375	33.9576	11.0029	67.42	42.6694	4.52853	12.6944	14.8455	13.4275	23.1262	22.9993	30.3985	12.8061	25.2823	4.33411	9.79683	20.2413	0	0	2.28148	0	0	64.8088	0	0	3.9763	19.6105	9.12425	6.82347	21.8129	0	0	15.7365
PrileiEVm005631t1	Zinc finger, C4 type (two domains)	Glucocorticoid receptor-like (DNA-binding domain)		Hr51,nr2e3,NR2E3,Nr2e3	RXR-like	RXR_like	yes	25_epidermis_6			0.731173	8.5753	4.67912	7.95703	3.02822	0	2.98959	0	11.0029	107.872	0	4.52853	0	2.47424	13.4275	0	3.83322	7.59963	12.8061	5.05646	6.50116	0	0	0	0	20.5333	41.5921	0	0	0	0	3.9763	0	0	6.82347	7.27098	0	0	0
PrileiEVm002068t1		Glucocorticoid receptor-like (DNA-binding domain)		THAP9	THAP	THAP	yes	25_epidermis_6			8.04291	22.8675	11.6978	7.95703	16.6552	4.09413	8.96877	0	0	40.452	0	22.6427	0	14.8455	40.2825	0	26.8326	17.7325	12.8061	5.05646	15.1694	6.53122	20.2413	0	0	13.6889	0	0	0	0	0	9.27804	19.6105	4.56213	6.82347	10.9065	0	0	31.473
PrileiEVm000032t1		beta-beta-alpha zinc fingers		ush	zf-C2H2	zf_C2H2	yes	25_epidermis_6			129.418	134.346	126.336	111.398	98.4171	81.8826	92.6773	101.873	66.0175	148.324	128.008	90.5707	139.638	64.3303	26.855	69.3786	49.8319	73.4631	89.6425	40.4516	54.1763	35.9217	20.2413	69.8744	0	73.0074	0	106.576	64.8088	71.2352	0	38.4376	39.2211	45.6213	68.2347	94.5228	107.538	0	102.287
PrileiEVm000514t1	Zinc finger, C2H2 type	beta-beta-alpha zinc fingers				zf_C2H2	yes	25_epidermis_6			33.634	30.0135	95.9219	55.6992	68.1349	73.6944	80.7189	59.4258	77.0204	188.776	42.6694	4.52853	0	9.89697	13.4275	23.1262	15.3329	2.53321	12.8061	10.1129	75.8469	37.5545	80.9651	97.8241	0	13.6889	0	0	0	0	0	53.0173	19.6105	27.3728	13.6469	50.8969	0	0	15.7365
PrileiEVm003489t1	Zinc finger, C2H2 type	beta-beta-alpha zinc fingers				zf_C2H2	yes	25_epidermis_6			51.9133	67.1732	65.5076	135.27	98.4171	94.165	95.6669	76.4046	121.032	202.26	42.6694	22.6427	12.6944	9.89697	13.4275	23.1262	3.83322	30.3985	25.6121	10.1129	188.534	104.5	121.448	167.698	47.0965	18.2518	41.5921	0	64.8088	0	0	35.7867	0	36.497	102.352	69.0743	35.8461	0	0
PrileiEVm005616t1	Zinc finger, C2H2 type	beta-beta-alpha zinc fingers				zf_C2H2	yes	25_epidermis_6			22.6664	50.0226	63.1681	7.95703	69.6491	49.1296	47.8334	42.447	55.0146	202.26	0	18.1141	12.6944	14.8455	0	69.3786	42.1655	27.8653	115.255	35.3952	4.33411	6.53122	0	0	0	9.12592	41.5921	0	194.426	0	0	5.30173	58.8316	22.8106	20.4704	87.2518	143.385	0	23.6048
PrileiEVm005771t1	Zinc finger, C2H2 type	beta-beta-alpha zinc fingers				zf_C2H2	yes	25_epidermis_6			0.731173	4.28765	7.01868	0	46.9374	45.0355	41.8543	25.4682	33.0087	121.356	0	0	0	0	0	0	7.66645	0	0	5.05646	0	1.63281	0	0	47.0965	0	0	0	0	0	0	2.65087	0	13.6864	13.6469	0	0	0	15.7365
PrileiEVm008600t1	Zinc finger, C2H2 type	beta-beta-alpha zinc fingers				zf_C2H2	yes	25_epidermis_6			10.2364	11.4337	4.67912	7.95703	4.54233	20.4707	14.948	0	22.0058	53.936	0	4.52853	25.3888	2.47424	0	0	7.66645	7.59963	0	0	15.1694	1.63281	0	0	0	13.6889	0	0	0	0	0	9.27804	0	13.6864	20.4704	10.9065	0	0	0
PrileiEVm013533t1	Zinc finger, C2H2 type	beta-beta-alpha zinc fingers				zf_C2H2	yes	25_epidermis_6			10.9676	12.8629	7.01868	302.367	169.58	126.918	143.5	127.341	264.07	471.94	0	4.52853	0	4.94849	0	23.1262	11.4997	2.53321	0	5.05646	149.527	35.9217	80.9651	111.799	141.29	9.12592	0	0	0	71.2352	0	9.27804	19.6105	59.3077	40.9408	3.63549	0	0	94.419
PrileiEVm007934t1	Zinc finger, C2HC type	CCHHC domain				zf_C2HC	yes	25_epidermis_6			60.6874	22.8675	44.4516	39.7852	13.627	4.09413	29.8959	16.9788	33.0087	67.42	42.6694	9.05707	12.6944	4.94849	0	0	11.4997	17.7325	0	5.05646	19.5035	4.89842	40.4826	0	0	22.8148	0	53.2879	64.8088	0	0	6.62717	19.6105	13.6864	27.2939	10.9065	0	0	15.7365
PrileiEVm002441t1	Helix-loop-helix DNA-binding domain	HLH, helix-loop-helix DNA-binding domain		ss,ahr2,ahr1b,ahr1a,AC019117.3,AHR,Ahr	bHLH	bHLH	yes	43_epidermis_7	Yes		4.38704	7.14608	9.35824	0	3.02822	8.18826	11.9584	0	0	0	213.347	4.52853	12.6944	2.47424	0	0	3.83322	0	0	5.05646	6.50116	0	0	0	47.0965	22.8148	0	0	0	0	0	2.65087	0	100.367	27.2939	3.63549	0	0	15.7365
PrileiEVm013598t1	Helix-loop-helix DNA-binding domain	HLH, helix-loop-helix DNA-binding domain		crp,tfap4,TFAP4,Tfap4	bHLH	bHLH	yes	43_epidermis_7			32.1716	24.2967	35.0934	7.95703	6.05644	12.2824	2.98959	0	11.0029	40.452	42.6694	31.6997	12.6944	17.3197	13.4275	0	3.83322	10.1328	0	0	8.66822	4.89842	20.2413	0	0	20.5333	41.5921	0	0	0	0	5.30173	39.2211	4.56213	20.4704	3.63549	35.8461	0	23.6048
PrileiEVm008917t1	Homeodomain	Homeodomain-like				Homeodomain	yes	43_epidermis_7			14.6235	12.8629	49.1307	0	9.08466	12.2824	8.96877	16.9788	22.0058	0	128.008	13.5856	0	4.94849	0	0	3.83322	2.53321	0	15.1694	32.5058	27.7577	60.7238	27.9497	0	104.948	41.5921	0	0	0	0	71.5734	58.8316	9.12425	20.4704	14.542	0	0	0
PrileiEVm008902t1	HSF-type DNA-binding	Winged helix DNA-binding domain		hsf1,hsf4,si:dkey-18a10,HSF4,HSF1,Hsf1,Hsf4	HSF	HSF	yes	43_epidermis_7			49.7198	52.881	63.1681	55.6992	33.3104	40.9413	38.8647	33.9576	55.0146	67.42	128.008	27.1712	38.0831	37.1136	13.4275	46.2524	19.1661	20.2657	12.8061	10.1129	30.3388	31.0233	60.7238	13.9749	94.193	63.8814	83.1843	106.576	0	71.2352	0	13.2543	0	45.6213	54.5878	50.8969	35.8461	0	23.6048
PrileiEVm002103t1	helix-turn-helix, Psq domain	Homeodomain-like		Eip93F,CR769781.2,CR391911.1,CR762426.2,lcorl,lcor,LCOR,LCORL,Lcor,Lcorl	HTH	HTH	yes	43_epidermis_7			2.92469	5.71687	0	0	3.02822	0	0	8.4894	0	13.484	85.3388	0	0	0	0	0	0	5.06642	12.8061	5.05646	2.16705	4.89842	0	0	0	43.3481	0	0	64.8088	0	0	2.65087	0	0	68.2347	0	0	0	0
PrileiEVm000913t1		DNA-binding domain		egg,setdb1b,SETDB1,Setdb1	MBD	MBD	yes	43_epidermis_7			54.838	55.7394	32.7538	31.8281	49.9656	16.3765	41.8543	42.447	11.0029	53.936	170.678	86.0422	0	42.0621	40.2825	69.3786	7.66645	12.6661	38.4182	50.5646	21.6705	21.2265	20.2413	13.9749	141.29	31.9407	0	53.2879	0	71.2352	0	17.2306	0	27.3728	40.9408	29.0839	0	0	31.473
PrileiEVm002371t1	Zinc finger, C2H2 type	beta-beta-alpha zinc fingers		znf341,ZNF341,Zfp341	zf-C2H2	ZBTB	yes	43_epidermis_7			8.77408	10.0045	2.33956	7.95703	4.54233	8.18826	0	8.4894	0	0	42.6694	0	25.3888	2.47424	0	0	7.66645	2.53321	12.8061	5.05646	4.33411	4.89842	0	0	0	6.84444	0	0	0	0	0	3.9763	19.6105	0	6.82347	14.542	0	0	7.86825
PrileiEVm007941t1	Zinc finger, C2H2 type	beta-beta-alpha zinc fingers		zfp64,ZFP64,Zfp64	zf-C2H2	ZBTB	yes	43_epidermis_7			14.6235	35.7304	21.056	7.95703	9.08466	8.18826	11.9584	0	0	40.452	42.6694	0	0	7.42273	40.2825	0	15.3329	7.59963	12.8061	20.2258	4.33411	4.89842	20.2413	13.9749	0	15.9704	0	0	0	0	0	2.65087	0	9.12425	6.82347	14.542	0	0	7.86825
PrileiEVm008776t1	Zinc finger, C2H2 type	beta-beta-alpha zinc fingers		AC073111.5,AI854703	zf-C2H2	ZBTB	yes	43_epidermis_7			13.1611	12.8629	4.67912	7.95703	22.7116	36.8472	14.948	8.4894	11.0029	53.936	85.3388	18.1141	25.3888	14.8455	0	23.1262	34.499	17.7325	12.8061	5.05646	28.1717	9.79683	20.2413	55.8995	47.0965	68.4444	41.5921	53.2879	0	71.2352	0	9.27804	19.6105	22.8106	0	21.8129	35.8461	0	39.3413
PrileiEVm000318t1	Zinc finger, C2H2 type	beta-beta-alpha zinc fingers				zf_C2H2	yes	43_epidermis_7			22.6664	18.5798	16.3769	23.8711	16.6552	20.4707	17.9375	0	0	13.484	85.3388	13.5856	12.6944	9.89697	0	23.1262	7.66645	12.6661	0	10.1129	8.66822	9.79683	0	0	0	27.3778	0	0	0	0	0	5.30173	19.6105	13.6864	6.82347	7.27098	0	0	39.3413
PrileiEVm002492t1	Zinc finger, C2H2 type	beta-beta-alpha zinc fingers				zf_C2H2	yes	43_epidermis_7			11.6988	8.5753	11.6978	7.95703	1.51411	4.09413	5.97918	0	0	13.484	42.6694	27.1712	12.6944	4.94849	13.4275	0	11.4997	2.53321	12.8061	15.1694	8.66822	3.26561	0	0	0	0	41.5921	0	0	0	0	9.27804	19.6105	0	0	3.63549	35.8461	0	7.86825
PrileiEVm002532t1	Zinc finger, C2H2 type	beta-beta-alpha zinc fingers				zf_C2H2	yes	43_epidermis_7			11.6988	10.0045	14.0374	0	13.627	8.18826	17.9375	25.4682	11.0029	0	85.3388	9.05707	0	4.94849	0	0	0	2.53321	12.8061	5.05646	8.66822	9.79683	40.4826	0	0	11.4074	83.1843	0	0	0	0	3.9763	0	18.2485	6.82347	3.63549	0	0	31.473
PrileiEVm002801t1	Zinc finger, C2H2 type	beta-beta-alpha zinc fingers				zf_C2H2	yes	43_epidermis_7			13.1611	18.5798	11.6978	31.8281	15.1411	4.09413	5.97918	16.9788	11.0029	13.484	85.3388	4.52853	38.0831	24.7424	0	23.1262	0	20.2657	51.2243	10.1129	13.0023	4.89842	20.2413	27.9497	0	18.2518	83.1843	53.2879	0	0	0	5.30173	0	22.8106	61.4112	7.27098	0	0	23.6048
PrileiEVm003836t1	Zinc finger, C2H2 type	beta-beta-alpha zinc fingers				zf_C2H2	yes	43_epidermis_7			11.6988	5.71687	0	7.95703	3.02822	0	5.97918	0	0	0	85.3388	0	0	4.94849	0	0	3.83322	0	0	10.1129	4.33411	3.26561	20.2413	0	0	13.6889	0	0	0	0	0	2.65087	0	4.56213	13.6469	3.63549	0	0	7.86825
PrileiEVm004344t1		Glucocorticoid receptor-like (DNA-binding domain)		CG10431,CG14965,zgc:163143,si:ch73-130a3,AL845357.4,si:dkey-228b2,thap3,thap1,CU655961.1,THAP1,THAP3,Thap1,Thap3	zf-C2H2,THAP	zf_C2H2	yes	43_epidermis_7			8.77408	14.2922	14.0374	0	12.1129	12.2824	11.9584	8.4894	11.0029	13.484	85.3388	9.05707	0	14.8455	0	46.2524	11.4997	7.59963	12.8061	5.05646	19.5035	17.9609	0	27.9497	0	38.7852	0	0	64.8088	0	0	13.2543	0	0	6.82347	32.7194	0	0	15.7365
PrileiEVm005212t1	Zinc finger, C2H2 type	beta-beta-alpha zinc fingers				zf_C2H2	yes	43_epidermis_7			21.204	7.14608	11.6978	7.95703	7.57055	24.5648	14.948	0	0	13.484	42.6694	22.6427	0	9.89697	0	23.1262	3.83322	7.59963	0	5.05646	8.66822	8.16403	20.2413	13.9749	0	6.84444	0	0	0	0	0	5.30173	0	4.56213	0	10.9065	0	0	23.6048
PrileiEVm007545t1	Zinc finger, C2H2 type	beta-beta-alpha zinc fingers				zf_C2H2	yes	43_epidermis_7			6.58056	5.71687	14.0374	7.95703	6.05644	12.2824	5.97918	0	0	13.484	42.6694	13.5856	0	4.94849	0	0	0	5.06642	0	0	15.1694	8.16403	0	0	0	9.12592	0	0	0	0	0	5.30173	19.6105	9.12425	13.6469	21.8129	0	0	7.86825
PrileiEVm007773t1	Zinc finger, C2H2 type	beta-beta-alpha zinc fingers				zf_C2H2	yes	43_epidermis_7			16.817	20.009	32.7538	0	12.1129	4.09413	0	8.4894	0	0	213.347	0	12.6944	4.94849	13.4275	0	7.66645	7.59963	0	0	6.50116	1.63281	0	0	0	2.28148	41.5921	0	0	0	0	1.32543	19.6105	4.56213	13.6469	7.27098	0	0	31.473
PrileiEVm007910t1	Zinc finger, C2H2 type	beta-beta-alpha zinc fingers				zf_C2H2	yes	43_epidermis_7			8.77408	7.14608	4.67912	0	7.57055	4.09413	5.97918	0	0	13.484	42.6694	0	0	9.89697	0	0	0	2.53321	0	0	17.3364	4.89842	0	0	0	9.12592	0	0	0	0	0	2.65087	0	4.56213	6.82347	3.63549	0	0	0
PrileiEVm012688t1	Zinc finger, C2H2 type	beta-beta-alpha zinc fingers				zf_C2H2	yes	43_epidermis_7			22.6664	28.5843	35.0934	0	15.1411	8.18826	5.97918	8.4894	0	0	42.6694	13.5856	12.6944	17.3197	0	0	11.4997	7.59963	0	5.05646	10.8353	14.6952	20.2413	0	0	18.2518	41.5921	0	0	0	0	15.9052	0	27.3728	34.1174	32.7194	0	0	23.6048
PrileiEVm005101t1	Zinc finger, C4 type (two domains)	Glucocorticoid receptor-like (DNA-binding domain)				zf_C4	yes	43_epidermis_7			17.5482	42.8765	18.7165	47.7422	18.1693	12.2824	8.96877	25.4682	44.0117	40.452	85.3388	36.2283	38.0831	19.7939	0	46.2524	19.1661	12.6661	38.4182	10.1129	21.6705	6.53122	40.4826	27.9497	0	29.6592	41.5921	0	0	0	0	18.5561	0	22.8106	13.6469	7.27098	35.8461	0	47.2095
PrileiEVm004244t1	Homeodomain	Homeodomain-like				Homeodomain	yes	16_gut_progenitors			93.5902	98.6159	7.01868	7.95703	7.57055	4.09413	0	0	0	13.484	0	226.427	12.6944	37.1136	13.4275	23.1262	122.663	159.592	140.867	141.581	4.33411	3.26561	0	0	0	9.12592	0	0	64.8088	0	0	9.27804	0	4.56213	0	10.9065	0	0	23.6048
PrileiEVm009280t1	P53 DNA-binding domain	p53-like transcription factors				P53	yes	16_gut_progenitors			13.1611	44.3057	0	0	1.51411	0	0	0	0	0	0	172.084	12.6944	123.712	26.855	115.631	7.66645	30.3985	12.8061	136.524	4.33411	3.26561	20.2413	0	94.193	9.12592	0	0	129.618	0	0	5.30173	0	36.497	34.1174	3.63549	0	0	0
PrileiEVm011791t1	P53 DNA-binding domain	p53-like transcription factors				P53	yes	16_gut_progenitors	Yes		0.731173	5.71687	2.33956	0	0	0	0	0	0	0	0	67.928	0	17.3197	26.855	0	3.83322	17.7325	0	15.1694	0	1.63281	0	0	0	4.56296	0	0	0	0	0	0	0	27.3728	6.82347	0	0	0	0
PrileiEVm006891t1	Zinc finger, C4 type (two domains)	Glucocorticoid receptor-like (DNA-binding domain)				zf_C4	yes	16_gut_progenitors			38.7522	105.762	30.4143	0	0	12.2824	2.98959	8.4894	0	0	0	412.097	76.1663	37.1136	0	23.1262	260.659	227.989	128.061	25.2823	4.33411	0	20.2413	0	47.0965	2.28148	41.5921	0	0	0	0	2.65087	19.6105	0	13.6469	10.9065	0	339.405	23.6048
PrileiEVm002796t1	CP2 transcription factor			gem,ubp1,tfcp2l1,tfcp2,TFCP2,UBP1,TFCP2L1,Tfcp2,Ubp1,Tfcp2l1	CP2	CP2	yes	31_crop			38.021	14.2922	2.33956	79.5703	1.51411	0	8.96877	0	22.0058	0	0	4.52853	165.027	86.5985	0	0	0	20.2657	0	121.355	0	1.63281	0	0	0	2.28148	0	0	0	0	0	2.65087	0	0	0	7.27098	0	0	0
PrileiEVm004984t1	DM DNA binding domain	Cysteine-rich DNA binding domain, (DM domain)	Doublesex- and mab-3-related transcription factor dmd-4 OS=Caenorhabditis elegans OX=6239 GN=dmd-4 PE=1 SV=2			DM	yes	31_crop			27.0534	32.872	2.33956	0	4.54233	4.09413	0	0	11.0029	0	0	22.6427	228.499	160.826	0	0	7.66645	5.06642	0	0	6.50116	1.63281	101.206	0	0	11.4074	0	0	0	0	0	10.6035	0	0	0	3.63549	0	0	15.7365
PrileiEVm010628t1	Forkhead domain	Winged helix DNA-binding domain		foxj3,FOXJ2,FOXJ3,Foxj3,Foxj2	Fork_head	Forkhead	yes	31_crop			2.19352	15.7214	2.33956	0	1.51411	0	0	0	0	0	0	90.5707	126.944	44.5364	0	115.631	30.6658	70.9299	25.6121	50.5646	4.33411	0	20.2413	0	0	4.56296	41.5921	0	0	0	0	0	0	86.6804	68.2347	0	0	0	39.3413
PrileiEVm005524t1	Homeodomain	Homeodomain-like				Homeodomain	yes	31_crop		Yes	21.9352	38.5888	0	39.7852	3.02822	4.09413	8.96877	16.9788	11.0029	0	0	4.52853	279.276	145.98	93.9925	0	0	0	0	5.05646	4.33411	1.63281	0	0	0	4.56296	0	0	0	0	0	2.65087	0	13.6864	0	21.8129	0	0	0
PrileiEVm002359t1	T-box	p53-like transcription factors				T_box	yes	31_crop	Yes	Yes	4.38704	8.5753	0	7.95703	0	4.09413	2.98959	0	0	13.484	0	0	291.971	27.2167	0	0	0	2.53321	0	0	0	0	0	0	0	11.4074	0	0	0	0	0	1.32543	0	4.56213	0	3.63549	0	0	7.86825
PrileiEVm006188t1	A20-like zinc finger	Glucocorticoid receptor-like (DNA-binding domain)				A_20	yes	14_stomach_1			16.0858	4.28765	21.056	39.7852	16.6552	8.18826	8.96877	42.447	22.0058	26.968	0	13.5856	25.3888	128.661	13.4275	23.1262	34.499	20.2657	51.2243	20.2258	15.1694	9.79683	20.2413	0	47.0965	18.2518	83.1843	0	0	0	0	5.30173	0	54.7455	20.4704	36.3549	35.8461	113.135	15.7365
PrileiEVm007801t1	Homeodomain	Homeodomain-like				Homeodomain	yes	14_stomach_1	Yes		8.77408	5.71687	0	0	1.51411	0	0	0	0	0	0	0	0	91.547	0	0	0	0	0	0	0	0	0	0	0	13.6889	0	0	0	0	0	0	0	4.56213	0	3.63549	0	0	7.86825
PrileiEVm009906t1	Homeodomain	Homeodomain-like				Homeodomain	yes	14_stomach_1		Yes	16.0858	10.0045	0	7.95703	0	0	0	8.4894	0	0	0	4.52853	0	116.289	53.71	0	0	0	0	5.05646	2.16705	1.63281	20.2413	0	0	20.5333	0	0	0	0	0	0	0	4.56213	0	10.9065	0	0	7.86825
PrileiEVm005023t1	Zinc finger, C2H2 type	beta-beta-alpha zinc fingers				zf_C2H2	yes	14_stomach_1			6.58056	5.71687	2.33956	7.95703	10.5988	0	2.98959	0	0	0	0	4.52853	0	14.8455	0	0	7.66645	5.06642	0	5.05646	2.16705	6.53122	0	0	0	9.12592	0	0	0	0	0	3.9763	0	0	6.82347	10.9065	0	0	0
PrileiEVm005298t1	Homeodomain	Homeodomain-like				Homeodomain	yes	39_stomach_2		Yes	13.1611	27.1551	4.67912	0	0	4.09413	2.98959	0	0	0	0	0	12.6944	190.517	281.978	0	0	0	0	0	2.16705	0	20.2413	0	47.0965	11.4074	0	0	0	0	0	1.32543	0	0	20.4704	0	0	0	7.86825
PrileiEVm005572t1	Homeodomain	Homeodomain-like				Homeodomain	yes	39_stomach_2	Yes	Yes	6.58056	10.0045	2.33956	0	0	0	0	0	0	0	0	0	0	131.135	161.13	0	0	2.53321	0	0	0	0	0	0	0	2.28148	0	0	0	0	0	5.30173	0	0	0	0	0	0	7.86825
PrileiEVm006323t1	Homeodomain	Homeodomain-like				Homeodomain	yes	39_stomach_2			14.6235	22.8675	16.3769	23.8711	15.1411	0	11.9584	25.4682	0	0	0	4.52853	0	76.7015	120.848	0	0	5.06642	0	0	8.66822	13.0624	40.4826	41.9246	0	20.5333	41.5921	53.2879	0	0	0	0	0	18.2485	6.82347	7.27098	0	0	0
PrileiEVm007142t1	'Paired box' domain	Homeodomain-like		Poxm,pax9,pax1b,pax1a,PAX9,PAX1,Pax1,Pax9	PAX	PAX	yes	39_stomach_2			16.0858	17.1506	2.33956	15.9141	0	4.09413	5.97918	0	0	0	0	49.8139	12.6944	61.8561	80.565	0	0	0	0	0	4.33411	6.53122	0	0	0	2.28148	0	53.2879	0	0	0	5.30173	0	4.56213	6.82347	0	0	0	7.86825
PrileiEVm017295t1	BED zinc finger			zbed4,ZBED4,Zbed4	zf-BED	zf_BED	yes	39_stomach_2			54.1068	55.7394	2.33956	31.8281	6.05644	0	5.97918	0	0	0	0	54.3424	63.4719	34.6394	67.1375	23.1262	34.499	37.9982	51.2243	25.2823	2.16705	0	0	0	0	2.28148	0	0	0	0	0	3.9763	39.2211	4.56213	0	18.1775	0	0	7.86825
PrileiEVm002312t1	Zinc finger, C2H2 type	beta-beta-alpha zinc fingers				zf_C2H2	yes	39_stomach_2			88.472	80.0361	53.8099	63.6563	65.1067	53.2237	26.9063	76.4046	33.0087	80.904	42.6694	36.2283	25.3888	59.3818	107.42	69.3786	38.3322	35.4649	25.6121	45.5081	49.8422	24.4921	0	69.8744	0	47.9111	83.1843	0	0	0	0	13.2543	58.8316	54.7455	20.4704	61.8033	71.6923	0	47.2095
PrileiEVm008965t1	Zinc finger, C2H2 type	beta-beta-alpha zinc fingers				zf_C2H2	yes	39_stomach_2			15.3546	5.71687	11.6978	7.95703	9.08466	0	11.9584	0	11.0029	13.484	0	9.05707	12.6944	2.47424	40.2825	0	0	7.59963	0	10.1129	6.50116	8.16403	20.2413	13.9749	0	9.12592	0	0	0	0	0	5.30173	19.6105	4.56213	0	7.27098	0	0	0
PrileiEVm009690t1	Helix-loop-helix DNA-binding domain	HLH, helix-loop-helix DNA-binding domain		hes2,HES2,Hes2	bHLH	bHLH	yes	38_caveolin_pos_cells			21.9352	15.7214	2.33956	15.9141	13.627	36.8472	17.9375	8.4894	22.0058	13.484	0	31.6997	12.6944	39.5879	0	69.3786	26.8326	60.797	64.0303	10.1129	0	3.26561	0	13.9749	47.0965	6.84444	0	0	0	0	0	0	19.6105	4.56213	0	0	0	0	0
PrileiEVm003329t1	Forkhead domain	Winged helix DNA-binding domain				Forkhead	yes	38_caveolin_pos_cells			62.8809	40.0181	21.056	0	7.57055	8.18826	17.9375	0	22.0058	26.968	42.6694	104.156	114.249	42.0621	13.4275	138.757	68.998	86.1292	25.6121	106.186	15.1694	9.79683	20.2413	13.9749	47.0965	15.9704	41.5921	53.2879	0	0	0	2.65087	39.2211	13.6864	68.2347	7.27098	35.8461	0	15.7365
PrileiEVm003446t1	Forkhead domain	Winged helix DNA-binding domain				Forkhead	yes	38_caveolin_pos_cells			21.204	24.2967	2.33956	0	6.05644	0	5.97918	8.4894	0	107.872	0	4.52853	12.6944	2.47424	13.4275	277.514	22.9993	2.53321	25.6121	5.05646	8.66822	0	20.2413	0	0	52.474	0	0	64.8088	0	0	3.9763	0	4.56213	47.7643	14.542	0	0	0
PrileiEVm004882t1	Forkhead domain	Winged helix DNA-binding domain				Forkhead	yes	38_caveolin_pos_cells			39.4834	48.5934	0	7.95703	1.51411	8.18826	0	0	0	13.484	0	27.1712	25.3888	4.94849	40.2825	138.757	26.8326	25.3321	25.6121	15.1694	0	3.26561	0	0	0	13.6889	0	53.2879	0	0	0	2.65087	0	0	6.82347	14.542	0	0	15.7365
PrileiEVm013412t1	Homeodomain	Homeodomain-like				Homeodomain	yes	38_caveolin_pos_cells	Yes		21.9352	31.4428	0	0	3.02822	0	0	8.4894	0	0	0	13.5856	0	2.47424	0	69.3786	7.66645	5.06642	0	0	2.16705	1.63281	0	0	0	0	0	0	0	0	0	1.32543	0	4.56213	6.82347	0	0	0	15.7365
PrileiEVm001331t1	RFX DNA-binding domain	Winged helix DNA-binding domain		CG9727,rfx5,RFX5,Rfx5	RFX	RFX	yes	38_caveolin_pos_cells			78.2355	42.8765	74.8659	55.6992	84.7902	73.6944	29.8959	16.9788	44.0117	26.968	0	27.1712	38.0831	54.4333	67.1375	92.5048	42.1655	37.9982	0	50.5646	30.3388	22.8593	60.7238	69.8744	0	70.7259	0	53.2879	0	0	0	38.4376	39.2211	54.7455	34.1174	50.8969	0	0	47.2095
PrileiEVm009752t1	Rel homology DNA-binding domain	p53-like transcription factors				RHD	yes	38_caveolin_pos_cells			19.0105	37.1596	21.056	31.8281	39.3669	20.4707	32.8855	59.4258	33.0087	80.904	42.6694	18.1141	76.1663	32.1652	0	185.01	26.8326	50.6642	12.8061	96.0727	17.3364	11.4296	40.4826	0	0	6.84444	0	0	0	0	0	19.8815	0	18.2485	54.5878	43.6259	179.231	113.135	0
PrileiEVm012040t1		Glucocorticoid receptor-like (DNA-binding domain)		CABZ01041962.1	THAP	THAP	yes	38_caveolin_pos_cells		Yes	3.65587	1.42922	0	0	1.51411	0	2.98959	0	0	0	0	9.05707	63.4719	12.3712	0	92.5048	7.66645	25.3321	12.8061	40.4516	6.50116	3.26561	0	0	0	2.28148	0	0	0	0	0	2.65087	0	27.3728	68.2347	7.27098	0	0	0
PrileiEVm000296t1	Zinc finger, C2H2 type	beta-beta-alpha zinc fingers		rreb1b,rreb1a,RREB1,Rreb1	zf-C2H2	ZBTB	yes	38_caveolin_pos_cells			84.8161	87.1822	2.33956	39.7852	60.5644	49.1296	80.7189	67.9152	88.0233	26.968	42.6694	104.156	50.7775	51.9591	0	185.01	26.8326	65.8635	38.4182	45.5081	8.66822	8.16403	60.7238	0	47.0965	11.4074	0	53.2879	0	0	0	1.32543	39.2211	59.3077	115.999	18.1775	0	0	39.3413
PrileiEVm005214t1	Zinc finger, C2H2 type	beta-beta-alpha zinc fingers		KLF1,Klf1	zf-C2H2	ZBTB	yes	38_caveolin_pos_cells			15.3546	18.5798	60.8285	39.7852	78.7337	69.6002	74.7398	50.9364	66.0175	13.484	0	22.6427	76.1663	32.1652	80.565	138.757	15.3329	22.7989	51.2243	10.1129	71.5128	24.4921	40.4826	13.9749	47.0965	9.12592	0	0	0	0	0	31.8104	58.8316	27.3728	0	18.1775	71.6923	0	70.8143
PrileiEVm001792t1	Zinc finger, C2H2 type	beta-beta-alpha zinc fingers				zf_C2H2	yes	38_caveolin_pos_cells			2.92469	12.8629	2.33956	31.8281	42.3951	36.8472	35.8751	33.9576	11.0029	80.904	42.6694	13.5856	38.0831	32.1652	13.4275	115.631	26.8326	12.6661	12.8061	5.05646	6.50116	3.26561	0	13.9749	0	20.5333	0	0	0	0	0	0	0	86.6804	68.2347	0	0	0	78.6825
PrileiEVm002952t1	Zinc finger, C2H2 type	beta-beta-alpha zinc fingers				zf_C2H2	yes	38_caveolin_pos_cells			13.8923	12.8629	9.35824	23.8711	4.54233	4.09413	5.97918	0	11.0029	13.484	42.6694	9.05707	0	14.8455	0	69.3786	7.66645	5.06642	12.8061	15.1694	2.16705	9.79683	0	0	0	18.2518	0	0	0	0	0	6.62717	0	9.12425	6.82347	36.3549	0	0	47.2095
PrileiEVm004339t1	Zinc finger, C2H2 type	Glucocorticoid receptor-like (DNA-binding domain)				zf_C2H2	yes	38_caveolin_pos_cells			12.4299	8.5753	11.6978	39.7852	9.08466	4.09413	20.9271	25.4682	11.0029	13.484	0	18.1141	25.3888	2.47424	0	92.5048	3.83322	15.1993	0	25.2823	8.66822	3.26561	0	41.9246	0	20.5333	0	0	0	0	0	2.65087	19.6105	4.56213	13.6469	7.27098	35.8461	0	0
PrileiEVm004339t1	Zinc finger, C2H2 type	beta-beta-alpha zinc fingers				zf_C2H2	yes	38_caveolin_pos_cells			12.4299	8.5753	11.6978	39.7852	9.08466	4.09413	20.9271	25.4682	11.0029	13.484	0	18.1141	25.3888	2.47424	0	92.5048	3.83322	15.1993	0	25.2823	8.66822	3.26561	0	41.9246	0	20.5333	0	0	0	0	0	2.65087	19.6105	4.56213	13.6469	7.27098	35.8461	0	0
PrileiEVm012232t1		beta-beta-alpha zinc fingers		CG6769,znf622,ZNF622,Zfp622	zf-C2H2	zf_C2H2	yes	38_caveolin_pos_cells			40.2145	71.4608	95.9219	31.8281	33.3104	36.8472	35.8751	33.9576	11.0029	107.872	42.6694	27.1712	50.7775	12.3712	67.1375	115.631	22.9993	22.7989	12.8061	20.2258	34.6729	26.1249	20.2413	13.9749	47.0965	22.8148	41.5921	53.2879	0	0	0	18.5561	0	9.12425	27.2939	7.27098	71.6923	0	23.6048
PrileiEVm009127t1	Zinc finger, C4 type (two domains)	Glucocorticoid receptor-like (DNA-binding domain)				zf_C4	yes	38_caveolin_pos_cells			13.8923	14.2922	7.01868	15.9141	7.57055	20.4707	2.98959	8.4894	33.0087	0	0	9.05707	25.3888	9.89697	13.4275	69.3786	11.4997	15.1993	0	10.1129	6.50116	4.89842	0	0	47.0965	2.28148	0	0	0	0	0	10.6035	19.6105	9.12425	20.4704	25.4484	35.8461	0	7.86825
PrileiEVm000175t1	'Cold-shock' DNA-binding domain	Nucleic acid-binding proteins				CSD	yes	15_anterior_intestine			14.6235	25.7259	28.0747	63.6563	22.7116	20.4707	32.8855	25.4682	0	26.968	42.6694	185.67	203.11	143.506	80.565	231.262	352.657	167.192	38.4182	45.5081	17.3364	22.8593	80.9651	0	282.579	50.1926	41.5921	106.576	259.235	0	0	11.9289	58.8316	9.12425	102.352	58.1679	107.538	0	23.6048
PrileiEVm007974t1	Homeodomain	Homeodomain-like		pdx1,PDX1,Pdx1	Homeobox	Homeodomain	yes	15_anterior_intestine	Yes	Yes	10.2364	8.5753	0	0	0	0	0	0	11.0029	0	0	49.8139	0	0	0	0	103.497	2.53321	0	0	0	0	0	13.9749	94.193	4.56296	0	0	0	0	0	0	0	0	0	0	0	0	7.86825
PrileiEVm001713t1	NDT80 / PhoG like DNA-binding family	p53-like transcription factors				NDT80_PhoG	yes	15_anterior_intestine			2.92469	5.71687	9.35824	7.95703	3.02822	4.09413	5.97918	8.4894	0	0	0	144.913	215.805	257.321	147.703	0	318.158	70.9299	0	5.05646	8.66822	1.63281	20.2413	0	0	2.28148	0	0	0	0	0	0	19.6105	0	13.6469	0	0	0	7.86825
PrileiEVm005288t1	Zinc finger, C2H2 type	beta-beta-alpha zinc fingers				zf_C2H2	yes	15_anterior_intestine			10.9676	11.4337	4.67912	7.95703	3.02822	4.09413	5.97918	0	0	0	0	4.52853	0	4.94849	13.4275	0	15.3329	5.06642	0	0	0	4.89842	0	0	0	9.12592	0	0	0	0	0	5.30173	0	4.56213	0	0	0	0	0
PrileiEVm008526t1	Zinc finger, C4 type (two domains)	Glucocorticoid receptor-like (DNA-binding domain)				zf_C4	yes	15_anterior_intestine		Yes	21.9352	22.8675	28.0747	23.8711	7.57055	8.18826	8.96877	0	0	13.484	42.6694	113.213	25.3888	42.0621	53.71	23.1262	172.495	53.1974	0	15.1694	23.8376	19.5937	20.2413	0	0	11.4074	0	0	0	71.2352	0	18.5561	19.6105	9.12425	0	101.794	107.538	0	0
PrileiEVm011267t1	E2F/DP family winged-helix DNA-binding domain	Winged helix DNA-binding domain		E2f2,E2F2,e2f3,FO904859.1,e2f4,e2f1,e2f5,E2F3,E2F4,E2F5,E2F6,E2F1,E2f5,E2f3,E2f1,E2f6,E2f4	E2F	E2F	yes	09_anterior_mid_intestine_1	Yes		0.731173	1.42922	0	0	1.51411	0	2.98959	0	0	0	0	4.52853	12.6944	0	0	23.1262	22.9993	63.3303	0	55.621	0	0	20.2413	0	0	2.28148	0	0	0	0	0	13.2543	0	0	0	0	0	0	7.86825
PrileiEVm010141t1	Tub family	Tubby C-terminal domain-like		ktub,zmp:0000000711,tub,CABZ01117619.1,TUB,TULP3,TULP1,Tulp1,Tub,Tulp3	Tub	Tub	yes	09_anterior_mid_intestine_1			11.6988	7.14608	2.33956	55.6992	12.1129	0	5.97918	16.9788	0	40.452	0	45.2853	50.7775	32.1652	0	23.1262	45.9987	75.9963	0	65.7339	4.33411	3.26561	20.2413	0	47.0965	18.2518	0	0	64.8088	71.2352	0	3.9763	0	31.9349	47.7643	7.27098	0	0	15.7365
PrileiEVm000229t1	Zinc finger, C2H2 type	beta-beta-alpha zinc fingers		salm,sall1a,sall3b,sall4,sall1b,sall3a,BX470242.3,SALL3,SALL1,SALL4,Sall3,Sall1,Sall4	zf-C2H2	ZBTB	yes	09_anterior_mid_intestine_1			7.31173	17.1506	7.01868	23.8711	3.02822	0	8.96877	0	0	13.484	0	45.2853	0	0	0	0	0	159.592	0	146.637	26.0046	4.89842	40.4826	55.8995	0	13.6889	0	53.2879	0	0	0	1.32543	0	82.1183	6.82347	14.542	0	0	7.86825
PrileiEVm010150t1	Zinc finger, C4 type (two domains)	Glucocorticoid receptor-like (DNA-binding domain)				zf_C4	yes	09_anterior_mid_intestine_1			31.4404	44.3057	16.3769	15.9141	104.474	131.012	98.6565	135.83	110.029	80.904	0	54.3424	63.4719	51.9591	80.565	92.5048	72.8313	141.86	64.0303	111.242	13.0023	24.4921	20.2413	55.8995	47.0965	25.0963	41.5921	0	64.8088	0	0	30.485	58.8316	91.2425	47.7643	25.4484	0	0	47.2095
PrileiEVm006596t1	Helix-loop-helix DNA-binding domain	HLH, helix-loop-helix DNA-binding domain				bHLH	yes	28_anterior_mid_intestine_2		Yes	3.65587	4.28765	0	0	1.51411	4.09413	0	8.4894	0	0	0	4.52853	12.6944	0	0	0	7.66645	10.1328	243.315	5.05646	0	3.26561	0	0	0	6.84444	0	0	0	0	0	0	0	0	0	94.5228	143.385	0	0
PrileiEVm016247t1	Helix-loop-helix DNA-binding domain	HLH, helix-loop-helix DNA-binding domain		bigmax,mlx,MLX,Mlx	bHLH	bHLH	yes	28_anterior_mid_intestine_2			85.5473	97.1867	37.4329	55.6992	60.5644	53.2237	56.8022	67.9152	110.029	53.936	42.6694	113.213	38.0831	66.8046	13.4275	138.757	107.33	116.528	192.091	85.9597	88.8492	57.1482	40.4826	125.774	94.193	66.1629	0	0	129.618	0	0	84.8278	98.0527	50.1834	68.2347	54.5324	35.8461	0	78.6825
PrileiEVm009556t1	bZIP transcription factor			creb3l3b,BX255931.1,creb3l3a,CREB3L3,Creb3l3	TF_bZIP	bZIP	yes	28_anterior_mid_intestine_2			22.6664	28.5843	11.6978	47.7422	51.4797	32.7531	38.8647	76.4046	33.0087	107.872	0	54.3424	76.1663	56.9076	40.2825	23.1262	84.3309	37.9982	140.867	70.7904	28.1717	19.5937	20.2413	41.9246	94.193	38.7852	0	53.2879	0	0	0	18.5561	39.2211	109.491	75.0582	21.8129	35.8461	113.135	47.2095
PrileiEVm016510t1	bZIP Maf transcription factor	A DNA-binding domain in eukaryotic transcription factors	Transcription factor MafB OS=Homo sapiens OX=9606 GN=MAFB PE=1 SV=2	maf-S,mafbb,mafa,mafaa,BX649366.4,nrl,maff,mafga,mafgb,mafk,mafb,MAFG,MAFF,MAFA,MAF,MAFK,Mafg,Maff,Mafa,Mafk,Maf	TF_bZIP	bZIP	yes	28_anterior_mid_intestine_2			113.332	117.196	123.997	270.539	230.145	282.495	212.261	288.639	187.05	377.552	256.016	303.412	342.748	546.808	187.985	416.272	429.321	329.317	858.006	359.008	125.689	63.6794	101.206	363.347	235.483	330.815	124.776	159.864	712.897	71.2352	0	99.4075	78.4421	615.887	593.642	232.671	394.308	226.27	275.389
PrileiEVm021392t1	'Cold-shock' DNA-binding domain	Nucleic acid-binding proteins		CG9705,csdc2a,CSDC2,carhsp1,CARHSP1,Carhsp1,Csdc2	CSD	CSD	yes	28_anterior_mid_intestine_2			132.342	152.926	152.071	63.6563	63.5926	36.8472	74.7398	50.9364	44.0117	80.904	0	140.385	76.1663	123.712	40.2825	23.1262	38.3322	48.131	179.285	50.5646	45.5081	55.5154	60.7238	27.9497	94.193	54.7555	83.1843	53.2879	0	0	0	60.97	98.0527	68.4319	47.7643	61.8033	143.385	0	31.473
PrileiEVm017429t1	Homeodomain	Homeodomain-like		exex,mnx2b,mnx2a,mnx1,BX247878.1,MNX1,Mnx1	Homeobox	Homeodomain	yes	28_anterior_mid_intestine_2		Yes	24.8599	45.7349	0	0	3.02822	0	2.98959	0	0	0	0	4.52853	0	2.47424	0	0	0	2.53321	473.824	0	2.16705	3.26561	0	13.9749	0	0	41.5921	0	0	0	0	1.32543	0	0	0	7.27098	0	0	0
PrileiEVm020946t1	P53 DNA-binding domain	p53-like transcription factors				P53	yes	28_anterior_mid_intestine_2			19.0105	7.14608	7.01868	0	12.1129	4.09413	5.97918	8.4894	0	0	0	0	0	4.94849	0	0	15.3329	15.1993	25.6121	0	0	3.26561	0	0	0	0	0	0	0	0	0	0	19.6105	9.12425	0	3.63549	0	0	23.6048
PrileiEVm003039t1	Zinc finger, C2H2 type	beta-beta-alpha zinc fingers				zf_C2H2	yes	28_anterior_mid_intestine_2			10.2364	10.0045	11.6978	23.8711	15.1411	8.18826	0	16.9788	22.0058	0	0	9.05707	0	7.42273	0	0	15.3329	5.06642	51.2243	0	6.50116	6.53122	20.2413	13.9749	0	27.3778	0	0	0	0	0	9.27804	0	18.2485	20.4704	3.63549	0	0	7.86825
PrileiEVm004337t1	Zinc finger, C2H2 type	beta-beta-alpha zinc fingers				zf_C2H2	yes	28_anterior_mid_intestine_2	Yes	Yes	8.04291	14.2922	4.67912	7.95703	1.51411	4.09413	2.98959	0	0	0	0	0	0	2.47424	0	0	0	5.06642	858.006	10.1129	4.33411	0	0	0	47.0965	2.28148	0	0	0	0	0	0	0	4.56213	0	0	0	0	15.7365
PrileiEVm006415t1	Zinc finger, C2H2 type	beta-beta-alpha zinc fingers				zf_C2H2	yes	28_anterior_mid_intestine_2			11.6988	7.14608	11.6978	7.95703	4.54233	8.18826	5.97918	25.4682	0	0	0	9.05707	0	2.47424	13.4275	0	0	2.53321	64.0303	0	2.16705	3.26561	0	13.9749	0	15.9704	0	0	0	0	0	3.9763	0	9.12425	0	0	0	0	7.86825
PrileiEVm012800t1	Zinc finger, C2H2 type	beta-beta-alpha zinc fingers				zf_C2H2	yes	28_anterior_mid_intestine_2			10.2364	4.28765	7.01868	0	12.1129	0	5.97918	0	0	0	0	9.05707	0	12.3712	0	46.2524	0	7.59963	64.0303	5.05646	13.0023	13.0624	0	55.8995	0	20.5333	41.5921	0	0	0	0	5.30173	0	9.12425	27.2939	7.27098	0	0	0
PrileiEVm017207t1	Helix-loop-helix DNA-binding domain	HLH, helix-loop-helix DNA-binding domain		mxd4,mxi1,mxd3,mxd1,MXI1,MXD3,MXD1,MXD4,Mxi1,Mxd1,Mxd3,Mxd4	bHLH	bHLH	yes	19_posterior_intestine			11.6988	15.7214	21.056	71.6133	124.157	61.412	86.6981	178.277	110.029	215.744	128.008	45.2853	38.0831	84.1243	0	46.2524	95.8306	124.127	140.867	247.766	26.0046	37.5545	20.2413	0	94.193	22.8148	41.5921	0	64.8088	0	0	45.0647	0	82.1183	81.8816	101.794	71.6923	113.135	220.311
PrileiEVm012320t1	Basic region leucine zipper		Stress activated transcription factor atfs-1 OS=Caenorhabditis elegans OX=6239 GN=atfs-1 PE=1 SV=1			bZIP	yes	19_posterior_intestine			12.4299	14.2922	21.056	0	33.3104	4.09413	14.948	8.4894	11.0029	26.968	0	18.1141	12.6944	32.1652	0	0	34.499	55.7306	25.6121	75.8468	10.8353	13.0624	0	0	0	9.12592	0	0	64.8088	71.2352	0	5.30173	0	68.4319	34.1174	29.0839	35.8461	0	0
PrileiEVm010508t1	Homeodomain	Homeodomain-like				Homeodomain	yes	19_posterior_intestine			7.31173	7.14608	0	7.95703	3.02822	0	0	0	0	0	0	13.5856	0	0	0	0	0	27.8653	0	106.186	6.50116	4.89842	20.2413	0	0	4.56296	0	0	0	71.2352	0	21.2069	0	4.56213	0	3.63549	0	0	0
PrileiEVm010521t1	Homeodomain	Homeodomain-like				Homeodomain	yes	19_posterior_intestine	Yes	Yes	23.3975	14.2922	4.67912	0	12.1129	4.09413	2.98959	8.4894	0	26.968	0	81.5136	0	2.47424	0	0	0	2.53321	0	222.484	0	0	0	0	47.0965	4.56296	0	0	64.8088	0	0	1.32543	0	13.6864	0	0	0	0	0
PrileiEVm007738t1	Interferon regulatory factor transcription factor	Winged helix DNA-binding domain		irf2,irf2a,irf1b,irf1a,IRF1,IRF2,Irf2,Irf1	IRF	IRF	yes	19_posterior_intestine			17.5482	27.1551	4.67912	15.9141	16.6552	16.3765	26.9063	0	11.0029	13.484	0	40.7568	12.6944	4.94849	0	23.1262	15.3329	15.1993	0	106.186	0	1.63281	0	13.9749	0	2.28148	0	0	0	0	0	2.65087	19.6105	9.12425	34.1174	79.9808	35.8461	0	0
PrileiEVm010322t1	Interferon regulatory factor transcription factor	Winged helix DNA-binding domain				IRF	yes	19_posterior_intestine			55.5692	81.4653	133.355	55.6992	49.9656	53.2237	47.8334	59.4258	44.0117	80.904	0	86.0422	139.638	106.392	13.4275	185.01	103.497	215.323	217.703	313.5	52.0093	47.3513	20.2413	55.8995	0	9.12592	83.1843	53.2879	0	0	0	21.2069	0	59.3077	191.057	101.794	35.8461	0	55.0778
PrileiEVm024934t1	Tub family	Tubby C-terminal domain-like		tulp1a,TULP3,Tulp1	Tub	Tub	yes	19_posterior_intestine			3.65587	2.85843	2.33956	15.9141	3.02822	0	8.96877	16.9788	0	0	0	31.6997	25.3888	17.3197	0	0	26.8326	25.3321	12.8061	96.0727	0	0	0	0	0	4.56296	0	0	0	0	0	3.9763	19.6105	4.56213	27.2939	3.63549	0	0	7.86825
PrileiEVm001561t1	Zinc finger, C2H2 type	beta-beta-alpha zinc fingers		lmd,glis1a,glis1b,GLIS1,Glis1	zf-C2H2	ZBTB	yes	19_posterior_intestine			8.77408	14.2922	0	23.8711	10.5988	8.18826	2.98959	16.9788	11.0029	0	42.6694	104.156	330.054	274.641	0	185.01	551.984	701.699	38.4182	945.557	6.50116	8.16403	40.4826	0	0	11.4074	41.5921	0	0	71.2352	0	5.30173	19.6105	18.2485	13.6469	3.63549	0	0	23.6048
PrileiEVm005086t1	Zinc finger, C2H2 type	beta-beta-alpha zinc fingers				zf_C2H2	yes	19_posterior_intestine			38.7522	44.3057	39.7725	0	13.627	12.2824	20.9271	25.4682	0	67.42	42.6694	22.6427	50.7775	37.1136	0	23.1262	19.1661	43.0646	0	101.129	4.33411	0	0	0	0	6.84444	0	0	0	0	0	2.65087	19.6105	18.2485	6.82347	69.0743	0	0	7.86825
PrileiEVm008682t1	Homeodomain	Homeodomain-like				Homeodomain	yes	05_muscle_1			10.2364	2.85843	14.0374	7.95703	24.2258	4.09413	32.8855	42.447	33.0087	0	42.6694	0	25.3888	0	0	0	0	5.06642	0	10.1129	49.8422	31.0233	0	0	0	4.56296	0	0	0	0	0	0	0	4.56213	0	0	0	0	15.7365
PrileiEVm009966t1	Homeodomain	Homeodomain-like				Homeodomain	yes	05_muscle_1			9.50525	7.14608	7.01868	0	1.51411	0	5.97918	8.4894	0	0	0	4.52853	12.6944	7.42273	13.4275	0	3.83322	2.53321	0	0	21.6705	0	0	13.9749	0	2.28148	0	0	0	0	0	2.65087	0	0	0	7.27098	0	0	7.86825
PrileiEVm007074t1	T-box	p53-like transcription factors	T-box transcription factor TBX1 OS=Danio rerio OX=7955 GN=tbx1 PE=2 SV=1	org-1,tbx1,TBX10,TBX1,Tbx1,Tbx10	T-box	T_box	yes	05_muscle_1			1.46235	5.71687	37.4329	15.9141	1.51411	16.3765	2.98959	0	0	0	0	0	0	0	0	23.1262	3.83322	0	12.8061	0	88.8492	3.26561	0	27.9497	0	2.28148	41.5921	0	0	0	0	3.9763	0	0	0	3.63549	0	0	0
PrileiEVm007448t1	Zinc finger, C2H2 type	beta-beta-alpha zinc fingers		wor,snai1a,snai1b,SI1,Snai1	zf-C2H2	ZBTB	yes	05_muscle_1			26.3222	4.28765	0	0	7.57055	0	0	0	0	0	0	0	0	2.47424	0	23.1262	3.83322	0	12.8061	0	45.5081	9.79683	0	13.9749	0	0	0	0	0	0	0	3.9763	0	0	6.82347	3.63549	0	0	0
PrileiEVm008071t1	Myogenic Basic domain	HLH, helix-loop-helix DNA-binding domain	Transcription factor SUM-1 OS=Lytechinus variegatus OX=7654 GN=SUM-1 PE=2 SV=1	nau,myod1,myf5,myog,myf6,MYOD1,MYF6,MYOG,MYF5,Myod1,Myf5,Myf6,Myog	bHLH	bHLH	yes	06_muscle_2		Yes	7.31173	2.85843	9.35824	7.95703	3.02822	4.09413	2.98959	0	0	0	0	0	12.6944	2.47424	0	0	0	5.06642	0	5.05646	30.3388	60.4138	0	41.9246	0	6.84444	0	0	0	0	0	2.65087	0	0	0	0	0	0	0
PrileiEVm008071t1	Helix-loop-helix DNA-binding domain	HLH, helix-loop-helix DNA-binding domain	Transcription factor SUM-1 OS=Lytechinus variegatus OX=7654 GN=SUM-1 PE=2 SV=1	nau,myod1,myf5,myog,myf6,MYOD1,MYF6,MYOG,MYF5,Myod1,Myf5,Myf6,Myog	bHLH	bHLH	yes	06_muscle_2		Yes	7.31173	2.85843	9.35824	7.95703	3.02822	4.09413	2.98959	0	0	0	0	0	12.6944	2.47424	0	0	0	5.06642	0	5.05646	30.3388	60.4138	0	41.9246	0	6.84444	0	0	0	0	0	2.65087	0	0	0	0	0	0	0
PrileiEVm014648t1	Helix-loop-helix DNA-binding domain	HLH, helix-loop-helix DNA-binding domain				bHLH	yes	06_muscle_2			9.50525	4.28765	14.0374	0	4.54233	8.18826	2.98959	0	0	0	0	0	0	0	0	0	0	0	25.6121	0	36.8399	119.195	0	27.9497	0	13.6889	0	0	0	0	0	1.32543	0	0	0	10.9065	0	0	7.86825
PrileiEVm014648t1	Myogenic Basic domain	HLH, helix-loop-helix DNA-binding domain				bHLH	yes	06_muscle_2			9.50525	4.28765	14.0374	0	4.54233	8.18826	2.98959	0	0	0	0	0	0	0	0	0	0	0	25.6121	0	36.8399	119.195	0	27.9497	0	13.6889	0	0	0	0	0	1.32543	0	0	0	10.9065	0	0	7.86825
PrileiEVm010520t1	Ets-domain	Winged helix DNA-binding domain				ETS	yes	06_muscle_2			0	1.42922	4.67912	7.95703	1.51411	0	2.98959	8.4894	11.0029	0	0	4.52853	0	4.94849	0	0	0	0	0	10.1129	56.3434	66.945	20.2413	0	0	4.56296	0	53.2879	0	0	0	1.32543	0	4.56213	20.4704	0	35.8461	0	0
PrileiEVm003041t1	Forkhead domain	Winged helix DNA-binding domain		foxl2a,zgc:194189,foxl2b,AL929010.1,Foxl2	Fork_head	Forkhead	yes	06_muscle_2			2.92469	5.71687	30.4143	0	1.51411	8.18826	0	0	0	13.484	0	0	0	4.94849	0	0	3.83322	5.06642	0	5.05646	65.0116	138.788	0	69.8744	0	9.12592	0	0	0	0	0	0	19.6105	4.56213	13.6469	0	0	113.135	7.86825
PrileiEVm007985t1	Homeodomain	Glucocorticoid receptor-like (DNA-binding domain)				Homeodomain	yes	06_muscle_2		Yes	12.4299	10.0045	9.35824	7.95703	7.57055	8.18826	5.97918	8.4894	0	0	0	0	25.3888	4.94849	0	0	3.83322	2.53321	0	5.05646	30.3388	34.2889	0	27.9497	0	0	0	0	0	0	0	2.65087	0	4.56213	13.6469	3.63549	0	0	7.86825
PrileiEVm007985t1	Homeodomain	Homeodomain-like				Homeodomain	yes	06_muscle_2		Yes	12.4299	10.0045	9.35824	7.95703	7.57055	8.18826	5.97918	8.4894	0	0	0	0	25.3888	4.94849	0	0	3.83322	2.53321	0	5.05646	30.3388	34.2889	0	27.9497	0	0	0	0	0	0	0	2.65087	0	4.56213	13.6469	3.63549	0	0	7.86825
PrileiEVm007223t1	SRF-type transcription factor (DNA-binding and dimerisation domain)	SRF-like				SRF	yes	06_muscle_2	Yes		2.92469	4.28765	2.33956	0	1.51411	4.09413	5.97918	0	11.0029	0	0	4.52853	0	2.47424	0	0	3.83322	2.53321	0	5.05646	123.522	151.851	20.2413	0	0	4.56296	0	0	0	0	0	2.65087	0	0	0	7.27098	0	0	0
PrileiEVm008347t1	Zinc finger, C2H2 type	beta-beta-alpha zinc fingers	Transcription factor Sp9 OS=Xenopus tropicalis OX=8364 GN=sp9 PE=2 SV=1	Sp1,sp8a,sp8b,sp9,SP8,SP9,Sp8,Sp9	zf-C2H2	ZBTB	yes	06_muscle_2			13.1611	1.42922	9.35824	0	0	0	0	0	0	0	0	0	0	0	0	0	0	0	12.8061	0	6.50116	31.0233	0	0	0	4.56296	0	0	0	0	0	2.65087	0	0	0	0	0	0	0
PrileiEVm012852t1	Helix-loop-helix DNA-binding domain	HLH, helix-loop-helix DNA-binding domain				bHLH	yes	27_muscle_3			90.6655	94.3283	123.997	55.6992	68.1349	98.2592	44.8439	67.9152	77.0204	94.388	213.347	36.2283	63.4719	34.6394	0	92.5048	22.9993	48.131	51.2243	40.4516	110.52	80.0074	222.654	13.9749	47.0965	100.385	41.5921	0	129.618	71.2352	0	39.763	58.8316	50.1834	81.8816	61.8033	0	0	47.2095
PrileiEVm015127t1	Forkhead domain	Winged helix DNA-binding domain				Forkhead	yes	27_muscle_3			2.92469	2.85843	4.67912	7.95703	33.3104	32.7531	26.9063	33.9576	33.0087	26.968	42.6694	22.6427	25.3888	2.47424	0	0	30.6658	37.9982	12.8061	35.3952	28.1717	11.4296	101.206	13.9749	0	15.9704	41.5921	0	0	71.2352	0	56.9937	98.0527	0	47.7643	7.27098	0	0	15.7365
PrileiEVm004781t1	Homeodomain	Homeodomain-like				Homeodomain	yes	27_muscle_3			2.92469	4.28765	32.7538	7.95703	1.51411	4.09413	2.98959	8.4894	0	0	0	4.52853	12.6944	0	0	0	0	2.53321	12.8061	5.05646	23.8376	1.63281	60.7238	0	0	4.56296	41.5921	0	0	0	0	3.9763	0	4.56213	0	0	0	0	0
PrileiEVm007947t1	Homeodomain	Homeodomain-like		Antp,hoxb7a,hoxb6b,hoxc6a,HOXB7,HOXA7,AC012531.3,Hoxa7,Hoxb7	Homeobox	Homeodomain	yes	27_muscle_3			20.4728	17.1506	58.489	63.6563	42.3951	69.6002	26.9063	25.4682	22.0058	13.484	0	9.05707	0	2.47424	13.4275	0	0	5.06642	0	80.9033	99.6845	80.0074	242.895	97.8241	0	200.77	124.776	106.576	194.426	142.47	0	17.2306	0	36.497	47.7643	47.2614	35.8461	0	70.8143
PrileiEVm008469t1	Homeodomain	Homeodomain-like				Homeodomain	yes	27_muscle_3		Yes	7.31173	11.4337	2.33956	0	3.02822	4.09413	14.948	0	0	0	0	4.52853	0	12.3712	0	0	3.83322	0	0	0	6.50116	3.26561	80.9651	0	0	9.12592	0	0	0	0	0	2.65087	0	13.6864	0	10.9065	0	0	0
PrileiEVm009003t1	Homeodomain	Homeodomain-like				Homeodomain	yes	27_muscle_3			28.5158	25.7259	49.1307	47.7422	51.4797	36.8472	80.7189	33.9576	44.0117	0	85.3388	13.5856	0	9.89697	0	0	7.66645	2.53321	0	5.05646	43.3411	42.4529	283.378	69.8744	47.0965	79.8518	207.961	106.576	129.618	71.2352	0	63.6208	39.2211	41.0591	27.2939	32.7194	0	0	31.473
PrileiEVm001179t1	NDT80 / PhoG like DNA-binding family	p53-like transcription factors				NDT80_PhoG	yes	27_muscle_3			62.1497	75.7485	233.956	127.313	107.502	114.636	101.646	110.362	66.0175	53.936	42.6694	36.2283	0	160.826	40.2825	23.1262	30.6658	12.6661	12.8061	5.05646	216.705	107.765	445.308	265.523	141.29	27.3778	124.776	0	0	0	0	95.4312	215.716	31.9349	54.5878	32.7194	0	0	39.3413
PrileiEVm008177t1	Homeodomain	Homeodomain-like				PAX	yes	27_muscle_3			26.3222	15.7214	7.01868	15.9141	24.2258	24.5648	35.8751	25.4682	22.0058	67.42	0	0	0	2.47424	0	0	11.4997	7.59963	0	20.2258	13.0023	3.26561	80.9651	13.9749	47.0965	34.2222	41.5921	53.2879	0	0	0	17.2306	0	9.12425	34.1174	7.27098	0	0	0
PrileiEVm008177t1	'Paired box' domain	Homeodomain-like				PAX	yes	27_muscle_3			26.3222	15.7214	7.01868	15.9141	24.2258	24.5648	35.8751	25.4682	22.0058	67.42	0	0	0	2.47424	0	0	11.4997	7.59963	0	20.2258	13.0023	3.26561	80.9651	13.9749	47.0965	34.2222	41.5921	53.2879	0	0	0	17.2306	0	9.12425	34.1174	7.27098	0	0	0
PrileiEVm009900t1	SRF-type transcription factor (DNA-binding and dimerisation domain)	SRF-like		bs,mef2d,srfb,mef2cb,srfa,SRF,Srf	SRF	SRF	yes	27_muscle_3			10.9676	8.5753	23.3956	0	1.51411	0	0	0	0	0	0	0	0	4.94849	0	0	0	0	12.8061	0	54.1763	24.4921	101.206	83.8492	0	2.28148	0	0	0	0	0	2.65087	0	4.56213	0	0	0	0	7.86825
PrileiEVm001707t1	Zinc finger, C2H2 type	beta-beta-alpha zinc fingers		ZNF423,znf521,znf423,LO018191.1,BX649598.1,ZNF521,Zfp423,Zfp521	zf-C2H2	ZBTB	yes	27_muscle_3			4.38704	5.71687	0	0	6.05644	4.09413	0	8.4894	0	13.484	0	9.05707	0	9.89697	0	0	11.4997	2.53321	0	0	8.66822	1.63281	40.4826	0	0	29.6592	0	0	0	0	0	1.32543	0	9.12425	0	0	0	0	0
PrileiEVm001919t1	Zinc finger, C2H2 type	beta-beta-alpha zinc fingers		CG10348,si:dkey-176f19,si:ch211-241b2,si:ch211-161m3	zf-C2H2	ZBTB	yes	27_muscle_3	Yes	Yes	10.9676	18.5798	2.33956	0	4.54233	4.09413	0	0	11.0029	0	0	0	0	0	0	0	0	2.53321	0	0	2.16705	0	485.791	0	0	0	0	0	0	0	0	1.32543	19.6105	150.55	0	0	0	0	0
PrileiEVm004333t1	Zinc finger, C2H2 type	beta-beta-alpha zinc fingers		si:dkey-79d12	zf-C2H2	ZBTB	yes	27_muscle_3			12.4299	15.7214	11.6978	15.9141	3.02822	0	0	0	11.0029	13.484	0	18.1141	0	9.89697	13.4275	46.2524	3.83322	7.59963	0	0	49.8422	19.5937	161.93	83.8492	47.0965	31.9407	41.5921	0	0	142.47	0	7.9526	0	9.12425	0	10.9065	0	0	0
PrileiEVm015156t1	Zinc finger, C2H2 type	beta-beta-alpha zinc fingers		rn	zf-C2H2	ZBTB	yes	27_muscle_3			19.7417	28.5843	18.7165	47.7422	46.9374	28.6589	38.8647	16.9788	33.0087	53.936	0	18.1141	12.6944	12.3712	26.855	0	11.4997	15.1993	12.8061	25.2823	17.3364	21.2265	80.9651	13.9749	0	25.0963	41.5921	0	64.8088	71.2352	0	23.8578	0	36.497	27.2939	25.4484	0	0	31.473
PrileiEVm004004t1	Zinc finger, C2H2 type	beta-beta-alpha zinc fingers				zf_C2H2	yes	27_muscle_3			10.2364	4.28765	11.6978	0	3.02822	4.09413	2.98959	0	0	13.484	0	0	0	0	13.4275	23.1262	3.83322	5.06642	25.6121	0	4.33411	3.26561	40.4826	13.9749	0	11.4074	0	0	0	0	0	1.32543	0	9.12425	0	7.27098	0	0	0
PrileiEVm005054t1	Zinc finger, C2H2 type	Homeodomain-like		zfh1	zf-C2H2	zf_C2H2	yes	27_muscle_3			50.451	35.7304	37.4329	0	4.54233	4.09413	0	0	0	0	0	0	0	2.47424	0	46.2524	3.83322	2.53321	12.8061	5.05646	80.181	62.0466	182.171	55.8995	0	95.8222	0	106.576	64.8088	71.2352	0	19.8815	39.2211	0	13.6469	50.8969	35.8461	0	0
PrileiEVm005054t1	Homeodomain	Homeodomain-like		zfh1	zf-C2H2	zf_C2H2	yes	27_muscle_3			50.451	35.7304	37.4329	0	4.54233	4.09413	0	0	0	0	0	0	0	2.47424	0	46.2524	3.83322	2.53321	12.8061	5.05646	80.181	62.0466	182.171	55.8995	0	95.8222	0	106.576	64.8088	71.2352	0	19.8815	39.2211	0	13.6469	50.8969	35.8461	0	0
PrileiEVm005054t1	Homeodomain	beta-beta-alpha zinc fingers		zfh1	zf-C2H2	zf_C2H2	yes	27_muscle_3			50.451	35.7304	37.4329	0	4.54233	4.09413	0	0	0	0	0	0	0	2.47424	0	46.2524	3.83322	2.53321	12.8061	5.05646	80.181	62.0466	182.171	55.8995	0	95.8222	0	106.576	64.8088	71.2352	0	19.8815	39.2211	0	13.6469	50.8969	35.8461	0	0
PrileiEVm005054t1	Zinc finger, C2H2 type	beta-beta-alpha zinc fingers		zfh1	zf-C2H2	zf_C2H2	yes	27_muscle_3			50.451	35.7304	37.4329	0	4.54233	4.09413	0	0	0	0	0	0	0	2.47424	0	46.2524	3.83322	2.53321	12.8061	5.05646	80.181	62.0466	182.171	55.8995	0	95.8222	0	106.576	64.8088	71.2352	0	19.8815	39.2211	0	13.6469	50.8969	35.8461	0	0
PrileiEVm007303t1	Zinc finger, C2H2 type	beta-beta-alpha zinc fingers				zf_C2H2	yes	27_muscle_3			10.2364	5.71687	9.35824	7.95703	18.1693	24.5648	8.96877	16.9788	0	0	0	9.05707	50.7775	7.42273	13.4275	0	3.83322	5.06642	12.8061	10.1129	0	6.53122	60.7238	13.9749	0	22.8148	0	53.2879	0	0	0	2.65087	0	9.12425	20.4704	3.63549	0	0	7.86825
PrileiEVm008143t1	Zinc finger, C2H2 type	beta-beta-alpha zinc fingers				zf_C2H2	yes	27_muscle_3			138.192	107.191	135.694	95.4844	68.1349	61.412	53.8126	76.4046	66.0175	26.968	128.008	27.1712	76.1663	49.4849	26.855	69.3786	53.6651	40.5314	38.4182	25.2823	49.8422	34.2889	161.93	27.9497	141.29	61.6	124.776	53.2879	0	71.2352	0	51.6919	0	27.3728	27.2939	83.6163	0	0	47.2095
PrileiEVm002828t1	Zinc finger, C4 type (two domains)	Glucocorticoid receptor-like (DNA-binding domain)				zf_C4	yes	27_muscle_3			9.50525	4.28765	4.67912	7.95703	3.02822	0	0	0	0	0	0	36.2283	12.6944	24.7424	0	0	3.83322	5.06642	12.8061	0	2.16705	1.63281	80.9651	0	0	4.56296	41.5921	53.2879	0	0	0	3.9763	0	4.56213	13.6469	0	0	0	15.7365
PrileiEVm012946t1	Zinc finger, C4 type (two domains)	Glucocorticoid receptor-like (DNA-binding domain)				zf_C4	yes	27_muscle_3			77.5044	94.3283	121.657	159.141	127.185	147.389	149.48	135.83	220.058	67.42	128.008	49.8139	88.8607	79.1758	13.4275	46.2524	80.4977	106.395	128.061	30.3387	143.026	75.109	546.514	237.573	47.0965	182.518	83.1843	159.864	64.8088	142.47	0	38.4376	98.0527	36.497	34.1174	90.8873	0	113.135	55.0778
PrileiEVm010338t1	Helix-loop-helix DNA-binding domain	HLH, helix-loop-helix DNA-binding domain				bHLH	yes	30_muscle_4			59.225	47.1641	128.676	87.5274	72.6773	131.012	98.6565	93.3834	88.0233	107.872	0	63.3995	76.1663	86.5985	40.2825	46.2524	88.1642	68.3967	51.2243	70.7904	23.8376	31.0233	101.206	153.724	94.193	18.2518	0	0	0	0	0	62.2954	98.0527	4.56213	61.4112	119.971	107.538	0	102.287
PrileiEVm014197t1	Helix-loop-helix DNA-binding domain	HLH, helix-loop-helix DNA-binding domain		Hey,heyl,hey2,CR318628.1,hey1,HEYL,HEY1,HEY2,Hey1,Hey2,Heyl	bHLH	bHLH	yes	30_muscle_4		Yes	5.84939	5.71687	4.67912	0	0	0	2.98959	0	0	13.484	0	9.05707	0	2.47424	0	0	3.83322	0	0	0	43.3411	8.16403	20.2413	181.673	0	2.28148	0	0	0	0	0	0	0	9.12425	0	7.27098	0	0	0
PrileiEVm011538t1	bZIP transcription factor			Jra,junba,jund,june,junbb,jun,JUNB,JUN,JUND,Jun,Jund,Junb	TF_bZIP	bZIP	yes	30_muscle_4			16.817	8.5753	37.4329	15.9141	80.2478	81.8826	41.8543	84.894	44.0117	53.936	0	13.5856	88.8607	24.7424	67.1375	23.1262	22.9993	22.7989	51.2243	30.3387	65.0116	24.4921	40.4826	125.774	0	34.2222	41.5921	0	64.8088	71.2352	0	23.8578	19.6105	45.6213	27.2939	32.7194	35.8461	0	47.2095
PrileiEVm016168t1	bZIP transcription factor		Transcription factor Jun OS=Serinus canaria OX=9135 GN=JUN PE=2 SV=1			bZIP	yes	30_muscle_4			28.5158	27.1551	67.8472	71.6133	112.044	110.542	140.511	127.341	99.0262	134.84	85.3388	13.5856	50.7775	32.1652	13.4275	23.1262	45.9987	45.5978	102.449	25.2823	97.5174	29.3905	141.689	237.573	141.29	130.044	124.776	53.2879	129.618	0	0	33.1358	39.2211	77.5562	122.822	72.7098	35.8461	226.27	133.76
PrileiEVm018788t1	'Cold-shock' DNA-binding domain	Nucleic acid-binding proteins		lin-28,lin28a,LIN28A,lin28b,LIN28B,Lin28b,Lin28a	CSD	CSD	yes	30_muscle_4			26.3222	10.0045	14.0374	7.95703	7.57055	16.3765	0	0	0	0	0	4.52853	12.6944	24.7424	0	0	26.8326	12.6661	12.8061	5.05646	13.0023	3.26561	40.4826	237.573	0	11.4074	0	0	0	0	0	3.9763	0	18.2485	13.6469	7.27098	0	0	7.86825
PrileiEVm011771t1		SMAD MH1 domain		Smox,smad3b,smad3a,smad2,SMAD2,SMAD3,Smad2,Smad3	MH1	MH1	yes	30_muscle_4			30.7093	21.4382	30.4143	23.8711	42.3951	40.9413	17.9375	59.4258	44.0117	13.484	85.3388	36.2283	12.6944	12.3712	0	46.2524	19.1661	32.9317	0	10.1129	88.8492	65.3122	121.448	209.623	47.0965	100.385	41.5921	159.864	194.426	0	0	42.4139	78.4421	41.0591	27.2939	58.1679	0	0	70.8143
PrileiEVm006836t1	'Paired box' domain	Homeodomain-like		sv,pax5,pax2b,pax2a,pax8,PAX2,PAX8,PAX5,Pax5,Pax2,Pax8	PAX	PAX	yes	30_muscle_4			7.31173	5.71687	0	87.5274	3.02822	4.09413	0	8.4894	11.0029	0	0	0	0	4.94849	0	0	0	0	12.8061	5.05646	26.0046	1.63281	0	377.322	0	18.2518	0	0	0	0	0	1.32543	19.6105	9.12425	13.6469	3.63549	0	0	0
PrileiEVm006122t1	Zinc finger, C2H2 type	beta-beta-alpha zinc fingers				zf_C2H2	yes	30_muscle_4	Yes		4.38704	5.71687	2.33956	0	3.02822	4.09413	0	0	0	0	0	0	12.6944	0	0	0	3.83322	5.06642	0	10.1129	45.5081	1.63281	40.4826	433.221	0	4.56296	0	0	0	0	0	3.9763	0	4.56213	0	0	0	0	0
PrileiEVm007921t1	Zinc finger, C2H2 type	beta-beta-alpha zinc fingers				zf_C2H2	yes	30_muscle_4			48.2574	37.1596	32.7538	15.9141	31.7963	16.3765	23.9167	33.9576	11.0029	40.452	85.3388	22.6427	38.0831	12.3712	0	23.1262	11.4997	27.8653	38.4182	20.2258	30.3388	16.3281	40.4826	111.799	94.193	31.9407	41.5921	0	0	0	0	21.2069	58.8316	54.7455	34.1174	7.27098	0	0	47.2095
PrileiEVm007921t1	Zinc finger, C2H2 type	beta-beta-alpha zinc fingers				zf_C2H2	yes	30_muscle_4			48.2574	37.1596	32.7538	15.9141	31.7963	16.3765	23.9167	33.9576	11.0029	40.452	85.3388	22.6427	38.0831	12.3712	0	23.1262	11.4997	27.8653	38.4182	20.2258	30.3388	16.3281	40.4826	111.799	94.193	31.9407	41.5921	0	0	0	0	21.2069	58.8316	54.7455	34.1174	7.27098	0	0	47.2095
PrileiEVm000159t1	Helix-loop-helix DNA-binding domain	HLH, helix-loop-helix DNA-binding domain				bHLH	yes	41_neurons_3			19.7417	12.8629	4.67912	7.95703	13.627	28.6589	11.9584	16.9788	0	0	42.6694	22.6427	0	9.89697	13.4275	0	7.66645	10.1328	0	15.1694	19.5035	17.9609	20.2413	13.9749	94.193	9.12592	83.1843	0	64.8088	0	0	1.32543	0	18.2485	0	7.27098	71.6923	0	31.473
PrileiEVm006362t1	Helix-loop-helix DNA-binding domain	HLH, helix-loop-helix DNA-binding domain				bHLH	yes	41_neurons_3			42.408	32.872	44.4516	23.8711	31.7963	53.2237	23.9167	16.9788	11.0029	40.452	42.6694	9.05707	25.3888	27.2167	13.4275	69.3786	15.3329	12.6661	25.6121	5.05646	36.8399	21.2265	20.2413	13.9749	141.29	54.7555	41.5921	0	0	71.2352	0	13.2543	58.8316	18.2485	34.1174	29.0839	35.8461	0	23.6048
PrileiEVm008062t1	Helix-loop-helix DNA-binding domain	HLH, helix-loop-helix DNA-binding domain				bHLH	yes	41_neurons_3			19.0105	15.7214	16.3769	23.8711	9.08466	8.18826	20.9271	25.4682	33.0087	13.484	0	4.52853	25.3888	9.89697	0	0	3.83322	2.53321	0	5.05646	17.3364	8.16403	0	0	47.0965	9.12592	41.5921	0	0	0	0	0	19.6105	13.6864	34.1174	10.9065	35.8461	0	7.86825
PrileiEVm019961t1	Helix-loop-helix DNA-binding domain	HLH, helix-loop-helix DNA-binding domain		Max,max,MAX	bHLH	bHLH	yes	41_neurons_3			122.837	131.488	131.015	95.4844	136.27	118.73	140.511	195.256	154.041	80.904	170.678	90.5707	63.4719	126.186	26.855	46.2524	91.9974	91.1956	140.867	161.807	125.689	89.8043	182.171	167.698	329.676	212.178	124.776	159.864	194.426	0	0	53.0173	19.6105	164.237	115.999	119.971	71.6923	0	118.024
PrileiEVm010149t1	Basic region leucine zipper		Transcription factor ces-2 OS=Caenorhabditis elegans OX=6239 GN=ces-2 PE=1 SV=1	Pdp1,CG7786,CABZ01087224.1,dbpb,hlfa,tefb,tefa,BX323878.1,hlfb,dbpa,HLF,DBP,TEF,Dbp,Tef,Hlf	TF_bZIP	bZIP	yes	41_neurons_3			24.8599	12.8629	2.33956	23.8711	12.1129	0	11.9584	0	0	0	0	0	0	0	0	0	0	10.1328	0	0	6.50116	8.16403	20.2413	13.9749	94.193	6.84444	41.5921	0	0	71.2352	0	2.65087	0	4.56213	6.82347	7.27098	0	0	7.86825
PrileiEVm014516t1	Ets-domain	Winged helix DNA-binding domain				ETS	yes	41_neurons_3			2.19352	11.4337	2.33956	0	1.51411	0	0	0	0	40.452	0	0	0	0	0	0	3.83322	0	0	0	2.16705	1.63281	20.2413	0	94.193	34.2222	41.5921	0	0	0	0	3.9763	0	22.8106	40.9408	0	0	0	0
PrileiEVm002454t1	Homeodomain	beta-beta-alpha zinc fingers				Homeodomain	yes	41_neurons_3			19.7417	17.1506	74.8659	7.95703	7.57055	4.09413	20.9271	0	0	26.968	42.6694	4.52853	12.6944	7.42273	0	23.1262	7.66645	5.06642	25.6121	0	15.1694	9.79683	141.689	0	188.386	130.044	166.369	0	129.618	0	0	51.6919	78.4421	9.12425	0	98.1583	107.538	0	15.7365
PrileiEVm002454t1	Zinc finger, C2H2 type	Homeodomain-like				Homeodomain	yes	41_neurons_3			19.7417	17.1506	74.8659	7.95703	7.57055	4.09413	20.9271	0	0	26.968	42.6694	4.52853	12.6944	7.42273	0	23.1262	7.66645	5.06642	25.6121	0	15.1694	9.79683	141.689	0	188.386	130.044	166.369	0	129.618	0	0	51.6919	78.4421	9.12425	0	98.1583	107.538	0	15.7365
PrileiEVm002454t1	Homeodomain	Homeodomain-like				Homeodomain	yes	41_neurons_3			19.7417	17.1506	74.8659	7.95703	7.57055	4.09413	20.9271	0	0	26.968	42.6694	4.52853	12.6944	7.42273	0	23.1262	7.66645	5.06642	25.6121	0	15.1694	9.79683	141.689	0	188.386	130.044	166.369	0	129.618	0	0	51.6919	78.4421	9.12425	0	98.1583	107.538	0	15.7365
PrileiEVm002454t1	Zinc finger, C2H2 type	beta-beta-alpha zinc fingers				Homeodomain	yes	41_neurons_3			19.7417	17.1506	74.8659	7.95703	7.57055	4.09413	20.9271	0	0	26.968	42.6694	4.52853	12.6944	7.42273	0	23.1262	7.66645	5.06642	25.6121	0	15.1694	9.79683	141.689	0	188.386	130.044	166.369	0	129.618	0	0	51.6919	78.4421	9.12425	0	98.1583	107.538	0	15.7365
PrileiEVm009876t1	Interferon regulatory factor transcription factor	Winged helix DNA-binding domain				IRF	yes	41_neurons_3			5.84939	7.14608	9.35824	0	7.57055	4.09413	8.96877	42.447	0	40.452	0	27.1712	0	12.3712	0	0	7.66645	5.06642	12.8061	40.4516	8.66822	6.53122	0	0	47.0965	4.56296	41.5921	0	0	0	0	2.65087	19.6105	13.6864	6.82347	0	0	0	31.473
PrileiEVm004321t1		SMAD MH1 domain		NfI,nfixb,nfia,nfic,nfixa,NFIC,NFIX,NFIB,NFIA,Nfib,Nfia,Nfic,Nfix	MH1,CTF/NFI	MH1	yes	41_neurons_3			54.838	34.3012	37.4329	15.9141	15.1411	28.6589	32.8855	59.4258	11.0029	40.452	0	18.1141	25.3888	24.7424	13.4275	23.1262	11.4997	5.06642	51.2243	20.2258	41.174	14.6952	20.2413	69.8744	94.193	29.6592	83.1843	0	0	0	0	25.1832	19.6105	9.12425	27.2939	18.1775	0	0	31.473
PrileiEVm014317t1	CCAAT-binding transcription factor (CBF-B/NF-YA) subunit B		Nuclear transcription factor Y subunit alpha OS=Rattus norvegicus OX=10116 GN=Nfya PE=1 SV=1	Nf-YA,nfyal,nfya,NFYA,Nfya	NF-YA	NFY	yes	41_neurons_3			46.0639	51.4518	28.0747	31.8281	18.1693	24.5648	17.9375	8.4894	33.0087	13.484	0	9.05707	38.0831	14.8455	0	0	7.66645	5.06642	25.6121	5.05646	21.6705	14.6952	0	0	141.29	20.5333	0	53.2879	0	0	0	6.62717	0	18.2485	20.4704	10.9065	0	0	7.86825
PrileiEVm019162t1			Nuclear transcription factor Y subunit beta OS=Bos taurus OX=9913 GN=NFYB PE=2 SV=1	Nf-YB,nfyba,AL935169.2,nfybb,NFYB,Nfyb	NF-YB	NFY	yes	41_neurons_3			73.8485	22.8675	14.0374	55.6992	37.8527	28.6589	44.8439	16.9788	66.0175	13.484	42.6694	27.1712	50.7775	34.6394	0	0	26.8326	22.7989	51.2243	40.4516	30.3388	21.2265	40.4826	13.9749	141.29	43.3481	0	0	0	0	0	17.2306	0	63.8698	34.1174	7.27098	0	113.135	15.7365
PrileiEVm008303t1	Runt domain	p53-like transcription factors				Runt	yes	41_neurons_3			16.817	35.7304	21.056	7.95703	19.6834	12.2824	5.97918	8.4894	11.0029	0	0	9.05707	12.6944	4.94849	0	0	3.83322	20.2657	0	15.1694	8.66822	6.53122	40.4826	0	47.0965	6.84444	0	0	0	0	0	9.27804	0	9.12425	13.6469	7.27098	0	0	23.6048
PrileiEVm003846t1	Zinc finger, C4 type (two domains)	Glucocorticoid receptor-like (DNA-binding domain)		ftz-f1,nr5a1a,nr5a5,nr5a2,nr5a1b,NR5A1,NR5A2,Nr5a2,Nr5a1	SF-like	SF_like	yes	41_neurons_3			26.3222	34.3012	21.056	39.7852	33.3104	12.2824	32.8855	33.9576	22.0058	53.936	0	54.3424	12.6944	19.7939	67.1375	69.3786	15.3329	30.3985	76.8364	40.4516	30.3388	9.79683	80.9651	41.9246	141.29	45.6296	0	0	0	0	0	22.5324	0	45.6213	47.7643	29.0839	0	113.135	0
PrileiEVm002155t1	Zinc finger, C4 type (two domains)	Glucocorticoid receptor-like (DNA-binding domain)		nr1d2a,nr1d4b,nr1d4a,nr1d1,nr1d2b,NR1D2,NR1D1,Nr1d2,Nr1d1	THR-like	THR_like	yes	41_neurons_3	Yes		6.58056	14.2922	25.7351	15.9141	22.7116	8.18826	8.96877	8.4894	0	53.936	0	0	25.3888	2.47424	0	23.1262	11.4997	10.1328	0	10.1129	23.8376	11.4296	0	0	188.386	13.6889	0	0	0	71.2352	0	22.5324	19.6105	27.3728	6.82347	25.4484	0	0	7.86825
PrileiEVm004041t1	Zinc finger, C4 type (two domains)	Glucocorticoid receptor-like (DNA-binding domain)		nr1h3,NR1H3,NR1H2,Nr1h2,Nr1h3	THR-like	THR_like	yes	41_neurons_3			16.0858	5.71687	7.01868	23.8711	59.0503	40.9413	29.8959	25.4682	77.0204	40.452	0	45.2853	0	12.3712	13.4275	23.1262	11.4997	20.2657	12.8061	15.1694	56.3434	62.0466	0	83.8492	235.483	143.733	41.5921	159.864	129.618	71.2352	0	31.8104	39.2211	63.8698	95.5286	29.0839	0	0	62.946
PrileiEVm000236t1	Zinc finger, C2H2 type	beta-beta-alpha zinc fingers		shn,hivep2b	zf-C2H2	ZBTB	yes	41_neurons_3			21.204	41.4473	46.7912	31.8281	33.3104	40.9413	38.8647	93.3834	44.0117	13.484	0	27.1712	12.6944	32.1652	0	23.1262	15.3329	32.9317	51.2243	40.4516	45.5081	24.4921	0	27.9497	188.386	61.6	0	0	0	71.2352	0	10.6035	19.6105	41.0591	75.0582	32.7194	0	0	70.8143
PrileiEVm004530t1	Zinc finger, C2H2 type	beta-beta-alpha zinc fingers		CG4854,trem,ZNF335,Zfp335	zf-C2H2	ZBTB	yes	41_neurons_3			29.9781	28.5843	21.056	23.8711	28.7681	20.4707	32.8855	42.447	22.0058	26.968	42.6694	27.1712	0	12.3712	13.4275	23.1262	38.3322	20.2657	0	10.1129	26.0046	11.4296	0	27.9497	94.193	20.5333	41.5921	0	0	0	0	14.5798	19.6105	9.12425	47.7643	18.1775	0	0	0
PrileiEVm006410t1	Zinc finger, C2H2 type	beta-beta-alpha zinc fingers		Kah,CG30431,scrt1a,scrt2,BX088600.1,scrt1b,SCRT2,SCRT1,Scrt2,Scrt1	zf-C2H2	ZBTB	yes	41_neurons_3			68.7303	35.7304	35.0934	47.7422	24.2258	28.6589	32.8855	59.4258	55.0146	53.936	0	4.52853	12.6944	19.7939	40.2825	92.5048	30.6658	20.2657	38.4182	35.3952	21.6705	13.0624	101.206	13.9749	141.29	70.7259	41.5921	106.576	129.618	0	0	22.5324	39.2211	27.3728	34.1174	36.3549	35.8461	0	47.2095
PrileiEVm007324t1	Zinc finger, C2H2 type	beta-beta-alpha zinc fingers		znf770	zf-C2H2	ZBTB	yes	41_neurons_3			10.9676	11.4337	28.0747	7.95703	7.57055	4.09413	5.97918	0	0	13.484	0	9.05707	12.6944	7.42273	0	23.1262	11.4997	15.1993	38.4182	10.1129	8.66822	6.53122	0	13.9749	94.193	4.56296	0	0	0	0	0	6.62717	39.2211	13.6864	13.6469	21.8129	35.8461	0	7.86825
PrileiEVm017394t1	Zinc finger, C2H2 type	beta-beta-alpha zinc fingers		CG6654	zf-C2H2	ZBTB	yes	41_neurons_3			19.7417	7.14608	11.6978	15.9141	9.08466	16.3765	5.97918	0	0	0	0	0	12.6944	4.94849	0	0	0	2.53321	0	0	2.16705	0	0	0	47.0965	2.28148	0	0	0	0	0	6.62717	19.6105	9.12425	13.6469	7.27098	0	0	7.86825
PrileiEVm001636t1	Zinc finger, C2H2 type	beta-beta-alpha zinc fingers				zf_C2H2	yes	41_neurons_3			5.11821	15.7214	32.7538	55.6992	22.7116	32.7531	29.8959	8.4894	33.0087	26.968	0	9.05707	0	7.42273	40.2825	0	15.3329	2.53321	0	0	58.5105	65.3122	182.171	55.8995	235.483	139.17	41.5921	53.2879	0	71.2352	0	39.763	19.6105	31.9349	61.4112	10.9065	0	0	15.7365
PrileiEVm003414t1	Zinc finger, C2H2 type	beta-beta-alpha zinc fingers				zf_C2H2	yes	41_neurons_3			16.0858	12.8629	7.01868	7.95703	6.05644	0	17.9375	0	11.0029	13.484	42.6694	4.52853	12.6944	12.3712	0	0	7.66645	7.59963	12.8061	15.1694	6.50116	1.63281	0	27.9497	47.0965	18.2518	0	0	0	0	0	6.62717	19.6105	18.2485	27.2939	0	0	0	0
PrileiEVm004537t1	Zinc finger, C2H2 type	beta-beta-alpha zinc fingers				zf_C2H2	yes	41_neurons_3			15.3546	14.2922	18.7165	15.9141	13.627	4.09413	11.9584	0	0	26.968	0	9.05707	12.6944	4.94849	13.4275	0	7.66645	2.53321	0	0	4.33411	1.63281	20.2413	13.9749	47.0965	22.8148	0	0	0	0	0	2.65087	19.6105	22.8106	0	10.9065	0	0	0
PrileiEVm005888t1	Zinc finger, C2H2 type	beta-beta-alpha zinc fingers				zf_C2H2	yes	41_neurons_3			17.5482	22.8675	44.4516	39.7852	33.3104	40.9413	35.8751	42.447	44.0117	80.904	0	13.5856	25.3888	17.3197	26.855	0	49.8319	30.3985	12.8061	20.2258	54.1763	17.9609	20.2413	111.799	188.386	125.481	41.5921	0	0	0	0	21.2069	39.2211	27.3728	81.8816	54.5324	35.8461	113.135	31.473
PrileiEVm005958t1	Zinc finger, C2H2 type	beta-beta-alpha zinc fingers				zf_C2H2	yes	41_neurons_3			17.5482	11.4337	9.35824	0	6.05644	4.09413	5.97918	8.4894	0	13.484	0	4.52853	12.6944	9.89697	0	23.1262	3.83322	5.06642	12.8061	5.05646	21.6705	1.63281	20.2413	0	47.0965	13.6889	0	0	0	0	0	5.30173	0	0	13.6469	7.27098	0	0	0
PrileiEVm007066t1	Zinc finger, C2H2 type	beta-beta-alpha zinc fingers				zf_C2H2	yes	41_neurons_3			15.3546	15.7214	14.0374	7.95703	7.57055	4.09413	2.98959	0	0	0	0	13.5856	25.3888	0	13.4275	0	3.83322	7.59963	12.8061	15.1694	6.50116	3.26561	0	0	47.0965	4.56296	0	0	0	0	0	1.32543	0	4.56213	0	3.63549	0	0	0
PrileiEVm008649t1	Zinc finger, C2H2 type	beta-beta-alpha zinc fingers				zf_C2H2	yes	41_neurons_3			8.04291	8.5753	4.67912	23.8711	0	8.18826	0	16.9788	0	0	0	27.1712	0	14.8455	13.4275	46.2524	11.4997	10.1328	12.8061	5.05646	8.66822	1.63281	0	0	141.29	18.2518	41.5921	53.2879	0	0	0	1.32543	0	18.2485	20.4704	14.542	0	0	23.6048
PrileiEVm008989t1	Zinc finger, C2H2 type	beta-beta-alpha zinc fingers				zf_C2H2	yes	41_neurons_3			36.5587	24.2967	42.1121	23.8711	4.54233	16.3765	14.948	8.4894	11.0029	0	0	13.5856	12.6944	9.89697	0	69.3786	11.4997	2.53321	0	20.2258	15.1694	8.16403	0	27.9497	94.193	31.9407	41.5921	0	64.8088	0	0	22.5324	19.6105	13.6864	13.6469	21.8129	0	0	55.0778
PrileiEVm014658t1	Zinc finger, C2H2 type	beta-beta-alpha zinc fingers				zf_C2H2	yes	41_neurons_3			10.9676	5.71687	18.7165	15.9141	30.2822	36.8472	14.948	0	11.0029	40.452	0	4.52853	0	0	13.4275	0	3.83322	0	0	5.05646	6.50116	4.89842	0	0	47.0965	9.12592	41.5921	0	0	0	0	3.9763	39.2211	0	27.2939	18.1775	0	0	15.7365
PrileiEVm002259t1	Zinc finger, C4 type (two domains)	Glucocorticoid receptor-like (DNA-binding domain)				zf_C4	yes	41_neurons_3			23.3975	27.1551	32.7538	7.95703	15.1411	32.7531	20.9271	0	22.0058	26.968	42.6694	22.6427	0	9.89697	13.4275	23.1262	7.66645	12.6661	38.4182	25.2823	23.8376	1.63281	0	13.9749	47.0965	20.5333	0	0	0	0	0	3.9763	19.6105	36.497	40.9408	18.1775	35.8461	0	7.86825
PrileiEVm004125t1	Zinc finger, C4 type (two domains)	Glucocorticoid receptor-like (DNA-binding domain)				zf_C4	yes	41_neurons_3			3.65587	7.14608	7.01868	7.95703	3.02822	0	5.97918	0	0	0	0	0	0	4.94849	0	23.1262	3.83322	0	12.8061	0	62.8446	60.4138	0	27.9497	235.483	141.452	207.961	53.2879	64.8088	0	0	0	0	22.8106	13.6469	0	0	0	70.8143
PrileiEVm000723t1	Homeodomain	beta-beta-alpha zinc fingers				Homeodomain	yes	03_neurons_1			13.1611	2.85843	4.67912	0	4.54233	0	2.98959	0	0	0	0	9.05707	0	0	0	0	7.66645	2.53321	12.8061	0	23.8376	4.89842	20.2413	13.9749	0	77.5703	41.5921	0	0	0	0	1.32543	19.6105	0	6.82347	3.63549	0	0	47.2095
PrileiEVm000723t1	Homeodomain	Homeodomain-like				Homeodomain	yes	03_neurons_1			13.1611	2.85843	4.67912	0	4.54233	0	2.98959	0	0	0	0	9.05707	0	0	0	0	7.66645	2.53321	12.8061	0	23.8376	4.89842	20.2413	13.9749	0	77.5703	41.5921	0	0	0	0	1.32543	19.6105	0	6.82347	3.63549	0	0	47.2095
PrileiEVm008132t1	Homeodomain	Homeodomain-like	Transcription factor LBX1 OS=Xenopus laevis OX=8355 GN=lbx1 PE=2 SV=1			Homeodomain	yes	03_neurons_1		Yes	3.65587	11.4337	14.0374	0	10.5988	4.09413	8.96877	16.9788	33.0087	0	0	0	0	0	0	0	0	0	0	0	4.33411	6.53122	0	0	0	41.0666	0	0	0	0	0	2.65087	0	0	6.82347	7.27098	0	0	0
PrileiEVm008338t1	Homeodomain	Glucocorticoid receptor-like (DNA-binding domain)				Homeodomain	yes	03_neurons_1	Yes	Yes	5.84939	2.85843	0	7.95703	1.51411	0	0	0	0	26.968	0	4.52853	0	2.47424	0	0	0	0	0	0	13.0023	4.89842	20.2413	0	47.0965	91.2592	0	0	0	0	0	1.32543	0	0	0	0	0	0	0
PrileiEVm008338t1	Homeodomain	Homeodomain-like				Homeodomain	yes	03_neurons_1	Yes	Yes	5.84939	2.85843	0	7.95703	1.51411	0	0	0	0	26.968	0	4.52853	0	2.47424	0	0	0	0	0	0	13.0023	4.89842	20.2413	0	47.0965	91.2592	0	0	0	0	0	1.32543	0	0	0	0	0	0	0
PrileiEVm003917t1	Pou domain - N-terminal to homeobox domain	lambda repressor-like DNA-binding domains		pou6f1,pou6f2,POU6F1,POU6F2,Pou6f1,Pou6f2	Pou	Pou	yes	03_neurons_1			8.04291	4.28765	2.33956	15.9141	3.02822	4.09413	2.98959	8.4894	11.0029	0	0	4.52853	12.6944	4.94849	0	0	3.83322	0	0	10.1129	2.16705	0	0	0	47.0965	187.081	83.1843	106.576	64.8088	0	0	3.9763	0	54.7455	20.4704	0	0	0	7.86825
PrileiEVm003917t1	Homeodomain	Homeodomain-like		pou6f1,pou6f2,POU6F1,POU6F2,Pou6f1,Pou6f2	Pou	Pou	yes	03_neurons_1			8.04291	4.28765	2.33956	15.9141	3.02822	4.09413	2.98959	8.4894	11.0029	0	0	4.52853	12.6944	4.94849	0	0	3.83322	0	0	10.1129	2.16705	0	0	0	47.0965	187.081	83.1843	106.576	64.8088	0	0	3.9763	0	54.7455	20.4704	0	0	0	7.86825
PrileiEVm003917t1	Pou domain - N-terminal to homeobox domain	Homeodomain-like		pou6f1,pou6f2,POU6F1,POU6F2,Pou6f1,Pou6f2	Pou	Pou	yes	03_neurons_1			8.04291	4.28765	2.33956	15.9141	3.02822	4.09413	2.98959	8.4894	11.0029	0	0	4.52853	12.6944	4.94849	0	0	3.83322	0	0	10.1129	2.16705	0	0	0	47.0965	187.081	83.1843	106.576	64.8088	0	0	3.9763	0	54.7455	20.4704	0	0	0	7.86825
PrileiEVm003917t1	Homeodomain	lambda repressor-like DNA-binding domains		pou6f1,pou6f2,POU6F1,POU6F2,Pou6f1,Pou6f2	Pou	Pou	yes	03_neurons_1			8.04291	4.28765	2.33956	15.9141	3.02822	4.09413	2.98959	8.4894	11.0029	0	0	4.52853	12.6944	4.94849	0	0	3.83322	0	0	10.1129	2.16705	0	0	0	47.0965	187.081	83.1843	106.576	64.8088	0	0	3.9763	0	54.7455	20.4704	0	0	0	7.86825
PrileiEVm001342t1	SAND domain	SAND domain-like				SAND	yes	03_neurons_1			2.92469	1.42922	9.35824	0	1.51411	4.09413	2.98959	8.4894	0	0	0	0	0	4.94849	0	0	3.83322	0	0	0	4.33411	3.26561	20.2413	0	0	93.5407	0	0	64.8088	0	0	3.9763	0	4.56213	20.4704	0	0	0	7.86825
PrileiEVm004519t1	Zinc finger, C2H2 type	beta-beta-alpha zinc fingers				zf_C2H2	yes	03_neurons_1			23.3975	10.0045	18.7165	0	7.57055	4.09413	8.96877	8.4894	11.0029	26.968	0	18.1141	0	14.8455	0	23.1262	15.3329	27.8653	12.8061	30.3387	13.0023	11.4296	0	0	47.0965	50.1926	41.5921	0	0	0	0	17.2306	0	36.497	20.4704	21.8129	0	0	23.6048
PrileiEVm005437t1	Zinc finger, C2H2 type	beta-beta-alpha zinc fingers				zf_C2H2	yes	03_neurons_1			8.04291	7.14608	7.01868	7.95703	6.05644	4.09413	2.98959	8.4894	11.0029	13.484	0	9.05707	12.6944	0	0	0	0	7.59963	0	5.05646	0	0	0	0	0	18.2518	0	0	0	0	0	7.9526	0	0	6.82347	10.9065	0	0	0
PrileiEVm012493t1	Zinc finger, C2H2 type	beta-beta-alpha zinc fingers				zf_C2H2	yes	03_neurons_1			97.246	90.0406	109.959	103.441	145.355	126.918	80.7189	118.852	88.0233	107.872	170.678	54.3424	0	32.1652	40.2825	46.2524	45.9987	32.9317	102.449	45.5081	80.181	76.7418	101.206	83.8492	94.193	237.274	41.5921	159.864	194.426	71.2352	0	27.8341	58.8316	100.367	54.5878	43.6259	107.538	0	102.287
PrileiEVm005370t1	Zinc finger, C4 type (two domains)	Glucocorticoid receptor-like (DNA-binding domain)				zf_C4	yes	03_neurons_1			81.1602	82.8946	93.5824	111.398	83.276	53.2237	95.6669	42.447	33.0087	53.936	0	76.9851	38.0831	32.1652	67.1375	92.5048	53.6651	55.7306	76.8364	85.9597	149.527	58.781	101.206	139.749	47.0965	150.578	41.5921	106.576	0	142.47	0	86.1532	98.0527	45.6213	75.0582	72.7098	107.538	113.135	70.8143
PrileiEVm009599t1	Helix-loop-helix DNA-binding domain	HLH, helix-loop-helix DNA-binding domain	Transcription factor Atoh8 OS=Mus musculus OX=10090 GN=Atoh8 PE=1 SV=1	net,BX284636.2,atoh8,ATOH8,Atoh8	bHLH	bHLH	yes	40_neurons_2			34.3651	44.3057	60.8285	39.7852	51.4797	40.9413	56.8022	50.9364	55.0146	26.968	85.3388	36.2283	25.3888	17.3197	53.71	69.3786	26.8326	27.8653	38.4182	15.1694	39.007	39.1873	80.9651	0	0	45.6296	124.776	53.2879	0	0	0	23.8578	0	36.497	47.7643	36.3549	0	0	23.6048
PrileiEVm013241t1	CUT domain	Homeodomain-like				CUT	yes	40_neurons_2			47.5263	18.5798	14.0374	39.7852	28.7681	12.2824	20.9271	8.4894	0	0	0	31.6997	38.0831	12.3712	26.855	46.2524	22.9993	15.1993	12.8061	30.3387	32.5058	3.26561	20.2413	69.8744	94.193	93.5407	124.776	0	64.8088	71.2352	0	9.27804	0	36.497	47.7643	25.4484	0	0	86.5508
PrileiEVm013241t1	Homeodomain	lambda repressor-like DNA-binding domains				CUT	yes	40_neurons_2			47.5263	18.5798	14.0374	39.7852	28.7681	12.2824	20.9271	8.4894	0	0	0	31.6997	38.0831	12.3712	26.855	46.2524	22.9993	15.1993	12.8061	30.3387	32.5058	3.26561	20.2413	69.8744	94.193	93.5407	124.776	0	64.8088	71.2352	0	9.27804	0	36.497	47.7643	25.4484	0	0	86.5508
PrileiEVm013241t1	CUT domain	lambda repressor-like DNA-binding domains				CUT	yes	40_neurons_2			47.5263	18.5798	14.0374	39.7852	28.7681	12.2824	20.9271	8.4894	0	0	0	31.6997	38.0831	12.3712	26.855	46.2524	22.9993	15.1993	12.8061	30.3387	32.5058	3.26561	20.2413	69.8744	94.193	93.5407	124.776	0	64.8088	71.2352	0	9.27804	0	36.497	47.7643	25.4484	0	0	86.5508
PrileiEVm013241t1	Homeodomain	Homeodomain-like				CUT	yes	40_neurons_2			47.5263	18.5798	14.0374	39.7852	28.7681	12.2824	20.9271	8.4894	0	0	0	31.6997	38.0831	12.3712	26.855	46.2524	22.9993	15.1993	12.8061	30.3387	32.5058	3.26561	20.2413	69.8744	94.193	93.5407	124.776	0	64.8088	71.2352	0	9.27804	0	36.497	47.7643	25.4484	0	0	86.5508
PrileiEVm010857t1	Ets-domain	Winged helix DNA-binding domain				ETS	yes	40_neurons_2			8.04291	20.009	2.33956	0	3.02822	4.09413	11.9584	8.4894	11.0029	0	0	13.5856	0	4.94849	0	0	0	10.1328	0	5.05646	4.33411	3.26561	20.2413	0	0	6.84444	41.5921	0	0	0	0	6.62717	0	13.6864	6.82347	3.63549	0	0	0
PrileiEVm006385t1	Forkhead domain	Winged helix DNA-binding domain		fd96Ca,fd96Cb,foxb2,CR352335.2,foxb1a,foxb1b,CR456682.2,FOXB2,FOXB1,Foxb2,Foxb1	Fork_head	Forkhead	yes	40_neurons_2			24.1287	4.28765	0	0	30.2822	4.09413	50.823	50.9364	22.0058	40.452	0	4.52853	0	0	13.4275	23.1262	0	2.53321	0	0	0	0	0	27.9497	0	11.4074	124.776	0	0	0	0	5.30173	0	27.3728	27.2939	3.63549	0	0	55.0778
PrileiEVm007700t1	Homeodomain	Homeodomain-like				Homeodomain	yes	40_neurons_2			34.3651	32.872	35.0934	55.6992	48.4515	20.4707	107.625	50.9364	11.0029	67.42	85.3388	9.05707	12.6944	4.94849	26.855	23.1262	0	5.06642	0	136.524	75.8469	93.0699	161.93	41.9246	94.193	114.074	166.369	106.576	129.618	71.2352	0	26.5087	19.6105	36.497	27.2939	43.6259	71.6923	0	39.3413
PrileiEVm010468t1	Homeodomain	Homeodomain-like		hoxc6b,HOXC6,Hoxc6	Homeobox	Homeodomain	yes	40_neurons_2			29.2469	25.7259	18.7165	63.6563	24.2258	20.4707	26.9063	8.4894	0	0	42.6694	4.52853	25.3888	19.7939	120.848	0	22.9993	27.8653	12.8061	15.1694	60.6775	45.7185	182.171	111.799	0	282.904	291.145	0	0	0	0	58.3191	39.2211	27.3728	20.4704	25.4484	0	113.135	31.473
PrileiEVm012495t1	Homeodomain	Homeodomain-like				Homeodomain	yes	40_neurons_2			8.04291	11.4337	14.0374	7.95703	18.1693	8.18826	11.9584	42.447	0	0	42.6694	22.6427	12.6944	12.3712	26.855	0	3.83322	2.53321	0	5.05646	8.66822	8.16403	40.4826	13.9749	0	11.4074	83.1843	0	0	0	0	5.30173	39.2211	18.2485	27.2939	7.27098	0	0	7.86825
PrileiEVm014394t1	Homeodomain	Homeodomain-like				Homeodomain	yes	40_neurons_2			8.77408	2.85843	0	0	12.1129	8.18826	5.97918	16.9788	11.0029	26.968	0	4.52853	0	2.47424	13.4275	0	3.83322	2.53321	12.8061	5.05646	8.66822	6.53122	0	13.9749	0	4.56296	41.5921	0	0	0	0	0	0	9.12425	6.82347	7.27098	0	0	15.7365
PrileiEVm022839t1	Homeodomain	Homeodomain-like				Homeodomain	yes	40_neurons_2			0	1.42922	11.6978	0	4.54233	0	14.948	0	0	0	0	0	0	0	0	0	0	2.53321	0	5.05646	13.0023	13.0624	60.7238	13.9749	0	22.8148	83.1843	0	0	71.2352	0	6.62717	0	4.56213	6.82347	7.27098	0	0	7.86825
PrileiEVm003019t1	helix-turn-helix, Psq domain	Homeodomain-like		si:rp71-1d10	HTH	HTH	yes	40_neurons_2			67.9991	52.881	25.7351	23.8711	39.3669	24.5648	35.8751	8.4894	33.0087	13.484	0	18.1141	25.3888	22.2682	0	23.1262	11.4997	5.06642	0	25.2823	32.5058	29.3905	60.7238	41.9246	47.0965	54.7555	83.1843	0	0	71.2352	0	9.27804	58.8316	27.3728	6.82347	14.542	71.6923	0	31.473
PrileiEVm000591t1		Homeodomain-like		Pbp95,snapc4,SPC4,Snapc4	MYB	MYB	yes	40_neurons_2			73.1173	45.7349	32.7538	63.6563	22.7116	0	23.9167	25.4682	44.0117	13.484	42.6694	18.1141	12.6944	9.89697	40.2825	69.3786	30.6658	17.7325	76.8364	25.2823	10.8353	8.16403	0	0	47.0965	22.8148	83.1843	0	0	0	0	15.9052	39.2211	4.56213	20.4704	29.0839	0	0	15.7365
PrileiEVm010066t1		Homeodomain-like		Atac1,zzz3,AC118549,Zzz3	MYB	MYB	yes	40_neurons_2			13.1611	8.5753	7.01868	7.95703	13.627	4.09413	5.97918	8.4894	11.0029	40.452	0	4.52853	38.0831	9.89697	13.4275	0	3.83322	0	0	5.05646	4.33411	1.63281	0	0	0	9.12592	124.776	0	64.8088	71.2352	0	6.62717	0	18.2485	27.2939	7.27098	0	0	7.86825
PrileiEVm008971t1	Rel homology DNA-binding domain	p53-like transcription factors				RHD	yes	40_neurons_2			16.817	14.2922	7.01868	31.8281	31.7963	32.7531	38.8647	0	33.0087	13.484	0	22.6427	38.0831	22.2682	13.4275	23.1262	3.83322	12.6661	0	40.4516	8.66822	9.79683	0	0	0	11.4074	83.1843	0	0	0	0	6.62717	0	13.6864	6.82347	54.5324	35.8461	0	23.6048
PrileiEVm002172t1	T-box	p53-like transcription factors	T-box transcription factor TBX3 OS=Rattus norvegicus OX=10116 GN=Tbx3 PE=1 SV=1			T_box	yes	40_neurons_2			17.5482	24.2967	7.01868	7.95703	25.7399	53.2237	26.9063	8.4894	44.0117	26.968	0	36.2283	88.8607	2.47424	0	115.631	30.6658	2.53321	12.8061	0	30.3388	21.2265	20.2413	0	47.0965	29.6592	124.776	0	0	0	0	6.62717	39.2211	68.4319	13.6469	39.9904	0	0	15.7365
PrileiEVm001757t1	Zinc finger, C2H2 type	beta-beta-alpha zinc fingers		CG42726,prdm14,PRDM14,Prdm14	zf-C2H2	ZBTB	yes	40_neurons_2			10.9676	20.009	11.6978	0	6.05644	16.3765	2.98959	8.4894	11.0029	0	0	22.6427	0	14.8455	0	0	7.66645	10.1328	12.8061	0	15.1694	4.89842	20.2413	13.9749	0	22.8148	124.776	53.2879	0	0	0	7.9526	0	13.6864	13.6469	7.27098	71.6923	0	0
PrileiEVm005375t1	Zinc finger, C2H2 type	beta-beta-alpha zinc fingers	Transcription factor Sp4 OS=Homo sapiens OX=9606 GN=SP4 PE=1 SV=2	FP236157.5,sp6,SP6,Sp6	zf-C2H2	ZBTB	yes	40_neurons_2			132.342	92.8991	112.299	23.8711	39.3669	45.0355	47.8334	42.447	44.0117	26.968	42.6694	13.5856	25.3888	34.6394	40.2825	23.1262	34.499	27.8653	38.4182	25.2823	26.0046	16.3281	60.7238	27.9497	188.386	31.9407	207.961	0	64.8088	0	0	21.2069	19.6105	27.3728	47.7643	25.4484	0	0	70.8143
PrileiEVm007741t1	Zinc finger, C2H2 type	beta-beta-alpha zinc fingers		KLF16,KLF13	zf-C2H2	ZBTB	yes	40_neurons_2	Yes		1.46235	0	0	7.95703	3.02822	0	2.98959	0	0	13.484	0	4.52853	0	2.47424	0	0	0	2.53321	0	5.05646	10.8353	3.26561	0	13.9749	282.579	98.1036	291.145	0	0	0	0	0	0	0	6.82347	0	0	0	0
PrileiEVm019913t1	Zinc finger, C2H2 type	beta-beta-alpha zinc fingers		CG14655,ZBTB48,Zbtb48	zf-C2H2,ZBTB	ZBTB	yes	40_neurons_2			19.0105	15.7214	9.35824	7.95703	10.5988	16.3765	8.96877	8.4894	0	13.484	0	4.52853	0	7.42273	0	23.1262	7.66645	0	0	0	13.0023	4.89842	0	27.9497	0	13.6889	166.369	0	0	71.2352	0	3.9763	0	4.56213	0	14.542	35.8461	0	23.6048
PrileiEVm013163t1	BED zinc finger	beta-beta-alpha zinc fingers				zf_BED	yes	40_neurons_2			4.38704	11.4337	14.0374	7.95703	4.54233	0	5.97918	0	0	13.484	0	0	0	4.94849	0	0	0	2.53321	12.8061	10.1129	8.66822	3.26561	0	41.9246	0	6.84444	124.776	106.576	0	0	0	22.5324	0	0	0	7.27098	0	0	0
PrileiEVm002591t1	Zinc finger, C2H2 type	beta-beta-alpha zinc fingers				zf_C2H2	yes	40_neurons_2			19.0105	21.4382	16.3769	15.9141	3.02822	8.18826	20.9271	0	11.0029	0	0	22.6427	12.6944	12.3712	40.2825	23.1262	34.499	7.59963	0	15.1694	28.1717	9.79683	20.2413	13.9749	0	66.1629	83.1843	53.2879	64.8088	0	0	2.65087	19.6105	22.8106	61.4112	10.9065	0	0	23.6048
PrileiEVm004895t1	Zinc finger, C2H2 type	beta-beta-alpha zinc fingers				zf_C2H2	yes	40_neurons_2			24.8599	22.8675	23.3956	7.95703	21.1975	12.2824	14.948	8.4894	11.0029	53.936	0	31.6997	12.6944	12.3712	0	23.1262	3.83322	2.53321	0	5.05646	10.8353	6.53122	20.2413	27.9497	47.0965	20.5333	83.1843	53.2879	0	0	0	9.27804	0	0	6.82347	21.8129	35.8461	0	23.6048
PrileiEVm005480t1	Zinc finger, C2H2 type	Glucocorticoid receptor-like (DNA-binding domain)				zf_C2H2	yes	40_neurons_2			16.0858	12.8629	9.35824	0	9.08466	4.09413	14.948	16.9788	22.0058	13.484	42.6694	9.05707	0	0	0	0	3.83322	2.53321	0	10.1129	13.0023	21.2265	0	27.9497	47.0965	11.4074	83.1843	0	0	0	0	5.30173	0	9.12425	47.7643	50.8969	71.6923	0	7.86825
PrileiEVm005480t1	Zinc finger, C2H2 type	beta-beta-alpha zinc fingers				zf_C2H2	yes	40_neurons_2			16.0858	12.8629	9.35824	0	9.08466	4.09413	14.948	16.9788	22.0058	13.484	42.6694	9.05707	0	0	0	0	3.83322	2.53321	0	10.1129	13.0023	21.2265	0	27.9497	47.0965	11.4074	83.1843	0	0	0	0	5.30173	0	9.12425	47.7643	50.8969	71.6923	0	7.86825
PrileiEVm005753t1	Zinc finger, C2H2 type	beta-beta-alpha zinc fingers				zf_C2H2	yes	40_neurons_2			35.0963	10.0045	23.3956	7.95703	19.6834	16.3765	5.97918	16.9788	33.0087	0	0	0	0	17.3197	13.4275	23.1262	15.3329	20.2657	12.8061	15.1694	15.1694	11.4296	20.2413	55.8995	47.0965	45.6296	124.776	53.2879	64.8088	0	0	11.9289	0	22.8106	13.6469	21.8129	35.8461	0	15.7365
PrileiEVm005906t1	Zinc finger, C2H2 type	beta-beta-alpha zinc fingers				zf_C2H2	yes	40_neurons_2			18.2793	8.5753	16.3769	0	6.05644	16.3765	14.948	25.4682	11.0029	26.968	42.6694	4.52853	0	7.42273	13.4275	0	3.83322	7.59963	0	5.05646	15.1694	1.63281	0	0	0	11.4074	83.1843	0	0	0	0	7.9526	0	9.12425	6.82347	3.63549	0	0	7.86825
PrileiEVm006195t1	Zinc finger, C2H2 type	beta-beta-alpha zinc fingers				zf_C2H2	yes	40_neurons_2			4.38704	8.5753	7.01868	0	9.08466	0	0	16.9788	0	0	0	22.6427	0	4.94849	0	23.1262	3.83322	0	12.8061	5.05646	6.50116	6.53122	20.2413	13.9749	0	9.12592	41.5921	0	0	0	0	1.32543	19.6105	4.56213	6.82347	3.63549	0	0	7.86825
PrileiEVm007752t1	Zinc finger, C2H2 type	beta-beta-alpha zinc fingers				zf_C2H2	yes	40_neurons_2			9.50525	15.7214	9.35824	7.95703	7.57055	8.18826	0	8.4894	11.0029	0	0	0	0	9.89697	0	0	3.83322	5.06642	12.8061	0	4.33411	3.26561	20.2413	13.9749	0	18.2518	83.1843	0	0	0	0	7.9526	0	4.56213	6.82347	0	0	0	7.86825
PrileiEVm008519t1	Zinc finger, C2H2 type	beta-beta-alpha zinc fingers				zf_C2H2	yes	40_neurons_2			26.3222	24.2967	23.3956	7.95703	28.7681	24.5648	23.9167	16.9788	22.0058	26.968	42.6694	36.2283	25.3888	14.8455	0	23.1262	7.66645	12.6661	25.6121	25.2823	23.8376	8.16403	20.2413	0	0	34.2222	124.776	0	0	71.2352	0	6.62717	0	13.6864	47.7643	21.8129	71.6923	0	23.6048
PrileiEVm012594t1	Zinc finger, C2H2 type	beta-beta-alpha zinc fingers				zf_C2H2	yes	40_neurons_2			20.4728	18.5798	11.6978	7.95703	15.1411	12.2824	14.948	8.4894	11.0029	0	0	9.05707	12.6944	12.3712	13.4275	0	11.4997	12.6661	38.4182	10.1129	26.0046	9.79683	20.2413	13.9749	47.0965	38.7852	124.776	0	0	0	0	9.27804	19.6105	4.56213	0	21.8129	0	0	15.7365
PrileiEVm007555t1	Zinc finger, C4 type (two domains)	Glucocorticoid receptor-like (DNA-binding domain)				zf_C4	yes	40_neurons_2			35.0963	22.8675	102.941	119.355	7.57055	0	17.9375	8.4894	0	13.484	85.3388	0	0	0	0	0	7.66645	5.06642	12.8061	5.05646	21.6705	22.8593	80.9651	13.9749	0	13.6889	207.961	0	64.8088	0	0	18.5561	0	31.9349	40.9408	14.542	35.8461	0	31.473
PrileiEVm012504t1	Zinc finger, C4 type (two domains)	Glucocorticoid receptor-like (DNA-binding domain)				zf_C4	yes	40_neurons_2			87.7408	62.8855	77.2054	79.5703	86.3043	69.6002	80.7189	16.9788	66.0175	94.388	85.3388	49.8139	101.555	44.5364	26.855	23.1262	53.6651	124.127	128.061	141.581	121.355	73.4762	141.689	97.8241	94.193	191.644	207.961	106.576	194.426	71.2352	0	63.6208	98.0527	91.2425	109.176	112.7	71.6923	113.135	70.8143
PrileiEVm001572t1	NF-X1 type zinc finger			si:dkey-10f23,NFX1,Nfx1	zf-NF-X1	zf_NF-X1	yes	40_neurons_2			87.0096	81.4653	88.9032	63.6563	59.0503	45.0355	35.8751	101.873	99.0262	53.936	42.6694	49.8139	0	22.2682	40.2825	23.1262	42.1655	45.5978	76.8364	35.3952	30.3388	21.2265	101.206	0	0	61.6	207.961	0	64.8088	0	0	22.5324	19.6105	45.6213	20.4704	36.3549	35.8461	113.135	7.86825
PrileiEVm007531t1	Helix-loop-helix DNA-binding domain	HLH, helix-loop-helix DNA-binding domain				bHLH	yes	42_neurons_4			26.3222	40.0181	35.0934	111.398	90.8466	40.9413	71.7502	84.894	77.0204	53.936	0	40.7568	76.1663	34.6394	13.4275	92.5048	34.499	55.7306	140.867	30.3387	86.6822	70.2106	80.9651	41.9246	47.0965	77.5703	41.5921	266.439	0	71.2352	0	42.4139	39.2211	41.0591	54.5878	58.1679	71.6923	0	62.946
PrileiEVm007692t1	Helix-loop-helix DNA-binding domain	HLH, helix-loop-helix DNA-binding domain				bHLH	yes	42_neurons_4			21.9352	37.1596	25.7351	0	4.54233	8.18826	5.97918	16.9788	0	40.452	0	4.52853	0	9.89697	0	0	11.4997	2.53321	0	0	17.3364	4.89842	0	0	47.0965	11.4074	0	53.2879	0	0	0	6.62717	19.6105	4.56213	20.4704	3.63549	0	0	0
PrileiEVm014590t1		Homeodomain-like		satb2,satb1a,satb1b,SATB1,SATB2,Satb1,Satb2	CUT	CUT	yes	42_neurons_4			5.84939	11.4337	4.67912	23.8711	13.627	4.09413	0	0	0	0	0	9.05707	0	9.89697	0	23.1262	7.66645	5.06642	25.6121	0	0	3.26561	0	0	0	13.6889	0	53.2879	0	0	0	1.32543	0	4.56213	6.82347	21.8129	35.8461	0	0
PrileiEVm005758t1	Homeodomain	Glucocorticoid receptor-like (DNA-binding domain)				Homeodomain	yes	42_neurons_4			6.58056	7.14608	7.01868	23.8711	6.05644	4.09413	0	8.4894	0	0	0	0	0	4.94849	26.855	0	3.83322	12.6661	12.8061	5.05646	10.8353	14.6952	40.4826	0	0	22.8148	41.5921	106.576	0	0	0	5.30173	0	4.56213	0	10.9065	0	0	15.7365
PrileiEVm005758t1	Homeodomain	Homeodomain-like				Homeodomain	yes	42_neurons_4			6.58056	7.14608	7.01868	23.8711	6.05644	4.09413	0	8.4894	0	0	0	0	0	4.94849	26.855	0	3.83322	12.6661	12.8061	5.05646	10.8353	14.6952	40.4826	0	0	22.8148	41.5921	106.576	0	0	0	5.30173	0	4.56213	0	10.9065	0	0	15.7365
PrileiEVm008918t1	Homeodomain	Homeodomain-like				Homeodomain	yes	42_neurons_4	Yes	Yes	8.77408	4.28765	2.33956	0	7.57055	8.18826	5.97918	0	0	0	0	0	0	0	0	0	0	0	0	0	2.16705	4.89842	0	0	47.0965	66.1629	0	479.591	194.426	0	0	2.65087	0	18.2485	6.82347	0	0	0	0
PrileiEVm008918t1	Homeodomain	Glucocorticoid receptor-like (DNA-binding domain)				Homeodomain	yes	42_neurons_4	Yes	Yes	8.77408	4.28765	2.33956	0	7.57055	8.18826	5.97918	0	0	0	0	0	0	0	0	0	0	0	0	0	2.16705	4.89842	0	0	47.0965	66.1629	0	479.591	194.426	0	0	2.65087	0	18.2485	6.82347	0	0	0	0
PrileiEVm019241t1	Homeodomain	Homeodomain-like				Homeodomain	yes	42_neurons_4			13.1611	15.7214	14.0374	0	16.6552	16.3765	17.9375	8.4894	0	0	0	0	0	0	0	0	7.66645	0	0	5.05646	0	1.63281	0	0	0	22.8148	0	106.576	0	0	0	11.9289	19.6105	4.56213	0	0	0	0	0
PrileiEVm000707t1	Homeo-prospero domain	Homeodomain-like		prox2,prox1a,PROX1,PROX2,Prox1,Prox2	HPD	HPD	yes	42_neurons_4			27.7846	28.5843	23.3956	55.6992	7.57055	0	5.97918	8.4894	11.0029	0	42.6694	9.05707	0	7.42273	0	0	11.4997	2.53321	12.8061	15.1694	6.50116	1.63281	0	13.9749	0	29.6592	0	1012.47	259.235	427.411	465.549	6.62717	0	22.8106	47.7643	189.046	358.461	0	23.6048
PrileiEVm000118t1		Homeodomain-like		ncor2,NCOR2,NCOR1,Ncor2	MYB	MYB	yes	42_neurons_4			71.655	75.7485	51.4703	87.5274	59.0503	77.7885	74.7398	161.299	44.0117	80.904	170.678	76.9851	63.4719	47.0106	53.71	92.5048	68.998	65.8635	12.8061	25.2823	75.8469	40.8201	161.93	111.799	94.193	143.733	124.776	319.727	64.8088	0	0	38.4376	78.4421	123.177	136.469	43.6259	35.8461	0	118.024
PrileiEVm009702t1		Homeodomain-like		CG7556,dnajc1,DJC1,Dnajc1	MYB	MYB	yes	42_neurons_4			20.4728	32.872	37.4329	15.9141	25.7399	24.5648	20.9271	8.4894	0	26.968	42.6694	54.3424	0	19.7939	0	0	19.1661	15.1993	25.6121	15.1694	23.8376	11.4296	20.2413	0	47.0965	15.9704	0	106.576	0	0	0	21.2069	19.6105	13.6864	13.6469	7.27098	0	0	15.7365
PrileiEVm015602t1			Nuclear transcription factor Y subunit gamma OS=Pongo abelii OX=9601 GN=NFYC PE=2 SV=1	Nf-YC,nfyc,NFYC,Nfyc	NF-YC	NFY	yes	42_neurons_4			21.204	14.2922	11.6978	15.9141	18.1693	8.18826	17.9375	0	0	13.484	42.6694	0	12.6944	7.42273	0	0	3.83322	5.06642	0	0	8.66822	4.89842	20.2413	55.8995	0	20.5333	0	159.864	0	0	0	6.62717	0	13.6864	0	7.27098	0	0	7.86825
PrileiEVm007228t1	RFX DNA-binding domain	Winged helix DNA-binding domain				RFX	yes	42_neurons_4			41.6769	34.3012	16.3769	23.8711	4.54233	4.09413	5.97918	8.4894	0	0	0	4.52853	0	9.89697	26.855	0	3.83322	2.53321	0	5.05646	13.0023	3.26561	20.2413	0	47.0965	15.9704	41.5921	106.576	0	71.2352	0	3.9763	19.6105	13.6864	6.82347	0	0	0	7.86825
PrileiEVm005773t1	Zinc finger, C4 type (two domains)	Glucocorticoid receptor-like (DNA-binding domain)		svp,nr2f1b,nr2f2,nr2f6a,nr2f1a,nr2f6b,nr2f5,NR2F1,NR2F6,NR2F2,Nr2f1,Nr2f2,Nr2f6	RXR-like	RXR_like	yes	42_neurons_4			12.4299	11.4337	0	0	4.54233	8.18826	0	8.4894	0	0	0	0	0	2.47424	13.4275	0	3.83322	0	0	0	4.33411	1.63281	20.2413	13.9749	0	29.6592	0	53.2879	0	0	0	2.65087	0	9.12425	6.82347	0	0	0	23.6048
PrileiEVm008843t1	SAND domain	SAND domain-like		deaf1,DEAF1,Deaf1	SAND	SAND	yes	42_neurons_4			9.50525	12.8629	4.67912	7.95703	9.08466	0	2.98959	0	0	0	42.6694	9.05707	12.6944	12.3712	0	23.1262	0	12.6661	0	5.05646	6.50116	4.89842	0	0	0	15.9704	0	53.2879	0	0	0	2.65087	0	0	13.6469	7.27098	0	0	7.86825
PrileiEVm007454t1	Zinc finger, C4 type (two domains)	Glucocorticoid receptor-like (DNA-binding domain)		Hr39	SF-like	SF_like	yes	42_neurons_4			37.2898	48.5934	49.1307	47.7422	51.4797	73.6944	47.8334	101.873	33.0087	67.42	42.6694	58.8709	88.8607	32.1652	26.855	23.1262	72.8313	37.9982	76.8364	50.5646	45.5081	27.7577	40.4826	83.8492	0	54.7555	0	159.864	0	71.2352	0	18.5561	39.2211	63.8698	40.9408	54.5324	143.385	0	39.3413
PrileiEVm012661t1	SRF-type transcription factor (DNA-binding and dimerisation domain)	SRF-like				SRF	yes	42_neurons_4			38.021	38.5888	16.3769	79.5703	33.3104	20.4707	50.823	33.9576	22.0058	13.484	42.6694	31.6997	38.0831	29.6909	13.4275	69.3786	22.9993	12.6661	64.0303	25.2823	15.1694	8.16403	0	0	94.193	38.7852	0	159.864	0	71.2352	0	10.6035	19.6105	31.9349	34.1174	25.4484	35.8461	113.135	70.8143
PrileiEVm023609t1		Winged helix DNA-binding domain	General transcription factor IIF subunit 2 OS=Drosophila melanogaster OX=7227 GN=TfIIFbeta PE=2 SV=2			TFII	yes	42_neurons_4			25.5911	14.2922	16.3769	47.7422	15.1411	0	8.96877	8.4894	11.0029	40.452	0	22.6427	12.6944	7.42273	0	0	11.4997	12.6661	0	10.1129	6.50116	8.16403	0	0	0	6.84444	0	53.2879	0	0	0	3.9763	0	9.12425	0	7.27098	0	0	7.86825
PrileiEVm008005t1		Glucocorticoid receptor-like (DNA-binding domain)		CG10631,si:ch73-382f3	THAP	THAP	yes	42_neurons_4			81.1602	72.89	95.9219	31.8281	24.2258	24.5648	26.9063	59.4258	33.0087	67.42	0	31.6997	63.4719	27.2167	40.2825	46.2524	11.4997	32.9317	25.6121	20.2258	34.6729	22.8593	20.2413	0	47.0965	54.7555	41.5921	213.151	0	71.2352	0	22.5324	19.6105	68.4319	61.4112	36.3549	0	0	39.3413
PrileiEVm004625t1	Zinc finger, C2H2 type	beta-beta-alpha zinc fingers		CG7987	zf-C2H2	ZBTB	yes	42_neurons_4		Yes	19.0105	10.0045	2.33956	15.9141	3.02822	20.4707	11.9584	8.4894	11.0029	26.968	0	22.6427	0	14.8455	0	0	19.1661	0	0	10.1129	8.66822	8.16403	0	0	0	31.9407	0	213.151	0	0	0	3.9763	19.6105	4.56213	0	3.63549	0	0	15.7365
PrileiEVm006555t1	Zinc finger, C2H2 type	beta-beta-alpha zinc fingers		znf1004,znf1134,si:ch211-235i11,zgc:113295,znfl2a,zgc:113443,zgc:110249,si:ch73-138e16,znf1028,FO834825.3,zgc:113886,CR391944.1,FO834825.1,znf45l,FO704836.1,si:dkey-111k8,zgc:100951,FO834825.2,FP326649.1	zf-C2H2	ZBTB	yes	42_neurons_4			8.77408	2.85843	7.01868	0	6.05644	4.09413	8.96877	16.9788	0	0	0	4.52853	12.6944	4.94849	0	0	0	7.59963	25.6121	10.1129	8.66822	1.63281	20.2413	13.9749	0	6.84444	0	53.2879	0	0	0	2.65087	0	4.56213	0	0	0	0	7.86825
PrileiEVm007277t1	BED zinc finger	beta-beta-alpha zinc fingers				zf_BED	yes	42_neurons_4			55.5692	34.3012	25.7351	55.6992	24.2258	20.4707	17.9375	16.9788	44.0117	13.484	128.008	31.6997	38.0831	19.7939	26.855	0	15.3329	15.1993	0	30.3387	23.8376	14.6952	40.4826	27.9497	0	31.9407	0	159.864	129.618	0	0	6.62717	19.6105	18.2485	20.4704	43.6259	143.385	0	31.473
PrileiEVm002131t1	Zinc finger, C2H2 type	beta-beta-alpha zinc fingers				zf_C2H2	yes	42_neurons_4			5.84939	4.28765	4.67912	0	7.57055	4.09413	5.97918	16.9788	0	0	0	9.05707	12.6944	12.3712	0	23.1262	3.83322	0	0	5.05646	0	4.89842	40.4826	0	0	13.6889	0	53.2879	0	0	0	0	0	9.12425	20.4704	0	0	0	15.7365
PrileiEVm002368t1		beta-beta-alpha zinc fingers		CG18265	zf-C2H2	zf_C2H2	yes	42_neurons_4			20.4728	45.7349	14.0374	31.8281	12.1129	24.5648	5.97918	16.9788	0	40.452	128.008	54.3424	12.6944	66.8046	161.13	0	84.3309	50.6642	76.8364	35.3952	177.698	156.749	80.9651	265.523	141.29	276.059	207.961	639.454	388.853	71.2352	465.549	7.9526	0	68.4319	122.822	39.9904	0	0	94.419
PrileiEVm004153t1	Zinc finger, C2H2 type	beta-beta-alpha zinc fingers				zf_C2H2	yes	42_neurons_4			30.7093	11.4337	4.67912	7.95703	13.627	8.18826	8.96877	8.4894	11.0029	13.484	0	0	0	2.47424	0	0	11.4997	7.59963	0	5.05646	4.33411	3.26561	0	0	0	9.12592	0	53.2879	0	0	0	2.65087	19.6105	0	6.82347	0	0	0	15.7365
PrileiEVm005434t1	Zinc finger, C2H2 type	beta-beta-alpha zinc fingers				zf_C2H2	yes	42_neurons_4			15.3546	4.28765	2.33956	7.95703	6.05644	8.18826	0	0	44.0117	0	0	0	0	4.94849	0	0	3.83322	22.7989	0	0	15.1694	4.89842	20.2413	0	0	15.9704	0	53.2879	0	0	0	1.32543	0	4.56213	6.82347	3.63549	0	0	0
PrileiEVm005944t1	Zinc finger, C2H2 type	beta-beta-alpha zinc fingers				zf_C2H2	yes	42_neurons_4			10.2364	7.14608	11.6978	0	6.05644	4.09413	2.98959	0	11.0029	0	42.6694	4.52853	12.6944	9.89697	26.855	0	11.4997	5.06642	25.6121	0	4.33411	3.26561	20.2413	0	0	15.9704	0	53.2879	0	0	0	5.30173	19.6105	9.12425	6.82347	10.9065	0	0	15.7365
PrileiEVm006812t1	Zinc finger, C2H2 type	beta-beta-alpha zinc fingers				zf_C2H2	yes	42_neurons_4			3.65587	1.42922	2.33956	23.8711	0	0	5.97918	16.9788	0	13.484	0	4.52853	12.6944	12.3712	0	23.1262	0	7.59963	38.4182	0	2.16705	0	0	0	47.0965	27.3778	0	53.2879	0	0	0	1.32543	0	31.9349	20.4704	3.63549	0	0	7.86825
PrileiEVm007803t1	Zinc finger, C2H2 type	beta-beta-alpha zinc fingers				zf_C2H2	yes	42_neurons_4			13.8923	14.2922	9.35824	31.8281	6.05644	0	11.9584	8.4894	11.0029	0	0	4.52853	0	2.47424	0	0	34.499	10.1328	12.8061	15.1694	6.50116	8.16403	0	27.9497	0	4.56296	0	53.2879	0	0	0	9.27804	19.6105	9.12425	6.82347	7.27098	35.8461	0	15.7365
PrileiEVm008536t1	Zinc finger, C2H2 type	beta-beta-alpha zinc fingers				zf_C2H2	yes	42_neurons_4			22.6664	20.009	14.0374	31.8281	18.1693	8.18826	35.8751	0	33.0087	0	0	22.6427	12.6944	17.3197	0	0	22.9993	12.6661	0	20.2258	8.66822	9.79683	40.4826	27.9497	0	22.8148	0	106.576	0	71.2352	0	6.62717	39.2211	18.2485	34.1174	18.1775	0	0	23.6048
PrileiEVm009731t1		beta-beta-alpha zinc fingers		zmat3,Zmat3	zf-C2H2	zf_C2H2	yes	42_neurons_4		Yes	1.46235	1.42922	16.3769	7.95703	0	8.18826	0	8.4894	0	0	0	0	0	4.94849	0	0	0	0	0	0	15.1694	14.6952	20.2413	13.9749	47.0965	9.12592	0	373.015	0	71.2352	0	13.2543	19.6105	41.0591	0	0	0	0	0
PrileiEVm000431t1	Zinc finger, C2HC type	CCHHC domain	Myelin transcription factor 1-like protein OS=Mus musculus OX=10090 GN=Myt1l PE=1 SV=3	myt1a,AL845357.6,myt1b,myt1la,CABZ01067581.1,MYT1,MYT1L,Myt1l,Myt1	zf-C2HC	zf_C2HC	yes	42_neurons_4			155.009	72.89	25.7351	127.313	52.9938	20.4707	50.823	50.9364	44.0117	67.42	0	40.7568	0	14.8455	0	0	7.66645	7.59963	38.4182	10.1129	13.0023	6.53122	101.206	41.9246	376.772	234.992	0	479.591	64.8088	427.411	465.549	5.30173	39.2211	82.1183	129.646	21.8129	0	0	23.6048
PrileiEVm004787t1	Zinc finger, C4 type (two domains)	Glucocorticoid receptor-like (DNA-binding domain)				zf_C4	yes	42_neurons_4			24.8599	18.5798	25.7351	23.8711	49.9656	49.1296	20.9271	50.9364	44.0117	40.452	85.3388	18.1141	25.3888	19.7939	13.4275	92.5048	34.499	30.3985	25.6121	20.2258	10.8353	8.16403	20.2413	0	0	54.7555	83.1843	106.576	0	0	0	19.8815	0	31.9349	61.4112	25.4484	0	0	47.2095
PrileiEVm010961t1	Zinc finger, C4 type (two domains)	Glucocorticoid receptor-like (DNA-binding domain)				zf_C4	yes	42_neurons_4			40.2145	42.8765	23.3956	55.6992	22.7116	20.4707	17.9375	16.9788	11.0029	0	42.6694	22.6427	0	4.94849	13.4275	0	3.83322	2.53321	12.8061	25.2823	26.0046	29.3905	60.7238	41.9246	141.29	75.2888	41.5921	159.864	0	71.2352	0	6.62717	0	4.56213	54.5878	25.4484	35.8461	0	15.7365
PrileiEVm005219t1		Homeodomain-like		MTA1-like,mta3,mta1,mta2,MTA3,MTA1,MTA2,Mta3,Mta2,Mta1	zf-GATA	zf_GATA	yes	42_neurons_4			29.9781	38.5888	44.4516	7.95703	40.881	20.4707	38.8647	25.4682	55.0146	40.452	170.678	22.6427	12.6944	29.6909	26.855	46.2524	34.499	10.1328	12.8061	15.1694	54.1763	44.0857	40.4826	0	47.0965	139.17	0	213.151	64.8088	71.2352	0	34.4613	39.2211	31.9349	81.8816	47.2614	35.8461	0	15.7365
PrileiEVm016861t1	A20-like zinc finger	Glucocorticoid receptor-like (DNA-binding domain)				A_20	yes	45_neurons_5			24.8599	27.1551	16.3769	0	9.08466	16.3765	14.948	25.4682	0	13.484	85.3388	18.1141	25.3888	37.1136	40.2825	0	7.66645	22.7989	38.4182	30.3387	28.1717	11.4296	60.7238	0	0	31.9407	0	0	129.618	0	0	13.2543	0	41.0591	6.82347	14.542	71.6923	0	0
PrileiEVm008561t1	Helix-loop-helix DNA-binding domain	HLH, helix-loop-helix DNA-binding domain		mntb,mnta,MNT,Mnt	bHLH	bHLH	yes	45_neurons_5			19.0105	22.8675	32.7538	15.9141	16.6552	8.18826	23.9167	0	55.0146	13.484	0	31.6997	12.6944	12.3712	0	23.1262	22.9993	15.1993	25.6121	15.1694	41.174	11.4296	80.9651	0	47.0965	29.6592	41.5921	0	129.618	0	0	27.8341	39.2211	22.8106	13.6469	32.7194	0	0	31.473
PrileiEVm018385t1	Helix-loop-helix DNA-binding domain	HLH, helix-loop-helix DNA-binding domain				bHLH	yes	45_neurons_5			15.3546	24.2967	42.1121	31.8281	69.6491	90.0709	98.6565	50.9364	11.0029	53.936	42.6694	13.5856	50.7775	4.94849	13.4275	0	26.8326	30.3985	0	45.5081	67.1787	40.8201	60.7238	111.799	94.193	36.5037	83.1843	0	194.426	71.2352	0	31.8104	19.6105	27.3728	20.4704	43.6259	107.538	0	15.7365
PrileiEVm018397t1	Helix-loop-helix DNA-binding domain	HLH, helix-loop-helix DNA-binding domain				bHLH	yes	45_neurons_5			4.38704	8.5753	9.35824	23.8711	18.1693	28.6589	20.9271	0	33.0087	26.968	42.6694	18.1141	12.6944	34.6394	53.71	46.2524	30.6658	30.3985	76.8364	35.3952	36.8399	40.8201	101.206	13.9749	0	79.8518	41.5921	106.576	129.618	0	0	21.2069	19.6105	82.1183	20.4704	54.5324	0	0	31.473
PrileiEVm022263t1	Helix-loop-helix DNA-binding domain	HLH, helix-loop-helix DNA-binding domain				bHLH	yes	45_neurons_5			5.11821	5.71687	0	7.95703	10.5988	0	0	25.4682	11.0029	0	0	13.5856	25.3888	12.3712	0	46.2524	30.6658	22.7989	12.8061	5.05646	0	0	0	0	0	4.56296	0	0	64.8088	0	0	0	0	4.56213	0	0	0	0	7.86825
PrileiEVm003871t1	bZIP Maf transcription factor	A DNA-binding domain in eukaryotic transcription factors		cnc,nfe2l2b,nfe2,NFE2,Nfe2	TF_bZIP	bZIP	yes	45_neurons_5			52.6445	51.4518	23.3956	23.8711	28.7681	36.8472	29.8959	25.4682	22.0058	13.484	0	54.3424	38.0831	54.4333	0	69.3786	84.3309	37.9982	51.2243	40.4516	69.3457	31.0233	80.9651	13.9749	0	59.3185	83.1843	0	129.618	71.2352	0	11.9289	0	18.2485	54.5878	58.1679	35.8461	113.135	102.287
PrileiEVm012285t1	bZIP transcription factor	beta-beta-alpha zinc fingers	Cyclic AMP-dependent transcription factor ATF-2 OS=Mus musculus OX=10090 GN=Atf2 PE=1 SV=2			bZIP	yes	45_neurons_5			9.50525	4.28765	7.01868	15.9141	9.08466	0	8.96877	16.9788	11.0029	26.968	0	0	12.6944	7.42273	0	0	7.66645	7.59963	0	0	13.0023	4.89842	20.2413	13.9749	0	6.84444	0	0	64.8088	0	0	2.65087	0	9.12425	0	10.9065	0	0	0
PrileiEVm012247t1	E2F/DP family winged-helix DNA-binding domain	Winged helix DNA-binding domain				E2F	yes	45_neurons_5			23.3975	18.5798	18.7165	63.6563	9.08466	8.18826	14.948	16.9788	0	13.484	0	4.52853	0	4.94849	0	0	11.4997	10.1328	0	5.05646	10.8353	6.53122	0	13.9749	0	9.12592	0	0	64.8088	0	0	6.62717	0	9.12425	6.82347	7.27098	0	0	15.7365
PrileiEVm009191t1	Ets-domain	Winged helix DNA-binding domain		Ets97D,gabpa,BX294188.1,GABPA,Gabpa	ETS	ETS	yes	45_neurons_5			124.299	64.3147	63.1681	31.8281	45.4233	32.7531	47.8334	42.447	55.0146	40.452	0	22.6427	25.3888	27.2167	26.855	23.1262	7.66645	15.1993	12.8061	10.1129	17.3364	13.0624	40.4826	0	0	52.474	0	0	129.618	71.2352	0	18.5561	0	41.0591	40.9408	79.9808	71.6923	113.135	47.2095
PrileiEVm014045t1	Homeodomain	Homeodomain-like				Homeodomain	yes	45_neurons_5			236.9	122.913	177.806	119.355	72.6773	36.8472	53.8126	161.299	66.0175	40.452	128.008	49.8139	12.6944	47.0106	0	92.5048	34.499	25.3321	25.6121	45.5081	130.023	117.562	121.448	139.749	141.29	189.363	0	213.151	648.088	71.2352	0	54.3428	78.4421	164.237	122.822	189.046	394.308	0	118.024
PrileiEVm014262t1	Homeodomain	Homeodomain-like				Homeodomain	yes	45_neurons_5			27.7846	44.3057	30.4143	15.9141	52.9938	28.6589	11.9584	16.9788	11.0029	40.452	0	58.8709	25.3888	42.0621	0	0	45.9987	63.3303	25.6121	25.2823	32.5058	16.3281	80.9651	69.8744	47.0965	54.7555	41.5921	53.2879	129.618	71.2352	0	10.6035	0	22.8106	27.2939	39.9904	0	0	31.473
PrileiEVm005534t1	Pou domain - N-terminal to homeobox domain	lambda repressor-like DNA-binding domains	POU domain, class 3, transcription factor 3-A OS=Danio rerio OX=7955 GN=pou3f3a PE=2 SV=2	vvl,pou3f3a,BX247875.2,pou3f3b,pou3f2b,pou3f1,pou3f2a,CR352245.2,POU3F2,POU3F4,POU3F1,POU3F3,Pou3f2,Pou3f1,Pou3f3,Pou3f4	Pou	Pou	yes	45_neurons_5			10.2364	18.5798	11.6978	7.95703	1.51411	0	8.96877	0	11.0029	0	0	4.52853	76.1663	19.7939	0	23.1262	3.83322	2.53321	0	15.1694	2.16705	1.63281	0	13.9749	0	31.9407	0	0	259.235	0	0	1.32543	0	0	6.82347	0	0	0	0
PrileiEVm005534t1	Homeodomain	Homeodomain-like	POU domain, class 3, transcription factor 3-A OS=Danio rerio OX=7955 GN=pou3f3a PE=2 SV=2	vvl,pou3f3a,BX247875.2,pou3f3b,pou3f2b,pou3f1,pou3f2a,CR352245.2,POU3F2,POU3F4,POU3F1,POU3F3,Pou3f2,Pou3f1,Pou3f3,Pou3f4	Pou	Pou	yes	45_neurons_5			10.2364	18.5798	11.6978	7.95703	1.51411	0	8.96877	0	11.0029	0	0	4.52853	76.1663	19.7939	0	23.1262	3.83322	2.53321	0	15.1694	2.16705	1.63281	0	13.9749	0	31.9407	0	0	259.235	0	0	1.32543	0	0	6.82347	0	0	0	0
PrileiEVm005534t1	Homeodomain	lambda repressor-like DNA-binding domains	POU domain, class 3, transcription factor 3-A OS=Danio rerio OX=7955 GN=pou3f3a PE=2 SV=2	vvl,pou3f3a,BX247875.2,pou3f3b,pou3f2b,pou3f1,pou3f2a,CR352245.2,POU3F2,POU3F4,POU3F1,POU3F3,Pou3f2,Pou3f1,Pou3f3,Pou3f4	Pou	Pou	yes	45_neurons_5			10.2364	18.5798	11.6978	7.95703	1.51411	0	8.96877	0	11.0029	0	0	4.52853	76.1663	19.7939	0	23.1262	3.83322	2.53321	0	15.1694	2.16705	1.63281	0	13.9749	0	31.9407	0	0	259.235	0	0	1.32543	0	0	6.82347	0	0	0	0
PrileiEVm005534t1	Pou domain - N-terminal to homeobox domain	Homeodomain-like	POU domain, class 3, transcription factor 3-A OS=Danio rerio OX=7955 GN=pou3f3a PE=2 SV=2	vvl,pou3f3a,BX247875.2,pou3f3b,pou3f2b,pou3f1,pou3f2a,CR352245.2,POU3F2,POU3F4,POU3F1,POU3F3,Pou3f2,Pou3f1,Pou3f3,Pou3f4	Pou	Pou	yes	45_neurons_5			10.2364	18.5798	11.6978	7.95703	1.51411	0	8.96877	0	11.0029	0	0	4.52853	76.1663	19.7939	0	23.1262	3.83322	2.53321	0	15.1694	2.16705	1.63281	0	13.9749	0	31.9407	0	0	259.235	0	0	1.32543	0	0	6.82347	0	0	0	0
PrileiEVm009116t1		Winged helix DNA-binding domain	General transcription factor IIF subunit 1 OS=Xenopus laevis OX=8355 GN=gtf2f1 PE=2 SV=1			TFII	yes	45_neurons_5			250.792	221.529	189.504	151.184	151.411	98.2592	107.625	118.852	88.0233	121.356	128.008	208.313	152.333	133.609	13.4275	69.3786	76.6645	65.8635	153.673	116.298	80.181	44.0857	121.448	83.8492	188.386	146.015	124.776	53.2879	259.235	0	0	50.3665	39.2211	127.74	129.646	116.336	143.385	113.135	212.443
PrileiEVm016342t1		Winged helix DNA-binding domain	General transcription factor IIE subunit 2 OS=Bos taurus OX=9913 GN=GTF2E2 PE=2 SV=1			TFII	yes	45_neurons_5			59.9562	50.0226	79.545	47.7422	34.8245	45.0355	23.9167	25.4682	11.0029	26.968	0	31.6997	38.0831	29.6909	0	0	30.6658	30.3985	51.2243	25.2823	30.3388	26.1249	60.7238	41.9246	0	20.5333	0	0	129.618	0	0	14.5798	0	31.9349	27.2939	36.3549	35.8461	0	39.3413
PrileiEVm013166t1	Zinc finger, C4 type (two domains)	Glucocorticoid receptor-like (DNA-binding domain)		Eip78C	THR-like	THR_like	yes	45_neurons_5			61.4185	58.5979	37.4329	63.6563	81.7619	65.5061	71.7502	42.447	55.0146	121.356	42.6694	36.2283	12.6944	44.5364	67.1375	46.2524	19.1661	25.3321	38.4182	20.2258	47.6752	31.0233	20.2413	41.9246	94.193	86.6962	83.1843	53.2879	259.235	0	0	49.041	0	36.497	47.7643	65.4388	0	0	23.6048
PrileiEVm013166t1	Zinc finger, C4 type (two domains)	Glucocorticoid receptor-like (DNA-binding domain)				THR_like	yes	45_neurons_5			61.4185	58.5979	37.4329	63.6563	81.7619	65.5061	71.7502	42.447	55.0146	121.356	42.6694	36.2283	12.6944	44.5364	67.1375	46.2524	19.1661	25.3321	38.4182	20.2258	47.6752	31.0233	20.2413	41.9246	94.193	86.6962	83.1843	53.2879	259.235	0	0	49.041	0	36.497	47.7643	65.4388	0	0	23.6048
PrileiEVm000368t1	Zinc finger, C2H2 type	beta-beta-alpha zinc fingers		znf532,znf592,ZNF532,ZNF592,Zfp532,Zfp592	zf-C2H2	ZBTB	yes	45_neurons_5			31.4404	32.872	21.056	23.8711	9.08466	12.2824	8.96877	25.4682	0	40.452	0	22.6427	38.0831	12.3712	13.4275	0	7.66645	17.7325	0	10.1129	10.8353	9.79683	20.2413	27.9497	94.193	27.3778	0	0	194.426	0	0	10.6035	19.6105	4.56213	20.4704	10.9065	0	0	7.86825
PrileiEVm000651t1	Zinc finger, C2H2 type	beta-beta-alpha zinc fingers		prdm2b,PRDM2,Prdm2	zf-C2H2	ZBTB	yes	45_neurons_5			60.6874	51.4518	32.7538	39.7852	57.5362	36.8472	50.823	50.9364	88.0233	80.904	0	58.8709	25.3888	49.4849	26.855	92.5048	38.3322	40.5314	25.6121	75.8468	71.5128	37.5545	20.2413	97.8241	94.193	116.355	83.1843	159.864	194.426	71.2352	0	18.5561	19.6105	63.8698	122.822	72.7098	35.8461	0	118.024
PrileiEVm001902t1	Zinc finger, C2H2 type	beta-beta-alpha zinc fingers		Zfp536	zf-C2H2	ZBTB	yes	45_neurons_5			10.9676	20.009	14.0374	15.9141	15.1411	16.3765	11.9584	8.4894	11.0029	0	0	27.1712	0	12.3712	0	0	3.83322	15.1993	12.8061	5.05646	8.66822	9.79683	40.4826	0	0	11.4074	0	0	64.8088	0	0	5.30173	0	4.56213	6.82347	18.1775	0	0	0
PrileiEVm007014t1	Zinc finger, C2H2 type	beta-beta-alpha zinc fingers	Histone H4 transcription factor OS=Bos taurus OX=9913 GN=HINFP PE=2 SV=1	CG17829,zgc:112083,hinfp,HINFP,Hinfp	zf-C2H2	ZBTB	yes	45_neurons_5			24.8599	35.7304	28.0747	15.9141	7.57055	12.2824	5.97918	0	33.0087	13.484	42.6694	13.5856	12.6944	0	40.2825	0	3.83322	10.1328	0	5.05646	17.3364	8.16403	20.2413	13.9749	0	18.2518	0	0	64.8088	0	0	0	0	9.12425	34.1174	18.1775	35.8461	0	7.86825
PrileiEVm000487t1	Zinc finger, C2H2 type	beta-beta-alpha zinc fingers				zf_C2H2	yes	45_neurons_5			178.406	117.196	95.9219	79.5703	57.5362	53.2237	35.8751	76.4046	66.0175	94.388	0	27.1712	38.0831	54.4333	26.855	69.3786	26.8326	40.5314	89.6425	35.3952	34.6729	22.8593	40.4826	55.8995	0	88.9777	166.369	53.2879	194.426	0	0	18.5561	19.6105	50.1834	47.7643	50.8969	35.8461	0	39.3413
PrileiEVm004065t1	Zinc finger, C2H2 type	beta-beta-alpha zinc fingers				zf_C2H2	yes	45_neurons_5			13.1611	17.1506	23.3956	0	10.5988	8.18826	5.97918	0	0	0	42.6694	22.6427	0	4.94849	0	0	11.4997	12.6661	0	15.1694	6.50116	4.89842	40.4826	0	47.0965	18.2518	41.5921	0	194.426	0	0	5.30173	0	22.8106	6.82347	10.9065	0	0	7.86825
PrileiEVm004065t1	Zinc finger, C2H2 type	Glucocorticoid receptor-like (DNA-binding domain)				zf_C2H2	yes	45_neurons_5			13.1611	17.1506	23.3956	0	10.5988	8.18826	5.97918	0	0	0	42.6694	22.6427	0	4.94849	0	0	11.4997	12.6661	0	15.1694	6.50116	4.89842	40.4826	0	47.0965	18.2518	41.5921	0	194.426	0	0	5.30173	0	22.8106	6.82347	10.9065	0	0	7.86825
PrileiEVm004493t1	Zinc finger, C2H2 type	beta-beta-alpha zinc fingers				zf_C2H2	yes	45_neurons_5			10.9676	17.1506	16.3769	7.95703	4.54233	8.18826	8.96877	8.4894	0	26.968	0	13.5856	12.6944	4.94849	13.4275	0	3.83322	5.06642	12.8061	0	8.66822	6.53122	0	0	0	9.12592	0	53.2879	64.8088	0	0	2.65087	19.6105	13.6864	6.82347	7.27098	0	0	0
PrileiEVm005175t1	Zinc finger, C2H2 type	beta-beta-alpha zinc fingers				zf_C2H2	yes	45_neurons_5			23.3975	7.14608	2.33956	0	16.6552	0	0	16.9788	11.0029	13.484	0	0	0	4.94849	0	0	0	2.53321	0	0	0	4.89842	0	0	0	9.12592	0	0	129.618	0	0	0	0	4.56213	0	3.63549	0	0	78.6825
PrileiEVm005460t1	Zinc finger, C2H2 type	beta-beta-alpha zinc fingers				zf_C2H2	yes	45_neurons_5			17.5482	11.4337	30.4143	0	12.1129	16.3765	11.9584	8.4894	22.0058	13.484	0	13.5856	0	12.3712	26.855	46.2524	3.83322	10.1328	25.6121	15.1694	4.33411	3.26561	0	41.9246	0	18.2518	41.5921	0	129.618	0	0	5.30173	0	9.12425	13.6469	10.9065	0	0	23.6048
PrileiEVm007197t1	Zinc finger, C2H2 type	beta-beta-alpha zinc fingers				zf_C2H2	yes	45_neurons_5			5.84939	11.4337	9.35824	7.95703	7.57055	4.09413	5.97918	0	22.0058	40.452	42.6694	0	0	0	0	23.1262	0	0	0	5.05646	4.33411	8.16403	0	0	47.0965	25.0963	0	0	64.8088	0	0	2.65087	0	9.12425	6.82347	3.63549	0	0	15.7365
PrileiEVm007504t1	Zinc finger, C2H2 type	beta-beta-alpha zinc fingers				zf_C2H2	yes	45_neurons_5			73.8485	54.3102	37.4329	103.441	36.3386	69.6002	71.7502	25.4682	33.0087	40.452	42.6694	58.8709	50.7775	27.2167	53.71	23.1262	42.1655	25.3321	25.6121	25.2823	36.8399	31.0233	0	41.9246	188.386	41.0666	41.5921	53.2879	194.426	0	0	31.8104	0	41.0591	47.7643	61.8033	143.385	0	15.7365
PrileiEVm007504t1	Zinc finger, C2H2 type	beta-beta-alpha zinc fingers				zf_C2H2	yes	45_neurons_5			73.8485	54.3102	37.4329	103.441	36.3386	69.6002	71.7502	25.4682	33.0087	40.452	42.6694	58.8709	50.7775	27.2167	53.71	23.1262	42.1655	25.3321	25.6121	25.2823	36.8399	31.0233	0	41.9246	188.386	41.0666	41.5921	53.2879	194.426	0	0	31.8104	0	41.0591	47.7643	61.8033	143.385	0	15.7365
PrileiEVm008601t1	Zinc finger, C2H2 type	beta-beta-alpha zinc fingers				zf_C2H2	yes	45_neurons_5			6.58056	10.0045	7.01868	7.95703	6.05644	12.2824	5.97918	8.4894	0	0	42.6694	4.52853	0	7.42273	13.4275	0	7.66645	2.53321	25.6121	10.1129	13.0023	4.89842	20.2413	0	0	13.6889	0	0	64.8088	0	0	5.30173	19.6105	13.6864	13.6469	18.1775	0	0	0
PrileiEVm008743t1	Zinc finger, C2H2 type	beta-beta-alpha zinc fingers				zf_C2H2	yes	45_neurons_5			46.0639	38.5888	51.4703	55.6992	66.6208	57.3179	32.8855	67.9152	44.0117	13.484	42.6694	27.1712	0	14.8455	0	23.1262	30.6658	12.6661	25.6121	25.2823	36.8399	24.4921	20.2413	55.8995	47.0965	95.8222	41.5921	0	129.618	0	0	11.9289	0	54.7455	47.7643	18.1775	107.538	0	23.6048
PrileiEVm012914t1	Zinc finger, C2H2 type	beta-beta-alpha zinc fingers				zf_C2H2	yes	45_neurons_5			40.9457	34.3012	32.7538	63.6563	33.3104	32.7531	32.8855	42.447	22.0058	0	0	9.05707	12.6944	34.6394	13.4275	23.1262	7.66645	30.3985	0	10.1129	21.6705	21.2265	40.4826	13.9749	47.0965	57.037	0	53.2879	129.618	71.2352	0	13.2543	39.2211	45.6213	40.9408	39.9904	35.8461	0	47.2095
PrileiEVm015635t1	Zinc finger, C2H2 type	beta-beta-alpha zinc fingers				zf_C2H2	yes	45_neurons_5			2.92469	8.5753	9.35824	0	7.57055	4.09413	8.96877	0	0	13.484	0	4.52853	0	4.94849	0	0	3.83322	15.1993	0	5.05646	21.6705	11.4296	40.4826	41.9246	47.0965	13.6889	0	0	64.8088	0	0	9.27804	39.2211	22.8106	20.4704	3.63549	0	0	7.86825
PrileiEVm002385t1	Zinc finger, C4 type (two domains)	Glucocorticoid receptor-like (DNA-binding domain)				zf_C4	yes	45_neurons_5			28.5158	20.009	35.0934	0	28.7681	40.9413	32.8855	76.4046	44.0117	53.936	0	31.6997	50.7775	29.6909	26.855	0	38.3322	17.7325	12.8061	35.3952	23.8376	13.0624	0	41.9246	47.0965	45.6296	41.5921	53.2879	194.426	71.2352	0	14.5798	39.2211	31.9349	54.5878	18.1775	0	113.135	39.3413
PrileiEVm008502t1	Zinc finger, C4 type (two domains)	Glucocorticoid receptor-like (DNA-binding domain)				zf_C4	yes	45_neurons_5	Yes		11.6988	8.5753	2.33956	0	1.51411	4.09413	2.98959	0	0	0	0	4.52853	0	4.94849	0	0	0	2.53321	0	0	4.33411	3.26561	40.4826	0	0	27.3778	0	0	324.044	0	0	2.65087	0	0	13.6469	0	0	0	0
PrileiEVm010713t1	Helix-loop-helix DNA-binding domain	HLH, helix-loop-helix DNA-binding domain		dimm,bhlha15,BHLHA15,Bhlha15	bHLH	bHLH	yes	49_neurons_6		Yes	8.04291	8.5753	4.67912	0	4.54233	12.2824	5.97918	0	0	26.968	0	13.5856	0	0	0	0	11.4997	0	0	0	0	1.63281	60.7238	0	47.0965	61.6	124.776	0	0	284.941	0	1.32543	0	0	40.9408	98.1583	71.6923	0	15.7365
PrileiEVm020040t1	Basic region leucine zipper			cebpb,cebpg,CEBPB,CEBPG,Cebpg,Cebpb	TF_bZIP	bZIP	yes	49_neurons_6			24.8599	14.2922	9.35824	39.7852	21.1975	8.18826	17.9375	0	11.0029	13.484	42.6694	18.1141	0	29.6909	0	46.2524	7.66645	35.4649	38.4182	15.1694	6.50116	4.89842	20.2413	0	0	20.5333	41.5921	0	0	71.2352	0	9.27804	0	13.6864	0	18.1775	0	0	15.7365
PrileiEVm001734t1	Homeodomain	Homeodomain-like		ct,cux1a,cux2b,CUX1,CUX2,Cux2,Cux1	CUT	CUT	yes	49_neurons_6			42.408	62.8855	79.545	23.8711	30.2822	24.5648	32.8855	42.447	11.0029	13.484	0	22.6427	38.0831	24.7424	0	0	7.66645	15.1993	0	15.1694	32.5058	42.4529	80.9651	41.9246	141.29	93.5407	0	106.576	129.618	142.47	0	14.5798	0	45.6213	13.6469	36.3549	35.8461	0	7.86825
PrileiEVm001734t1	CUT domain	Homeodomain-like		ct,cux1a,cux2b,CUX1,CUX2,Cux2,Cux1	CUT	CUT	yes	49_neurons_6			42.408	62.8855	79.545	23.8711	30.2822	24.5648	32.8855	42.447	11.0029	13.484	0	22.6427	38.0831	24.7424	0	0	7.66645	15.1993	0	15.1694	32.5058	42.4529	80.9651	41.9246	141.29	93.5407	0	106.576	129.618	142.47	0	14.5798	0	45.6213	13.6469	36.3549	35.8461	0	7.86825
PrileiEVm001734t1	Homeodomain	lambda repressor-like DNA-binding domains		ct,cux1a,cux2b,CUX1,CUX2,Cux2,Cux1	CUT	CUT	yes	49_neurons_6			42.408	62.8855	79.545	23.8711	30.2822	24.5648	32.8855	42.447	11.0029	13.484	0	22.6427	38.0831	24.7424	0	0	7.66645	15.1993	0	15.1694	32.5058	42.4529	80.9651	41.9246	141.29	93.5407	0	106.576	129.618	142.47	0	14.5798	0	45.6213	13.6469	36.3549	35.8461	0	7.86825
PrileiEVm001734t1	CUT domain	lambda repressor-like DNA-binding domains		ct,cux1a,cux2b,CUX1,CUX2,Cux2,Cux1	CUT	CUT	yes	49_neurons_6			42.408	62.8855	79.545	23.8711	30.2822	24.5648	32.8855	42.447	11.0029	13.484	0	22.6427	38.0831	24.7424	0	0	7.66645	15.1993	0	15.1694	32.5058	42.4529	80.9651	41.9246	141.29	93.5407	0	106.576	129.618	142.47	0	14.5798	0	45.6213	13.6469	36.3549	35.8461	0	7.86825
PrileiEVm002845t1		Putative DNA-binding domain		dachb,BX004885.1,AL935188.1,dachd,dacha,dachc,DACH1,DACH2,Dach2,Dach1	DACH	DACH	yes	49_neurons_6	Yes	Yes	4.38704	4.28765	0	23.8711	1.51411	0	2.98959	0	0	0	0	0	0	4.94849	0	0	3.83322	2.53321	0	10.1129	0	1.63281	0	13.9749	0	45.6296	0	0	0	783.587	0	0	0	9.12425	13.6469	0	0	0	0
PrileiEVm003625t1	Forkhead domain	Winged helix DNA-binding domain		croc,foxc1a,foxc1b,FOXC1,Foxc2,Foxc1	Fork_head	Forkhead	yes	49_neurons_6		Yes	3.65587	2.85843	42.1121	0	3.02822	4.09413	0	8.4894	0	40.452	0	0	0	2.47424	0	23.1262	3.83322	0	0	0	19.5035	1.63281	0	13.9749	0	9.12592	0	213.151	129.618	997.293	0	2.65087	0	0	0	10.9065	0	0	0
PrileiEVm010303t1	Forkhead domain	Winged helix DNA-binding domain				Forkhead	yes	49_neurons_6			15.3546	5.71687	7.01868	7.95703	12.1129	8.18826	11.9584	16.9788	22.0058	0	0	0	12.6944	4.94849	13.4275	0	11.4997	2.53321	25.6121	5.05646	19.5035	4.89842	0	13.9749	0	25.0963	0	0	0	142.47	0	7.9526	19.6105	4.56213	13.6469	0	71.6923	0	23.6048
PrileiEVm005287t1		Homeodomain-like		hth,meis1b,meis1a,meis2b,meis2a,MEIS2,MEIS1,MEIS3,Meis2,Meis1,Meis3	Homeobox	Homeodomain	yes	49_neurons_6			20.4728	5.71687	4.67912	0	4.54233	8.18826	2.98959	0	11.0029	0	42.6694	4.52853	12.6944	0	0	0	0	0	0	0	2.16705	0	20.2413	0	47.0965	29.6592	0	0	0	71.2352	0	0	0	4.56213	0	0	0	0	7.86825
PrileiEVm006798t1	Homeodomain	Homeodomain-like				Homeodomain	yes	49_neurons_6			19.0105	24.2967	18.7165	47.7422	27.254	24.5648	14.948	93.3834	44.0117	13.484	42.6694	9.05707	38.0831	2.47424	0	23.1262	7.66645	5.06642	0	10.1129	52.0093	26.1249	0	41.9246	0	68.4444	41.5921	106.576	64.8088	142.47	0	14.5798	0	31.9349	6.82347	7.27098	0	0	0
PrileiEVm010265t1	Homeodomain	Homeodomain-like				Homeodomain	yes	49_neurons_6			43.8704	32.872	81.8846	95.4844	87.8184	110.542	110.615	110.362	110.029	40.452	42.6694	18.1141	165.027	113.815	13.4275	115.631	11.4997	12.6661	0	20.2258	110.52	29.3905	222.654	97.8241	47.0965	196.207	0	53.2879	64.8088	284.941	0	19.8815	0	22.8106	20.4704	14.542	0	0	47.2095
PrileiEVm010265t1	Homeodomain	beta-beta-alpha zinc fingers				Homeodomain	yes	49_neurons_6			43.8704	32.872	81.8846	95.4844	87.8184	110.542	110.615	110.362	110.029	40.452	42.6694	18.1141	165.027	113.815	13.4275	115.631	11.4997	12.6661	0	20.2258	110.52	29.3905	222.654	97.8241	47.0965	196.207	0	53.2879	64.8088	284.941	0	19.8815	0	22.8106	20.4704	14.542	0	0	47.2095
PrileiEVm010665t1	Homeodomain	Homeodomain-like				Homeodomain	yes	49_neurons_6			55.5692	27.1551	49.1307	111.398	60.5644	69.6002	47.8334	67.9152	77.0204	13.484	213.347	13.5856	12.6944	7.42273	0	0	7.66645	15.1993	0	15.1694	125.689	78.3746	121.448	153.724	141.29	328.533	83.1843	319.727	194.426	498.647	465.549	31.8104	19.6105	104.929	95.5286	29.0839	71.6923	0	62.946
PrileiEVm009327t1	Interferon regulatory factor transcription factor	Winged helix DNA-binding domain				IRF	yes	49_neurons_6			21.204	25.7259	37.4329	23.8711	39.3669	73.6944	23.9167	16.9788	88.0233	53.936	42.6694	4.52853	12.6944	42.0621	13.4275	138.757	26.8326	37.9982	0	65.7339	26.0046	40.8201	0	41.9246	94.193	34.2222	0	0	0	142.47	0	14.5798	0	36.497	88.7051	43.6259	0	0	0
PrileiEVm003268t1		beta-beta-alpha zinc fingers		MBD-R2	MBD	MBD	yes	49_neurons_6			52.6445	41.4473	11.6978	63.6563	21.1975	28.6589	20.9271	59.4258	44.0117	26.968	0	40.7568	25.3888	24.7424	26.855	46.2524	7.66645	7.59963	25.6121	20.2258	15.1694	11.4296	40.4826	41.9246	0	45.6296	41.5921	0	0	71.2352	0	14.5798	39.2211	36.497	47.7643	29.0839	35.8461	0	39.3413
PrileiEVm008041t1		SMAD MH1 domain		Med,si:dkey-239n17,smad4a,si:dkey-222b8,SMAD4,Smad4	MH1	MH1	yes	49_neurons_6			39.4834	14.2922	25.7351	7.95703	15.1411	12.2824	8.96877	33.9576	22.0058	0	128.008	18.1141	25.3888	7.42273	13.4275	23.1262	0	5.06642	12.8061	5.05646	39.007	13.0624	60.7238	13.9749	47.0965	52.474	41.5921	0	0	142.47	0	9.27804	0	27.3728	27.2939	0	0	0	0
PrileiEVm003078t1		Homeodomain-like		mier1a,mier3b,mier2,mier3a,mier1b,MIER1,MIER3,Mier3,Mier1	MYB	MYB	yes	49_neurons_6			89.2031	71.4608	88.9032	31.8281	59.0503	28.6589	47.8334	42.447	44.0117	40.452	42.6694	72.4565	25.3888	42.0621	40.2825	23.1262	34.499	45.5978	89.6425	40.4516	43.3411	37.5545	80.9651	55.8995	0	73.0074	83.1843	0	64.8088	142.47	0	15.9052	0	9.12425	20.4704	72.7098	107.538	113.135	55.0778
PrileiEVm007874t1	P53 DNA-binding domain	p53-like transcription factors				P53	yes	49_neurons_6			26.3222	47.1641	21.056	63.6563	33.3104	16.3765	14.948	33.9576	22.0058	67.42	0	22.6427	25.3888	19.7939	0	0	7.66645	17.7325	25.6121	20.2258	8.66822	3.26561	0	13.9749	0	22.8148	41.5921	0	0	71.2352	0	9.27804	0	22.8106	40.9408	14.542	0	0	0
PrileiEVm007660t1	Homeodomain	Homeodomain-like	POU domain, class 2, transcription factor 2 OS=Mus musculus OX=10090 GN=Pou2f2 PE=2 SV=4	pou2f2a,POU2F2,Pou2f2	Pou	Pou	yes	49_neurons_6			32.1716	17.1506	18.7165	0	16.6552	20.4707	14.948	33.9576	11.0029	40.452	0	22.6427	0	22.2682	0	23.1262	11.4997	10.1328	0	10.1129	13.0023	13.0624	60.7238	0	0	34.2222	0	0	129.618	142.47	0	14.5798	39.2211	13.6864	20.4704	32.7194	0	0	15.7365
PrileiEVm007660t1	Homeodomain	lambda repressor-like DNA-binding domains	POU domain, class 2, transcription factor 2 OS=Mus musculus OX=10090 GN=Pou2f2 PE=2 SV=4	pou2f2a,POU2F2,Pou2f2	Pou	Pou	yes	49_neurons_6			32.1716	17.1506	18.7165	0	16.6552	20.4707	14.948	33.9576	11.0029	40.452	0	22.6427	0	22.2682	0	23.1262	11.4997	10.1328	0	10.1129	13.0023	13.0624	60.7238	0	0	34.2222	0	0	129.618	142.47	0	14.5798	39.2211	13.6864	20.4704	32.7194	0	0	15.7365
PrileiEVm007660t1	Pou domain - N-terminal to homeobox domain	Homeodomain-like	POU domain, class 2, transcription factor 2 OS=Mus musculus OX=10090 GN=Pou2f2 PE=2 SV=4	pou2f2a,POU2F2,Pou2f2	Pou	Pou	yes	49_neurons_6			32.1716	17.1506	18.7165	0	16.6552	20.4707	14.948	33.9576	11.0029	40.452	0	22.6427	0	22.2682	0	23.1262	11.4997	10.1328	0	10.1129	13.0023	13.0624	60.7238	0	0	34.2222	0	0	129.618	142.47	0	14.5798	39.2211	13.6864	20.4704	32.7194	0	0	15.7365
PrileiEVm007660t1	Pou domain - N-terminal to homeobox domain	lambda repressor-like DNA-binding domains	POU domain, class 2, transcription factor 2 OS=Mus musculus OX=10090 GN=Pou2f2 PE=2 SV=4	pou2f2a,POU2F2,Pou2f2	Pou	Pou	yes	49_neurons_6			32.1716	17.1506	18.7165	0	16.6552	20.4707	14.948	33.9576	11.0029	40.452	0	22.6427	0	22.2682	0	23.1262	11.4997	10.1328	0	10.1129	13.0023	13.0624	60.7238	0	0	34.2222	0	0	129.618	142.47	0	14.5798	39.2211	13.6864	20.4704	32.7194	0	0	15.7365
PrileiEVm011067t1	SRF-type transcription factor (DNA-binding and dimerisation domain)	SRF-like				SRF	yes	49_neurons_6			41.6769	24.2967	18.7165	31.8281	39.3669	24.5648	14.948	8.4894	33.0087	107.872	85.3388	9.05707	38.0831	17.3197	0	23.1262	11.4997	17.7325	25.6121	30.3387	15.1694	3.26561	0	0	0	29.6592	0	53.2879	0	142.47	0	9.27804	0	36.497	40.9408	43.6259	0	0	7.86825
PrileiEVm010586t1	Transcription factor AP-2		Transcription factor AP-2-alpha OS=Homo sapiens OX=9606 GN=TFAP2A PE=1 SV=1			Tub	yes	49_neurons_6			6.58056	5.71687	0	0	6.05644	12.2824	2.98959	8.4894	0	26.968	42.6694	0	12.6944	2.47424	0	0	7.66645	10.1328	0	0	15.1694	6.53122	0	0	0	11.4074	41.5921	0	0	71.2352	0	1.32543	0	4.56213	0	0	35.8461	0	31.473
PrileiEVm000776t1	Zinc finger, C2H2 type	beta-beta-alpha zinc fingers		e4f1,E4F1,E4f1	zf-C2H2	ZBTB	yes	49_neurons_6			18.2793	11.4337	7.01868	7.95703	10.5988	4.09413	2.98959	16.9788	0	26.968	0	0	0	4.94849	0	0	7.66645	2.53321	25.6121	5.05646	4.33411	11.4296	40.4826	0	0	22.8148	0	0	0	142.47	0	2.65087	0	9.12425	6.82347	7.27098	0	0	7.86825
PrileiEVm001409t1	Zinc finger, C2H2 type	beta-beta-alpha zinc fingers				zf_C2H2	yes	49_neurons_6			19.0105	22.8675	7.01868	7.95703	10.5988	4.09413	20.9271	16.9788	33.0087	0	42.6694	18.1141	12.6944	14.8455	13.4275	0	15.3329	10.1328	0	10.1129	8.66822	6.53122	40.4826	0	0	29.6592	41.5921	0	0	142.47	0	5.30173	0	4.56213	13.6469	18.1775	35.8461	0	7.86825
PrileiEVm002315t1		beta-beta-alpha zinc fingers		ikzf5,AL773596.1,IKZF5,Ikzf5	zf-C2H2	zf_C2H2	yes	49_neurons_6			2.19352	2.85843	0	7.95703	0	4.09413	5.97918	0	11.0029	0	0	0	12.6944	0	0	69.3786	3.83322	2.53321	0	5.05646	0	1.63281	0	0	47.0965	41.0666	0	0	0	71.2352	0	3.9763	0	68.4319	6.82347	0	0	0	0
PrileiEVm004812t1	Zinc finger, C2H2 type	beta-beta-alpha zinc fingers				zf_C2H2	yes	49_neurons_6			19.0105	24.2967	0	7.95703	25.7399	32.7531	20.9271	42.447	11.0029	13.484	85.3388	58.8709	38.0831	44.5364	13.4275	0	26.8326	65.8635	0	65.7339	6.50116	1.63281	0	13.9749	47.0965	73.0074	0	106.576	0	284.941	0	3.9763	19.6105	4.56213	6.82347	10.9065	0	0	47.2095
PrileiEVm005356t1		beta-beta-alpha zinc fingers		ATMIN	zf-C2H2	zf_C2H2	yes	49_neurons_6			8.77408	7.14608	7.01868	0	6.05644	0	2.98959	0	22.0058	13.484	0	13.5856	0	4.94849	26.855	0	3.83322	2.53321	0	5.05646	2.16705	1.63281	0	0	0	6.84444	0	0	0	71.2352	0	3.9763	19.6105	0	20.4704	3.63549	0	0	7.86825
PrileiEVm005931t1	Zinc finger, C2H2 type	beta-beta-alpha zinc fingers				zf_C2H2	yes	49_neurons_6			23.3975	14.2922	11.6978	7.95703	21.1975	4.09413	8.96877	25.4682	33.0087	13.484	0	22.6427	12.6944	12.3712	26.855	23.1262	7.66645	7.59963	25.6121	5.05646	19.5035	3.26561	40.4826	13.9749	0	13.6889	0	0	0	71.2352	0	9.27804	39.2211	13.6864	6.82347	21.8129	0	0	15.7365
PrileiEVm006716t1	Zinc finger, C2H2 type	beta-beta-alpha zinc fingers				zf_C2H2	yes	49_neurons_6			22.6664	22.8675	44.4516	7.95703	12.1129	12.2824	23.9167	8.4894	11.0029	0	42.6694	18.1141	0	4.94849	0	0	7.66645	7.59963	12.8061	5.05646	10.8353	0	0	0	0	11.4074	0	53.2879	64.8088	71.2352	0	1.32543	19.6105	4.56213	27.2939	14.542	0	0	15.7365
PrileiEVm008532t1	Zinc finger, C2H2 type	beta-beta-alpha zinc fingers				zf_C2H2	yes	49_neurons_6			80.4291	72.89	74.8659	71.6133	72.6773	73.6944	74.7398	59.4258	33.0087	107.872	128.008	27.1712	50.7775	34.6394	13.4275	46.2524	30.6658	48.131	38.4182	50.5646	58.5105	31.0233	60.7238	55.8995	94.193	73.0074	83.1843	106.576	64.8088	284.941	0	18.5561	39.2211	36.497	47.7643	47.2614	35.8461	0	47.2095
PrileiEVm008923t1	Zinc finger, C2H2 type	beta-beta-alpha zinc fingers				zf_C2H2	yes	49_neurons_6			258.104	135.776	149.732	119.355	152.925	98.2592	104.636	93.3834	88.0233	107.872	213.347	54.3424	50.7775	47.0106	53.71	46.2524	53.6651	40.5314	12.8061	35.3952	73.6798	57.1482	161.93	111.799	94.193	150.578	83.1843	159.864	64.8088	356.176	0	35.7867	19.6105	168.799	115.999	29.0839	0	0	62.946
PrileiEVm011876t1	Zinc finger, C2H2 type	beta-beta-alpha zinc fingers				zf_C2H2	yes	49_neurons_6			7.31173	10.0045	9.35824	15.9141	10.5988	4.09413	2.98959	0	11.0029	13.484	0	4.52853	0	7.42273	13.4275	0	11.4997	10.1328	0	20.2258	23.8376	3.26561	0	13.9749	0	20.5333	41.5921	0	64.8088	71.2352	0	9.27804	0	9.12425	20.4704	0	0	0	31.473
PrileiEVm012118t1	Zinc finger, C2H2 type	beta-beta-alpha zinc fingers				zf_C2H2	yes	49_neurons_6			8.77408	4.28765	4.67912	7.95703	3.02822	4.09413	11.9584	8.4894	11.0029	0	0	0	12.6944	0	0	23.1262	7.66645	5.06642	0	0	2.16705	4.89842	40.4826	0	0	9.12592	0	0	0	71.2352	0	3.9763	0	4.56213	0	10.9065	0	0	7.86825
PrileiEVm013425t1	Zinc finger, C2H2 type	beta-beta-alpha zinc fingers				zf_C2H2	yes	49_neurons_6			48.9886	20.009	9.35824	23.8711	19.6834	20.4707	8.96877	16.9788	22.0058	0	0	4.52853	12.6944	17.3197	0	23.1262	7.66645	5.06642	0	25.2823	17.3364	9.79683	60.7238	27.9497	0	25.0963	0	0	0	213.706	0	10.6035	39.2211	13.6864	6.82347	18.1775	0	0	31.473
PrileiEVm019960t1	Zinc finger, C2H2 type	beta-beta-alpha zinc fingers				zf_C2H2	yes	49_neurons_6			15.3546	15.7214	7.01868	0	1.51411	8.18826	8.96877	8.4894	0	26.968	0	4.52853	0	7.42273	0	0	0	2.53321	0	10.1129	6.50116	4.89842	0	0	0	9.12592	0	0	0	71.2352	0	0	19.6105	0	0	10.9065	0	0	0
PrileiEVm008034t1	Zinc finger, C4 type (two domains)	Glucocorticoid receptor-like (DNA-binding domain)				zf_C4	yes	49_neurons_6			6.58056	8.5753	25.7351	7.95703	1.51411	4.09413	2.98959	0	0	0	42.6694	0	12.6944	0	0	0	0	0	0	0	34.6729	22.8593	0	13.9749	0	0	41.5921	0	0	71.2352	0	30.485	19.6105	4.56213	0	10.9065	0	0	0
PrileiEVm008730t1	Zinc finger, C4 type (two domains)	Glucocorticoid receptor-like (DNA-binding domain)				zf_C4	yes	49_neurons_6			19.7417	24.2967	21.056	95.4844	87.8184	65.5061	65.771	110.362	55.0146	53.936	128.008	22.6427	0	12.3712	0	92.5048	15.3329	17.7325	76.8364	15.1694	30.3388	17.9609	20.2413	13.9749	94.193	79.8518	83.1843	159.864	129.618	213.706	0	14.5798	0	77.5562	177.41	18.1775	0	113.135	55.0778
PrileiEVm011806t1	Zinc finger, C4 type (two domains)	Glucocorticoid receptor-like (DNA-binding domain)				zf_C4	yes	49_neurons_6			18.2793	27.1551	58.489	15.9141	31.7963	32.7531	23.9167	16.9788	55.0146	40.452	0	45.2853	50.7775	22.2682	40.2825	23.1262	22.9993	40.5314	38.4182	15.1694	58.5105	26.1249	60.7238	69.8744	0	50.1926	0	53.2879	64.8088	71.2352	0	17.2306	19.6105	18.2485	34.1174	54.5324	35.8461	0	39.3413
PrileiEVm010450t1		Glucocorticoid receptor-like (DNA-binding domain)		gatad2ab,gatad2b,GATAD2B,GATAD2A,Gatad2b	zf-GATA	zf_GATA	yes	49_neurons_6			62.1497	30.0135	14.0374	55.6992	19.6834	8.18826	17.9375	8.4894	0	13.484	85.3388	40.7568	12.6944	27.2167	0	0	0	0	38.4182	10.1129	15.1694	4.89842	0	27.9497	0	34.2222	0	0	0	142.47	0	13.2543	0	18.2485	0	29.0839	35.8461	0	31.473
PrileiEVm000154t1	Helix-loop-helix DNA-binding domain	HLH, helix-loop-helix DNA-binding domain		usf3,USF3,Usf3	bHLH	bHLH	yes	59_neurons_7			287.351	282.985	353.273	350.109	224.088	192.424	152.469	169.788	154.041	310.132	128.008	144.913	139.638	123.712	255.123	300.641	103.497	129.194	153.673	146.637	151.694	130.624	182.171	251.548	282.579	253.244	83.1843	159.864	194.426	142.47	465.549	92.7804	156.884	255.479	136.469	181.775	179.231	0	141.629
PrileiEVm001036t1	Helix-loop-helix DNA-binding domain	HLH, helix-loop-helix DNA-binding domain		Mondo,mlxip,mlxipl,MLXIPL,MLXIP,Mlxipl,Mlxip	bHLH	bHLH	yes	59_neurons_7	Yes (second highest FC in lumbrokinase_pos_cells, highest FC of all TFs expressed in lumbrokinase_pos_cells)		42.408	62.8855	49.1307	47.7422	65.1067	32.7531	53.8126	16.9788	22.0058	53.936	0	18.1141	0	22.2682	26.855	46.2524	26.8326	63.3303	51.2243	15.1694	43.3411	31.0233	0	69.8744	47.0965	43.3481	0	0	64.8088	71.2352	465.549	34.4613	39.2211	45.6213	68.2347	54.5324	71.6923	0	23.6048
PrileiEVm001785t1	Helix-loop-helix DNA-binding domain	HLH, helix-loop-helix DNA-binding domain				bHLH	yes	59_neurons_7			49.7198	57.1687	56.1494	71.6133	49.9656	77.7885	74.7398	76.4046	33.0087	67.42	42.6694	86.0422	38.0831	49.4849	26.855	46.2524	203.161	93.7288	230.509	60.6775	108.353	80.0074	101.206	69.8744	47.0965	102.667	83.1843	319.727	64.8088	0	465.549	151.099	196.105	91.2425	95.5286	116.336	179.231	339.405	55.0778
PrileiEVm014797t1	Helix-loop-helix DNA-binding domain	HLH, helix-loop-helix DNA-binding domain				bHLH	yes	59_neurons_7			8.77408	2.85843	21.056	7.95703	1.51411	4.09413	0	0	0	0	0	0	0	2.47424	0	0	0	0	0	0	47.6752	3.26561	0	0	0	2.28148	0	0	0	0	465.549	0	0	0	0	0	0	0	0
PrileiEVm018030t1	Helix-loop-helix DNA-binding domain	HLH, helix-loop-helix DNA-binding domain				bHLH	yes	59_neurons_7			18.2793	15.7214	4.67912	15.9141	21.1975	12.2824	17.9375	25.4682	22.0058	13.484	0	31.6997	12.6944	27.2167	0	0	26.8326	10.1328	25.6121	25.2823	15.1694	3.26561	40.4826	13.9749	0	22.8148	0	0	0	0	465.549	5.30173	19.6105	22.8106	6.82347	25.4484	0	113.135	0
PrileiEVm021189t1	Helix-turn-helix	lambda repressor-like DNA-binding domains				bHLH	yes	59_neurons_7			105.289	137.205	102.941	95.4844	49.9656	61.412	59.7918	59.4258	33.0087	80.904	85.3388	99.6278	126.944	61.8561	13.4275	161.883	65.1648	103.862	12.8061	106.186	73.6798	42.4529	20.2413	69.8744	0	75.2888	207.961	266.439	129.618	0	465.549	46.3902	58.8316	114.053	54.5878	61.8033	71.6923	0	62.946
PrileiEVm006262t1	bZIP Maf transcription factor	A DNA-binding domain in eukaryotic transcription factors	Transcription factor NF-E2 45 kDa subunit OS=Rattus norvegicus OX=10116 GN=Nfe2 PE=2 SV=1			bZIP	yes	59_neurons_7			30.7093	61.4563	23.3956	71.6133	137.784	94.165	146.49	110.362	165.044	134.84	42.6694	81.5136	126.944	59.3818	93.9925	69.3786	61.3316	96.262	102.449	101.129	23.8376	11.4296	121.448	27.9497	141.29	47.9111	41.5921	53.2879	129.618	0	465.549	55.6682	39.2211	168.799	81.8816	65.4388	0	113.135	62.946
PrileiEVm000829t1	CG-1 domain			camta1b,BX928757.1,camta1a,camta2,CAMTA2,CAMTA1,Camta1,Camta2	CG-1	CG_1	yes	59_neurons_7			43.8704	57.1687	28.0747	47.7422	59.0503	45.0355	35.8751	50.9364	55.0146	67.42	128.008	67.928	38.0831	74.2273	0	46.2524	34.499	50.6642	25.6121	35.3952	49.8422	29.3905	80.9651	83.8492	94.193	166.548	83.1843	213.151	64.8088	0	931.099	43.7393	19.6105	31.9349	68.2347	39.9904	35.8461	0	86.5508
PrileiEVm015572t1	'Cold-shock' DNA-binding domain	Nucleic acid-binding proteins		yps,ybx1,YBX1,YBX3,Ybx3,Ybx1,Ybx2	CSD	CSD	yes	59_neurons_7			984.159	954.717	1155.74	930.973	732.829	630.496	890.898	585.768	770.204	566.328	469.363	593.238	799.746	564.127	362.543	670.66	199.328	433.179	550.661	419.686	435.578	388.608	627.48	279.497	423.869	351.348	540.698	266.439	259.235	213.706	1396.65	841.65	549.095	501.834	327.527	698.014	466	113.135	448.49
PrileiEVm009078t1	Ets-domain	Winged helix DNA-binding domain		elf2b,elf2a,BX511211.1,ELF2,Elf2	ETS	ETS	yes	59_neurons_7			38.021	44.3057	21.056	71.6133	87.8184	61.412	80.7189	144.32	44.0117	67.42	0	27.1712	25.3888	56.9076	0	0	38.3322	65.8635	51.2243	60.6775	19.5035	17.9609	60.7238	41.9246	0	45.6296	83.1843	0	0	0	465.549	9.27804	19.6105	18.2485	20.4704	243.578	143.385	0	55.0778
PrileiEVm003732t1	Forkhead domain	Winged helix DNA-binding domain				Forkhead	yes	59_neurons_7			1.46235	2.85843	7.01868	23.8711	10.5988	28.6589	32.8855	8.4894	0	26.968	0	4.52853	0	4.94849	0	0	7.66645	7.59963	0	0	23.8376	11.4296	40.4826	55.8995	47.0965	27.3778	41.5921	0	0	71.2352	465.549	5.30173	19.6105	9.12425	34.1174	14.542	0	0	15.7365
PrileiEVm004072t1	Forkhead domain	Winged helix DNA-binding domain		FoxK,foxk1,foxk2,si:ch211-262e15,FOXK2,FOXK1,Foxk2,Foxk1	Fork_head	Forkhead	yes	59_neurons_7			50.451	38.5888	58.489	63.6563	24.2258	28.6589	44.8439	42.447	77.0204	13.484	0	31.6997	50.7775	14.8455	0	23.1262	22.9993	12.6661	25.6121	15.1694	21.6705	6.53122	101.206	0	47.0965	43.3481	41.5921	53.2879	0	213.706	465.549	22.5324	58.8316	36.497	81.8816	21.8129	0	0	31.473
PrileiEVm004056t1			Nucleolar transcription factor 1 OS=Homo sapiens OX=9606 GN=UBTF PE=1 SV=1	ubtfl,ubtf,UBTF,Ubtf	HMG	HMG	yes	59_neurons_7		Yes	456.983	190.086	400.065	103.441	36.3386	49.1296	44.8439	84.894	55.0146	40.452	426.694	58.8709	139.638	42.0621	13.4275	46.2524	22.9993	32.9317	12.8061	70.7904	160.362	93.0699	384.584	139.749	94.193	447.17	374.329	1332.2	388.853	142.47	1862.2	31.8104	78.4421	168.799	136.469	54.5324	0	0	236.048
PrileiEVm006984t1	Homeodomain	Homeodomain-like				Homeodomain	yes	59_neurons_7			8.77408	12.8629	9.35824	31.8281	52.9938	65.5061	62.7814	144.32	33.0087	0	0	0	0	0	13.4275	0	0	5.06642	0	0	82.348	73.4762	0	111.799	0	22.8148	0	213.151	0	0	465.549	6.62717	19.6105	36.497	47.7643	0	0	0	47.2095
PrileiEVm007094t1	Homeodomain	Homeodomain-like				Homeodomain	yes	59_neurons_7			7.31173	4.28765	2.33956	0	1.51411	4.09413	0	0	0	0	0	4.52853	0	7.42273	0	0	3.83322	0	0	0	4.33411	0	0	0	0	29.6592	0	479.591	0	0	931.099	3.9763	0	4.56213	6.82347	18.1775	0	0	0
PrileiEVm008420t1	Homeodomain	Homeodomain-like				Homeodomain	yes	59_neurons_7			17.5482	15.7214	9.35824	31.8281	22.7116	53.2237	29.8959	59.4258	44.0117	13.484	42.6694	4.52853	0	2.47424	13.4275	0	11.4997	2.53321	0	15.1694	17.3364	19.5937	20.2413	41.9246	94.193	82.1333	41.5921	159.864	64.8088	0	465.549	7.9526	0	54.7455	34.1174	25.4484	0	0	259.652
PrileiEVm008883t1	Homeodomain	Homeodomain-like		tup,isl2b,isl1l,isl1,isl2a,ISL2,ISL1,Isl1,Isl2	Homeobox	Homeodomain	yes	59_neurons_7			11.6988	15.7214	2.33956	23.8711	18.1693	20.4707	11.9584	8.4894	11.0029	13.484	0	4.52853	0	14.8455	53.71	0	30.6658	20.2657	0	5.05646	4.33411	9.79683	0	13.9749	47.0965	34.2222	0	0	0	0	465.549	17.2306	19.6105	4.56213	13.6469	14.542	35.8461	0	7.86825
PrileiEVm008883t1	Homeodomain	Glucocorticoid receptor-like (DNA-binding domain)		tup,isl2b,isl1l,isl1,isl2a,ISL2,ISL1,Isl1,Isl2	Homeobox	Homeodomain	yes	59_neurons_7			11.6988	15.7214	2.33956	23.8711	18.1693	20.4707	11.9584	8.4894	11.0029	13.484	0	4.52853	0	14.8455	53.71	0	30.6658	20.2657	0	5.05646	4.33411	9.79683	0	13.9749	47.0965	34.2222	0	0	0	0	465.549	17.2306	19.6105	4.56213	13.6469	14.542	35.8461	0	7.86825
PrileiEVm010435t1	Homeodomain	Homeodomain-like		cad,cdx1b,cdx4,cdx1a,CDX2,CDX1,CDX4,Cdx4,Cdx2,Cdx1	Homeobox	Homeodomain	yes	59_neurons_7			247.137	344.441	233.956	119.355	83.276	81.8826	86.6981	50.9364	44.0117	67.42	170.678	294.355	88.8607	91.547	107.42	161.883	65.1648	341.983	230.509	278.105	67.1787	60.4138	40.4826	27.9497	188.386	59.3185	41.5921	53.2879	0	0	465.549	84.8278	78.4421	63.8698	68.2347	72.7098	71.6923	226.27	70.8143
PrileiEVm010952t1	Homeodomain	Homeodomain-like		otp,otpa,otpb,OTP,Otp	Homeobox	Homeodomain	yes	59_neurons_7	Yes	Yes	5.11821	7.14608	7.01868	0	4.54233	0	0	8.4894	0	13.484	0	0	0	2.47424	0	23.1262	0	5.06642	25.6121	0	0	1.63281	0	0	0	91.2592	41.5921	0	64.8088	0	1862.2	3.9763	0	0	13.6469	0	0	0	7.86825
PrileiEVm011120t1	Homeodomain	Homeodomain-like		Scr,hoxd4a,hoxa3a,hoxa5a,hoxc5a,hoxb4a,hoxc4a,HOXC5,HOXA5,HOXC4,HOXA4,HOXD4,HOXB4,Hoxb4,Hoxa5,Hoxd4,Hoxc5,Hoxa4,Hoxc4	Homeobox	Homeodomain	yes	59_neurons_7			29.9781	22.8675	21.056	23.8711	30.2822	69.6002	32.8855	42.447	44.0117	13.484	0	9.05707	12.6944	2.47424	13.4275	0	19.1661	7.59963	0	0	39.007	26.1249	141.689	55.8995	0	296.592	207.961	0	194.426	142.47	465.549	10.6035	0	50.1834	75.0582	0	0	0	62.946
PrileiEVm013019t1	Homeodomain	Homeodomain-like		exd,pbx3b,pbx3a,pbx1b,CT737172.1,pbx4,pbx2,pbx1a,PBX1,PBX4,PBX3,PBX2,Pbx1,Pbx2,Pbx4,Pbx3	Homeobox	Homeodomain	yes	59_neurons_7			16.817	11.4337	16.3769	15.9141	22.7116	45.0355	26.9063	8.4894	11.0029	0	85.3388	4.52853	25.3888	29.6909	13.4275	0	34.499	15.1993	12.8061	5.05646	32.5058	21.2265	20.2413	41.9246	0	38.7852	0	106.576	0	0	465.549	7.9526	39.2211	22.8106	20.4704	18.1775	35.8461	0	15.7365
PrileiEVm011086t1		SMAD MH1 domain		Mad,smad1,smad9,smad5,SMAD1,SMAD9,SMAD5,Smad5,Smad9,Smad1	MH1	MH1	yes	59_neurons_7			145.503	124.342	109.959	55.6992	99.9313	114.636	89.6877	161.299	88.0233	94.388	170.678	86.0422	63.4719	79.1758	80.565	138.757	42.1655	48.131	12.8061	50.5646	132.19	76.7418	161.93	111.799	47.0965	168.83	41.5921	213.151	64.8088	71.2352	931.099	80.8515	78.4421	132.302	61.4112	101.794	322.615	0	204.575
PrileiEVm002665t1		Homeodomain-like		mor,smarcc1b,smarcc1a,BX548005.2,smarcc2,SMARCC2,SMARCC1,Smarcc1,Smarcc2	MYB	MYB	yes	59_neurons_7			448.209	290.131	161.43	183.012	62.0785	20.4707	59.7918	76.4046	154.041	107.872	128.008	149.442	50.7775	111.341	53.71	115.631	30.6658	50.6642	76.8364	80.9033	110.52	60.4138	60.7238	139.749	47.0965	184.8	207.961	0	194.426	142.47	465.549	37.1121	19.6105	72.994	54.5878	72.7098	143.385	113.135	165.233
PrileiEVm004897t1	P53 DNA-binding domain	p53-like transcription factors		tp63,tp53,CR792423.8,tp73,BX001025.1,TP63,TP73,Trp73,Trp63	P53	P53	yes	59_neurons_7			8.04291	17.1506	0	23.8711	10.5988	4.09413	8.96877	0	0	0	0	108.685	76.1663	98.9697	0	46.2524	84.3309	86.1292	12.8061	96.0727	4.33411	8.16403	0	0	47.0965	29.6592	0	0	64.8088	0	465.549	2.65087	0	4.56213	122.822	14.542	0	0	7.86825
PrileiEVm007617t1	Homeodomain	Homeodomain-like	POU domain, class 6, transcription factor 2 OS=Mus musculus OX=10090 GN=Pou6f2 PE=2 SV=1			Pou	yes	59_neurons_7			26.3222	24.2967	18.7165	23.8711	9.08466	0	8.96877	8.4894	0	0	0	0	25.3888	12.3712	13.4275	0	7.66645	7.59963	12.8061	5.05646	4.33411	3.26561	20.2413	13.9749	47.0965	34.2222	0	53.2879	129.618	0	465.549	10.6035	19.6105	13.6864	13.6469	14.542	35.8461	0	7.86825
PrileiEVm007617t1	Pou domain - N-terminal to homeobox domain	Homeodomain-like	POU domain, class 6, transcription factor 2 OS=Mus musculus OX=10090 GN=Pou6f2 PE=2 SV=1			Pou	yes	59_neurons_7			26.3222	24.2967	18.7165	23.8711	9.08466	0	8.96877	8.4894	0	0	0	0	25.3888	12.3712	13.4275	0	7.66645	7.59963	12.8061	5.05646	4.33411	3.26561	20.2413	13.9749	47.0965	34.2222	0	53.2879	129.618	0	465.549	10.6035	19.6105	13.6864	13.6469	14.542	35.8461	0	7.86825
PrileiEVm007617t1	Pou domain - N-terminal to homeobox domain	lambda repressor-like DNA-binding domains	POU domain, class 6, transcription factor 2 OS=Mus musculus OX=10090 GN=Pou6f2 PE=2 SV=1			Pou	yes	59_neurons_7			26.3222	24.2967	18.7165	23.8711	9.08466	0	8.96877	8.4894	0	0	0	0	25.3888	12.3712	13.4275	0	7.66645	7.59963	12.8061	5.05646	4.33411	3.26561	20.2413	13.9749	47.0965	34.2222	0	53.2879	129.618	0	465.549	10.6035	19.6105	13.6864	13.6469	14.542	35.8461	0	7.86825
PrileiEVm007617t1	Homeodomain	lambda repressor-like DNA-binding domains	POU domain, class 6, transcription factor 2 OS=Mus musculus OX=10090 GN=Pou6f2 PE=2 SV=1			Pou	yes	59_neurons_7			26.3222	24.2967	18.7165	23.8711	9.08466	0	8.96877	8.4894	0	0	0	0	25.3888	12.3712	13.4275	0	7.66645	7.59963	12.8061	5.05646	4.33411	3.26561	20.2413	13.9749	47.0965	34.2222	0	53.2879	129.618	0	465.549	10.6035	19.6105	13.6864	13.6469	14.542	35.8461	0	7.86825
PrileiEVm010928t1	Pou domain - N-terminal to homeobox domain	lambda repressor-like DNA-binding domains	POU domain, class 4, transcription factor 3 OS=Homo sapiens OX=9606 GN=POU4F3 PE=1 SV=1	acj6,pou4f1,pou4f2,BX936442.1,pou4f3,zgc:158291,POU4F2,POU4F1,POU4F3,Pou4f1,Pou4f2,Pou4f3	Pou	Pou	yes	59_neurons_7			16.0858	8.5753	2.33956	15.9141	6.05644	8.18826	5.97918	0	0	0	0	4.52853	0	2.47424	0	0	3.83322	0	0	0	4.33411	0	0	0	0	47.9111	41.5921	0	64.8088	71.2352	465.549	7.9526	0	218.982	34.1174	0	0	0	0
PrileiEVm010928t1	Homeodomain	Homeodomain-like	POU domain, class 4, transcription factor 3 OS=Homo sapiens OX=9606 GN=POU4F3 PE=1 SV=1	acj6,pou4f1,pou4f2,BX936442.1,pou4f3,zgc:158291,POU4F2,POU4F1,POU4F3,Pou4f1,Pou4f2,Pou4f3	Pou	Pou	yes	59_neurons_7			16.0858	8.5753	2.33956	15.9141	6.05644	8.18826	5.97918	0	0	0	0	4.52853	0	2.47424	0	0	3.83322	0	0	0	4.33411	0	0	0	0	47.9111	41.5921	0	64.8088	71.2352	465.549	7.9526	0	218.982	34.1174	0	0	0	0
PrileiEVm010928t1	Pou domain - N-terminal to homeobox domain	Homeodomain-like	POU domain, class 4, transcription factor 3 OS=Homo sapiens OX=9606 GN=POU4F3 PE=1 SV=1	acj6,pou4f1,pou4f2,BX936442.1,pou4f3,zgc:158291,POU4F2,POU4F1,POU4F3,Pou4f1,Pou4f2,Pou4f3	Pou	Pou	yes	59_neurons_7			16.0858	8.5753	2.33956	15.9141	6.05644	8.18826	5.97918	0	0	0	0	4.52853	0	2.47424	0	0	3.83322	0	0	0	4.33411	0	0	0	0	47.9111	41.5921	0	64.8088	71.2352	465.549	7.9526	0	218.982	34.1174	0	0	0	0
PrileiEVm010928t1	Homeodomain	lambda repressor-like DNA-binding domains	POU domain, class 4, transcription factor 3 OS=Homo sapiens OX=9606 GN=POU4F3 PE=1 SV=1	acj6,pou4f1,pou4f2,BX936442.1,pou4f3,zgc:158291,POU4F2,POU4F1,POU4F3,Pou4f1,Pou4f2,Pou4f3	Pou	Pou	yes	59_neurons_7			16.0858	8.5753	2.33956	15.9141	6.05644	8.18826	5.97918	0	0	0	0	4.52853	0	2.47424	0	0	3.83322	0	0	0	4.33411	0	0	0	0	47.9111	41.5921	0	64.8088	71.2352	465.549	7.9526	0	218.982	34.1174	0	0	0	0
PrileiEVm005016t1	SAND domain	SAND domain-like				SAND	yes	59_neurons_7			2.19352	5.71687	4.67912	0	3.02822	0	0	0	0	0	0	4.52853	0	0	0	0	3.83322	7.59963	0	10.1129	6.50116	9.79683	0	55.8995	0	27.3778	0	53.2879	64.8088	71.2352	465.549	10.6035	0	0	13.6469	14.542	0	0	0
PrileiEVm006931t1	SRF-type transcription factor (DNA-binding and dimerisation domain)	SRF-like		Mef2,mef2ab,mef2b,mef2ca,BX088692.2,mef2cb,MEF2C,MEF2D,Mef2c,Mef2a	SRF	SRF	yes	59_neurons_7			19.0105	42.8765	32.7538	87.5274	56.0221	81.8826	59.7918	93.3834	44.0117	94.388	42.6694	63.3995	25.3888	39.5879	40.2825	69.3786	103.497	88.6624	64.0303	101.129	119.188	58.781	20.2413	97.8241	94.193	146.015	41.5921	53.2879	129.618	0	931.099	113.987	98.0527	86.6804	95.5286	21.8129	71.6923	0	118.024
PrileiEVm001231t1	Tub family	Tubby C-terminal domain-like		Tusp,tulp4b,tulp4a,TULP4,Tulp4	Tub	Tub	yes	59_neurons_7			8.77408	14.2922	14.0374	15.9141	7.57055	4.09413	2.98959	0	0	26.968	85.3388	4.52853	12.6944	4.94849	26.855	46.2524	7.66645	7.59963	12.8061	5.05646	13.0023	9.79683	121.448	13.9749	94.193	237.274	41.5921	159.864	129.618	284.941	931.099	14.5798	19.6105	118.615	102.352	29.0839	0	0	31.473
PrileiEVm002913t1	Zinc finger, C2H2 type	beta-beta-alpha zinc fingers		CG15336	zf-C2H2	ZBTB	yes	59_neurons_7			78.9667	20.009	2.33956	31.8281	16.6552	4.09413	5.97918	8.4894	11.0029	13.484	128.008	18.1141	12.6944	22.2682	0	0	3.83322	2.53321	0	5.05646	13.0023	4.89842	0	0	47.0965	134.607	83.1843	159.864	64.8088	71.2352	931.099	10.6035	0	164.237	225.175	3.63549	0	0	15.7365
PrileiEVm006670t1	Zinc finger, C2H2 type	beta-beta-alpha zinc fingers		nerfin-1,insm1b,INSM2,insm1a,INSM1,Insm2,Insm1	zf-C2H2	ZBTB	yes	59_neurons_7			153.546	44.3057	0	15.9141	12.1129	8.18826	2.98959	0	22.0058	13.484	85.3388	9.05707	0	0	13.4275	23.1262	3.83322	15.1993	12.8061	5.05646	4.33411	6.53122	20.2413	13.9749	47.0965	27.3778	249.553	0	0	0	931.099	3.9763	0	18.2485	13.6469	0	0	0	15.7365
PrileiEVm009147t1	Zinc finger, C2H2 type	beta-beta-alpha zinc fingers		egr2a,egr2b,egr3,EGR2,EGR3,Egr3,Egr2	zf-C2H2	ZBTB	yes	59_neurons_7			14.6235	21.4382	58.489	15.9141	71.1632	81.8826	62.7814	101.873	66.0175	53.936	0	22.6427	25.3888	34.6394	0	46.2524	45.9987	25.3321	25.6121	30.3387	372.733	140.421	60.7238	363.347	141.29	337.659	332.737	53.2879	0	71.2352	465.549	33.1358	0	54.7455	75.0582	69.0743	71.6923	0	204.575
PrileiEVm011816t1	Zinc finger, C2H2 type	beta-beta-alpha zinc fingers		CG2120,pho,yy1a,yy1b,YY1,YY2,ZFP42,Yy2,Mbtps2,Yy1	zf-C2H2	ZBTB	yes	59_neurons_7			89.9343	81.4653	60.8285	87.5274	59.0503	94.165	80.7189	84.894	110.029	53.936	170.678	67.928	38.0831	59.3818	67.1375	23.1262	53.6651	60.797	64.0303	55.621	56.3434	53.8826	121.448	55.8995	0	123.2	166.369	53.2879	129.618	71.2352	465.549	38.4376	39.2211	68.4319	75.0582	61.8033	71.6923	339.405	110.156
PrileiEVm005993t1	BED zinc finger	beta-beta-alpha zinc fingers		ZBED1	zf-BED	zf_BED	yes	59_neurons_7			38.021	47.1641	35.0934	7.95703	18.1693	32.7531	41.8543	50.9364	22.0058	26.968	42.6694	18.1141	12.6944	14.8455	13.4275	0	26.8326	17.7325	12.8061	30.3387	13.0023	6.53122	20.2413	13.9749	47.0965	18.2518	41.5921	53.2879	0	71.2352	465.549	9.27804	0	13.6864	6.82347	18.1775	71.6923	0	23.6048
PrileiEVm002014t1	Zinc finger, C2H2 type	beta-beta-alpha zinc fingers				zf_C2H2	yes	59_neurons_7			15.3546	28.5843	18.7165	15.9141	27.254	4.09413	29.8959	16.9788	0	40.452	42.6694	13.5856	25.3888	7.42273	26.855	0	22.9993	12.6661	25.6121	35.3952	8.66822	3.26561	0	41.9246	47.0965	15.9704	0	0	0	71.2352	465.549	7.9526	0	31.9349	27.2939	32.7194	0	0	7.86825
PrileiEVm002014t1	Zinc finger, C2H2 type	Homeodomain-like				zf_C2H2	yes	59_neurons_7			15.3546	28.5843	18.7165	15.9141	27.254	4.09413	29.8959	16.9788	0	40.452	42.6694	13.5856	25.3888	7.42273	26.855	0	22.9993	12.6661	25.6121	35.3952	8.66822	3.26561	0	41.9246	47.0965	15.9704	0	0	0	71.2352	465.549	7.9526	0	31.9349	27.2939	32.7194	0	0	7.86825
PrileiEVm002148t1	Zinc finger, C2H2 type	beta-beta-alpha zinc fingers				zf_C2H2	yes	59_neurons_7			24.1287	25.7259	44.4516	39.7852	34.8245	28.6589	17.9375	25.4682	11.0029	40.452	0	4.52853	12.6944	4.94849	0	0	0	0	0	0	43.3411	9.79683	40.4826	13.9749	94.193	127.763	166.369	53.2879	64.8088	0	465.549	17.2306	19.6105	54.7455	34.1174	36.3549	0	0	23.6048
PrileiEVm003963t1	Zinc finger, C2H2 type	beta-beta-alpha zinc fingers				zf_C2H2	yes	59_neurons_7			24.8599	12.8629	14.0374	31.8281	7.57055	16.3765	2.98959	16.9788	55.0146	26.968	0	9.05707	0	19.7939	13.4275	23.1262	7.66645	17.7325	12.8061	20.2258	21.6705	17.9609	40.4826	27.9497	0	15.9704	0	53.2879	0	0	465.549	3.9763	0	36.497	34.1174	25.4484	0	0	31.473
PrileiEVm004484t1	Zinc finger, C2H2 type	Glucocorticoid receptor-like (DNA-binding domain)				zf_C2H2	yes	59_neurons_7			83.3537	51.4518	65.5076	23.8711	39.3669	40.9413	41.8543	16.9788	0	53.936	0	9.05707	38.0831	34.6394	13.4275	0	15.3329	12.6661	12.8061	10.1129	28.1717	13.0624	60.7238	0	47.0965	54.7555	0	159.864	0	0	465.549	11.9289	39.2211	50.1834	40.9408	25.4484	71.6923	0	31.473
PrileiEVm004484t1	Zinc finger, C2H2 type	beta-beta-alpha zinc fingers				zf_C2H2	yes	59_neurons_7			83.3537	51.4518	65.5076	23.8711	39.3669	40.9413	41.8543	16.9788	0	53.936	0	9.05707	38.0831	34.6394	13.4275	0	15.3329	12.6661	12.8061	10.1129	28.1717	13.0624	60.7238	0	47.0965	54.7555	0	159.864	0	0	465.549	11.9289	39.2211	50.1834	40.9408	25.4484	71.6923	0	31.473
PrileiEVm005873t1		beta-beta-alpha zinc fingers		CG11456	zf-C2H2	zf_C2H2	yes	59_neurons_7			7.31173	11.4337	2.33956	0	6.05644	4.09413	2.98959	0	44.0117	0	42.6694	0	12.6944	9.89697	0	0	3.83322	7.59963	0	15.1694	2.16705	8.16403	0	13.9749	0	11.4074	0	53.2879	64.8088	0	465.549	5.30173	19.6105	4.56213	0	3.63549	35.8461	0	0
PrileiEVm013584t1	Zinc finger, C2H2 type	beta-beta-alpha zinc fingers				zf_C2H2	yes	59_neurons_7			50.451	20.009	11.6978	7.95703	9.08466	20.4707	8.96877	8.4894	0	0	42.6694	13.5856	0	24.7424	26.855	23.1262	7.66645	7.59963	0	10.1129	17.3364	4.89842	20.2413	13.9749	0	25.0963	0	0	0	0	465.549	3.9763	0	13.6864	13.6469	14.542	0	0	55.0778
PrileiEVm014760t1	Zinc finger, C2H2 type	beta-beta-alpha zinc fingers	Transcription factor IIIA OS=Mus musculus OX=10090 GN=Gtf3a PE=2 SV=2			zf_C2H2	yes	59_neurons_7			21.204	27.1551	42.1121	7.95703	3.02822	8.18826	5.97918	16.9788	0	0	0	13.5856	12.6944	2.47424	0	0	0	2.53321	0	0	2.16705	0	0	27.9497	0	11.4074	0	0	0	0	465.549	2.65087	19.6105	18.2485	6.82347	0	0	0	15.7365
PrileiEVm003778t1	Zinc finger, C4 type (two domains)	Glucocorticoid receptor-like (DNA-binding domain)				zf_C4	yes	59_neurons_7			27.7846	48.5934	30.4143	55.6992	69.6491	61.412	65.771	42.447	33.0087	94.388	42.6694	72.4565	0	34.6394	0	69.3786	53.6651	53.1974	51.2243	45.5081	28.1717	27.7577	20.2413	0	141.29	111.793	124.776	0	0	142.47	465.549	27.8341	19.6105	68.4319	88.7051	25.4484	0	0	78.6825
PrileiEVm008106t1	Zinc finger, C4 type (two domains)	Glucocorticoid receptor-like (DNA-binding domain)				zf_C4	yes	59_neurons_7			117.719	104.333	109.959	47.7422	89.3325	16.3765	86.6981	50.9364	110.029	188.776	42.6694	86.0422	38.0831	7.42273	0	23.1262	19.1661	78.5295	0	91.0162	52.0093	42.4529	202.413	13.9749	47.0965	107.23	166.369	106.576	129.618	142.47	465.549	27.8341	19.6105	50.1834	61.4112	127.242	107.538	0	55.0778
PrileiEVm008665t1	Zinc finger, C4 type (two domains)	Glucocorticoid receptor-like (DNA-binding domain)				zf_C4	yes	59_neurons_7			11.6988	1.42922	0	0	0	0	0	8.4894	0	0	0	4.52853	12.6944	0	26.855	0	3.83322	0	0	0	0	3.26561	20.2413	0	0	75.2888	0	159.864	0	0	465.549	2.65087	0	18.2485	0	0	71.6923	113.135	0
PrileiEVm001597t1		Homeodomain-like		rereb,rerea,RERE,Rere	zf-GATA	zf_GATA	yes	59_neurons_7			84.0849	72.89	86.5637	47.7422	31.7963	12.2824	29.8959	16.9788	55.0146	26.968	0	86.0422	50.7775	74.2273	40.2825	0	19.1661	15.1993	12.8061	0	82.348	57.1482	40.4826	69.8744	141.29	193.926	41.5921	213.151	259.235	71.2352	465.549	15.9052	0	36.497	34.1174	83.6163	35.8461	113.135	78.6825
PrileiEVm001033t1	MIZ/SP-RING zinc finger			zmiz1b,zmiz1a,zmiz2,ZMIZ2,ZMIZ1,Zmiz2,Zmiz1	zf-MIZ	zf_MIZ	yes	59_neurons_7			32.1716	30.0135	35.0934	0	19.6834	20.4707	8.96877	8.4894	11.0029	53.936	42.6694	27.1712	50.7775	7.42273	0	115.631	11.4997	25.3321	0	10.1129	23.8376	8.16403	60.7238	13.9749	0	88.9777	124.776	0	0	71.2352	931.099	11.9289	0	9.12425	13.6469	25.4484	35.8461	0	23.6048
PrileiEVm002870t1	Helix-loop-helix DNA-binding domain	HLH, helix-loop-helix DNA-binding domain				bHLH	yes	04_globin_pos_cells_1			19.0105	20.009	4.67912	0	13.627	12.2824	17.9375	8.4894	33.0087	0	0	31.6997	0	12.3712	13.4275	0	38.3322	53.1974	204.897	5.05646	8.66822	6.53122	0	0	0	2.28148	0	0	0	0	0	246.531	137.274	13.6864	20.4704	61.8033	71.6923	0	0
PrileiEVm004597t1	Helix-loop-helix DNA-binding domain	HLH, helix-loop-helix DNA-binding domain				bHLH	yes	04_globin_pos_cells_1			1.46235	7.14608	0	0	3.02822	0	2.98959	0	11.0029	0	42.6694	0	0	4.94849	0	0	0	7.59963	0	0	0	0	0	0	0	27.3778	0	0	0	0	0	53.0173	0	0	0	7.27098	35.8461	0	0
PrileiEVm002757t1	Forkhead domain	Winged helix DNA-binding domain		foxo,foxo1a,foxo4,foxo1b,foxo3b,foxo6b,foxo6a,FOXO1,FOXO6,FOXO4,Foxo1,Foxo4,Foxo6,Foxo3	Fork_head	Forkhead	yes	04_globin_pos_cells_1			4.38704	1.42922	0	15.9141	4.54233	4.09413	0	0	0	0	0	9.05707	0	7.42273	26.855	0	7.66645	7.59963	0	5.05646	6.50116	0	20.2413	13.9749	0	6.84444	0	0	64.8088	0	0	75.5497	19.6105	0	0	0	0	0	0
PrileiEVm005469t1	Zinc finger, C4 type (two domains)	Glucocorticoid receptor-like (DNA-binding domain)				zf_C4	yes	04_globin_pos_cells_1	Yes	Yes	0	2.85843	2.33956	0	1.51411	8.18826	0	0	0	0	0	4.52853	0	0	0	0	0	0	0	0	2.16705	1.63281	0	13.9749	0	2.28148	0	0	0	0	0	49.041	39.2211	4.56213	0	7.27098	0	0	0
PrileiEVm008135t1	Helix-loop-helix DNA-binding domain	HLH, helix-loop-helix DNA-binding domain	Transcription factor cwo OS=Drosophila melanogaster OX=7227 GN=cwo PE=1 SV=2			bHLH	yes	33_globin_pos_cells_2			16.0858	27.1551	7.01868	71.6133	59.0503	77.7885	74.7398	16.9788	33.0087	40.452	42.6694	40.7568	38.0831	42.0621	13.4275	0	57.4984	37.9982	76.8364	60.6775	4.33411	1.63281	60.7238	0	0	13.6889	41.5921	0	0	0	0	132.543	196.105	9.12425	0	36.3549	71.6923	0	86.5508
PrileiEVm005639t1	Basic region leucine zipper			nfil3-4,si:dkey-172o19,nfil3-3,nfil3,nfil3-6,NFIL3,Nfil3	TF_bZIP	bZIP	yes	33_globin_pos_cells_2			29.2469	38.5888	67.8472	23.8711	40.881	24.5648	26.9063	76.4046	22.0058	26.968	85.3388	63.3995	25.3888	71.7531	0	0	95.8306	68.3967	38.4182	25.2823	49.8422	57.1482	20.2413	111.799	0	59.3185	0	0	64.8088	71.2352	0	46.3902	117.663	68.4319	20.4704	109.065	71.6923	0	39.3413
PrileiEVm001532t1	Zinc finger, C2H2 type	beta-beta-alpha zinc fingers				zf_C2H2	yes	33_globin_pos_cells_2		Yes	2.19352	7.14608	0	7.95703	6.05644	4.09413	0	8.4894	0	13.484	0	18.1141	0	2.47424	0	0	3.83322	27.8653	12.8061	5.05646	2.16705	1.63281	40.4826	0	47.0965	6.84444	0	0	0	0	0	71.5734	156.884	18.2485	20.4704	3.63549	0	0	0
PrileiEVm011314t1	Zinc finger, C2H2 type	beta-beta-alpha zinc fingers				zf_C2H2	yes	33_globin_pos_cells_2			10.9676	10.0045	11.6978	23.8711	4.54233	20.4707	2.98959	0	22.0058	0	42.6694	13.5856	0	7.42273	13.4275	0	0	7.59963	25.6121	5.05646	13.0023	1.63281	0	0	0	6.84444	0	0	0	0	0	6.62717	58.8316	9.12425	0	0	0	0	7.86825
PrileiEVm008019t1	Zinc finger, C4 type (two domains)	Glucocorticoid receptor-like (DNA-binding domain)				zf_C4	yes	33_globin_pos_cells_2	Yes	Yes	8.04291	7.14608	9.35824	0	6.05644	0	0	0	11.0029	13.484	42.6694	72.4565	0	14.8455	26.855	0	65.1648	17.7325	64.0303	45.5081	2.16705	1.63281	20.2413	0	0	0	0	0	0	0	0	202.791	313.769	9.12425	6.82347	7.27098	35.8461	0	7.86825
PrileiEVm012373t1	Helix-loop-helix DNA-binding domain	HLH, helix-loop-helix DNA-binding domain		neurod6b,neurod2,neurod4,neurod6a,neurod1,NEUROD6,NEUROD4,NEUROD1,NEUROD2,Neurod4,Neurod2,Neurod1,Neurod6	bHLH	bHLH	yes	10_polycystin_2_pos_cells	Yes		13.1611	7.14608	2.33956	7.95703	0	4.09413	0	0	0	0	0	9.05707	0	0	0	0	0	2.53321	0	0	2.16705	3.26561	0	0	0	13.6889	0	0	0	0	0	2.65087	0	100.367	0	0	0	0	0
PrileiEVm007901t1	CUT domain	lambda repressor-like DNA-binding domains				CUT	yes	10_polycystin_2_pos_cells			2.19352	8.5753	0	0	1.51411	4.09413	2.98959	8.4894	22.0058	0	0	0	0	0	0	0	0	5.06642	0	0	4.33411	0	20.2413	0	47.0965	15.9704	0	0	0	0	0	3.9763	19.6105	100.367	0	3.63549	35.8461	0	0
PrileiEVm007901t1	Homeodomain	Homeodomain-like				CUT	yes	10_polycystin_2_pos_cells			2.19352	8.5753	0	0	1.51411	4.09413	2.98959	8.4894	22.0058	0	0	0	0	0	0	0	0	5.06642	0	0	4.33411	0	20.2413	0	47.0965	15.9704	0	0	0	0	0	3.9763	19.6105	100.367	0	3.63549	35.8461	0	0
PrileiEVm007901t1	CUT domain	Homeodomain-like				CUT	yes	10_polycystin_2_pos_cells			2.19352	8.5753	0	0	1.51411	4.09413	2.98959	8.4894	22.0058	0	0	0	0	0	0	0	0	5.06642	0	0	4.33411	0	20.2413	0	47.0965	15.9704	0	0	0	0	0	3.9763	19.6105	100.367	0	3.63549	35.8461	0	0
PrileiEVm007901t1	Homeodomain	lambda repressor-like DNA-binding domains				CUT	yes	10_polycystin_2_pos_cells			2.19352	8.5753	0	0	1.51411	4.09413	2.98959	8.4894	22.0058	0	0	0	0	0	0	0	0	5.06642	0	0	4.33411	0	20.2413	0	47.0965	15.9704	0	0	0	0	0	3.9763	19.6105	100.367	0	3.63549	35.8461	0	0
PrileiEVm010791t1	Forkhead domain	Winged helix DNA-binding domain				Forkhead	yes	10_polycystin_2_pos_cells			16.0858	11.4337	4.67912	23.8711	19.6834	8.18826	8.96877	0	33.0087	13.484	0	18.1141	63.4719	22.2682	13.4275	92.5048	19.1661	20.2657	0	60.6775	8.66822	3.26561	0	0	0	22.8148	0	0	0	0	0	6.62717	0	136.864	115.999	3.63549	0	0	15.7365
PrileiEVm013126t1	Forkhead domain	Winged helix DNA-binding domain				Forkhead	yes	10_polycystin_2_pos_cells			0	5.71687	0	0	3.02822	4.09413	0	8.4894	11.0029	0	0	9.05707	0	4.94849	0	23.1262	0	0	0	0	4.33411	3.26561	0	0	0	0	0	0	0	0	0	1.32543	0	95.8047	81.8816	0	0	0	0
PrileiEVm011918t1	Homeodomain	Homeodomain-like		B-H2,barhl1a,CR394540.2,barhl1b,BX321879.1,barhl2,CR385085.1,BARHL2,BARHL1,Barhl1,Barhl2	Homeobox	Homeodomain	yes	10_polycystin_2_pos_cells			16.0858	20.009	0	31.8281	10.5988	4.09413	0	0	11.0029	13.484	0	0	0	9.89697	0	0	0	0	0	0	0	3.26561	0	0	0	11.4074	83.1843	0	64.8088	0	0	3.9763	0	132.302	0	3.63549	0	0	15.7365
PrileiEVm005961t1	'Paired box' domain	Homeodomain-like				PAX	yes	10_polycystin_2_pos_cells			50.451	21.4382	0	55.6992	31.7963	16.3765	26.9063	8.4894	44.0117	40.452	0	0	0	2.47424	0	46.2524	3.83322	0	0	0	4.33411	0	0	0	0	0	0	0	0	0	0	1.32543	0	86.6804	0	3.63549	0	0	31.473
PrileiEVm005216t1	RFX DNA-binding domain	Winged helix DNA-binding domain				RFX	yes	10_polycystin_2_pos_cells			30.7093	32.872	21.056	55.6992	16.6552	8.18826	5.97918	16.9788	11.0029	13.484	42.6694	67.928	25.3888	24.7424	0	23.1262	26.8326	15.1993	0	30.3387	13.0023	13.0624	20.2413	0	0	22.8148	0	0	0	0	0	10.6035	0	91.2425	34.1174	7.27098	35.8461	0	7.86825
PrileiEVm012074t1			CREB/ATF bZIP transcription factor OS=Mus musculus OX=10090 GN=Crebzf PE=1 SV=2	crebzf,CREBZF,Crebzf	TF_bZIP	bZIP	yes	12_polycystin_1_pos_cells			110.407	150.068	88.9032	103.441	134.756	118.73	83.7085	101.873	77.0204	134.84	0	72.4565	101.555	89.0728	80.565	323.767	95.8306	121.594	204.897	197.202	117.021	68.5778	202.413	55.8995	94.193	152.859	124.776	53.2879	129.618	213.706	0	70.248	39.2211	319.349	395.761	112.7	322.615	113.135	180.97
PrileiEVm006432t1	Homeodomain	lambda repressor-like DNA-binding domains		onecut,onecutl,onecut3b,onecut1,onecut3a,BX908748.1,onecut2,ONECUT2,ONECUT1,ONECUT3,Onecut1,Onecut3,Onecut2	CUT	CUT	yes	12_polycystin_1_pos_cells			9.50525	15.7214	11.6978	7.95703	21.1975	24.5648	14.948	16.9788	33.0087	13.484	0	4.52853	12.6944	2.47424	0	0	0	5.06642	12.8061	25.2823	21.6705	9.79683	20.2413	13.9749	0	27.3778	83.1843	0	0	71.2352	0	7.9526	0	27.3728	211.528	18.1775	0	0	31.473
PrileiEVm006432t1	CUT domain	lambda repressor-like DNA-binding domains		onecut,onecutl,onecut3b,onecut1,onecut3a,BX908748.1,onecut2,ONECUT2,ONECUT1,ONECUT3,Onecut1,Onecut3,Onecut2	CUT	CUT	yes	12_polycystin_1_pos_cells			9.50525	15.7214	11.6978	7.95703	21.1975	24.5648	14.948	16.9788	33.0087	13.484	0	4.52853	12.6944	2.47424	0	0	0	5.06642	12.8061	25.2823	21.6705	9.79683	20.2413	13.9749	0	27.3778	83.1843	0	0	71.2352	0	7.9526	0	27.3728	211.528	18.1775	0	0	31.473
PrileiEVm006432t1	Homeodomain	Homeodomain-like		onecut,onecutl,onecut3b,onecut1,onecut3a,BX908748.1,onecut2,ONECUT2,ONECUT1,ONECUT3,Onecut1,Onecut3,Onecut2	CUT	CUT	yes	12_polycystin_1_pos_cells			9.50525	15.7214	11.6978	7.95703	21.1975	24.5648	14.948	16.9788	33.0087	13.484	0	4.52853	12.6944	2.47424	0	0	0	5.06642	12.8061	25.2823	21.6705	9.79683	20.2413	13.9749	0	27.3778	83.1843	0	0	71.2352	0	7.9526	0	27.3728	211.528	18.1775	0	0	31.473
PrileiEVm006432t1	CUT domain	Homeodomain-like		onecut,onecutl,onecut3b,onecut1,onecut3a,BX908748.1,onecut2,ONECUT2,ONECUT1,ONECUT3,Onecut1,Onecut3,Onecut2	CUT	CUT	yes	12_polycystin_1_pos_cells			9.50525	15.7214	11.6978	7.95703	21.1975	24.5648	14.948	16.9788	33.0087	13.484	0	4.52853	12.6944	2.47424	0	0	0	5.06642	12.8061	25.2823	21.6705	9.79683	20.2413	13.9749	0	27.3778	83.1843	0	0	71.2352	0	7.9526	0	27.3728	211.528	18.1775	0	0	31.473
PrileiEVm001153t1	Homeo-prospero domain	Homeodomain-like				HPD	yes	12_polycystin_1_pos_cells	Yes		2.92469	7.14608	4.67912	7.95703	4.54233	4.09413	2.98959	0	11.0029	0	0	0	0	4.94849	0	0	7.66645	5.06642	0	5.05646	4.33411	3.26561	0	0	0	34.2222	0	0	0	0	0	2.65087	0	0	143.293	10.9065	35.8461	0	0
PrileiEVm002216t1	Homeo-prospero domain	Homeodomain-like				HPD	yes	12_polycystin_1_pos_cells			2.92469	2.85843	2.33956	7.95703	3.02822	4.09413	8.96877	0	0	0	0	0	0	0	13.4275	0	3.83322	2.53321	0	0	0	1.63281	0	0	0	20.5333	0	0	0	0	0	1.32543	0	0	61.4112	47.2614	0	0	7.86825
PrileiEVm004844t1	RFX DNA-binding domain	Winged helix DNA-binding domain	Transcription factor RFX3 OS=Homo sapiens OX=9606 GN=RFX3 PE=1 SV=2	Rfx,rfx1b,rfx1a,rfx2,rfx3,RFX2,RFX1,RFX3,Rfx1,Rfx3,Rfx2	RFX	RFX	yes	12_polycystin_1_pos_cells		Yes	5.11821	7.14608	7.01868	31.8281	1.51411	4.09413	5.97918	8.4894	0	0	0	27.1712	12.6944	27.2167	0	138.757	26.8326	30.3985	0	55.621	19.5035	8.16403	20.2413	0	0	20.5333	0	0	0	0	0	5.30173	0	150.55	177.41	7.27098	0	0	0
PrileiEVm010161t1	Tub family	Tubby C-terminal domain-like				Tub	yes	12_polycystin_1_pos_cells			13.8923	15.7214	18.7165	39.7852	7.57055	4.09413	14.948	42.447	0	26.968	42.6694	27.1712	0	12.3712	13.4275	0	11.4997	5.06642	0	20.2258	8.66822	14.6952	40.4826	0	47.0965	15.9704	41.5921	0	0	0	0	6.62717	19.6105	305.663	388.938	14.542	0	0	31.473
PrileiEVm006204t1	Zinc finger, C2H2 type	beta-beta-alpha zinc fingers		sens-2,gfi1ab,GFI1,Gfi1	zf-C2H2	ZBTB	yes	12_polycystin_1_pos_cells			11.6988	7.14608	2.33956	7.95703	3.02822	0	2.98959	0	0	0	0	9.05707	0	4.94849	0	0	7.66645	0	0	10.1129	2.16705	1.63281	0	0	0	4.56296	0	106.576	64.8088	0	0	1.32543	0	59.3077	136.469	10.9065	35.8461	0	7.86825
PrileiEVm006000t1	Zinc finger, C2H2 type	beta-beta-alpha zinc fingers				zf_C2H2	yes	12_polycystin_1_pos_cells		Yes	6.58056	5.71687	4.67912	0	4.54233	4.09413	5.97918	0	33.0087	0	0	13.5856	0	14.8455	13.4275	23.1262	19.1661	7.59963	0	10.1129	8.66822	3.26561	0	13.9749	0	18.2518	0	0	0	0	0	6.62717	19.6105	13.6864	40.9408	7.27098	0	0	0
PrileiEVm005567t1	Helix-loop-helix DNA-binding domain	HLH, helix-loop-helix DNA-binding domain	Transcription factor 12 (Fragment) OS=Mesocricetus auratus OX=10036 GN=TCF12 PE=2 SV=2	da,tcf12,TCF4,TCF12,Tcf12,Tcf4	bHLH	bHLH	yes	07_mmp24_pos_cells			77.5044	67.1732	70.1868	15.9141	19.6834	12.2824	11.9584	16.9788	11.0029	0	42.6694	4.52853	12.6944	12.3712	13.4275	23.1262	3.83322	2.53321	0	20.2258	62.8446	24.4921	141.689	0	0	95.8222	166.369	0	0	142.47	0	10.6035	39.2211	104.929	75.0582	170.868	107.538	0	31.473
PrileiEVm009510t1	Helix-loop-helix DNA-binding domain	HLH, helix-loop-helix DNA-binding domain	Transcription factor E3 OS=Bos taurus OX=9913 GN=TFE3 PE=2 SV=1			bHLH	yes	07_mmp24_pos_cells			44.6016	32.872	25.7351	55.6992	48.4515	16.3765	65.771	8.4894	44.0117	80.904	42.6694	22.6427	101.555	44.5364	40.2825	115.631	61.3316	50.6642	89.6425	45.5081	15.1694	17.9609	80.9651	69.8744	0	25.0963	41.5921	106.576	0	0	0	31.8104	19.6105	45.6213	81.8816	203.588	179.231	0	7.86825
PrileiEVm012359t1	Helix-loop-helix DNA-binding domain	HLH, helix-loop-helix DNA-binding domain				bHLH	yes	07_mmp24_pos_cells			0.731173	2.85843	42.1121	0	1.51411	0	0	0	0	0	0	0	0	0	0	0	0	0	0	10.1129	2.16705	0	20.2413	0	47.0965	4.56296	0	0	0	0	0	58.3191	19.6105	0	0	109.065	0	0	0
PrileiEVm010680t1	GCM motif protein	GCM domain	Transcription factor glial cells missing OS=Drosophila melanogaster OX=7227 GN=gcm PE=1 SV=2	gcm,gcm2,GCM1,GCM2,Gcm2,Gcm1	GCM	GCM	yes	07_mmp24_pos_cells			4.38704	11.4337	4.67912	0	7.57055	8.18826	2.98959	0	0	0	0	0	0	2.47424	0	0	0	0	0	0	2.16705	3.26561	0	0	0	0	0	53.2879	0	0	0	2.65087	0	0	6.82347	149.055	35.8461	0	0
PrileiEVm001556t1	Interferon regulatory factor transcription factor	Winged helix DNA-binding domain				IRF	yes	07_mmp24_pos_cells			46.0639	47.1641	44.4516	47.7422	89.3325	143.295	89.6877	101.873	66.0175	40.452	0	104.156	88.8607	133.609	80.565	92.5048	88.1642	119.061	51.2243	121.355	6.50116	3.26561	101.206	0	0	9.12592	0	0	0	71.2352	0	67.5971	58.8316	9.12425	34.1174	181.775	179.231	0	149.497
PrileiEVm008261t1	Zinc finger, C2H2 type	beta-beta-alpha zinc fingers		sens,gfi1b,GFI1B,Gfi1b	zf-C2H2	ZBTB	yes	07_mmp24_pos_cells	Yes		0.731173	5.71687	2.33956	0	3.02822	0	5.97918	8.4894	0	0	0	9.05707	0	2.47424	0	23.1262	0	2.53321	0	0	6.50116	0	0	0	0	11.4074	0	0	0	0	0	1.32543	0	0	0	163.597	0	0	0
PrileiEVm001675t1	Zinc finger, C2H2 type	Glucocorticoid receptor-like (DNA-binding domain)				zf_C2H2	yes	07_mmp24_pos_cells			10.2364	4.28765	9.35824	15.9141	12.1129	0	8.96877	16.9788	0	0	0	9.05707	25.3888	2.47424	0	0	3.83322	17.7325	12.8061	5.05646	4.33411	0	0	0	0	15.9704	0	0	0	0	0	2.65087	0	9.12425	20.4704	29.0839	0	0	0
PrileiEVm001675t1	Zinc finger, C2H2 type	beta-beta-alpha zinc fingers				zf_C2H2	yes	07_mmp24_pos_cells			10.2364	4.28765	9.35824	15.9141	12.1129	0	8.96877	16.9788	0	0	0	9.05707	25.3888	2.47424	0	0	3.83322	17.7325	12.8061	5.05646	4.33411	0	0	0	0	15.9704	0	0	0	0	0	2.65087	0	9.12425	20.4704	29.0839	0	0	0
PrileiEVm004883t1	Zinc finger, C2H2 type	beta-beta-alpha zinc fingers				zf_C2H2	yes	07_mmp24_pos_cells			22.6664	57.1687	14.0374	15.9141	51.4797	40.9413	62.7814	67.9152	22.0058	26.968	42.6694	36.2283	0	39.5879	40.2825	69.3786	26.8326	30.3985	38.4182	50.5646	4.33411	1.63281	20.2413	0	0	13.6889	0	0	0	0	0	37.1121	0	63.8698	47.7643	90.8873	35.8461	0	31.473
PrileiEVm018456t1	A20-like zinc finger	Glucocorticoid receptor-like (DNA-binding domain)				A_20	yes	36_fucolectin_pos_cells			58.4939	65.744	93.5824	79.5703	63.5926	57.3179	56.8022	84.894	66.0175	121.356	85.3388	113.213	165.027	163.3	174.558	69.3786	80.4977	91.1956	192.091	106.186	169.03	122.46	182.171	223.598	47.0965	157.422	41.5921	106.576	129.618	71.2352	0	59.6445	58.8316	54.7455	95.5286	123.607	394.308	0	180.97
PrileiEVm002343t1	Helix-loop-helix DNA-binding domain	HLH, helix-loop-helix DNA-binding domain				bHLH	yes	36_fucolectin_pos_cells			12.4299	17.1506	16.3769	31.8281	15.1411	16.3765	23.9167	16.9788	0	94.388	0	18.1141	12.6944	17.3197	0	0	11.4997	12.6661	51.2243	25.2823	6.50116	4.89842	20.2413	0	0	15.9704	0	0	64.8088	0	0	25.1832	39.2211	18.2485	47.7643	14.542	107.538	0	31.473
PrileiEVm007140t1	Helix-loop-helix DNA-binding domain	HLH, helix-loop-helix DNA-binding domain				bHLH	yes	36_fucolectin_pos_cells			87.0096	67.1732	49.1307	95.4844	90.8466	131.012	65.771	67.9152	99.0262	40.452	128.008	95.0992	101.555	84.1243	13.4275	46.2524	22.9993	30.3985	102.449	60.6775	28.1717	31.0233	141.689	27.9497	94.193	91.2592	83.1843	53.2879	64.8088	71.2352	0	17.2306	0	13.6864	47.7643	138.149	179.231	0	141.629
PrileiEVm013629t1	Helix-loop-helix DNA-binding domain	HLH, helix-loop-helix DNA-binding domain		Hand,hand2,HAND1,HAND2,Hand2,Hand1	bHLH	bHLH	yes	36_fucolectin_pos_cells		Yes	9.50525	10.0045	16.3769	0	0	12.2824	0	0	11.0029	0	0	4.52853	0	0	0	0	0	5.06642	0	0	6.50116	3.26561	40.4826	0	0	25.0963	83.1843	0	0	0	0	35.7867	39.2211	0	0	145.42	215.077	0	0
PrileiEVm015097t1	Helix-loop-helix DNA-binding domain	HLH, helix-loop-helix DNA-binding domain		Usf,usf1,BX510918.1,usf1l,BX276128.6,usf2,USF1,USF2,Usf2,Usf1	bHLH	bHLH	yes	36_fucolectin_pos_cells			35.8275	18.5798	21.056	31.8281	27.254	28.6589	17.9375	25.4682	11.0029	40.452	0	9.05707	38.0831	24.7424	0	46.2524	7.66645	12.6661	25.6121	15.1694	23.8376	16.3281	101.206	13.9749	0	43.3481	41.5921	0	0	0	0	7.9526	0	41.0591	13.6469	18.1775	107.538	0	31.473
PrileiEVm019156t1	Helix-loop-helix DNA-binding domain	HLH, helix-loop-helix DNA-binding domain				bHLH	yes	36_fucolectin_pos_cells			8.77408	5.71687	14.0374	7.95703	12.1129	4.09413	11.9584	8.4894	0	0	85.3388	13.5856	0	12.3712	13.4275	0	7.66645	15.1993	25.6121	0	15.1694	17.9609	20.2413	0	47.0965	27.3778	0	0	0	71.2352	0	3.9763	0	50.1834	27.2939	18.1775	107.538	0	62.946
PrileiEVm017643t1	E2F/DP family winged-helix DNA-binding domain	Winged helix DNA-binding domain				E2F	yes	36_fucolectin_pos_cells			29.2469	21.4382	18.7165	23.8711	15.1411	16.3765	11.9584	16.9788	0	0	0	4.52853	25.3888	9.89697	13.4275	0	19.1661	5.06642	25.6121	0	8.66822	9.79683	0	0	0	22.8148	41.5921	0	0	71.2352	0	15.9052	0	9.12425	6.82347	43.6259	107.538	0	15.7365
PrileiEVm005230t1	Ets-domain	Winged helix DNA-binding domain		Ets98B,si:ch211-265g22,SPDEF,Spdef	ETS	ETS	yes	36_fucolectin_pos_cells		Yes	4.38704	5.71687	4.67912	0	3.02822	0	0	8.4894	0	0	0	4.52853	0	2.47424	0	0	7.66645	2.53321	12.8061	0	4.33411	1.63281	0	0	0	9.12592	0	0	0	0	0	2.65087	0	0	0	530.782	824.461	0	15.7365
PrileiEVm010587t1	Ets-domain	Winged helix DNA-binding domain				ETS	yes	36_fucolectin_pos_cells			12.4299	11.4337	2.33956	15.9141	51.4797	57.3179	20.9271	16.9788	44.0117	80.904	0	126.799	114.249	118.764	0	92.5048	7.66645	157.059	51.2243	379.234	0	0	20.2413	0	0	9.12592	0	0	0	71.2352	0	3.9763	19.6105	9.12425	6.82347	232.671	2294.15	1357.62	0
PrileiEVm009563t1	GCM motif protein	GCM domain				GCM	yes	36_fucolectin_pos_cells			16.0858	10.0045	7.01868	0	6.05644	4.09413	0	0	0	0	0	4.52853	0	2.47424	0	0	0	2.53321	0	5.05646	2.16705	3.26561	0	0	0	4.56296	0	0	0	0	0	3.9763	0	9.12425	61.4112	10.9065	179.231	0	7.86825
PrileiEVm007642t1	Interferon regulatory factor transcription factor	Winged helix DNA-binding domain				IRF	yes	36_fucolectin_pos_cells			16.817	31.4428	28.0747	0	54.508	49.1296	17.9375	42.447	55.0146	67.42	128.008	45.2853	50.7775	49.4849	13.4275	23.1262	80.4977	75.9963	115.255	55.621	32.5058	24.4921	40.4826	0	47.0965	27.3778	41.5921	53.2879	129.618	0	0	18.5561	0	54.7455	102.352	94.5228	143.385	0	0
PrileiEVm012116t1		Homeodomain-like		CoRest,rcor3,rcor1,rcor2,RCOR3,RCOR1,RCOR2,Rcor1,Rcor3,Rcor2	MYB	MYB	yes	36_fucolectin_pos_cells			144.041	74.3193	51.4703	15.9141	52.9938	49.1296	71.7502	33.9576	55.0146	26.968	128.008	86.0422	38.0831	49.4849	40.2825	46.2524	26.8326	22.7989	25.6121	15.1694	54.1763	26.1249	60.7238	41.9246	47.0965	114.074	83.1843	53.2879	0	71.2352	0	29.1595	58.8316	104.929	47.7643	69.0743	215.077	0	55.0778
PrileiEVm004036t1	'Paired box' domain	Homeodomain-like				PAX	yes	36_fucolectin_pos_cells			41.6769	27.1551	23.3956	23.8711	4.54233	0	5.97918	0	11.0029	0	42.6694	90.5707	50.7775	108.867	147.703	46.2524	91.9974	78.5295	51.2243	20.2258	17.3364	8.16403	60.7238	27.9497	94.193	57.037	41.5921	0	129.618	213.706	0	19.8815	78.4421	9.12425	0	54.5324	215.077	0	23.6048
PrileiEVm002406t1	Zinc finger, C2H2 type	beta-beta-alpha zinc fingers		si:dkey-89b17,znf646	zf-C2H2	ZBTB	yes	36_fucolectin_pos_cells			89.2031	44.3057	42.1121	23.8711	28.7681	32.7531	29.8959	50.9364	11.0029	26.968	0	36.2283	12.6944	12.3712	13.4275	46.2524	19.1661	22.7989	0	30.3387	21.6705	17.9609	40.4826	41.9246	47.0965	31.9407	41.5921	0	64.8088	0	0	14.5798	58.8316	50.1834	34.1174	21.8129	107.538	0	15.7365
PrileiEVm002565t1	Zinc finger, C2H2 type	beta-beta-alpha zinc fingers		zbtb41,ZBTB41,Zbtb41	ZBTB	ZBTB	yes	36_fucolectin_pos_cells			20.4728	22.8675	30.4143	31.8281	10.5988	12.2824	5.97918	16.9788	0	26.968	0	9.05707	25.3888	14.8455	0	0	11.4997	15.1993	25.6121	20.2258	8.66822	11.4296	20.2413	0	0	13.6889	0	0	0	0	0	6.62717	0	13.6864	20.4704	10.9065	35.8461	0	15.7365
PrileiEVm005544t1	Zinc finger, C2H2 type	beta-beta-alpha zinc fingers		CG31388,CG17802	zf-C2H2	ZBTB	yes	36_fucolectin_pos_cells			8.77408	7.14608	11.6978	0	6.05644	0	2.98959	16.9788	22.0058	0	0	0	0	4.94849	13.4275	0	7.66645	0	0	5.05646	10.8353	9.79683	20.2413	0	0	9.12592	0	53.2879	0	0	0	6.62717	19.6105	0	6.82347	7.27098	71.6923	0	7.86825
PrileiEVm004648t1	BED zinc finger	beta-beta-alpha zinc fingers				zf_BED	yes	36_fucolectin_pos_cells			11.6988	10.0045	16.3769	0	9.08466	0	5.97918	42.447	0	26.968	0	9.05707	0	2.47424	0	23.1262	19.1661	20.2657	0	10.1129	2.16705	3.26561	0	0	0	13.6889	0	0	0	0	0	1.32543	0	9.12425	6.82347	3.63549	71.6923	0	7.86825
PrileiEVm001821t1		beta-beta-alpha zinc fingers		hb	zf-C2H2	zf_C2H2	yes	36_fucolectin_pos_cells			14.6235	11.4337	7.01868	7.95703	0	4.09413	2.98959	0	0	0	0	9.05707	0	4.94849	13.4275	0	0	2.53321	0	5.05646	21.6705	14.6952	0	0	0	25.0963	0	0	0	0	0	2.65087	19.6105	0	6.82347	0	35.8461	0	0
PrileiEVm002071t1	Zinc finger, C2H2 type	beta-beta-alpha zinc fingers				zf_C2H2	yes	36_fucolectin_pos_cells			21.204	14.2922	35.0934	0	18.1693	28.6589	5.97918	0	22.0058	26.968	0	18.1141	12.6944	12.3712	13.4275	0	3.83322	15.1993	0	15.1694	17.3364	11.4296	0	13.9749	0	22.8148	0	106.576	64.8088	71.2352	0	31.8104	0	13.6864	13.6469	29.0839	143.385	0	15.7365
PrileiEVm003726t1	Zinc finger, C2H2 type	beta-beta-alpha zinc fingers				zf_C2H2	yes	36_fucolectin_pos_cells			19.0105	4.28765	18.7165	15.9141	9.08466	24.5648	11.9584	0	22.0058	0	0	18.1141	12.6944	9.89697	0	0	0	0	12.8061	5.05646	17.3364	0	20.2413	0	0	2.28148	0	0	0	0	0	2.65087	0	4.56213	20.4704	14.542	35.8461	0	15.7365
PrileiEVm003921t1	Zinc finger, C2H2 type	Glucocorticoid receptor-like (DNA-binding domain)				zf_C2H2	yes	36_fucolectin_pos_cells			13.1611	7.14608	4.67912	23.8711	7.57055	0	5.97918	8.4894	0	0	0	4.52853	12.6944	14.8455	13.4275	0	7.66645	7.59963	12.8061	5.05646	13.0023	3.26561	0	13.9749	0	13.6889	0	0	0	0	0	9.27804	0	4.56213	0	14.542	35.8461	0	0
PrileiEVm003921t1	Zinc finger, C2H2 type	beta-beta-alpha zinc fingers				zf_C2H2	yes	36_fucolectin_pos_cells			13.1611	7.14608	4.67912	23.8711	7.57055	0	5.97918	8.4894	0	0	0	4.52853	12.6944	14.8455	13.4275	0	7.66645	7.59963	12.8061	5.05646	13.0023	3.26561	0	13.9749	0	13.6889	0	0	0	0	0	9.27804	0	4.56213	0	14.542	35.8461	0	0
PrileiEVm005305t1	Zinc finger, C2H2 type	beta-beta-alpha zinc fingers				zf_C2H2	yes	36_fucolectin_pos_cells			46.0639	52.881	21.056	39.7852	10.5988	16.3765	23.9167	8.4894	0	67.42	42.6694	122.27	63.4719	74.2273	67.1375	115.631	49.8319	124.127	89.6425	85.9597	17.3364	8.16403	60.7238	13.9749	94.193	31.9407	166.369	53.2879	194.426	0	0	19.8815	19.6105	13.6864	40.9408	50.8969	250.923	113.135	102.287
PrileiEVm007220t1	Zinc finger, C2H2 type	beta-beta-alpha zinc fingers				zf_C2H2	yes	36_fucolectin_pos_cells	Yes	Yes	8.77408	8.5753	4.67912	7.95703	49.9656	53.2237	23.9167	33.9576	33.0087	134.84	42.6694	22.6427	0	24.7424	0	0	3.83322	12.6661	0	20.2258	4.33411	1.63281	0	0	0	4.56296	0	0	0	0	0	2.65087	0	13.6864	102.352	14.542	1182.92	0	7.86825
PrileiEVm012903t1	Zinc finger, C2H2 type	beta-beta-alpha zinc fingers				zf_C2H2	yes	36_fucolectin_pos_cells			16.817	12.8629	9.35824	7.95703	1.51411	4.09413	8.96877	0	0	13.484	0	9.05707	0	4.94849	0	23.1262	11.4997	5.06642	25.6121	10.1129	4.33411	6.53122	0	0	0	0	0	0	0	0	0	9.27804	0	4.56213	13.6469	18.1775	35.8461	0	0
PrileiEVm011338t1	GATA zinc finger	Glucocorticoid receptor-like (DNA-binding domain)				zf_GATA	yes	36_fucolectin_pos_cells			21.9352	37.1596	2.33956	0	3.02822	4.09413	5.97918	8.4894	11.0029	0	42.6694	167.556	0	17.3197	0	0	164.829	22.7989	25.6121	5.05646	2.16705	1.63281	40.4826	0	94.193	6.84444	0	0	0	0	0	23.8578	39.2211	31.9349	6.82347	29.0839	466	0	0
PrileiEVm018745t1	A20-like zinc finger	Glucocorticoid receptor-like (DNA-binding domain)				A_20	yes	55_pgrn_pos_cells			51.1821	48.5934	56.1494	143.227	60.5644	53.2237	80.7189	93.3834	99.0262	175.292	42.6694	54.3424	12.6944	64.3303	53.71	92.5048	42.1655	50.6642	25.6121	60.6775	104.019	60.4138	80.9651	27.9497	141.29	61.6	41.5921	0	0	0	0	112.662	39.2211	50.1834	102.352	72.7098	71.6923	452.54	110.156
PrileiEVm001455t1	Helix-loop-helix DNA-binding domain	HLH, helix-loop-helix DNA-binding domain		SREBP,srebf1,srebf2,SREBF1,SREBF2,Srebf2,Srebf1	bHLH	bHLH	yes	55_pgrn_pos_cells			89.2031	80.0361	67.8472	127.313	89.3325	69.6002	101.646	144.32	66.0175	67.42	42.6694	153.97	63.4719	74.2273	67.1375	46.2524	153.329	113.994	217.703	91.0162	78.0139	55.5154	20.2413	55.8995	94.193	79.8518	83.1843	53.2879	0	142.47	0	173.632	274.547	63.8698	95.5286	109.065	0	339.405	55.0778
PrileiEVm011412t1	Helix-loop-helix DNA-binding domain	HLH, helix-loop-helix DNA-binding domain		ac,l(1)sc,ascl1a,ascl1b,ASCL5,ASCL1,ASCL4,ASCL2,Ascl4,Ascl2,Ascl1,Ascl5	bHLH	bHLH	yes	55_pgrn_pos_cells			145.503	170.077	65.5076	127.313	39.3669	36.8472	50.823	50.9364	55.0146	53.936	0	76.9851	50.7775	61.8561	80.565	23.1262	42.1655	37.9982	25.6121	10.1129	28.1717	21.2265	40.4826	0	94.193	15.9704	41.5921	53.2879	0	0	0	26.5087	0	27.3728	20.4704	47.2614	0	226.27	47.2095
PrileiEVm019092t1	Helix-loop-helix DNA-binding domain	HLH, helix-loop-helix DNA-binding domain				bHLH	yes	55_pgrn_pos_cells			5.11821	8.5753	9.35824	0	3.02822	0	0	0	0	0	0	4.52853	0	64.3303	13.4275	0	0	5.06642	0	0	0	3.26561	0	13.9749	0	88.9777	0	0	0	0	0	2.65087	0	0	13.6469	21.8129	0	339.405	15.7365
PrileiEVm006324t1	bZIP transcription factor		Cyclic AMP-dependent transcription factor ATF-6 alpha OS=Mus musculus OX=10090 GN=Atf6 PE=1 SV=2	CABZ01090890.1,ATF6B,Atf6b	TF_bZIP	bZIP	yes	55_pgrn_pos_cells			38.7522	81.4653	16.3769	31.8281	77.2196	53.2237	59.7918	42.447	44.0117	40.452	85.3388	167.556	114.249	69.2788	40.2825	46.2524	57.4984	50.6642	51.2243	75.8468	21.6705	17.9609	20.2413	0	47.0965	25.0963	83.1843	53.2879	129.618	0	0	17.2306	19.6105	77.5562	81.8816	105.429	35.8461	226.27	125.892
PrileiEVm017115t1	bZIP transcription factor			Xbp1,xbp1,XBP1	TF_bZIP	bZIP	yes	55_pgrn_pos_cells			87.7408	115.767	65.5076	167.098	162.01	114.636	146.49	203.746	165.044	242.712	0	108.685	203.11	215.259	26.855	138.757	88.1642	159.592	256.121	171.919	62.8446	71.8434	182.171	97.8241	329.676	150.578	166.369	266.439	0	284.941	0	86.1532	137.274	241.793	177.41	167.233	286.769	1244.48	291.125
PrileiEVm006251t1		p53-like transcription factors		Su(H),rbpjb,rbpjl,rbpja,RBPJL,RBPJ,Rbpj,Rbpjl	CSL	CSL	yes	55_pgrn_pos_cells			29.2469	27.1551	60.8285	15.9141	62.0785	61.412	53.8126	42.447	11.0029	94.388	0	22.6427	38.0831	24.7424	0	46.2524	65.1648	68.3967	64.0303	45.5081	45.5081	14.6952	60.7238	125.774	47.0965	43.3481	41.5921	0	64.8088	0	0	22.5324	39.2211	9.12425	13.6469	39.9904	0	226.27	23.6048
PrileiEVm010663t1	E2F/DP family winged-helix DNA-binding domain	Winged helix DNA-binding domain	Transcription factor Dp-1 OS=Bos taurus OX=9913 GN=TFDP1 PE=2 SV=1	Dp,tfdp1b,tfdp1a,BX294188.3,tfdp2,TFDP2,TFDP1,TFDP3,Tfdp2,Tfdp1	E2F	E2F	yes	55_pgrn_pos_cells			181.331	95.7575	72.5263	71.6133	75.7055	53.2237	44.8439	33.9576	88.0233	67.42	85.3388	58.8709	12.6944	47.0106	53.71	23.1262	26.8326	55.7306	25.6121	35.3952	36.8399	13.0624	80.9651	13.9749	0	38.7852	0	0	64.8088	0	0	21.2069	58.8316	41.0591	68.2347	39.9904	0	226.27	70.8143
PrileiEVm012613t1	E2F/DP family winged-helix DNA-binding domain	Winged helix DNA-binding domain	Transcription factor E2F8 OS=Danio rerio OX=7955 GN=e2f8 PE=3 SV=1	e2f7,e2f8,E2F7,E2F8,E2f8,E2f7	E2F	E2F	yes	55_pgrn_pos_cells			34.3651	8.5753	9.35824	23.8711	9.08466	16.3765	5.97918	0	0	13.484	0	0	12.6944	2.47424	13.4275	0	3.83322	5.06642	12.8061	0	2.16705	0	0	13.9749	0	2.28148	41.5921	0	0	0	0	3.9763	0	9.12425	6.82347	3.63549	0	113.135	7.86825
PrileiEVm008097t1	Ets-domain	Winged helix DNA-binding domain				ETS	yes	55_pgrn_pos_cells			21.9352	52.881	28.0747	23.8711	66.6208	98.2592	71.7502	59.4258	77.0204	53.936	42.6694	31.6997	0	59.3818	53.71	0	53.6651	53.1974	12.8061	65.7339	4.33411	3.26561	0	0	0	9.12592	0	0	0	0	0	22.5324	0	13.6864	20.4704	69.0743	71.6923	226.27	165.233
PrileiEVm012601t1	Ets-domain	Winged helix DNA-binding domain				ETS	yes	55_pgrn_pos_cells			5.84939	1.42922	0	0	15.1411	20.4707	0	0	22.0058	26.968	42.6694	0	0	0	0	23.1262	3.83322	2.53321	0	0	0	0	0	0	0	15.9704	0	0	0	0	0	2.65087	0	4.56213	13.6469	10.9065	0	113.135	15.7365
PrileiEVm013863t1	Ets-domain	Winged helix DNA-binding domain				ETS	yes	55_pgrn_pos_cells		Yes	4.38704	4.28765	2.33956	0	3.02822	0	0	0	11.0029	0	0	4.52853	0	0	0	0	0	0	0	0	2.16705	4.89842	0	0	0	2.28148	0	0	0	0	0	3.9763	0	0	0	174.504	35.8461	7014.37	0
PrileiEVm007797t1	Forkhead domain	Winged helix DNA-binding domain				Forkhead	yes	55_pgrn_pos_cells			10.2364	5.71687	11.6978	0	4.54233	4.09413	0	0	22.0058	26.968	0	27.1712	0	2.47424	0	0	34.499	10.1328	12.8061	0	10.8353	26.1249	20.2413	27.9497	0	6.84444	0	53.2879	0	0	0	2.65087	0	0	27.2939	0	0	113.135	7.86825
PrileiEVm011636t1	Forkhead domain	Winged helix DNA-binding domain				Forkhead	yes	55_pgrn_pos_cells			4.38704	4.28765	2.33956	23.8711	6.05644	16.3765	5.97918	8.4894	0	0	85.3388	4.52853	0	14.8455	0	46.2524	34.499	10.1328	0	50.5646	0	3.26561	0	0	0	2.28148	41.5921	53.2879	0	0	0	2.65087	0	72.994	54.5878	0	0	113.135	0
PrileiEVm007709t1	Homeodomain	Homeodomain-like		CG15696	Homeobox	Homeodomain	yes	55_pgrn_pos_cells			48.9886	44.3057	39.7725	31.8281	34.8245	36.8472	26.9063	0	22.0058	26.968	42.6694	72.4565	12.6944	14.8455	0	0	30.6658	25.3321	25.6121	40.4516	17.3364	24.4921	20.2413	41.9246	0	20.5333	83.1843	0	0	71.2352	0	21.2069	19.6105	9.12425	20.4704	25.4484	0	113.135	39.3413
PrileiEVm008288t1	Homeodomain	Homeodomain-like		CG9876,prrx1b,prrx1a,PRRX1,PRRX2,Prrx1,Prrx2	Homeobox	Homeodomain	yes	55_pgrn_pos_cells			4.38704	2.85843	39.7725	0	1.51411	4.09413	0	0	0	0	0	0	12.6944	0	0	0	7.66645	2.53321	0	0	34.6729	1.63281	20.2413	0	0	0	0	0	0	0	0	2.65087	0	0	0	0	0	113.135	7.86825
PrileiEVm008382t1	Homeodomain	lambda repressor-like DNA-binding domains		zgc:91944,CR318628.2,CABZ01078261.1,hmbox1a,HMBOX1,Hmbox1	Homeobox	Homeodomain	yes	55_pgrn_pos_cells			24.8599	24.2967	28.0747	0	31.7963	20.4707	20.9271	16.9788	22.0058	40.452	42.6694	0	0	12.3712	0	23.1262	19.1661	22.7989	0	15.1694	28.1717	16.3281	20.2413	41.9246	0	77.5703	0	106.576	64.8088	0	0	10.6035	0	63.8698	27.2939	14.542	71.6923	113.135	62.946
PrileiEVm008382t1	Homeodomain	Homeodomain-like		zgc:91944,CR318628.2,CABZ01078261.1,hmbox1a,HMBOX1,Hmbox1	Homeobox	Homeodomain	yes	55_pgrn_pos_cells			24.8599	24.2967	28.0747	0	31.7963	20.4707	20.9271	16.9788	22.0058	40.452	42.6694	0	0	12.3712	0	23.1262	19.1661	22.7989	0	15.1694	28.1717	16.3281	20.2413	41.9246	0	77.5703	0	106.576	64.8088	0	0	10.6035	0	63.8698	27.2939	14.542	71.6923	113.135	62.946
PrileiEVm008579t1	Homeodomain	Homeodomain-like		HHEX,Hhex	Homeobox	Homeodomain	yes	55_pgrn_pos_cells			10.9676	14.2922	2.33956	0	3.02822	4.09413	0	0	0	0	0	13.5856	12.6944	59.3818	26.855	0	45.9987	37.9982	0	0	2.16705	0	0	27.9497	0	2.28148	0	0	0	0	0	3.9763	19.6105	0	6.82347	10.9065	35.8461	226.27	0
PrileiEVm013853t1	Interferon regulatory factor transcription factor	Winged helix DNA-binding domain				IRF	yes	55_pgrn_pos_cells			67.2679	71.4608	112.299	119.355	78.7337	77.7885	92.6773	76.4046	77.0204	67.42	42.6694	131.327	63.4719	106.392	93.9925	69.3786	114.997	101.328	64.0303	106.186	62.8446	94.7027	80.9651	55.8995	47.0965	59.3185	41.5921	0	0	142.47	0	34.4613	58.8316	86.6804	143.293	98.1583	143.385	226.27	110.156
PrileiEVm005019t1		Homeodomain-like	Cyclin-D-binding Myb-like transcription factor 1 OS=Danio rerio OX=7955 GN=dmtf1 PE=2 SV=1	dmtf1,BX470236.1,DMTF1,4932411N23Rik,Dmtf1	MYB	MYB	yes	55_pgrn_pos_cells			61.4185	22.8675	30.4143	47.7422	10.5988	12.2824	17.9375	8.4894	11.0029	13.484	85.3388	4.52853	25.3888	4.94849	0	46.2524	11.4997	12.6661	0	25.2823	15.1694	4.89842	80.9651	13.9749	0	11.4074	0	0	0	0	0	5.30173	19.6105	22.8106	6.82347	10.9065	0	113.135	39.3413
PrileiEVm007207t1		Homeodomain-like		CG10565,dnajc2,DJC2,Dnajc2	MYB	MYB	yes	55_pgrn_pos_cells			170.363	142.922	109.959	15.9141	49.9656	20.4707	26.9063	16.9788	33.0087	26.968	128.008	40.7568	38.0831	56.9076	26.855	23.1262	26.8326	15.1993	0	15.1694	43.3411	8.16403	60.7238	13.9749	94.193	63.8814	0	106.576	0	0	0	23.8578	98.0527	27.3728	40.9408	43.6259	0	226.27	31.473
PrileiEVm014508t1	P53 DNA-binding domain	p53-like transcription factors				P53	yes	55_pgrn_pos_cells	Yes	Yes	8.77408	15.7214	7.01868	15.9141	1.51411	4.09413	0	0	0	0	0	9.05707	0	2.47424	0	0	0	7.59963	0	0	4.33411	0	0	0	0	4.56296	0	0	0	0	0	0	0	0	0	14.542	0	2375.83	15.7365
PrileiEVm002396t1	Rel homology DNA-binding domain	p53-like transcription factors		nfkb2,nfkb1,BX890597.3,NFKB1,NFKB2,Nfkb2,Nfkb1	RHD	RHD	yes	55_pgrn_pos_cells		Yes	51.1821	48.5934	39.7725	87.5274	99.9313	90.0709	62.7814	93.3834	55.0146	121.356	0	54.3424	63.4719	79.1758	0	115.631	95.8306	91.1956	115.255	121.355	39.007	45.7185	40.4826	27.9497	0	27.3778	0	53.2879	0	71.2352	0	25.1832	19.6105	50.1834	81.8816	76.3453	35.8461	452.54	55.0778
PrileiEVm008933t1	Rel homology DNA-binding domain	p53-like transcription factors				RHD	yes	55_pgrn_pos_cells			25.5911	25.7259	21.056	23.8711	27.254	40.9413	29.8959	67.9152	22.0058	13.484	42.6694	22.6427	0	17.3197	26.855	46.2524	26.8326	22.7989	25.6121	20.2258	19.5035	11.4296	60.7238	13.9749	0	9.12592	0	106.576	0	0	0	15.9052	0	31.9349	68.2347	32.7194	35.8461	113.135	15.7365
PrileiEVm007071t1	Runt domain	p53-like transcription factors				Runt	yes	55_pgrn_pos_cells			9.50525	4.28765	88.9032	0	1.51411	8.18826	2.98959	8.4894	11.0029	13.484	0	4.52853	0	2.47424	0	0	0	0	0	10.1129	6.50116	3.26561	0	0	0	15.9704	83.1843	0	0	0	0	0	0	0	13.6469	14.542	0	113.135	7.86825
PrileiEVm003797t1	STAT protein, DNA binding domain	p53-like transcription factors				STAT	yes	55_pgrn_pos_cells			60.6874	68.6024	37.4329	71.6133	102.959	49.1296	62.7814	101.873	99.0262	134.84	85.3388	90.5707	63.4719	49.4849	67.1375	23.1262	45.9987	65.8635	89.6425	60.6775	23.8376	21.2265	80.9651	0	0	29.6592	41.5921	0	64.8088	0	0	19.8815	19.6105	45.6213	61.4112	123.607	107.538	339.405	39.3413
PrileiEVm004799t1	STAT protein, DNA binding domain	STAT		Stat92E,stat6,stat5b,stat5a,CR388188.1,STAT5A,STAT6,STAT5B,Stat5a,Stat6,Stat5b	STAT	STAT	yes	55_pgrn_pos_cells			205.46	207.236	161.43	238.711	233.173	200.612	227.209	152.809	264.07	269.68	170.678	149.442	126.944	138.558	40.2825	92.5048	95.8306	103.862	89.6425	111.242	216.705	96.3355	242.895	223.598	282.579	253.244	291.145	106.576	324.044	0	0	125.916	98.0527	155.112	163.763	178.139	322.615	452.54	149.497
PrileiEVm004799t1	STAT protein, DNA binding domain	p53-like transcription factors		Stat92E,stat6,stat5b,stat5a,CR388188.1,STAT5A,STAT6,STAT5B,Stat5a,Stat6,Stat5b	STAT	STAT	yes	55_pgrn_pos_cells			205.46	207.236	161.43	238.711	233.173	200.612	227.209	152.809	264.07	269.68	170.678	149.442	126.944	138.558	40.2825	92.5048	95.8306	103.862	89.6425	111.242	216.705	96.3355	242.895	223.598	282.579	253.244	291.145	106.576	324.044	0	0	125.916	98.0527	155.112	163.763	178.139	322.615	452.54	149.497
PrileiEVm007878t1	Zinc finger, C4 type (two domains)	Glucocorticoid receptor-like (DNA-binding domain)		CR450766.1,roraa,BX927082.3,rorb,rorab,rorcb,rorca,rorc,CR556715.1,RORB,RORA,RORC,Rorb,Rorc,Rora	THR-like	THR_like	yes	55_pgrn_pos_cells			59.9562	67.1732	63.1681	63.6563	65.1067	85.9768	50.823	76.4046	66.0175	40.452	0	45.2853	25.3888	22.2682	26.855	23.1262	53.6651	20.2657	38.4182	35.3952	43.3411	34.2889	121.448	55.8995	141.29	73.0074	166.369	0	129.618	0	0	42.4139	98.0527	31.9349	54.5878	43.6259	35.8461	226.27	86.5508
PrileiEVm006914t1	Zinc finger, C2H2 type	beta-beta-alpha zinc fingers		CG1529,znf646	zf-C2H2	ZBTB	yes	55_pgrn_pos_cells			10.9676	14.2922	9.35824	7.95703	6.05644	0	2.98959	8.4894	0	0	0	9.05707	0	7.42273	0	0	7.66645	2.53321	25.6121	20.2258	2.16705	4.89842	0	0	0	13.6889	0	0	0	0	0	2.65087	0	4.56213	6.82347	0	0	113.135	39.3413
PrileiEVm008354t1	Zinc finger, C2H2 type	beta-beta-alpha zinc fingers		wt1a,wt1b,WT1,Wt1	zf-C2H2	ZBTB	yes	55_pgrn_pos_cells			14.6235	24.2967	9.35824	55.6992	34.8245	53.2237	14.948	50.9364	0	40.452	0	9.05707	12.6944	9.89697	26.855	23.1262	15.3329	5.06642	51.2243	15.1694	49.8422	42.4529	60.7238	13.9749	47.0965	54.7555	41.5921	53.2879	0	0	0	56.9937	19.6105	45.6213	6.82347	32.7194	0	113.135	23.6048
PrileiEVm008793t1	Zinc finger, C2H2 type	beta-beta-alpha zinc fingers		si:dkeyp-69b9,znf865	zf-C2H2	ZBTB	yes	55_pgrn_pos_cells			46.0639	45.7349	25.7351	39.7852	15.1411	53.2237	29.8959	33.9576	33.0087	40.452	0	22.6427	25.3888	32.1652	0	0	26.8326	10.1328	38.4182	35.3952	45.5081	16.3281	101.206	69.8744	47.0965	52.474	41.5921	53.2879	64.8088	0	0	19.8815	0	50.1834	47.7643	43.6259	35.8461	113.135	55.0778
PrileiEVm009068t1	Zinc finger, C2H2 type	beta-beta-alpha zinc fingers		zbtb44,BX897688.2,ZBTB44,Zbtb44	ZBTB	ZBTB	yes	55_pgrn_pos_cells			13.8923	28.5843	14.0374	15.9141	22.7116	12.2824	11.9584	16.9788	11.0029	0	42.6694	22.6427	0	19.7939	13.4275	23.1262	19.1661	22.7989	12.8061	35.3952	2.16705	11.4296	40.4826	0	47.0965	11.4074	0	0	64.8088	0	0	2.65087	0	9.12425	20.4704	25.4484	0	113.135	23.6048
PrileiEVm000772t1	Zinc finger, C2H2 type	beta-beta-alpha zinc fingers				zf_C2H2	yes	55_pgrn_pos_cells			95.0525	108.62	91.2428	79.5703	33.3104	28.6589	44.8439	33.9576	110.029	53.936	128.008	67.928	88.8607	49.4849	26.855	92.5048	26.8326	10.1328	38.4182	40.4516	26.0046	21.2265	60.7238	13.9749	0	50.1926	124.776	53.2879	64.8088	142.47	0	33.1358	39.2211	36.497	61.4112	65.4388	107.538	339.405	78.6825
PrileiEVm001267t1	Zinc finger, C2H2 type	beta-beta-alpha zinc fingers				zf_C2H2	yes	55_pgrn_pos_cells			22.6664	32.872	25.7351	0	34.8245	40.9413	41.8543	25.4682	11.0029	26.968	0	40.7568	38.0831	37.1136	120.848	0	3.83322	17.7325	25.6121	5.05646	47.6752	14.6952	60.7238	41.9246	0	73.0074	0	53.2879	64.8088	71.2352	0	19.8815	39.2211	31.9349	6.82347	50.8969	0	226.27	15.7365
PrileiEVm001663t1	Zinc finger, C2H2 type	Homeodomain-like				zf_C2H2	yes	55_pgrn_pos_cells			45.3327	52.881	37.4329	31.8281	69.6491	53.2237	44.8439	135.83	33.0087	94.388	42.6694	40.7568	50.7775	61.8561	40.2825	115.631	26.8326	32.9317	12.8061	30.3387	17.3364	24.4921	80.9651	69.8744	94.193	38.7852	0	106.576	0	71.2352	0	21.2069	0	54.7455	34.1174	90.8873	71.6923	226.27	110.156
PrileiEVm001663t1	Zinc finger, C2H2 type	beta-beta-alpha zinc fingers				zf_C2H2	yes	55_pgrn_pos_cells			45.3327	52.881	37.4329	31.8281	69.6491	53.2237	44.8439	135.83	33.0087	94.388	42.6694	40.7568	50.7775	61.8561	40.2825	115.631	26.8326	32.9317	12.8061	30.3387	17.3364	24.4921	80.9651	69.8744	94.193	38.7852	0	106.576	0	71.2352	0	21.2069	0	54.7455	34.1174	90.8873	71.6923	226.27	110.156
PrileiEVm003700t1	Zinc finger, C2H2 type	Glucocorticoid receptor-like (DNA-binding domain)				zf_C2H2	yes	55_pgrn_pos_cells			13.8923	15.7214	11.6978	39.7852	27.254	4.09413	11.9584	8.4894	22.0058	13.484	0	9.05707	25.3888	12.3712	0	0	15.3329	5.06642	12.8061	20.2258	13.0023	4.89842	0	0	47.0965	6.84444	41.5921	0	0	0	0	18.5561	39.2211	27.3728	27.2939	3.63549	0	113.135	0
PrileiEVm003700t1	Zinc finger, C2H2 type	beta-beta-alpha zinc fingers				zf_C2H2	yes	55_pgrn_pos_cells			13.8923	15.7214	11.6978	39.7852	27.254	4.09413	11.9584	8.4894	22.0058	13.484	0	9.05707	25.3888	12.3712	0	0	15.3329	5.06642	12.8061	20.2258	13.0023	4.89842	0	0	47.0965	6.84444	41.5921	0	0	0	0	18.5561	39.2211	27.3728	27.2939	3.63549	0	113.135	0
PrileiEVm006799t1	Zinc finger, C2H2 type	beta-beta-alpha zinc fingers				zf_C2H2	yes	55_pgrn_pos_cells			87.7408	81.4653	35.0934	119.355	102.959	53.2237	71.7502	118.852	77.0204	67.42	42.6694	149.442	114.249	98.9697	53.71	115.631	76.6645	86.1292	115.255	126.411	30.3388	13.0624	40.4826	69.8744	94.193	47.9111	83.1843	0	0	0	465.549	13.2543	19.6105	59.3077	81.8816	149.055	107.538	791.945	180.97
PrileiEVm006912t1	Zinc finger, C2H2 type	beta-beta-alpha zinc fingers				zf_C2H2	yes	55_pgrn_pos_cells			16.0858	17.1506	16.3769	15.9141	22.7116	32.7531	20.9271	33.9576	33.0087	40.452	42.6694	0	0	17.3197	26.855	92.5048	7.66645	5.06642	25.6121	10.1129	15.1694	6.53122	101.206	27.9497	0	22.8148	0	0	0	0	0	9.27804	19.6105	18.2485	6.82347	7.27098	0	113.135	23.6048
PrileiEVm007762t1	Zinc finger, C2H2 type	beta-beta-alpha zinc fingers				zf_C2H2	yes	55_pgrn_pos_cells			23.3975	47.1641	0	0	1.51411	8.18826	2.98959	25.4682	0	13.484	0	113.213	0	51.9591	0	0	15.3329	2.53321	0	35.3952	0	1.63281	0	0	0	13.6889	0	53.2879	64.8088	0	0	2.65087	0	4.56213	13.6469	0	0	226.27	15.7365
PrileiEVm010529t1	Zinc finger, C2H2 type	beta-beta-alpha zinc fingers				zf_C2H2	yes	55_pgrn_pos_cells			18.2793	10.0045	2.33956	0	9.08466	4.09413	11.9584	0	11.0029	0	0	9.05707	0	2.47424	0	23.1262	0	2.53321	0	5.05646	8.66822	0	0	0	0	0	41.5921	0	0	0	0	2.65087	0	9.12425	6.82347	10.9065	0	113.135	7.86825
PrileiEVm001502t1	Zinc finger, C4 type (two domains)	Glucocorticoid receptor-like (DNA-binding domain)				zf_C4	yes	55_pgrn_pos_cells			5.11821	18.5798	7.01868	7.95703	10.5988	8.18826	11.9584	16.9788	22.0058	0	42.6694	22.6427	88.8607	17.3197	67.1375	46.2524	34.499	45.5978	12.8061	10.1129	17.3364	24.4921	40.4826	55.8995	0	25.0963	0	0	0	0	0	33.1358	39.2211	9.12425	6.82347	36.3549	71.6923	113.135	7.86825
PrileiEVm011344t1	Zinc finger, C4 type (two domains)	Glucocorticoid receptor-like (DNA-binding domain)				zf_C4	yes	55_pgrn_pos_cells			27.0534	30.0135	14.0374	7.95703	57.5362	65.5061	29.8959	33.9576	66.0175	80.904	0	31.6997	63.4719	27.2167	0	0	26.8326	15.1993	25.6121	15.1694	17.3364	17.9609	0	27.9497	47.0965	29.6592	0	53.2879	0	0	0	42.4139	0	27.3728	13.6469	3.63549	35.8461	113.135	15.7365
PrileiEVm011505t1	Zinc finger, C4 type (two domains)	Glucocorticoid receptor-like (DNA-binding domain)				zf_C4	yes	55_pgrn_pos_cells			16.817	24.2967	14.0374	15.9141	28.7681	28.6589	29.8959	33.9576	11.0029	13.484	0	36.2283	50.7775	4.94849	93.9925	0	49.8319	45.5978	64.0303	20.2258	28.1717	11.4296	0	27.9497	0	25.0963	0	53.2879	0	0	0	63.6208	19.6105	18.2485	13.6469	25.4484	0	113.135	7.86825
PrileiEVm012225t1	Zinc finger, C4 type (two domains)	Glucocorticoid receptor-like (DNA-binding domain)				zf_C4	yes	55_pgrn_pos_cells			13.1611	15.7214	14.0374	0	12.1129	12.2824	23.9167	0	22.0058	13.484	42.6694	9.05707	0	19.7939	53.71	46.2524	11.4997	0	12.8061	40.4516	19.5035	14.6952	0	41.9246	0	29.6592	83.1843	106.576	64.8088	0	0	22.5324	0	13.6864	27.2939	14.542	0	113.135	23.6048
PrileiEVm004832t1	GATA zinc finger	Glucocorticoid receptor-like (DNA-binding domain)				zf_GATA	yes	55_pgrn_pos_cells			43.8704	38.5888	4.67912	0	7.57055	4.09413	0	0	0	0	0	99.6278	0	19.7939	0	0	141.829	58.2638	25.6121	5.05646	4.33411	4.89842	20.2413	0	0	13.6889	41.5921	0	0	0	0	2.65087	19.6105	4.56213	13.6469	10.9065	0	226.27	15.7365
PrileiEVm005104t1	MIZ/SP-RING zinc finger			Su(var)2-10,pias1b,pias4b,BX890624.3,pias2,CR558303.2,pias4a,pias1a,CR450724.3,PIAS4,PIAS3,PIAS2,PIAS1,Pias2,Pias3,Pias1,Pias4	zf-MIZ	zf_MIZ	yes	55_pgrn_pos_cells			75.3108	50.0226	58.489	7.95703	28.7681	12.2824	17.9375	16.9788	0	13.484	85.3388	27.1712	25.3888	14.8455	26.855	23.1262	15.3329	20.2657	12.8061	15.1694	17.3364	6.53122	40.4826	13.9749	47.0965	22.8148	41.5921	0	0	0	0	15.9052	0	18.2485	0	21.8129	35.8461	226.27	31.473
PrileiEVm007240t1	Helix-loop-helix DNA-binding domain	HLH, helix-loop-helix DNA-binding domain		npas4a,CR388166.1,NPAS4,Npas4	bHLH	bHLH	yes	21_chaetal_sacs_1		Yes	5.84939	4.28765	14.0374	0	10.5988	12.2824	2.98959	0	0	26.968	0	13.5856	0	4.94849	0	23.1262	15.3329	5.06642	25.6121	0	17.3364	22.8593	0	27.9497	0	13.6889	0	0	0	0	0	7.9526	0	4.56213	27.2939	0	0	0	62.946
PrileiEVm008950t1	bZIP Maf transcription factor			si:ch211-153j24,fosb,fosaa,fosl1b,batf3,fosab,FOS,FOSL2,FOSB,Fosb,Fos	TF_bZIP	bZIP	yes	21_chaetal_sacs_1			7.31173	8.5753	14.0374	7.95703	9.08466	16.3765	11.9584	16.9788	11.0029	13.484	0	0	12.6944	0	0	23.1262	0	5.06642	0	10.1129	6.50116	8.16403	20.2413	0	0	4.56296	0	0	0	0	0	5.30173	0	4.56213	0	25.4484	0	0	55.0778
PrileiEVm003528t1	Homeodomain	Homeodomain-like				Homeodomain	yes	21_chaetal_sacs_1			62.1497	30.0135	2.33956	0	24.2258	24.5648	44.8439	33.9576	0	0	42.6694	0	0	0	0	0	3.83322	0	0	5.05646	2.16705	1.63281	0	0	0	2.28148	0	0	0	0	0	0	0	0	0	3.63549	0	0	228.179
PrileiEVm004571t1		Homeodomain-like		caup,mirr,ara,irx6a,irx4b,irx5b,irx1b,irx4a,irx7,IRX4,IRX6,Irx4,Irx6,Irx2	Homeobox	Homeodomain	yes	21_chaetal_sacs_1			0.731173	4.28765	0	7.95703	3.02822	16.3765	2.98959	0	0	0	0	13.5856	0	4.94849	13.4275	0	3.83322	2.53321	25.6121	0	10.8353	1.63281	141.689	0	0	34.2222	0	53.2879	0	0	0	3.9763	0	0	34.1174	0	0	0	267.521
PrileiEVm011864t1	Homeodomain	Homeodomain-like		Dll,dlx1a,dlx6a,dlx4a,dlx4b,DLX4,DLX1,DLX6,Dlx6,Dlx4,Dlx1	Homeobox	Homeodomain	yes	21_chaetal_sacs_1		Yes	35.0963	15.7214	0	31.8281	18.1693	8.18826	11.9584	25.4682	22.0058	13.484	0	0	0	2.47424	0	0	3.83322	0	0	0	6.50116	4.89842	0	13.9749	0	6.84444	0	0	0	0	0	3.9763	0	9.12425	0	0	35.8461	0	70.8143
PrileiEVm007750t1	Homeodomain	lambda repressor-like DNA-binding domains				Pou	yes	21_chaetal_sacs_1			5.84939	1.42922	0	31.8281	10.5988	8.18826	5.97918	16.9788	0	0	0	4.52853	38.0831	2.47424	0	23.1262	3.83322	0	0	5.05646	0	0	0	13.9749	0	6.84444	0	0	0	0	0	3.9763	0	9.12425	6.82347	3.63549	0	0	110.156
PrileiEVm007750t1	Pou domain - N-terminal to homeobox domain	lambda repressor-like DNA-binding domains				Pou	yes	21_chaetal_sacs_1		Yes	5.84939	1.42922	0	31.8281	10.5988	8.18826	5.97918	16.9788	0	0	0	4.52853	38.0831	2.47424	0	23.1262	3.83322	0	0	5.05646	0	0	0	13.9749	0	6.84444	0	0	0	0	0	3.9763	0	9.12425	6.82347	3.63549	0	0	110.156
PrileiEVm007750t1	Pou domain - N-terminal to homeobox domain	Homeodomain-like				Pou	yes	21_chaetal_sacs_1			5.84939	1.42922	0	31.8281	10.5988	8.18826	5.97918	16.9788	0	0	0	4.52853	38.0831	2.47424	0	23.1262	3.83322	0	0	5.05646	0	0	0	13.9749	0	6.84444	0	0	0	0	0	3.9763	0	9.12425	6.82347	3.63549	0	0	110.156
PrileiEVm007750t1	Homeodomain	Homeodomain-like				Pou	yes	21_chaetal_sacs_1		Yes	5.84939	1.42922	0	31.8281	10.5988	8.18826	5.97918	16.9788	0	0	0	4.52853	38.0831	2.47424	0	23.1262	3.83322	0	0	5.05646	0	0	0	13.9749	0	6.84444	0	0	0	0	0	3.9763	0	9.12425	6.82347	3.63549	0	0	110.156
PrileiEVm002142t1	T-box	p53-like transcription factors		Doc1,tbx6l,TBX6,Tbx6	T-box	T_box	yes	21_chaetal_sacs_1			0.731173	10.0045	4.67912	7.95703	3.02822	0	2.98959	0	0	13.484	0	0	0	4.94849	0	0	3.83322	0	0	0	0	0	0	0	0	25.0963	41.5921	0	0	0	0	1.32543	0	4.56213	6.82347	0	35.8461	0	188.838
PrileiEVm000596t1	Zinc finger, C2H2 type	beta-beta-alpha zinc fingers		CG17806	zf-C2H2	ZBTB	yes	21_chaetal_sacs_1			73.1173	72.89	11.6978	79.5703	84.7902	73.6944	77.7293	67.9152	22.0058	94.388	85.3388	49.8139	12.6944	12.3712	40.2825	23.1262	3.83322	12.6661	0	15.1694	6.50116	3.26561	40.4826	0	47.0965	38.7852	0	0	0	0	0	3.9763	19.6105	159.674	136.469	14.542	0	0	173.102
PrileiEVm000932t1	Zinc finger, C2H2 type	beta-beta-alpha zinc fingers				zf_C2H2	yes	21_chaetal_sacs_1			14.6235	34.3012	7.01868	183.012	178.665	167.859	170.407	161.299	77.0204	121.356	85.3388	153.97	38.0831	113.815	40.2825	0	91.9974	121.594	12.8061	156.75	10.8353	8.16403	40.4826	0	0	6.84444	41.5921	0	0	0	0	2.65087	0	45.6213	61.4112	7.27098	0	0	236.048
PrileiEVm007694t1	Zinc finger, C2H2 type	beta-beta-alpha zinc fingers				zf_C2H2	yes	21_chaetal_sacs_1	Yes		20.4728	12.8629	4.67912	0	3.02822	4.09413	8.96877	0	0	0	42.6694	0	0	0	0	0	0	5.06642	0	0	2.16705	0	0	13.9749	0	13.6889	41.5921	0	0	0	0	0	0	0	0	3.63549	0	0	165.233
PrileiEVm002971t1	Zinc finger, C4 type (two domains)	Glucocorticoid receptor-like (DNA-binding domain)				zf_C4	yes	21_chaetal_sacs_1			59.225	77.1777	128.676	103.441	163.524	171.954	131.542	169.788	132.035	175.292	42.6694	45.2853	114.249	111.341	80.565	46.2524	42.1655	30.3985	76.8364	40.4516	112.687	89.8043	161.93	125.774	94.193	130.044	83.1843	53.2879	129.618	0	0	87.4786	98.0527	100.367	156.94	61.8033	215.077	113.135	322.598
PrileiEVm001548t1		HLH, helix-loop-helix DNA-binding domain		trh	bHLH	bHLH	yes	22_chaetal_sacs_2			19.0105	40.0181	4.67912	0	1.51411	4.09413	2.98959	0	0	13.484	0	4.52853	253.888	0	0	46.2524	3.83322	10.1328	12.8061	5.05646	17.3364	9.79683	40.4826	0	0	219.022	249.553	53.2879	64.8088	71.2352	0	1.32543	0	18.2485	13.6469	0	0	0	94.419
PrileiEVm006222t1	Helix-loop-helix DNA-binding domain	HLH, helix-loop-helix DNA-binding domain		tgo,arnt2,arnt,ARNT,ARNT2,Arnt,Arnt2	bHLH	bHLH	yes	22_chaetal_sacs_2			43.1392	60.0271	53.8099	31.8281	63.5926	77.7885	47.8334	93.3834	176.047	175.292	0	54.3424	88.8607	44.5364	93.9925	23.1262	49.8319	48.131	51.2243	65.7339	56.3434	57.1482	101.206	83.8492	141.29	193.926	41.5921	159.864	0	71.2352	0	38.4376	58.8316	82.1183	75.0582	69.0743	71.6923	0	141.629
PrileiEVm011948t1	Helix-loop-helix DNA-binding domain	HLH, helix-loop-helix DNA-binding domain				bHLH	yes	22_chaetal_sacs_2			9.50525	2.85843	0	23.8711	10.5988	0	5.97918	8.4894	11.0029	13.484	85.3388	0	12.6944	14.8455	0	23.1262	0	0	12.8061	0	2.16705	0	0	0	0	0	0	0	0	0	0	2.65087	0	0	0	3.63549	0	0	39.3413
PrileiEVm012736t1	Helix-loop-helix DNA-binding domain	HLH, helix-loop-helix DNA-binding domain				bHLH	yes	22_chaetal_sacs_2			155.009	178.652	470.251	318.281	160.496	40.9413	140.511	50.9364	165.044	161.808	128.008	40.7568	139.638	51.9591	0	46.2524	3.83322	0	12.8061	0	4.33411	4.89842	101.206	0	47.0965	9.12592	0	0	64.8088	0	0	51.6919	58.8316	68.4319	13.6469	134.513	0	113.135	188.838
PrileiEVm015510t1	Helix-loop-helix DNA-binding domain	HLH, helix-loop-helix DNA-binding domain				bHLH	yes	22_chaetal_sacs_2		Yes	3.65587	4.28765	2.33956	7.95703	3.02822	0	0	8.4894	0	0	42.6694	0	0	4.94849	0	0	3.83322	30.3985	12.8061	5.05646	0	1.63281	0	0	94.193	98.1036	83.1843	0	0	0	0	58.3191	58.8316	4.56213	0	7.27098	0	226.27	7.86825
PrileiEVm004317t1	Ets-domain	Winged helix DNA-binding domain		ets2,ETS2,Ets2	ETS	ETS	yes	22_chaetal_sacs_2		Yes	21.9352	7.14608	16.3769	0	3.02822	0	0	0	0	0	0	0	0	4.94849	0	0	0	0	0	0	10.8353	6.53122	0	0	0	4.56296	0	0	0	0	0	1.32543	0	0	0	3.63549	0	0	0
PrileiEVm006778t1	'Paired box' domain	Homeodomain-like				PAX	yes	22_chaetal_sacs_2			45.3327	55.7394	60.8285	39.7852	1.51411	4.09413	2.98959	8.4894	0	0	170.678	76.9851	50.7775	71.7531	0	0	76.6645	43.0646	64.0303	40.4516	13.0023	0	40.4826	139.749	94.193	36.5037	83.1843	0	0	0	0	23.8578	78.4421	4.56213	0	32.7194	35.8461	0	15.7365
PrileiEVm007497t1	Zinc finger, C2H2 type	beta-beta-alpha zinc fingers				zf_C2H2	yes	22_chaetal_sacs_2			8.77408	8.5753	2.33956	0	6.05644	20.4707	5.97918	0	11.0029	80.904	42.6694	18.1141	12.6944	9.89697	26.855	0	22.9993	35.4649	25.6121	30.3387	13.0023	0	60.7238	0	0	38.7852	0	53.2879	0	0	0	31.8104	19.6105	4.56213	20.4704	14.542	0	0	86.5508
PrileiEVm007835t1	Forkhead domain	Winged helix DNA-binding domain		foxn3,ches1,FOXN3,Foxn3	Fork_head	Forkhead	yes	17_lipoxygenase_pos_cells			45.3327	44.3057	77.2054	7.95703	45.4233	77.7885	56.8022	93.3834	55.0146	80.904	42.6694	13.5856	25.3888	19.7939	40.2825	23.1262	26.8326	30.3985	25.6121	55.621	78.0139	44.0857	60.7238	83.8492	0	82.1333	41.5921	53.2879	64.8088	71.2352	0	38.4376	39.2211	50.1834	20.4704	76.3453	143.385	0	141.629
PrileiEVm000645t1	Rel homology DNA-binding domain	p53-like transcription factors		nfat5b,nfat5a,NFAT5,Nfat5	RHD	RHD	yes	17_lipoxygenase_pos_cells			46.0639	34.3012	56.1494	119.355	92.3607	85.9768	98.6565	101.873	55.0146	40.452	0	31.6997	50.7775	12.3712	13.4275	92.5048	34.499	73.4631	51.2243	45.5081	71.5128	37.5545	80.9651	83.8492	47.0965	50.1926	0	0	64.8088	71.2352	0	31.8104	0	68.4319	47.7643	90.8873	35.8461	0	31.473
PrileiEVm004665t1	Zinc finger, C4 type (two domains)	Glucocorticoid receptor-like (DNA-binding domain)		Hnf4,hnf4a,hnf4g,HNF4A,HNF4G,Hnf4g,Hnf4a	RXR-like	RXR_like	yes	17_lipoxygenase_pos_cells		Yes	8.04291	7.14608	2.33956	7.95703	1.51411	0	0	0	0	0	0	4.52853	0	2.47424	0	0	0	0	0	5.05646	2.16705	1.63281	0	41.9246	0	4.56296	0	0	0	0	0	38.4376	39.2211	9.12425	6.82347	7.27098	0	0	0
PrileiEVm001926t1	Zinc finger, C2H2 type	beta-beta-alpha zinc fingers		ZIPIC,znf296,ZNF296,Zfp296,Zfp410	zf-C2H2	ZBTB	yes	17_lipoxygenase_pos_cells	Yes	Yes	11.6988	11.4337	91.2428	7.95703	1.51411	0	0	8.4894	0	0	42.6694	9.05707	0	7.42273	0	69.3786	3.83322	5.06642	0	0	10.8353	6.53122	0	0	0	6.84444	0	0	0	0	0	1.32543	19.6105	0	13.6469	0	0	0	0
PrileiEVm006907t1	Homeodomain	lambda repressor-like DNA-binding domains				CUT	yes	23_vigilin_pos_cells			8.77408	5.71687	2.33956	15.9141	1.51411	4.09413	11.9584	0	0	0	0	0	0	2.47424	13.4275	0	11.4997	2.53321	25.6121	5.05646	0	1.63281	0	0	0	31.9407	0	0	0	0	0	3.9763	0	4.56213	204.704	7.27098	0	0	0
PrileiEVm006907t1	Homeodomain	Homeodomain-like				CUT	yes	23_vigilin_pos_cells			8.77408	5.71687	2.33956	15.9141	1.51411	4.09413	11.9584	0	0	0	0	0	0	2.47424	13.4275	0	11.4997	2.53321	25.6121	5.05646	0	1.63281	0	0	0	31.9407	0	0	0	0	0	3.9763	0	4.56213	204.704	7.27098	0	0	0
PrileiEVm006907t1	CUT domain	lambda repressor-like DNA-binding domains				CUT	yes	23_vigilin_pos_cells			8.77408	5.71687	2.33956	15.9141	1.51411	4.09413	11.9584	0	0	0	0	0	0	2.47424	13.4275	0	11.4997	2.53321	25.6121	5.05646	0	1.63281	0	0	0	31.9407	0	0	0	0	0	3.9763	0	4.56213	204.704	7.27098	0	0	0
PrileiEVm006907t1	CUT domain	Homeodomain-like				CUT	yes	23_vigilin_pos_cells			8.77408	5.71687	2.33956	15.9141	1.51411	4.09413	11.9584	0	0	0	0	0	0	2.47424	13.4275	0	11.4997	2.53321	25.6121	5.05646	0	1.63281	0	0	0	31.9407	0	0	0	0	0	3.9763	0	4.56213	204.704	7.27098	0	0	0
PrileiEVm003859t1	Zinc finger, C2H2 type	beta-beta-alpha zinc fingers		CTCF,ctcf,AL845284.2,Ctcf	zf-C2H2	ZBTB	yes	23_vigilin_pos_cells			70.9238	38.5888	56.1494	23.8711	24.2258	32.7531	38.8647	8.4894	22.0058	26.968	0	40.7568	12.6944	19.7939	13.4275	0	26.8326	27.8653	38.4182	25.2823	21.6705	11.4296	0	13.9749	0	43.3481	83.1843	0	129.618	142.47	0	15.9052	39.2211	36.497	61.4112	18.1775	0	0	0
PrileiEVm005896t1	Zinc finger, C2H2 type	beta-beta-alpha zinc fingers		CG13296,prdm13,PRDM13,Prdm13	zf-C2H2	ZBTB	yes	23_vigilin_pos_cells	Yes	Yes	2.92469	5.71687	0	0	15.1411	12.2824	11.9584	8.4894	11.0029	0	0	0	0	0	0	23.1262	0	2.53321	0	5.05646	0	0	0	0	0	4.56296	0	0	0	0	0	1.32543	0	0	0	3.63549	35.8461	0	0
PrileiEVm005817t1	Zinc finger, C2H2 type	beta-beta-alpha zinc fingers				zf_C2H2	yes	23_vigilin_pos_cells			8.77408	10.0045	11.6978	0	10.5988	4.09413	0	16.9788	0	13.484	42.6694	27.1712	12.6944	56.9076	0	23.1262	3.83322	12.6661	38.4182	20.2258	28.1717	19.5937	20.2413	55.8995	47.0965	36.5037	0	0	64.8088	0	0	5.30173	19.6105	13.6864	20.4704	18.1775	0	0	15.7365
PrileiEVm009838t1	GATA zinc finger	Glucocorticoid receptor-like (DNA-binding domain)				zf_GATA	yes	26_lumbrokinase_pos_cells			21.204	7.14608	2.33956	47.7422	42.3951	40.9413	32.8855	33.9576	33.0087	13.484	0	0	0	7.42273	0	0	3.83322	0	0	0	6.50116	6.53122	0	13.9749	0	2.28148	0	0	0	0	0	2.65087	0	4.56213	0	0	0	0	15.7365
PrileiEVm005755t1	Ets-domain	Winged helix DNA-binding domain		pnt,etv2,ETS1,Ets1	ETS	ETS	yes	29_carbohydrate_metabolic_cells			32.1716	40.0181	2.33956	0	4.54233	0	0	8.4894	0	0	0	0	0	9.89697	0	0	3.83322	5.06642	12.8061	5.05646	4.33411	1.63281	40.4826	0	0	6.84444	0	0	0	0	0	3.9763	0	0	6.82347	7.27098	0	0	7.86825
PrileiEVm002013t1	Forkhead domain	Winged helix DNA-binding domain		FoxP,foxp1b,foxp1a,foxp4,FOXP1,FOXP4,Foxp1,Foxp4	Fork_head	Forkhead	yes	29_carbohydrate_metabolic_cells			69.4615	80.0361	49.1307	23.8711	18.1693	12.2824	8.96877	33.9576	11.0029	53.936	42.6694	18.1141	76.1663	19.7939	0	69.3786	11.4997	0	38.4182	10.1129	39.007	19.5937	40.4826	41.9246	47.0965	45.6296	0	53.2879	0	71.2352	0	38.4376	58.8316	54.7455	27.2939	29.0839	0	0	15.7365
PrileiEVm008125t1	Homeodomain	Homeodomain-like				Homeodomain	yes	29_carbohydrate_metabolic_cells			20.4728	5.71687	2.33956	0	6.05644	0	5.97918	0	11.0029	40.452	0	0	0	0	0	0	0	0	0	5.05646	2.16705	0	0	13.9749	0	2.28148	0	0	0	0	0	0	0	0	0	0	0	0	31.473
PrileiEVm011497t1	Homeodomain	Homeodomain-like				Homeodomain	yes	29_carbohydrate_metabolic_cells	Yes		11.6988	5.71687	14.0374	0	4.54233	0	5.97918	0	0	0	0	22.6427	0	2.47424	0	0	3.83322	7.59963	0	60.6775	6.50116	9.79683	40.4826	27.9497	0	29.6592	0	0	194.426	0	0	9.27804	0	0	0	25.4484	0	0	7.86825
PrileiEVm012195t1	Homeodomain	Homeodomain-like				Homeodomain	yes	29_carbohydrate_metabolic_cells			14.6235	15.7214	28.0747	23.8711	12.1129	24.5648	17.9375	16.9788	11.0029	0	0	18.1141	12.6944	19.7939	40.2825	0	15.3329	17.7325	25.6121	0	13.0023	6.53122	0	41.9246	47.0965	18.2518	0	0	0	0	0	5.30173	39.2211	9.12425	13.6469	21.8129	0	0	23.6048
PrileiEVm006586t1	T-box	p53-like transcription factors				T_box	yes	29_carbohydrate_metabolic_cells		Yes	47.5263	50.0226	56.1494	71.6133	87.8184	155.577	83.7085	101.873	154.041	53.936	170.678	31.6997	0	22.2682	13.4275	23.1262	11.4997	27.8653	25.6121	20.2258	15.1694	6.53122	0	41.9246	47.0965	29.6592	83.1843	53.2879	64.8088	0	0	33.1358	19.6105	109.491	95.5286	61.8033	0	0	86.5508
PrileiEVm004606t1	Zinc finger, C2H2 type	beta-beta-alpha zinc fingers				zf_C2H2	yes	29_carbohydrate_metabolic_cells			19.0105	11.4337	11.6978	0	9.08466	4.09413	5.97918	0	0	0	0	9.05707	12.6944	2.47424	0	23.1262	0	2.53321	12.8061	5.05646	10.8353	1.63281	0	0	0	13.6889	0	0	0	0	0	7.9526	0	9.12425	0	0	0	0	0
PrileiEVm011579t1	Zinc finger, C4 type (two domains)	Glucocorticoid receptor-like (DNA-binding domain)				zf_C4	yes	29_carbohydrate_metabolic_cells			44.6016	40.0181	23.3956	47.7422	30.2822	32.7531	26.9063	33.9576	44.0117	26.968	42.6694	36.2283	50.7775	47.0106	107.42	23.1262	57.4984	40.5314	12.8061	30.3387	39.007	26.1249	40.4826	55.8995	47.0965	52.474	0	0	0	71.2352	0	18.5561	58.8316	41.0591	40.9408	29.0839	107.538	0	62.946
PrileiEVm007262t1	Ets-domain	Winged helix DNA-binding domain				ETS	yes	34_secretory_1			36.5587	47.1641	56.1494	63.6563	34.8245	28.6589	68.7606	76.4046	77.0204	13.484	0	13.5856	38.0831	19.7939	13.4275	23.1262	30.6658	12.6661	12.8061	35.3952	21.6705	13.0624	80.9651	13.9749	0	29.6592	0	0	0	142.47	0	14.5798	58.8316	54.7455	34.1174	47.2614	71.6923	0	31.473
PrileiEVm004755t1	Homeodomain	Homeodomain-like		bap,nkx3-1,nkx3,CU929568.3,NKX3-1,NKX3-2,Nkx3-2,Nkx3-1	Homeobox	Homeodomain	yes	34_secretory_1	Yes	Yes	0.731173	0	2.33956	0	3.02822	0	0	8.4894	0	0	0	0	0	2.47424	0	0	3.83322	5.06642	0	15.1694	4.33411	1.63281	20.2413	13.9749	0	4.56296	0	0	0	0	0	0	0	0	0	3.63549	0	0	7.86825
PrileiEVm018460t1		Glucocorticoid receptor-like (DNA-binding domain)		THAP6	THAP	THAP	yes	34_secretory_1		Yes	6.58056	10.0045	4.67912	31.8281	10.5988	16.3765	8.96877	33.9576	44.0117	13.484	0	0	12.6944	9.89697	0	0	0	0	12.8061	10.1129	2.16705	1.63281	0	0	0	11.4074	0	0	0	71.2352	0	5.30173	0	22.8106	13.6469	0	0	0	0
PrileiEVm006139t1	GATA zinc finger	Glucocorticoid receptor-like (DNA-binding domain)	Transcription factor GATA-3 OS=Danio rerio OX=7955 GN=gata3 PE=2 SV=1	pnr,gata1b,CR932000.3,gata2b,gata1a,gata5,gata4,GATA4,GATA5,Gata4,Gata5	zf-GATA	zf_GATA	yes	34_secretory_1		Yes	1.46235	5.71687	2.33956	0	4.54233	4.09413	5.97918	0	0	0	0	0	12.6944	0	0	0	0	0	0	0	0	0	0	13.9749	0	54.7555	0	0	0	71.2352	0	1.32543	19.6105	0	27.2939	7.27098	35.8461	0	0
PrileiEVm013377t1	Helix-loop-helix DNA-binding domain	HLH, helix-loop-helix DNA-binding domain				bHLH	yes	44_secretory_2			5.11821	14.2922	0	15.9141	1.51411	4.09413	8.96877	0	0	0	0	13.5856	0	0	53.71	0	7.66645	5.06642	0	5.05646	6.50116	8.16403	0	0	0	6.84444	41.5921	53.2879	64.8088	0	0	5.30173	39.2211	9.12425	0	3.63549	0	0	7.86825
PrileiEVm007656t1	bZIP transcription factor			CrebA,creb3l1,creb3l2,CREB3L1,CREB3L2,Creb3l2,Creb3l1	TF_bZIP	bZIP	yes	44_secretory_2			89.9343	88.6114	67.8472	63.6563	95.3889	49.1296	95.6669	67.9152	55.0146	80.904	170.678	117.742	76.1663	64.3303	26.855	69.3786	61.3316	40.5314	89.6425	96.0727	60.6775	32.6561	60.7238	27.9497	94.193	107.23	41.5921	159.864	64.8088	142.47	0	35.7867	39.2211	77.5562	75.0582	101.794	107.538	113.135	110.156
PrileiEVm014699t1	bZIP transcription factor		Cyclic AMP-dependent transcription factor ATF-4 OS=Bos taurus OX=9913 GN=ATF4 PE=1 SV=1	CR812472.7,AL953901.3,atf4a,atf4b,ATF4,Atf4	TF_bZIP	bZIP	yes	44_secretory_2			787.474	938.995	1183.82	915.059	1193.12	1207.77	1073.26	1086.64	1155.31	1280.98	896.057	769.851	888.607	890.728	1127.91	901.922	762.812	962.62	1050.1	905.106	860.32	453.92	1194.24	992.216	989.027	1044.92	1039.8	1438.77	777.706	569.882	1396.65	962.265	862.864	1167.9	948.462	857.976	1864	791.945	904.849
PrileiEVm004821t1	Ets-domain	Winged helix DNA-binding domain		Eip74EF	ETS	ETS	yes	44_secretory_2	Yes		36.5587	74.3193	9.35824	31.8281	42.3951	20.4707	29.8959	50.9364	0	13.484	85.3388	36.2283	63.4719	37.1136	26.855	23.1262	30.6658	25.3321	25.6121	35.3952	10.8353	11.4296	20.2413	13.9749	0	4.56296	41.5921	0	0	0	0	17.2306	0	0	0	105.429	0	0	39.3413
PrileiEVm002407t1	Forkhead domain	Winged helix DNA-binding domain		foxf1,foxf2a,foxf2b,FOXF2,FOXF1,Foxf2,Foxf1	Fork_head	Forkhead	yes	44_secretory_2			5.84939	2.85843	23.3956	0	3.02822	4.09413	0	0	0	0	0	4.52853	0	0	0	0	0	2.53321	0	0	8.66822	3.26561	121.448	13.9749	0	2.28148	0	0	0	0	0	26.5087	19.6105	4.56213	0	3.63549	0	0	0
PrileiEVm003454t1	Homeodomain	Homeodomain-like				Homeodomain	yes	44_secretory_2		Yes	2.19352	2.85843	4.67912	0	0	0	2.98959	0	0	0	0	0	0	2.47424	0	0	0	0	0	0	0	0	0	0	47.0965	88.9777	41.5921	0	0	0	0	0	0	0	34.1174	0	0	0	0
PrileiEVm010863t1	Homeodomain	Homeodomain-like				Homeodomain	yes	44_secretory_2			7.31173	4.28765	0	0	3.02822	0	0	0	11.0029	0	0	0	76.1663	2.47424	0	0	3.83322	45.5978	0	20.2258	6.50116	1.63281	0	0	0	13.6889	0	0	0	0	0	0	0	0	6.82347	0	0	0	0
PrileiEVm017525t1		DNA-binding domain		MBD-like,mbd3b,mbd3a,mbd2,si:dkey-110c1,MBD2,MBD3,Mbd3,Mbd2	MBD	MBD	yes	44_secretory_2			48.2574	42.8765	23.3956	7.95703	16.6552	8.18826	8.96877	0	22.0058	13.484	128.008	40.7568	0	17.3197	26.855	0	11.4997	22.7989	12.8061	35.3952	30.3388	22.8593	40.4826	41.9246	47.0965	43.3481	83.1843	0	194.426	71.2352	0	13.2543	19.6105	22.8106	13.6469	36.3549	71.6923	0	39.3413
PrileiEVm012170t1		Homeodomain-like		Ada2b,tada2b,TADA2B,Tada2b	MYB	MYB	yes	44_secretory_2			29.9781	25.7259	30.4143	31.8281	18.1693	24.5648	35.8751	8.4894	22.0058	26.968	42.6694	49.8139	25.3888	14.8455	40.2825	23.1262	11.4997	30.3985	12.8061	45.5081	13.0023	16.3281	20.2413	27.9497	0	43.3481	83.1843	0	64.8088	71.2352	0	14.5798	19.6105	22.8106	20.4704	21.8129	0	0	39.3413
PrileiEVm013704t1		Homeodomain-like		TERF2,Terf2	MYB	MYB	yes	44_secretory_2			19.0105	5.71687	4.67912	7.95703	9.08466	8.18826	11.9584	0	0	13.484	0	18.1141	0	7.42273	13.4275	0	0	10.1328	0	5.05646	4.33411	6.53122	0	41.9246	0	11.4074	0	0	0	0	0	1.32543	0	9.12425	0	0	0	0	15.7365
PrileiEVm024845t1		ssDNA-binding transcriptional regulator domain		Ssb-c31a,sub1a,sub1b,SUB1,Sub1	PC4	PC4	yes	44_secretory_2			62.8809	50.0226	23.3956	23.8711	21.1975	24.5648	35.8751	16.9788	44.0117	0	42.6694	13.5856	12.6944	19.7939	26.855	46.2524	3.83322	2.53321	0	5.05646	4.33411	1.63281	20.2413	0	0	9.12592	0	0	64.8088	0	0	2.65087	0	9.12425	6.82347	7.27098	0	0	39.3413
PrileiEVm007300t1	SAND domain	SAND domain-like				SAND	yes	44_secretory_2			53.3756	50.0226	37.4329	47.7422	19.6834	8.18826	26.9063	8.4894	55.0146	26.968	0	27.1712	25.3888	17.3197	53.71	0	42.1655	27.8653	38.4182	30.3387	32.5058	40.8201	0	97.8241	94.193	41.0666	83.1843	53.2879	129.618	0	0	13.2543	0	13.6864	6.82347	25.4484	143.385	0	23.6048
PrileiEVm001137t1	Zinc finger, C2H2 type	beta-beta-alpha zinc fingers		PRDM16,mecom,MECOM,Mecom,Prdm16	zf-C2H2	ZBTB	yes	44_secretory_2		Yes	11.6988	7.14608	4.67912	31.8281	4.54233	4.09413	0	0	22.0058	0	42.6694	0	0	4.94849	13.4275	0	19.1661	5.06642	0	5.05646	17.3364	0	80.9651	13.9749	47.0965	38.7852	83.1843	0	0	0	0	2.65087	0	9.12425	54.5878	3.63549	0	0	7.86825
PrileiEVm001323t1	Zinc finger, C2H2 type	beta-beta-alpha zinc fingers		prdm10,PRDM10,Prdm10	zf-C2H2	ZBTB	yes	44_secretory_2			22.6664	25.7259	18.7165	31.8281	13.627	4.09413	5.97918	25.4682	0	53.936	42.6694	0	25.3888	17.3197	0	0	3.83322	12.6661	0	5.05646	17.3364	1.63281	20.2413	13.9749	0	9.12592	41.5921	0	0	0	0	7.9526	19.6105	22.8106	20.4704	10.9065	35.8461	0	70.8143
PrileiEVm002755t1	Zinc finger, C2H2 type	beta-beta-alpha zinc fingers		CG17801,si:dkey-4c15,znf1165,CU915778.1,si:ch211-255f4,znf1166,CU570894.1,CU207221.2,znf982,si:ch211-235i11,zgc:171435,znf1144,zgc:112977,znf1161,zgc:174224,si:dkey-20i20,zgc:113886,znf1173,si:ch73-92e7,znf1157,zgc:113220,znf1003,znf1160,znf1181,znf1182,CU570894.2,si:dkey-15h8,znf1014,znf1156,si:ch73-299h12,znf1155,znf1170,znf1168,si:dkey-1b17,znf1183,znf1154,znf1164,AL954741.1,znf1179,zgc:110821…	zf-C2H2	ZBTB	yes	44_secretory_2			9.50525	10.0045	4.67912	15.9141	6.05644	8.18826	5.97918	8.4894	33.0087	26.968	0	18.1141	12.6944	14.8455	0	0	3.83322	7.59963	12.8061	25.2823	6.50116	8.16403	20.2413	0	0	20.5333	0	0	0	0	0	6.62717	39.2211	13.6864	13.6469	3.63549	35.8461	0	0
PrileiEVm008383t1	Zinc finger, C2H2 type	beta-beta-alpha zinc fingers		znf76,ZNF76,Zfp523	zf-C2H2	ZBTB	yes	44_secretory_2			16.0858	10.0045	14.0374	7.95703	6.05644	28.6589	20.9271	16.9788	0	26.968	0	13.5856	12.6944	19.7939	13.4275	0	3.83322	5.06642	25.6121	5.05646	4.33411	0	0	0	0	18.2518	0	0	0	0	0	5.30173	0	13.6864	6.82347	10.9065	35.8461	0	39.3413
PrileiEVm010877t1	Zinc finger, C2H2 type	beta-beta-alpha zinc fingers		si:ch211-223a21,ZNF420,ZNF263,ZNF566,Gm17655,Gm10139,Gm21060,Gm10772,Gm6020,Zfp950	zf-C2H2	ZBTB	yes	44_secretory_2			27.7846	22.8675	32.7538	31.8281	30.2822	4.09413	8.96877	0	0	0	0	18.1141	12.6944	4.94849	0	0	3.83322	10.1328	25.6121	0	13.0023	16.3281	0	0	0	6.84444	0	0	0	0	0	18.5561	19.6105	18.2485	0	3.63549	0	0	15.7365
PrileiEVm008821t1	BED zinc finger	beta-beta-alpha zinc fingers				zf_BED	yes	44_secretory_2			8.77408	7.14608	18.7165	0	7.57055	24.5648	8.96877	0	11.0029	0	0	4.52853	12.6944	7.42273	0	0	7.66645	10.1328	0	10.1129	0	1.63281	0	13.9749	0	11.4074	0	0	0	0	0	2.65087	0	18.2485	0	7.27098	0	0	7.86825
PrileiEVm001279t1	Zinc finger, C2H2 type	beta-beta-alpha zinc fingers				zf_C2H2	yes	44_secretory_2			38.7522	25.7259	16.3769	15.9141	39.3669	12.2824	11.9584	59.4258	44.0117	13.484	0	31.6997	38.0831	27.2167	13.4275	46.2524	19.1661	22.7989	12.8061	20.2258	6.50116	11.4296	0	41.9246	47.0965	31.9407	0	0	0	0	0	9.27804	19.6105	18.2485	13.6469	10.9065	35.8461	0	39.3413
PrileiEVm003044t1	Zinc finger, C2H2 type	beta-beta-alpha zinc fingers				zf_C2H2	yes	44_secretory_2			47.5263	48.5934	60.8285	23.8711	63.5926	102.353	59.7918	50.9364	121.032	26.968	42.6694	18.1141	25.3888	42.0621	0	46.2524	7.66645	20.2657	12.8061	60.6775	60.6775	32.6561	0	69.8744	141.29	52.474	41.5921	0	64.8088	0	0	17.2306	58.8316	31.9349	6.82347	58.1679	143.385	113.135	55.0778
PrileiEVm004284t1	Zinc finger, C2H2 type	beta-beta-alpha zinc fingers				zf_C2H2	yes	44_secretory_2			10.2364	14.2922	11.6978	0	10.5988	16.3765	11.9584	16.9788	11.0029	13.484	0	13.5856	0	2.47424	0	0	7.66645	5.06642	0	10.1129	6.50116	4.89842	0	0	94.193	20.5333	0	0	0	0	0	1.32543	0	22.8106	6.82347	0	0	113.135	7.86825
PrileiEVm004717t1	Zinc finger, C2H2 type	beta-beta-alpha zinc fingers				zf_C2H2	yes	44_secretory_2			18.2793	14.2922	9.35824	7.95703	12.1129	0	8.96877	8.4894	0	13.484	0	22.6427	25.3888	4.94849	0	0	7.66645	5.06642	51.2243	5.05646	0	0	0	0	0	20.5333	41.5921	0	0	71.2352	0	6.62717	0	0	20.4704	10.9065	0	0	0
PrileiEVm004717t1	Zinc finger, C2H2 type	Glucocorticoid receptor-like (DNA-binding domain)				zf_C2H2	yes	44_secretory_2			18.2793	14.2922	9.35824	7.95703	12.1129	0	8.96877	8.4894	0	13.484	0	22.6427	25.3888	4.94849	0	0	7.66645	5.06642	51.2243	5.05646	0	0	0	0	0	20.5333	41.5921	0	0	71.2352	0	6.62717	0	0	20.4704	10.9065	0	0	0
PrileiEVm004792t1	Zinc finger, C2H2 type	beta-beta-alpha zinc fingers				zf_C2H2	yes	44_secretory_2			8.04291	12.8629	4.67912	15.9141	18.1693	4.09413	17.9375	8.4894	0	0	0	0	0	2.47424	40.2825	23.1262	11.4997	10.1328	0	5.05646	6.50116	9.79683	0	0	0	15.9704	0	0	0	0	0	7.9526	0	0	6.82347	7.27098	0	0	31.473
PrileiEVm005718t1	Zinc finger, C2H2 type	beta-beta-alpha zinc fingers				zf_C2H2	yes	44_secretory_2			16.817	8.5753	9.35824	0	13.627	20.4707	11.9584	16.9788	11.0029	13.484	0	13.5856	12.6944	9.89697	0	0	7.66645	2.53321	12.8061	15.1694	23.8376	8.16403	20.2413	55.8995	47.0965	31.9407	0	53.2879	0	71.2352	0	5.30173	0	13.6864	6.82347	3.63549	35.8461	0	31.473
PrileiEVm006049t1	Zinc finger, C2H2 type	beta-beta-alpha zinc fingers				zf_C2H2	yes	44_secretory_2			31.4404	28.5843	11.6978	7.95703	28.7681	32.7531	29.8959	16.9788	55.0146	13.484	0	18.1141	12.6944	14.8455	0	0	30.6658	20.2657	0	15.1694	17.3364	4.89842	20.2413	0	47.0965	22.8148	41.5921	0	0	0	0	9.27804	0	27.3728	6.82347	36.3549	0	113.135	39.3413
PrileiEVm006448t1	Zinc finger, C2H2 type	beta-beta-alpha zinc fingers				zf_C2H2	yes	44_secretory_2		Yes	5.84939	10.0045	14.0374	7.95703	27.254	32.7531	32.8855	50.9364	22.0058	40.452	0	27.1712	25.3888	22.2682	0	23.1262	15.3329	20.2657	38.4182	45.5081	0	0	40.4826	0	0	13.6889	0	0	0	0	0	18.5561	58.8316	4.56213	0	14.542	0	113.135	15.7365
PrileiEVm012314t1		beta-beta-alpha zinc fingers		aebp2,AEBP2,Aebp2	zf-C2H2	zf_C2H2	yes	44_secretory_2			24.8599	21.4382	16.3769	23.8711	19.6834	12.2824	14.948	42.447	22.0058	13.484	0	49.8139	25.3888	9.89697	26.855	69.3786	7.66645	7.59963	0	15.1694	10.8353	9.79683	60.7238	41.9246	0	41.0666	41.5921	0	0	0	0	6.62717	19.6105	13.6864	0	10.9065	0	0	31.473
PrileiEVm004766t1	Zinc finger, C4 type (two domains)	Glucocorticoid receptor-like (DNA-binding domain)				zf_C4	yes	44_secretory_2			155.74	130.059	126.336	95.4844	130.213	90.0709	131.542	152.809	88.0233	134.84	128.008	117.742	126.944	101.444	80.565	161.883	191.661	149.459	192.091	171.919	108.353	99.6011	101.206	111.799	94.193	143.733	41.5921	53.2879	129.618	142.47	0	161.703	137.274	109.491	109.176	69.0743	71.6923	0	141.629
PrileiEVm010739t1	GATA zinc finger	Glucocorticoid receptor-like (DNA-binding domain)				zf_GATA	yes	44_secretory_2			7.31173	4.28765	0	15.9141	13.627	16.3765	11.9584	8.4894	0	13.484	42.6694	9.05707	0	12.3712	0	0	7.66645	5.06642	12.8061	20.2258	6.50116	4.89842	0	27.9497	0	18.2518	0	53.2879	0	0	0	13.2543	0	22.8106	20.4704	7.27098	0	0	15.7365
PrileiEVm003510t1	NF-X1 type zinc finger			CG15011,nfxl1,NFXL1,Nfxl1	zf-NF-X1	zf_NF-X1	yes	44_secretory_2			17.5482	21.4382	9.35824	0	15.1411	8.18826	5.97918	8.4894	11.0029	13.484	0	22.6427	0	14.8455	0	0	22.9993	7.59963	38.4182	10.1129	17.3364	14.6952	20.2413	0	0	13.6889	0	0	0	0	0	2.65087	0	4.56213	6.82347	3.63549	0	0	7.86825
PrileiEVm010487t1	Helix-loop-helix DNA-binding domain	HLH, helix-loop-helix DNA-binding domain	Transcription factor E2-alpha OS=Mesocricetus auratus OX=10036 GN=TCF3 PE=2 SV=1			bHLH	yes	32_arginase_pos_cells			13.8923	10.0045	49.1307	0	1.51411	0	2.98959	0	0	0	0	4.52853	12.6944	0	0	0	0	2.53321	0	15.1694	69.3457	26.1249	101.206	0	0	31.9407	0	0	64.8088	0	0	1.32543	0	9.12425	0	0	35.8461	0	0
PrileiEVm014026t1	Helix-loop-helix DNA-binding domain	HLH, helix-loop-helix DNA-binding domain		twi,twist1a,twist3,twist2,twist1b,TWIST1,TWIST2,Twist2,Twist1	bHLH	bHLH	yes	32_arginase_pos_cells	Yes		3.65587	4.28765	98.2615	0	3.02822	4.09413	0	0	0	0	0	0	0	0	0	0	0	0	0	0	4.33411	0	0	0	0	4.56296	0	0	0	0	0	0	0	0	0	0	0	0	0
PrileiEVm018828t1	Helix-loop-helix DNA-binding domain	HLH, helix-loop-helix DNA-binding domain				bHLH	yes	32_arginase_pos_cells			29.2469	45.7349	21.056	47.7422	25.7399	24.5648	23.9167	42.447	44.0117	13.484	0	40.7568	0	24.7424	40.2825	0	15.3329	27.8653	51.2243	20.2258	52.0093	40.8201	20.2413	13.9749	0	61.6	83.1843	0	0	71.2352	0	14.5798	19.6105	68.4319	88.7051	29.0839	0	0	55.0778
PrileiEVm017437t1	bZIP transcription factor			crema,cremb,BX682238.1,CR548632.6,CREM,Crem	TF_bZIP	bZIP	yes	32_arginase_pos_cells			10.9676	10.0045	9.35824	7.95703	9.08466	8.18826	5.97918	0	11.0029	0	0	0	0	4.94849	13.4275	23.1262	11.4997	0	0	20.2258	6.50116	9.79683	0	27.9497	0	18.2518	0	0	0	0	0	5.30173	0	4.56213	6.82347	10.9065	0	0	0
PrileiEVm001280t1		Homeodomain-like	Transcription factor TFIIIB component B'' homolog OS=Mus musculus OX=10090 GN=Bdp1 PE=2 SV=2	Bdp1	MYB	MYB	yes	32_arginase_pos_cells			37.2898	34.3012	25.7351	23.8711	19.6834	4.09413	11.9584	8.4894	0	40.452	42.6694	40.7568	0	17.3197	13.4275	0	19.1661	5.06642	12.8061	15.1694	15.1694	11.4296	0	55.8995	0	15.9704	0	0	0	71.2352	0	5.30173	0	18.2485	6.82347	10.9065	35.8461	0	55.0778
PrileiEVm004545t1	Pou domain - N-terminal to homeobox domain	Homeodomain-like				Pou	yes	32_arginase_pos_cells		Yes	6.58056	8.5753	0	71.6133	4.54233	0	2.98959	0	0	0	0	4.52853	0	4.94849	26.855	0	0	5.06642	12.8061	5.05646	0	3.26561	0	0	0	0	41.5921	0	0	0	0	5.30173	0	0	0	7.27098	0	0	62.946
PrileiEVm004545t1	Homeodomain	lambda repressor-like DNA-binding domains				Pou	yes	32_arginase_pos_cells		Yes	6.58056	8.5753	0	71.6133	4.54233	0	2.98959	0	0	0	0	4.52853	0	4.94849	26.855	0	0	5.06642	12.8061	5.05646	0	3.26561	0	0	0	0	41.5921	0	0	0	0	5.30173	0	0	0	7.27098	0	0	62.946
PrileiEVm004545t1	Pou domain - N-terminal to homeobox domain	lambda repressor-like DNA-binding domains				Pou	yes	32_arginase_pos_cells		Yes	6.58056	8.5753	0	71.6133	4.54233	0	2.98959	0	0	0	0	4.52853	0	4.94849	26.855	0	0	5.06642	12.8061	5.05646	0	3.26561	0	0	0	0	41.5921	0	0	0	0	5.30173	0	0	0	7.27098	0	0	62.946
PrileiEVm004545t1	Homeodomain	Homeodomain-like				Pou	yes	32_arginase_pos_cells		Yes	6.58056	8.5753	0	71.6133	4.54233	0	2.98959	0	0	0	0	4.52853	0	4.94849	26.855	0	0	5.06642	12.8061	5.05646	0	3.26561	0	0	0	0	41.5921	0	0	0	0	5.30173	0	0	0	7.27098	0	0	62.946
PrileiEVm006620t1	Homeodomain	lambda repressor-like DNA-binding domains				Pou	yes	32_arginase_pos_cells			8.04291	12.8629	2.33956	0	0	4.09413	2.98959	8.4894	0	0	0	36.2283	25.3888	24.7424	0	0	0	25.3321	0	101.129	0	8.16403	0	0	0	18.2518	41.5921	0	0	0	0	0	0	0	0	0	0	0	0
PrileiEVm006620t1	Homeodomain	Homeodomain-like				Pou	yes	32_arginase_pos_cells			8.04291	12.8629	2.33956	0	0	4.09413	2.98959	8.4894	0	0	0	36.2283	25.3888	24.7424	0	0	0	25.3321	0	101.129	0	8.16403	0	0	0	18.2518	41.5921	0	0	0	0	0	0	0	0	0	0	0	0
PrileiEVm006620t1	Pou domain - N-terminal to homeobox domain	lambda repressor-like DNA-binding domains				Pou	yes	32_arginase_pos_cells			8.04291	12.8629	2.33956	0	0	4.09413	2.98959	8.4894	0	0	0	36.2283	25.3888	24.7424	0	0	0	25.3321	0	101.129	0	8.16403	0	0	0	18.2518	41.5921	0	0	0	0	0	0	0	0	0	0	0	0
PrileiEVm006620t1	Pou domain - N-terminal to homeobox domain	Homeodomain-like				Pou	yes	32_arginase_pos_cells			8.04291	12.8629	2.33956	0	0	4.09413	2.98959	8.4894	0	0	0	36.2283	25.3888	24.7424	0	0	0	25.3321	0	101.129	0	8.16403	0	0	0	18.2518	41.5921	0	0	0	0	0	0	0	0	0	0	0	0
PrileiEVm005814t1	Zinc finger, C2H2 type	beta-beta-alpha zinc fingers		sp5a,sp5l,SP5,Sp5	zf-C2H2	ZBTB	yes	32_arginase_pos_cells			8.77408	12.8629	21.056	7.95703	12.1129	12.2824	32.8855	67.9152	22.0058	26.968	0	27.1712	12.6944	7.42273	0	46.2524	7.66645	0	0	20.2258	32.5058	0	0	13.9749	94.193	4.56296	0	0	0	0	0	13.2543	19.6105	9.12425	34.1174	25.4484	0	0	0
PrileiEVm016418t1	Zinc finger, C2H2 type	beta-beta-alpha zinc fingers		zgc:153115	zf-C2H2	ZBTB	yes	32_arginase_pos_cells			53.3756	47.1641	25.7351	31.8281	57.5362	65.5061	44.8439	25.4682	121.032	67.42	42.6694	45.2853	25.3888	49.4849	53.71	69.3786	22.9993	30.3985	38.4182	91.0162	39.007	35.9217	40.4826	13.9749	0	54.7555	41.5921	0	0	0	0	14.5798	0	36.497	6.82347	65.4388	0	0	70.8143
PrileiEVm002218t1		beta-beta-alpha zinc fingers		znf1021	zf-C2H2	zf_C2H2	yes	32_arginase_pos_cells			18.2793	18.5798	25.7351	15.9141	10.5988	20.4707	5.97918	16.9788	11.0029	13.484	0	18.1141	0	22.2682	0	0	7.66645	12.6661	0	5.05646	19.5035	8.16403	20.2413	0	0	9.12592	41.5921	0	0	71.2352	0	7.9526	0	0	40.9408	7.27098	35.8461	0	0
PrileiEVm005368t1	Zinc finger, C2H2 type	beta-beta-alpha zinc fingers				zf_C2H2	yes	32_arginase_pos_cells			6.58056	12.8629	9.35824	0	9.08466	4.09413	0	8.4894	0	26.968	42.6694	9.05707	0	7.42273	0	0	3.83322	2.53321	0	5.05646	6.50116	0	0	0	0	11.4074	0	53.2879	0	0	0	3.9763	0	9.12425	13.6469	0	0	0	15.7365
PrileiEVm005479t1	Zinc finger, C2H2 type	Glucocorticoid receptor-like (DNA-binding domain)				zf_C2H2	yes	32_arginase_pos_cells			17.5482	30.0135	44.4516	7.95703	15.1411	12.2824	5.97918	8.4894	22.0058	13.484	0	9.05707	25.3888	9.89697	0	0	15.3329	7.59963	12.8061	10.1129	6.50116	9.79683	20.2413	0	0	9.12592	0	0	0	0	0	13.2543	0	18.2485	13.6469	10.9065	0	0	0
PrileiEVm005479t1	Zinc finger, C2H2 type	beta-beta-alpha zinc fingers				zf_C2H2	yes	32_arginase_pos_cells			17.5482	30.0135	44.4516	7.95703	15.1411	12.2824	5.97918	8.4894	22.0058	13.484	0	9.05707	25.3888	9.89697	0	0	15.3329	7.59963	12.8061	10.1129	6.50116	9.79683	20.2413	0	0	9.12592	0	0	0	0	0	13.2543	0	18.2485	13.6469	10.9065	0	0	0
PrileiEVm006705t1	Zinc finger, C2H2 type	beta-beta-alpha zinc fingers				zf_C2H2	yes	32_arginase_pos_cells		Yes	1.46235	4.28765	4.67912	0	4.54233	4.09413	8.96877	8.4894	0	0	0	0	0	2.47424	13.4275	0	3.83322	7.59963	38.4182	20.2258	0	0	0	0	0	2.28148	0	0	0	0	0	41.0884	58.8316	0	13.6469	43.6259	143.385	0	55.0778
PrileiEVm008067t1	Zinc finger, C2H2 type	beta-beta-alpha zinc fingers				zf_C2H2	yes	32_arginase_pos_cells		Yes	5.11821	7.14608	2.33956	7.95703	4.54233	4.09413	11.9584	0	11.0029	13.484	0	9.05707	0	4.94849	0	0	0	7.59963	0	5.05646	8.66822	8.16403	20.2413	0	0	2.28148	0	0	0	0	0	6.62717	0	4.56213	0	0	0	0	0
PrileiEVm008107t1	Zinc finger, C2H2 type	beta-beta-alpha zinc fingers				zf_C2H2	yes	32_arginase_pos_cells			16.0858	15.7214	14.0374	7.95703	13.627	12.2824	17.9375	25.4682	11.0029	26.968	0	4.52853	12.6944	7.42273	13.4275	0	0	15.1993	12.8061	10.1129	13.0023	4.89842	0	13.9749	0	29.6592	0	0	0	0	0	13.2543	0	9.12425	6.82347	10.9065	0	0	23.6048
PrileiEVm009323t1	Zinc finger, C2H2 type	beta-beta-alpha zinc fingers				zf_C2H2	yes	32_arginase_pos_cells			15.3546	14.2922	9.35824	23.8711	10.5988	0	17.9375	0	0	13.484	0	4.52853	0	4.94849	0	0	0	2.53321	0	10.1129	6.50116	4.89842	0	13.9749	0	4.56296	0	0	0	0	0	10.6035	19.6105	9.12425	13.6469	18.1775	0	0	7.86825
PrileiEVm013489t1	Zinc finger, C2H2 type	beta-beta-alpha zinc fingers				zf_C2H2	yes	32_arginase_pos_cells			13.8923	12.8629	9.35824	0	16.6552	12.2824	5.97918	0	11.0029	0	0	9.05707	0	12.3712	0	0	11.4997	5.06642	0	0	10.8353	4.89842	0	13.9749	0	13.6889	0	0	0	0	0	1.32543	0	0	13.6469	3.63549	0	0	7.86825
PrileiEVm009461t1	Zinc finger, C4 type (two domains)	Glucocorticoid receptor-like (DNA-binding domain)				zf_C4	yes	32_arginase_pos_cells			17.5482	18.5798	7.01868	23.8711	9.08466	32.7531	8.96877	8.4894	0	13.484	0	0	12.6944	7.42273	13.4275	23.1262	19.1661	7.59963	25.6121	5.05646	36.8399	6.53122	20.2413	0	0	38.7852	0	0	0	0	0	17.2306	0	18.2485	20.4704	61.8033	35.8461	0	15.7365
PrileiEVm015604t1	Helix-loop-helix DNA-binding domain	HLH, helix-loop-helix DNA-binding domain	Transcription factor AP-4 OS=Homo sapiens OX=9606 GN=TFAP4 PE=1 SV=2			bHLH	yes	35_ldlrr_pos_cells			21.9352	20.009	21.056	23.8711	19.6834	12.2824	14.948	8.4894	33.0087	53.936	85.3388	13.5856	38.0831	9.89697	26.855	0	3.83322	7.59963	0	30.3387	10.8353	21.2265	20.2413	13.9749	0	52.474	41.5921	53.2879	0	0	0	9.27804	0	72.994	40.9408	3.63549	0	0	23.6048
PrileiEVm007278t1	bZIP transcription factor	beta-beta-alpha zinc fingers		Atf-2,atf7b,AL928872.2,AL929458.4,atf7a,atf2,creb5a,ATF2,ATF7,AC023509.3,Atf7,Atf2,Gm28047	TF_bZIP	bZIP	yes	35_ldlrr_pos_cells			7.31173	8.5753	9.35824	7.95703	12.1129	8.18826	5.97918	8.4894	22.0058	0	0	13.5856	12.6944	2.47424	0	0	0	2.53321	25.6121	0	8.66822	3.26561	0	0	0	18.2518	0	0	0	0	0	3.9763	0	0	6.82347	0	0	0	7.86825
PrileiEVm008318t1	Forkhead domain	Winged helix DNA-binding domain				Forkhead	yes	35_ldlrr_pos_cells			6.58056	7.14608	21.056	7.95703	28.7681	24.5648	35.8751	16.9788	33.0087	53.936	0	13.5856	0	12.3712	13.4275	23.1262	7.66645	25.3321	25.6121	10.1129	80.181	27.7577	20.2413	69.8744	0	2.28148	0	53.2879	0	0	0	25.1832	39.2211	4.56213	20.4704	54.5324	0	0	55.0778
PrileiEVm010363t1	Forkhead domain	Winged helix DNA-binding domain				Forkhead	yes	35_ldlrr_pos_cells		Yes	5.84939	10.0045	7.01868	7.95703	9.08466	16.3765	2.98959	16.9788	0	26.968	0	4.52853	0	2.47424	0	23.1262	7.66645	5.06642	0	10.1129	8.66822	4.89842	60.7238	13.9749	47.0965	15.9704	0	0	0	71.2352	0	6.62717	0	13.6864	6.82347	7.27098	0	0	0
PrileiEVm007012t1	Homeodomain	Homeodomain-like				Homeodomain	yes	35_ldlrr_pos_cells		Yes	25.5911	20.009	2.33956	7.95703	4.54233	0	2.98959	0	0	0	0	27.1712	12.6944	22.2682	0	0	7.66645	17.7325	38.4182	25.2823	0	0	0	0	0	2.28148	0	0	0	0	0	0	0	4.56213	0	7.27098	0	0	39.3413
PrileiEVm008553t1	Homeodomain	Homeodomain-like				Homeodomain	yes	35_ldlrr_pos_cells	Yes	Yes	0.731173	10.0045	2.33956	0	4.54233	0	5.97918	0	0	0	0	0	0	0	0	0	0	0	12.8061	5.05646	0	0	0	0	0	6.84444	0	0	0	0	0	0	0	0	20.4704	47.2614	0	0	7.86825
PrileiEVm024203t1	helix-turn-helix, Psq domain	Homeodomain-like				HTH	yes	35_ldlrr_pos_cells			10.2364	14.2922	2.33956	15.9141	1.51411	0	2.98959	0	0	0	0	0	0	7.42273	13.4275	0	22.9993	5.06642	0	15.1694	0	0	0	0	0	2.28148	0	0	0	0	0	6.62717	0	0	0	7.27098	0	0	0
PrileiEVm007165t1	Rel homology DNA-binding domain	p53-like transcription factors		dl,rel,rela,RELA,REL,Rel,Rela	RHD	RHD	yes	35_ldlrr_pos_cells			28.5158	24.2967	35.0934	7.95703	13.627	61.412	44.8439	25.4682	22.0058	0	42.6694	22.6427	25.3888	17.3197	0	0	15.3329	20.2657	38.4182	10.1129	15.1694	4.89842	40.4826	41.9246	0	20.5333	0	53.2879	0	0	0	6.62717	0	9.12425	20.4704	14.542	35.8461	0	7.86825
PrileiEVm003033t1	SAND domain	SAND domain-like				SAND	yes	35_ldlrr_pos_cells			16.817	11.4337	32.7538	15.9141	9.08466	12.2824	2.98959	8.4894	0	0	0	13.5856	0	2.47424	0	0	7.66645	2.53321	25.6121	20.2258	0	1.63281	20.2413	27.9497	0	4.56296	0	0	0	0	0	26.5087	39.2211	4.56213	0	79.9808	71.6923	0	15.7365
PrileiEVm005557t1	SAND domain	SAND domain-like		samd11	SAND	SAND	yes	35_ldlrr_pos_cells			116.988	91.4699	72.5263	63.6563	71.1632	73.6944	92.6773	84.894	33.0087	94.388	42.6694	58.8709	38.0831	76.7015	26.855	46.2524	3.83322	22.7989	51.2243	35.3952	80.181	58.781	20.2413	13.9749	0	79.8518	166.369	213.151	194.426	0	0	27.8341	39.2211	127.74	81.8816	72.7098	143.385	0	118.024
PrileiEVm003718t1	STAT protein, DNA binding domain	STAT				STAT	yes	35_ldlrr_pos_cells			65.0744	92.8991	142.713	39.7852	105.988	159.671	74.7398	127.341	88.0233	107.872	0	54.3424	101.555	74.2273	107.42	161.883	114.997	129.194	38.4182	91.0162	73.6798	34.2889	101.206	69.8744	47.0965	34.2222	124.776	0	129.618	0	0	95.4312	0	86.6804	115.999	76.3453	107.538	0	78.6825
PrileiEVm003718t1	STAT protein, DNA binding domain	p53-like transcription factors				STAT	yes	35_ldlrr_pos_cells			65.0744	92.8991	142.713	39.7852	105.988	159.671	74.7398	127.341	88.0233	107.872	0	54.3424	101.555	74.2273	107.42	161.883	114.997	129.194	38.4182	91.0162	73.6798	34.2889	101.206	69.8744	47.0965	34.2222	124.776	0	129.618	0	0	95.4312	0	86.6804	115.999	76.3453	107.538	0	78.6825
PrileiEVm006338t1		Glucocorticoid receptor-like (DNA-binding domain)		CG14860,si:ch211-9d9,ftr97,si:dkey-60a16,si:ch211-69l10,si:ch211-262i1	THAP	THAP	yes	35_ldlrr_pos_cells			60.6874	54.3102	44.4516	71.6133	42.3951	32.7531	41.8543	50.9364	33.0087	26.968	0	58.8709	12.6944	24.7424	13.4275	23.1262	30.6658	32.9317	0	30.3387	32.5058	9.79683	40.4826	0	94.193	50.1926	83.1843	0	0	0	0	7.9526	19.6105	41.0591	47.7643	47.2614	35.8461	113.135	62.946
PrileiEVm005563t1	Zinc finger, C2H2 type	beta-beta-alpha zinc fingers		si:ch211-235i11,ZNF502	zf-C2H2	ZBTB	yes	35_ldlrr_pos_cells			7.31173	2.85843	2.33956	15.9141	7.57055	8.18826	14.948	0	0	13.484	0	0	0	7.42273	13.4275	0	11.4997	5.06642	12.8061	0	28.1717	0	20.2413	13.9749	0	13.6889	0	53.2879	0	0	0	1.32543	0	0	0	3.63549	0	0	7.86825
PrileiEVm007714t1	Zinc finger, C2H2 type	beta-beta-alpha zinc fingers		opa,zic4,zic2b,zic2a,zic6,si:dkey-149i17,zic1,zic3,ZIC4,ZIC3,ZIC1,ZIC2,Zic3,Zic4,Zic1,Zic2	zf-C2H2	ZBTB	yes	35_ldlrr_pos_cells			13.8923	10.0045	14.0374	15.9141	9.08466	4.09413	14.948	0	0	0	42.6694	4.52853	0	4.94849	0	0	7.66645	2.53321	0	0	52.0093	14.6952	0	27.9497	0	13.6889	0	0	0	0	0	2.65087	19.6105	9.12425	6.82347	3.63549	35.8461	0	0
PrileiEVm000271t1	Zinc finger, C2H2 type	beta-beta-alpha zinc fingers				zf_C2H2	yes	35_ldlrr_pos_cells			39.4834	37.1596	70.1868	143.227	57.5362	85.9768	77.7293	127.341	77.0204	40.452	0	18.1141	76.1663	71.7531	0	92.5048	61.3316	53.1974	12.8061	106.186	156.028	124.093	60.7238	167.698	94.193	150.578	83.1843	159.864	129.618	142.47	0	30.485	0	127.74	150.116	54.5324	35.8461	0	118.024
PrileiEVm000271t1	Zinc finger, C2H2 type	Homeodomain-like				zf_C2H2	yes	35_ldlrr_pos_cells			39.4834	37.1596	70.1868	143.227	57.5362	85.9768	77.7293	127.341	77.0204	40.452	0	18.1141	76.1663	71.7531	0	92.5048	61.3316	53.1974	12.8061	106.186	156.028	124.093	60.7238	167.698	94.193	150.578	83.1843	159.864	129.618	142.47	0	30.485	0	127.74	150.116	54.5324	35.8461	0	118.024
PrileiEVm000682t1	Zinc finger, C2H2 type	beta-beta-alpha zinc fingers				zf_C2H2	yes	35_ldlrr_pos_cells			21.9352	10.0045	14.0374	55.6992	12.1129	0	14.948	8.4894	44.0117	0	0	4.52853	0	7.42273	13.4275	0	0	10.1328	0	5.05646	19.5035	4.89842	20.2413	27.9497	0	18.2518	0	0	0	0	0	13.2543	0	18.2485	13.6469	0	0	0	7.86825
PrileiEVm004487t1	Zinc finger, C2H2 type	beta-beta-alpha zinc fingers				zf_C2H2	yes	35_ldlrr_pos_cells			13.8923	15.7214	28.0747	23.8711	27.254	61.412	23.9167	42.447	22.0058	26.968	0	9.05707	25.3888	9.89697	0	92.5048	57.4984	15.1993	38.4182	35.3952	43.3411	22.8593	80.9651	13.9749	0	50.1926	0	0	0	71.2352	0	41.0884	39.2211	45.6213	61.4112	50.8969	35.8461	0	55.0778
PrileiEVm005796t1	Zinc finger, C2H2 type	beta-beta-alpha zinc fingers				zf_C2H2	yes	35_ldlrr_pos_cells			24.1287	17.1506	53.8099	31.8281	60.5644	77.7885	29.8959	59.4258	22.0058	80.904	0	9.05707	25.3888	7.42273	0	23.1262	3.83322	0	0	0	6.50116	0	20.2413	0	0	2.28148	41.5921	0	0	0	0	19.8815	0	27.3728	0	29.0839	0	0	31.473
PrileiEVm006601t1	Zinc finger, C2H2 type	beta-beta-alpha zinc fingers				zf_C2H2	yes	35_ldlrr_pos_cells			18.2793	12.8629	16.3769	15.9141	6.05644	4.09413	5.97918	16.9788	22.0058	0	0	4.52853	0	7.42273	13.4275	0	7.66645	5.06642	0	0	6.50116	4.89842	20.2413	0	0	9.12592	0	0	0	0	0	2.65087	19.6105	4.56213	6.82347	7.27098	0	0	0
PrileiEVm012853t1	Zinc finger, C2H2 type	beta-beta-alpha zinc fingers				zf_C2H2	yes	35_ldlrr_pos_cells			12.4299	8.5753	11.6978	0	7.57055	8.18826	14.948	0	11.0029	0	0	9.05707	0	9.89697	0	0	0	5.06642	12.8061	5.05646	4.33411	0	0	27.9497	0	2.28148	0	0	0	0	0	6.62717	0	4.56213	13.6469	7.27098	0	0	0
PrileiEVm007500t1	Transcription factor AP-2			TfAP-2,tfap2a,tfap2c,tfap2e,tfap2b,TFAP2A,TFAP2E,TFAP2B,TFAP2C,Tfap2b,Tfap2c,Tfap2e,Tfap2a	AP-2	AP_2	yes	37_metanephridia			36.5587	21.4382	25.7351	7.95703	21.1975	24.5648	41.8543	16.9788	33.0087	0	0	22.6427	0	19.7939	93.9925	23.1262	15.3329	10.1328	25.6121	5.05646	19.5035	14.6952	20.2413	13.9749	0	20.5333	0	0	0	0	0	18.5561	0	4.56213	13.6469	18.1775	0	0	23.6048
PrileiEVm006306t1	Helix-loop-helix DNA-binding domain	HLH, helix-loop-helix DNA-binding domain				bHLH	yes	37_metanephridia			8.04291	10.0045	42.1121	7.95703	4.54233	8.18826	2.98959	0	0	0	0	4.52853	0	2.47424	0	0	3.83322	7.59963	12.8061	0	15.1694	14.6952	60.7238	27.9497	0	13.6889	41.5921	0	64.8088	0	0	5.30173	0	18.2485	27.2939	0	0	0	7.86825
PrileiEVm011690t1	Helix-loop-helix DNA-binding domain	HLH, helix-loop-helix DNA-binding domain				bHLH	yes	37_metanephridia			28.5158	58.5979	25.7351	0	3.02822	4.09413	2.98959	0	0	13.484	42.6694	58.8709	0	49.4849	13.4275	23.1262	3.83322	7.59963	12.8061	15.1694	26.0046	19.5937	0	13.9749	0	25.0963	0	0	0	0	0	31.8104	39.2211	9.12425	0	7.27098	0	0	0
PrileiEVm019234t1	Helix-loop-helix DNA-binding domain	HLH, helix-loop-helix DNA-binding domain				bHLH	yes	37_metanephridia			29.2469	11.4337	0	47.7422	7.57055	0	2.98959	0	0	13.484	0	0	0	0	0	23.1262	0	2.53321	0	0	2.16705	0	20.2413	0	0	2.28148	0	0	0	0	0	0	0	9.12425	6.82347	7.27098	0	0	7.86825
PrileiEVm008466t1	DM DNA binding domain	Cysteine-rich DNA binding domain, (DM domain)		dmrt11E,dmrt93B,dmrt2b,dmrt1,BX255951.1,dmrt2a,DMRTC2,DMRT2,DMRT1,Dmrt2,Dmrtc2,Dmrt1	DM	DM	yes	37_metanephridia	Yes	Yes	4.38704	4.28765	11.6978	7.95703	0	4.09413	2.98959	8.4894	0	0	0	9.05707	12.6944	0	0	0	3.83322	2.53321	0	15.1694	21.6705	21.2265	20.2413	0	0	9.12592	0	0	0	71.2352	0	2.65087	0	0	0	3.63549	0	113.135	15.7365
PrileiEVm011440t1	Zinc finger, C4 type (two domains)	Glucocorticoid receptor-like (DNA-binding domain)		ERR,esrra,FO681288.3,esrrgb,esrrb,ESRRG,ESRRB,ESRRA,Esrrg,Esrrb,Esrra	ESR-like	ESR_like	yes	37_metanephridia			23.3975	27.1551	7.01868	55.6992	24.2258	8.18826	20.9271	25.4682	22.0058	13.484	42.6694	22.6427	12.6944	27.2167	40.2825	46.2524	11.4997	17.7325	0	5.05646	13.0023	24.4921	60.7238	0	47.0965	27.3778	0	0	64.8088	0	0	17.2306	39.2211	22.8106	20.4704	47.2614	71.6923	0	7.86825
PrileiEVm005955t1	Homeodomain	Homeodomain-like				Homeodomain	yes	37_metanephridia		Yes	16.817	20.009	86.5637	0	1.51411	0	0	0	0	0	0	0	25.3888	17.3197	53.71	0	3.83322	5.06642	0	0	30.3388	9.79683	0	13.9749	47.0965	0	0	0	0	0	0	0	0	0	0	3.63549	71.6923	0	0
PrileiEVm006775t1	Homeodomain	Homeodomain-like		alx1,CR354582.3,ALX1,Alx3,Alx1	Homeobox	Homeodomain	yes	37_metanephridia			5.11821	10.0045	37.4329	23.8711	3.02822	0	5.97918	8.4894	0	13.484	0	0	0	0	0	0	3.83322	0	0	0	13.0023	3.26561	40.4826	0	0	2.28148	0	0	0	0	0	2.65087	0	4.56213	13.6469	0	35.8461	0	0
PrileiEVm007971t1	Homeodomain	Homeodomain-like				Homeodomain	yes	37_metanephridia		Yes	5.84939	5.71687	4.67912	7.95703	0	4.09413	2.98959	8.4894	11.0029	13.484	0	0	0	0	0	0	0	0	0	0	6.50116	3.26561	20.2413	41.9246	0	11.4074	0	0	0	0	0	2.65087	0	18.2485	0	0	0	0	7.86825
PrileiEVm007971t1	Homeodomain	Glucocorticoid receptor-like (DNA-binding domain)				Homeodomain	yes	37_metanephridia		Yes	5.84939	5.71687	4.67912	7.95703	0	4.09413	2.98959	8.4894	11.0029	13.484	0	0	0	0	0	0	0	0	0	0	6.50116	3.26561	20.2413	41.9246	0	11.4074	0	0	0	0	0	2.65087	0	18.2485	0	0	0	0	7.86825
PrileiEVm010561t1		Homeodomain-like		pknox1,pknox2,PKNOX1,PKNOX2,Pknox2,Pknox1	Homeobox	Homeodomain	yes	37_metanephridia			40.9457	18.5798	14.0374	23.8711	21.1975	32.7531	26.9063	33.9576	55.0146	13.484	0	27.1712	0	24.7424	0	0	11.4997	22.7989	51.2243	15.1694	19.5035	4.89842	0	27.9497	47.0965	13.6889	83.1843	0	0	0	0	13.2543	39.2211	22.8106	27.2939	25.4484	71.6923	113.135	7.86825
PrileiEVm006361t1	Zinc finger, C4 type (two domains)	Glucocorticoid receptor-like (DNA-binding domain)		Hr78,nr2c2,nr2c1,BX640593.1,NR2C2,NR2C1,Nr2c1,Nr2c2	RXR-like	RXR_like	yes	37_metanephridia			43.8704	34.3012	42.1121	55.6992	54.508	45.0355	44.8439	42.447	33.0087	53.936	0	40.7568	76.1663	39.5879	13.4275	69.3786	26.8326	15.1993	25.6121	50.5646	47.6752	27.7577	60.7238	27.9497	0	66.1629	41.5921	53.2879	0	0	0	37.1121	0	54.7455	75.0582	39.9904	35.8461	0	31.473
PrileiEVm010509t1	Zinc finger, C4 type (two domains)	Glucocorticoid receptor-like (DNA-binding domain)		usp,rxrba,rxraa,rxrgb,rxrab,rxrbb,CR848674.1,RXRA,RXRG,RXRB,Rxrb,Rxra,Rxrg	RXR-like	RXR_like	yes	37_metanephridia			51.9133	52.881	46.7912	31.8281	80.2478	65.5061	53.8126	84.894	33.0087	26.968	0	63.3995	12.6944	19.7939	0	92.5048	53.6651	58.2638	25.6121	35.3952	49.8422	29.3905	40.4826	83.8492	47.0965	98.1036	0	53.2879	129.618	71.2352	0	35.7867	39.2211	59.3077	40.9408	36.3549	0	0	55.0778
PrileiEVm006627t1	Zinc finger, C2H2 type	beta-beta-alpha zinc fingers				zf_C2H2	yes	37_metanephridia			35.0963	27.1551	30.4143	0	22.7116	8.18826	17.9375	16.9788	11.0029	0	0	0	25.3888	12.3712	13.4275	46.2524	15.3329	0	0	20.2258	2.16705	3.26561	0	0	0	18.2518	41.5921	0	0	0	0	9.27804	19.6105	4.56213	27.2939	7.27098	0	0	23.6048
PrileiEVm006736t1	Zinc finger, C2H2 type	beta-beta-alpha zinc fingers				zf_C2H2	yes	37_metanephridia			26.3222	25.7259	21.056	15.9141	16.6552	12.2824	8.96877	8.4894	0	0	0	18.1141	50.7775	7.42273	0	23.1262	15.3329	10.1328	25.6121	25.2823	13.0023	13.0624	0	41.9246	0	36.5037	0	0	0	71.2352	0	7.9526	19.6105	27.3728	0	21.8129	0	0	23.6048
PrileiEVm008219t1	Zinc finger, C2H2 type	beta-beta-alpha zinc fingers				zf_C2H2	yes	37_metanephridia			21.204	27.1551	21.056	15.9141	31.7963	8.18826	11.9584	8.4894	11.0029	0	0	13.5856	0	9.89697	13.4275	23.1262	7.66645	2.53321	0	0	23.8376	17.9609	20.2413	13.9749	0	15.9704	41.5921	0	0	0	0	9.27804	0	22.8106	27.2939	7.27098	0	0	15.7365
PrileiEVm013890t1	Zinc finger, C2H2 type	beta-beta-alpha zinc fingers				zf_C2H2	yes	37_metanephridia			10.9676	5.71687	21.056	7.95703	6.05644	8.18826	2.98959	8.4894	22.0058	13.484	0	9.05707	25.3888	2.47424	13.4275	0	0	12.6661	0	5.05646	13.0023	3.26561	20.2413	13.9749	0	11.4074	0	0	0	0	0	9.27804	0	13.6864	13.6469	25.4484	0	0	0
PrileiEVm011501t1	Zinc finger, C4 type (two domains)	Glucocorticoid receptor-like (DNA-binding domain)				zf_C4	yes	37_metanephridia			78.9667	74.3193	53.8099	95.4844	71.1632	102.353	65.771	59.4258	154.041	134.84	85.3388	81.5136	63.4719	108.867	174.558	46.2524	68.998	60.797	102.449	60.6775	101.852	47.3513	80.9651	41.9246	47.0965	84.4148	41.5921	53.2879	129.618	71.2352	0	37.1121	78.4421	50.1834	81.8816	65.4388	0	0	55.0778
PrileiEVm008848t1	GATA zinc finger	Glucocorticoid receptor-like (DNA-binding domain)				zf_GATA	yes	37_metanephridia			16.0858	15.7214	16.3769	0	22.7116	20.4707	0	16.9788	11.0029	26.968	0	9.05707	0	7.42273	0	0	7.66645	12.6661	0	10.1129	13.0023	6.53122	0	0	0	13.6889	0	0	0	0	0	3.9763	19.6105	22.8106	6.82347	18.1775	35.8461	0	7.86825
PrileiEVm008848t1	Zinc finger, C2H2 type	Glucocorticoid receptor-like (DNA-binding domain)				zf_GATA	yes	37_metanephridia			16.0858	15.7214	16.3769	0	22.7116	20.4707	0	16.9788	11.0029	26.968	0	9.05707	0	7.42273	0	0	7.66645	12.6661	0	10.1129	13.0023	6.53122	0	0	0	13.6889	0	0	0	0	0	3.9763	19.6105	22.8106	6.82347	18.1775	35.8461	0	7.86825
PrileiEVm008848t1	GATA zinc finger	beta-beta-alpha zinc fingers				zf_GATA	yes	37_metanephridia			16.0858	15.7214	16.3769	0	22.7116	20.4707	0	16.9788	11.0029	26.968	0	9.05707	0	7.42273	0	0	7.66645	12.6661	0	10.1129	13.0023	6.53122	0	0	0	13.6889	0	0	0	0	0	3.9763	19.6105	22.8106	6.82347	18.1775	35.8461	0	7.86825
PrileiEVm008848t1	Zinc finger, C2H2 type	beta-beta-alpha zinc fingers				zf_GATA	yes	37_metanephridia			16.0858	15.7214	16.3769	0	22.7116	20.4707	0	16.9788	11.0029	26.968	0	9.05707	0	7.42273	0	0	7.66645	12.6661	0	10.1129	13.0023	6.53122	0	0	0	13.6889	0	0	0	0	0	3.9763	19.6105	22.8106	6.82347	18.1775	35.8461	0	7.86825
PrileiEVm002515t1	Helix-loop-helix DNA-binding domain	HLH, helix-loop-helix DNA-binding domain		sim,sim1a,sim1b,SIM1,SIM2,Sim2,Sim1	bHLH	bHLH	no
PrileiEVm003747t1	Helix-loop-helix DNA-binding domain	HLH, helix-loop-helix DNA-binding domain				bHLH	no
PrileiEVm004066t1	Helix-loop-helix DNA-binding domain	HLH, helix-loop-helix DNA-binding domain				bHLH	no
PrileiEVm004152t1	Helix-loop-helix DNA-binding domain	HLH, helix-loop-helix DNA-binding domain				bHLH	no
PrileiEVm007856t1	Helix-loop-helix DNA-binding domain	HLH, helix-loop-helix DNA-binding domain				bHLH	no
PrileiEVm010226t1	Helix-loop-helix DNA-binding domain	HLH, helix-loop-helix DNA-binding domain		mitfb,tfec,AL844847.3,tfe3a,mitfa,tfe3b,TFEC,MITF,TFE3,Tfe3,Mitf,Tfec	bHLH	bHLH	no
PrileiEVm011945t1	Helix-loop-helix DNA-binding domain	HLH, helix-loop-helix DNA-binding domain				bHLH	no
PrileiEVm013057t1	Helix-loop-helix DNA-binding domain	HLH, helix-loop-helix DNA-binding domain				bHLH	no
PrileiEVm013084t1	Helix-loop-helix DNA-binding domain	HLH, helix-loop-helix DNA-binding domain				bHLH	no
PrileiEVm013660t1	Helix-loop-helix DNA-binding domain	HLH, helix-loop-helix DNA-binding domain		Oli,bhlhe22,bhlhe23,si:ch211-196c10,olig2,olig4,BX914217.2,OLIG3,BHLHE23,OLIG2,BHLHE22,Bhlhe22,Bhlhe23,Olig2,Olig3	bHLH	bHLH	no
PrileiEVm013841t1	Helix-loop-helix DNA-binding domain	HLH, helix-loop-helix DNA-binding domain	Transcription factor HES-1 OS=Gallus gallus OX=9031 GN=HES1 PE=2 SV=1			bHLH	no
PrileiEVm013979t1	Helix-loop-helix DNA-binding domain	HLH, helix-loop-helix DNA-binding domain		amos,cato,Fer3,ato,atoh7,ferd3l,atoh1b,atoh1c,FERD3L,ATOH7,Ferd3l,Atoh7	bHLH	bHLH	no
PrileiEVm014091t1	Helix-loop-helix DNA-binding domain	HLH, helix-loop-helix DNA-binding domain				bHLH	no
PrileiEVm014476t1	Helix-loop-helix DNA-binding domain	HLH, helix-loop-helix DNA-binding domain	Transcription factor 15 OS=Mus musculus OX=10090 GN=Tcf15 PE=1 SV=2	CG33557,CR626923.3,si:ch211-246m6,scxa,tcf15,scxb,TCF15,SCX,Tcf15,Scx	bHLH	bHLH	no
PrileiEVm014532t1	Helix-loop-helix DNA-binding domain	HLH, helix-loop-helix DNA-binding domain				bHLH	no
PrileiEVm015819t1	Helix-loop-helix DNA-binding domain	HLH, helix-loop-helix DNA-binding domain	Transcription factor 21 OS=Homo sapiens OX=9606 GN=TCF21 PE=1 SV=2	HLH54F,BX530074.1,msc,tcf21,TCF21,MSC,Msc,Tcf21	bHLH	bHLH	no
PrileiEVm015902t1	Helix-loop-helix DNA-binding domain	HLH, helix-loop-helix DNA-binding domain				bHLH	no
PrileiEVm016062t1	Helix-loop-helix DNA-binding domain	HLH, helix-loop-helix DNA-binding domain				bHLH	no
PrileiEVm016137t1	Helix-loop-helix DNA-binding domain	HLH, helix-loop-helix DNA-binding domain		HLH4C,nhlh2,NHLH2,NHLH1,Nhlh2,Nhlh1	bHLH	bHLH	no
PrileiEVm016249t1	Helix-loop-helix DNA-binding domain	HLH, helix-loop-helix DNA-binding domain				bHLH	no
PrileiEVm016548t1	Helix-loop-helix DNA-binding domain	HLH, helix-loop-helix DNA-binding domain				bHLH	no
PrileiEVm016706t1	Helix-loop-helix DNA-binding domain	HLH, helix-loop-helix DNA-binding domain				bHLH	no
PrileiEVm017160t1	Helix-loop-helix DNA-binding domain	HLH, helix-loop-helix DNA-binding domain		HLH3B,tal1,tal2,TAL2,TAL1,Tal1	bHLH	bHLH	no
PrileiEVm018508t1	Helix-loop-helix DNA-binding domain	HLH, helix-loop-helix DNA-binding domain				bHLH	no
PrileiEVm020330t1	Helix-loop-helix DNA-binding domain	HLH, helix-loop-helix DNA-binding domain				bHLH	no
PrileiEVm015818t1	'Cold-shock' DNA-binding domain	Nucleic acid-binding proteins				CSD	no
PrileiEVm004260t1	DM DNA binding domain	Cysteine-rich DNA binding domain, (DM domain)	Doublesex- and mab-3-related transcription factor A2 OS=Monopterus albus OX=43700 GN=dmrta2 PE=2 SV=1	dmrt99B,dmrta2,DMRTA2,Dmrta2	DM	DM	no
PrileiEVm013787t1	DM DNA binding domain	Cysteine-rich DNA binding domain, (DM domain)	Doublesex- and mab-3-related transcription factor 2 OS=Mus musculus OX=10090 GN=Dmrt2 PE=1 SV=1			DM	no
PrileiEVm006468t1	Ets-domain	Winged helix DNA-binding domain				ETS	no
PrileiEVm007695t1	Ets-domain	Winged helix DNA-binding domain		Ets96B,etv5a,etv5b,AL833789.4,etv1,AL974314.3,AL928556.3,BX548053.1,etv4,ETV1,ETV4,ETV5,Etv4,Etv1,Etv5	ETS	ETS	no
PrileiEVm013102t1	Ets-domain	Winged helix DNA-binding domain		Ets65A,erg,fli1a,ERG,FLI1,Erg,Fli1	ETS	ETS	no
PrileiEVm013672t1	Ets-domain	Winged helix DNA-binding domain		fev,FEV,Fev	ETS	ETS	no
PrileiEVm028447t1	Ets-domain	Winged helix DNA-binding domain				ETS	no
PrileiEVm004302t1	Forkhead domain	Winged helix DNA-binding domain		fd102C,foxq2	Fork_head	Forkhead	no
PrileiEVm005311t1	Forkhead domain	Winged helix DNA-binding domain		fkh,CR847524.4,BX088721.4,foxa,foxa2,foxa3,foxa1,FOXA2,FOXA1,FOXA3,Foxa2,Foxa1,Foxa3	Fork_head	Forkhead	no
PrileiEVm005669t1	Forkhead domain	Winged helix DNA-binding domain		FoxL1,fd59A,zgc:162612,foxd1,foxd2,foxd3,BX908765.2,AL845168.1,foxl1,foxd5,FOXD4L4,FOXD4L5,FOXL1,FOXD4,FOXD4L1,FOXD2,FOXD1,FOXD4L3,FOXD3,FOXD4L6,Foxd2,Foxd3,Foxd1,Foxl1,Foxd4	Fork_head	Forkhead	no
PrileiEVm005835t1	Forkhead domain	Winged helix DNA-binding domain				Forkhead	no
PrileiEVm006748t1	Forkhead domain	Winged helix DNA-binding domain		fd19B,slp2,slp1,BX663502.4,foxg1d,foxg1c,foxg1b,foxg1a,FOXG1,Foxg1	Fork_head	Forkhead	no
PrileiEVm010038t1	Forkhead domain	Winged helix DNA-binding domain		foxq1a,foxq1b,FOXQ1,Foxq1	Fork_head	Forkhead	no
PrileiEVm016313t1	Forkhead domain	Winged helix DNA-binding domain				Forkhead	no
PrileiEVm021569t1	Forkhead domain	Winged helix DNA-binding domain		foxj1a,FOXJ1,Foxj1	Fork_head	Forkhead	no
PrileiEVm007848t1			Transcription factor SOX-2 OS=Gallus gallus OX=9031 GN=SOX2 PE=1 SV=1	sox32,SRY,Sox17	HMG	HMG	no
PrileiEVm002775t1	Homeodomain	Homeodomain-like		Hmx,hmx4,hmx3a,hmx1,hmx3b,hmx2,AL929576.2,HMX3,HMX1,HMX2,Hmx3,Hmx1,Hmx2	Homeobox	Homeodomain	no
PrileiEVm003467t1	Homeodomain	Homeodomain-like		dve	Homeobox	Homeodomain	no
PrileiEVm004293t1		beta-beta-alpha zinc fingers		zfh2,si:ch73-386h18,zfhx4,zfhx3,ZFHX4,ZFHX3,Zfhx3,Zfhx4	Homeobox	Homeodomain	no
PrileiEVm004382t1	Homeodomain	Homeodomain-like				Homeodomain	no
PrileiEVm004401t1	Homeodomain	Homeodomain-like				Homeodomain	no
PrileiEVm004469t1	Homeodomain	Homeodomain-like		inv,en,en2a,en1b,en1a,en2b,EN2,EN1,En2,En1	Homeobox	Homeodomain	no
PrileiEVm004494t1	Homeodomain	Homeodomain-like				Homeodomain	no
PrileiEVm004624t1	Homeodomain	Homeodomain-like		CG11294,Drgx,drgx,DRGX,Prrxl1	Homeobox	Homeodomain	no
PrileiEVm005153t1	Homeodomain	Homeodomain-like		CG34367,shox2,shox,SHOX2,SHOX,Shox2	Homeobox	Homeodomain	no
PrileiEVm005379t1	Homeodomain	Homeodomain-like		Optix,Six4,so,six6b,six6a,six2b,six1b,BX571708.1,six1a,six9,six4a,six2a,six7,six3b,six3a,BX571708.2,SIX1,SIX3,SIX6,SIX5,SIX2,Six3,Six2,Six1,Six6	Homeobox	Homeodomain	no
PrileiEVm005504t1	Homeodomain	Glucocorticoid receptor-like (DNA-binding domain)		Lim1,lhx5,lhx1b,lhx1a,LHX5,LHX1,Lhx1,Lhx5	Homeobox	Homeodomain	no
PrileiEVm005504t1	Homeodomain	Homeodomain-like		Lim1,lhx5,lhx1b,lhx1a,LHX5,LHX1,Lhx1,Lhx5	Homeobox	Homeodomain	no
PrileiEVm005607t1	Homeodomain	Homeodomain-like		Ptx1,pitx3,pitx2,pitx1,PITX1,PITX3,PITX2,Pitx2,Pitx1,Pitx3	Homeobox	Homeodomain	no
PrileiEVm005833t1	Homeodomain	Homeodomain-like		Vsx2,vsx2,BX324133.1,vsx1,VSX1,VSX2,Vsx1	Homeobox	Homeodomain	no
PrileiEVm005996t1	Homeodomain	Homeodomain-like				Homeodomain	no
PrileiEVm006009t1	Homeodomain	Homeodomain-like				Homeodomain	no
PrileiEVm006028t1	Homeodomain	Homeodomain-like				Homeodomain	no
PrileiEVm006028t1	Homeodomain	Glucocorticoid receptor-like (DNA-binding domain)				Homeodomain	no
PrileiEVm006430t1	Homeodomain	Homeodomain-like		OdsH,uncx,uncx4,mxtx1,UNCX,Uncx	Homeobox	Homeodomain	no
PrileiEVm006751t1	Homeodomain	Homeodomain-like		eve,evx1,eve1,evx2,EVX1,EVX2,Evx2,Evx1	Homeobox	Homeodomain	no
PrileiEVm006917t1	Homeodomain	Homeodomain-like		hoxd3a,HOXD3,Hoxd3	Homeobox	Homeodomain	no
PrileiEVm007026t1	Homeodomain	Homeodomain-like				Homeodomain	no
PrileiEVm007026t1	Homeodomain	Glucocorticoid receptor-like (DNA-binding domain)				Homeodomain	no
PrileiEVm007122t1	Homeodomain	Homeodomain-like				Homeodomain	no
PrileiEVm007178t1	Homeodomain	Homeodomain-like				Homeodomain	no
PrileiEVm007178t1	Homeodomain	Glucocorticoid receptor-like (DNA-binding domain)				Homeodomain	no
PrileiEVm007180t1	Homeodomain	Homeodomain-like		btn,meox1,meox2a,meox2b,MEOX1,MEOX2,Meox1,Meox2	Homeobox	Homeodomain	no
PrileiEVm007196t1	Homeodomain	Homeodomain-like		dmbx1b,dmbx1a,zgc:101100,DMBX1,Dmbx1	Homeobox	Homeodomain	no
PrileiEVm007230t1	Homeodomain	Homeodomain-like		NK7.1	Homeobox	Homeodomain	no
PrileiEVm007353t1	Homeodomain	Homeodomain-like				Homeodomain	no
PrileiEVm007437t1	Homeodomain	Homeodomain-like				Homeodomain	no
PrileiEVm007592t1	Homeodomain	Glucocorticoid receptor-like (DNA-binding domain)		Awh,BX322666.2,si:ch211-236k19,lhx8a,lhx6,lhx8b,LHX6,LHX8,Lhx6,Lhx8	Homeobox	Homeodomain	no
PrileiEVm007592t1	Homeodomain	Homeodomain-like		Awh,BX322666.2,si:ch211-236k19,lhx8a,lhx6,lhx8b,LHX6,LHX8,Lhx6,Lhx8	Homeobox	Homeodomain	no
PrileiEVm008070t1	Homeodomain	Homeodomain-like				Homeodomain	no
PrileiEVm008229t1	Homeodomain	Homeodomain-like				Homeodomain	no
PrileiEVm008282t1	Homeodomain	Homeodomain-like				Homeodomain	no
PrileiEVm008314t1	Homeodomain	Homeodomain-like				Homeodomain	no
PrileiEVm008410t1	Homeodomain	Homeodomain-like				Homeodomain	no
PrileiEVm008452t1	Homeodomain	Homeodomain-like		hoxa2b,hoxb2a,HOXB2,HOXA2,Hoxa2,Hoxb2	Homeobox	Homeodomain	no
PrileiEVm009167t1	Homeodomain	Homeodomain-like				Homeodomain	no
PrileiEVm009254t1	Homeodomain	Homeodomain-like		slou,nkx1.2la,nkx1.2lb,NKX1-2,NKX1-1,Nkx1-1,Nkx1-2	Homeobox	Homeodomain	no
PrileiEVm009294t1	Homeodomain	Homeodomain-like				Homeodomain	no
PrileiEVm009356t1	Homeodomain	Homeodomain-like				Homeodomain	no
PrileiEVm009459t1	Homeodomain	Homeodomain-like		lab,hoxa1a,hoxb1a,hoxc1a,hoxb1b,HOXB1,HOXA1,Hoxb1,Hoxa1	Homeobox	Homeodomain	no
PrileiEVm009481t1	Homeodomain	Homeodomain-like		scro	Homeobox	Homeodomain	no
PrileiEVm009646t1	Homeodomain	Homeodomain-like		Dr,msx1b,msx3,msx2b,AL935195.4,msx1a,msx2a,MSX1,MSX2,Msx1,Msx2,Msx3	Homeobox	Homeodomain	no
PrileiEVm009706t1	Homeodomain	Homeodomain-like				Homeodomain	no
PrileiEVm009789t1	Homeodomain	Homeodomain-like		Dbx,dbx1b,dbx1a,DBX1,Dbx1	Homeobox	Homeodomain	no
PrileiEVm010029t1	Homeodomain	Homeodomain-like		nkx2.2a,nkx2.2b,NKX2-2,NKX2-8,Nkx2-2,Nkx2-9	Homeobox	Homeodomain	no
PrileiEVm010271t1	Homeodomain	Homeodomain-like		C15,tlx3b,tlx2,tlx1,CABZ01067175.1,TLX1,TLX2,TLX3,Tlx2,Tlx1,Tlx3	Homeobox	Homeodomain	no
PrileiEVm010281t1	Homeodomain	Homeodomain-like		PHDP,phox2bb,phox2ba,phox2a,PHOX2A,PHOX2B,Phox2a,Phox2b	Homeobox	Homeodomain	no
PrileiEVm010441t1	Homeodomain	Homeodomain-like				Homeodomain	no
PrileiEVm010532t1	Homeodomain	Homeodomain-like				Homeodomain	no
PrileiEVm010606t1	Homeodomain	Homeodomain-like				Homeodomain	no
PrileiEVm010692t1	Homeodomain	Homeodomain-like		ems,E5,emx1,emx2,emx3,EMX1,EMX2,Emx1,Emx2	Homeobox	Homeodomain	no
PrileiEVm010753t1	Homeodomain	Homeodomain-like		HGTX,nkx6,NKX6-2,NKX6-1,NKX6-3,Nkx6-2,Nkx6-1,Nkx6-3	Homeobox	Homeodomain	no
PrileiEVm010805t1	Homeodomain	Homeodomain-like				Homeodomain	no
PrileiEVm010949t1	Homeodomain	Homeodomain-like				Homeodomain	no
PrileiEVm010953t1	Homeodomain	Homeodomain-like		Lim3,lhx4,LHX3,LHX4,Lhx3,Lhx4	Homeobox	Homeodomain	no
PrileiEVm010953t1	Homeodomain	Glucocorticoid receptor-like (DNA-binding domain)		Lim3,lhx4,LHX3,LHX4,Lhx3,Lhx4	Homeobox	Homeodomain	no
PrileiEVm010977t1	Homeodomain	Homeodomain-like		BX649351.2,vax1,vax2,VAX2,VAX1,Vax1,Vax2	Homeobox	Homeodomain	no
PrileiEVm011038t1	Homeodomain	Homeodomain-like				Homeodomain	no
PrileiEVm011288t1	Homeodomain	Glucocorticoid receptor-like (DNA-binding domain)		ap,lhx2a,lhx9,lhx2b,LHX9,LHX2,Lhx9,Lhx2	Homeobox	Homeodomain	no
PrileiEVm011288t1	Homeodomain	Homeodomain-like		ap,lhx2a,lhx9,lhx2b,LHX9,LHX2,Lhx9,Lhx2	Homeobox	Homeodomain	no
PrileiEVm011304t1	Homeodomain	Homeodomain-like				Homeodomain	no
PrileiEVm011429t1	Homeodomain	Homeodomain-like				Homeodomain	no
PrileiEVm011521t1	Homeodomain	Homeodomain-like				Homeodomain	no
PrileiEVm011782t1	Homeodomain	Homeodomain-like				Homeodomain	no
PrileiEVm011789t1	Homeodomain	Glucocorticoid receptor-like (DNA-binding domain)		Lmx1a,CG4328,lmx1a,lmx1bb,lmx1al,lmx1ba,LMX1B,LMX1A,Lmx1b	Homeobox	Homeodomain	no
PrileiEVm011789t1	Homeodomain	Homeodomain-like		Lmx1a,CG4328,lmx1a,lmx1bb,lmx1al,lmx1ba,LMX1B,LMX1A,Lmx1b	Homeobox	Homeodomain	no
PrileiEVm011923t1	Homeodomain	Homeodomain-like	NK1 transcription factor-related protein 1 OS=Danio rerio OX=7955 GN=nkx1.2lb PE=2 SV=1			Homeodomain	no
PrileiEVm012658t1	Homeodomain	Homeodomain-like				Homeodomain	no
PrileiEVm012664t1	Homeodomain	Homeodomain-like				Homeodomain	no
PrileiEVm012983t1	Homeodomain	Homeodomain-like		barx1,barx2,BARX2,BARX1,Barx2,Barx1	Homeobox	Homeodomain	no
PrileiEVm013292t1	Homeodomain	Homeodomain-like				Homeodomain	no
PrileiEVm013295t1	Homeodomain	Homeodomain-like		CG32532,prop1,BX004962.6,BX004962.3,PROP1,Prop1	Homeobox	Homeodomain	no
PrileiEVm013728t1	Homeodomain	Homeodomain-like	LIM homeobox transcription factor 1-beta OS=Homo sapiens OX=9606 GN=LMX1B PE=1 SV=3			Homeodomain	no
PrileiEVm013728t1	Homeodomain	Glucocorticoid receptor-like (DNA-binding domain)	LIM homeobox transcription factor 1-beta OS=Homo sapiens OX=9606 GN=LMX1B PE=1 SV=3			Homeodomain	no
PrileiEVm013972t1	Homeodomain	Homeodomain-like				Homeodomain	no
PrileiEVm014089t1	Homeodomain	Homeodomain-like		unpg,CR847983.3,gbx2,gbx1,GBX2,GBX1,Gbx2,Gbx1	Homeobox	Homeodomain	no
PrileiEVm014468t1	Homeodomain	Homeodomain-like		lbe,lbl,lbx1b,lbx2,lbx1a,LBX2,LBX1,Lbx2,Lbx1	Homeobox	Homeodomain	no
PrileiEVm014732t1	Homeodomain	Homeodomain-like				Homeodomain	no
PrileiEVm015478t1	Homeodomain	Homeodomain-like				Homeodomain	no
PrileiEVm016564t1	Homeodomain	Homeodomain-like		ind,gsx1,gsx2,GSX2,GSX1,Gsx2,Gsx1	Homeobox	Homeodomain	no
PrileiEVm017326t1	Homeodomain	Homeodomain-like				Homeodomain	no
PrileiEVm017417t1	Homeodomain	Homeodomain-like				Homeodomain	no
PrileiEVm017990t1	Homeodomain	Homeodomain-like		nkx2,CU929568.4,NKX2-6,NKX2-3,Nkx2-3,Nkx2-6	Homeobox	Homeodomain	no
PrileiEVm019595t1	Homeodomain	Homeodomain-like				Homeodomain	no
PrileiEVm024895t1	Homeodomain	Homeodomain-like				Homeodomain	no
PrileiEVm014946t1	helix-turn-helix, Psq domain	Homeodomain-like				HTH	no
PrileiEVm003876t1		Homeodomain-like		TERB1	MYB	MYB	no
PrileiEVm011790t1		Homeodomain-like		terf1,TERF1,Terf1	MYB	MYB	no
PrileiEVm003936t1	Zinc finger, C4 type (two domains)	Glucocorticoid receptor-like (DNA-binding domain)		Hr38,nr4a1,nr4a2a,nr4a2b,AL807377.1,NR4A1,NR4A2,Nr4a1,Nr4a2	NGFIB-like	NGFIB_like	no
PrileiEVm008556t1	Homeodomain	Homeodomain-like		oc,crx,otx2b,otx1,otx5,otx2a,BX510647.5,CRX,OTX2,OTX1,Otx2,Crx,Otx1	Homeobox,TF_Otx	Otx	no
PrileiEVm021009t1	P53 DNA-binding domain	p53-like transcription factors				P53	no
PrileiEVm006309t1	Homeodomain	Homeodomain-like		toy,pax6a,pax10,pax6b,PAX6,Pax6	PAX,Homeobox	PAX	no
PrileiEVm006309t1	'Paired box' domain	Homeodomain-like		toy,pax6a,pax10,pax6b,PAX6,Pax6	PAX,Homeobox	PAX	no
PrileiEVm007177t1	Homeodomain	Homeodomain-like				PAX	no
PrileiEVm007177t1	'Paired box' domain	Homeodomain-like				PAX	no
PrileiEVm007731t1	Homeodomain	Homeodomain-like				PAX	no
PrileiEVm007731t1	'Paired box' domain	Homeodomain-like				PAX	no
PrileiEVm009648t1	'Paired box' domain	Homeodomain-like		prd,gsb,gsb-n,pax7a,pax7b,pax3a,pax3b,PAX3,PAX7,Pax3,Pax7	PAX	PAX	no
PrileiEVm009648t1	Homeodomain	Homeodomain-like		prd,gsb,gsb-n,pax7a,pax7b,pax3a,pax3b,PAX3,PAX7,Pax3,Pax7	PAX	PAX	no
PrileiEVm007162t1	Pou domain - N-terminal to homeobox domain	Homeodomain-like				Pou	no
PrileiEVm007162t1	Pou domain - N-terminal to homeobox domain	lambda repressor-like DNA-binding domains				Pou	no
PrileiEVm007162t1	Homeodomain	Homeodomain-like				Pou	no
PrileiEVm007162t1	Homeodomain	lambda repressor-like DNA-binding domains				Pou	no
PrileiEVm004815t1	RFX DNA-binding domain	Winged helix DNA-binding domain	Transcription factor RFX4 OS=Danio rerio OX=7955 GN=rfx4 PE=2 SV=1	BX572646.2,rfx4,RFX4,Rfx4	RFX	RFX	no
PrileiEVm009249t1	RFX DNA-binding domain	Winged helix DNA-binding domain		rfx6,RFX6,Rfx6	RFX	RFX	no
PrileiEVm004981t1	Zinc finger, C4 type (two domains)	Glucocorticoid receptor-like (DNA-binding domain)		tll,Hr83,nr2e1,NR2E1,Nr2e1	RXR-like	RXR_like	no
PrileiEVm002141t1	T-box	p53-like transcription factors		bi,tbx3b,tbx2a,tbx2b,tbx3a,AL935115.2,TBX3,TBX2,Tbx2,Tbx3	T-box	T_box	no
PrileiEVm002765t1	T-box	p53-like transcription factors				T_box	no
PrileiEVm004424t1	T-box	p53-like transcription factors	T-box transcription factor TBX20 OS=Danio rerio OX=7955 GN=tbx20 PE=2 SV=1	mid,tbx20,TBX20,TBX18,Tbx20,Tbx15	T-box	T_box	no
PrileiEVm005603t1	T-box	p53-like transcription factors				T_box	no
PrileiEVm006688t1	T-box	p53-like transcription factors				T_box	no
PrileiEVm008072t1	T-box	p53-like transcription factors				T_box	no
PrileiEVm008522t1	TEA/ATTS domain			sd,tead1b,tead3a,tead1a,CT573494.3,tead3b,TEAD1,TEAD2,TEAD4,TEAD3,Tead1,Tead3,Tead4,Tead2	TEA	TEA	no
PrileiEVm020414t1	TEA/ATTS domain			tead3b,tead1a,TEAD4,Tead2,Tead1	TEA	TEA	no
PrileiEVm015390t1		Glucocorticoid receptor-like (DNA-binding domain)	LIM domain transcription factor LMO4.2 OS=Xenopus tropicalis OX=8364 GN=lmo4.2 PE=2 SV=1			TFII	no
PrileiEVm008626t1		Glucocorticoid receptor-like (DNA-binding domain)		CABZ01005857.1,si:ch211-113p18,si:dkey-56d12,BX548076.4,CR388055.2,CR388055.1	THAP	THAP	no
PrileiEVm019356t1		Glucocorticoid receptor-like (DNA-binding domain)		BX511129.3,THAP9	THAP	THAP	no
PrileiEVm008460t1	Zinc finger, C4 type (two domains)	Glucocorticoid receptor-like (DNA-binding domain)		thrb,thraa,thrab,THRA,THRB,Thrb,Thra	THR-like	THR_like	no
PrileiEVm002165t1	Zinc finger, C2H2 type	beta-beta-alpha zinc fingers		CG14667,ZNF275,Zfp275	zf-C2H2	ZBTB	no
PrileiEVm002165t1	Zinc finger, C2H2 type	Glucocorticoid receptor-like (DNA-binding domain)		CG14667,ZNF275,Zfp275	zf-C2H2	ZBTB	no
PrileiEVm002525t1	Zinc finger, C2H2 type	beta-beta-alpha zinc fingers		si:dkey-7i4,im:7143333,si:dkey-77f5,znf970,BX004964.1,znf1011,zgc:171901,zgc:174574,si:ch73-144d13,zgc:113294,CABZ01033180.1,zgc:172128,FP074874.1,zgc:162936,zgc:174573,znf1012,si:ch211-210b2,CABZ01033178.1	zf-C2H2	ZBTB	no
PrileiEVm002928t1	Zinc finger, C2H2 type	beta-beta-alpha zinc fingers		dar1,klf5l,CR788257.3,klf5a,klf5b,KLF5,Klf5	zf-C2H2	ZBTB	no
PrileiEVm004367t1	Zinc finger, C2H2 type	beta-beta-alpha zinc fingers		bcl11ab,bcl11ba,bcl11aa,im:7142702,BCL11A,BCL11B,Bcl11a,Rit1	zf-C2H2	ZBTB	no
PrileiEVm004747t1	Zinc finger, C2H2 type	beta-beta-alpha zinc fingers		erm,fezf2,fezf1,FEZF1,FEZF2,Fezf2,Fezf1	zf-C2H2	ZBTB	no
PrileiEVm004861t1	Zinc finger, C2H2 type	beta-beta-alpha zinc fingers		Blimp-1,prdm1a,PRDM1,Prdm1	zf-C2H2	ZBTB	no
PrileiEVm005238t1	Zinc finger, C2H2 type	beta-beta-alpha zinc fingers		Plzf	ZBTB	ZBTB	no
PrileiEVm005561t1	Zinc finger, C2H2 type	beta-beta-alpha zinc fingers		ZNF556	zf-C2H2	ZBTB	no
PrileiEVm008173t1	Zinc finger, C2H2 type	beta-beta-alpha zinc fingers		CG11398	zf-C2H2	ZBTB	no
PrileiEVm008531t1	Zinc finger, C2H2 type	beta-beta-alpha zinc fingers		CG4496	zf-C2H2	ZBTB	no
PrileiEVm008548t1	Zinc finger, C2H2 type	beta-beta-alpha zinc fingers		drm,sob,odd,osr1,osr2,OSR2,OSR1,Osr1,Osr2	zf-C2H2	ZBTB	no
PrileiEVm009849t1	Zinc finger, C2H2 type	beta-beta-alpha zinc fingers		ovol1a,OVOL3,ovol1b,OVOL1,OVOL2,Ovol2,Ovol1,Ovol3	zf-C2H2	ZBTB	no
PrileiEVm010672t1	Zinc finger, C2H2 type	beta-beta-alpha zinc fingers		luna,klf6b,klf7b,klf7a,klf6a,KLF7,KLF6,Klf7,Klf6	zf-C2H2	ZBTB	no
PrileiEVm015131t1	Zinc finger, C2H2 type	beta-beta-alpha zinc fingers		snai3,SNAI3,Snai3	zf-C2H2	ZBTB	no
PrileiEVm018355t1	Zinc finger, C2H2 type	beta-beta-alpha zinc fingers		znf513a,znf513b,ZNF513,Zfp513	zf-C2H2	ZBTB	no
PrileiEVm023012t1	Zinc finger, C2H2 type	beta-beta-alpha zinc fingers		CG18262,CR759833.1,BX649328.3,znf516,ZNF516,ZNF263,Zfp516	zf-C2H2	ZBTB	no
PrileiEVm014168t1	BED zinc finger	beta-beta-alpha zinc fingers				zf_BED	no
PrileiEVm001969t1	Zinc finger, C2H2 type	beta-beta-alpha zinc fingers				zf_C2H2	no
PrileiEVm002939t1	Zinc finger, C2H2 type	beta-beta-alpha zinc fingers				zf_C2H2	no
PrileiEVm004496t1	Zinc finger, C2H2 type	beta-beta-alpha zinc fingers				zf_C2H2	no
PrileiEVm004891t1	Zinc finger, C2H2 type	beta-beta-alpha zinc fingers				zf_C2H2	no
PrileiEVm005078t1	Zinc finger, C2H2 type	beta-beta-alpha zinc fingers				zf_C2H2	no
PrileiEVm005709t1	Zinc finger, C2H2 type	beta-beta-alpha zinc fingers				zf_C2H2	no
PrileiEVm005954t1	Zinc finger, C2H2 type	beta-beta-alpha zinc fingers				zf_C2H2	no
PrileiEVm005963t1	Zinc finger, C2H2 type	beta-beta-alpha zinc fingers				zf_C2H2	no
PrileiEVm006305t1	Zinc finger, C2H2 type	beta-beta-alpha zinc fingers				zf_C2H2	no
PrileiEVm006618t1	Zinc finger, C2H2 type	beta-beta-alpha zinc fingers				zf_C2H2	no
PrileiEVm006646t1		beta-beta-alpha zinc fingers		CG13287,si:dkeyp-41f9	zf-C2H2	zf_C2H2	no
PrileiEVm006704t1	Zinc finger, C2H2 type	beta-beta-alpha zinc fingers				zf_C2H2	no
PrileiEVm006784t1	Zinc finger, C2H2 type	beta-beta-alpha zinc fingers				zf_C2H2	no
PrileiEVm006808t1	Zinc finger, C2H2 type	beta-beta-alpha zinc fingers				zf_C2H2	no
PrileiEVm007128t1	Zinc finger, C2H2 type	beta-beta-alpha zinc fingers				zf_C2H2	no
PrileiEVm007339t1	Homeodomain	beta-beta-alpha zinc fingers		zeb2b,zeb1b,BX470098.1,ZEB1,ZEB2,Zeb2,Zeb1	zf-C2H2	zf_C2H2	no
PrileiEVm007339t1	Zinc finger, C2H2 type	Homeodomain-like		zeb2b,zeb1b,BX470098.1,ZEB1,ZEB2,Zeb2,Zeb1	zf-C2H2	zf_C2H2	no
PrileiEVm007339t1	Zinc finger, C2H2 type	beta-beta-alpha zinc fingers		zeb2b,zeb1b,BX470098.1,ZEB1,ZEB2,Zeb2,Zeb1	zf-C2H2	zf_C2H2	no
PrileiEVm007339t1	Homeodomain	Homeodomain-like		zeb2b,zeb1b,BX470098.1,ZEB1,ZEB2,Zeb2,Zeb1	zf-C2H2	zf_C2H2	no
PrileiEVm008483t1	Zinc finger, C2H2 type	beta-beta-alpha zinc fingers				zf_C2H2	no
PrileiEVm009266t1	Zinc finger, C2H2 type	beta-beta-alpha zinc fingers				zf_C2H2	no
PrileiEVm010253t1	Zinc finger, C2H2 type	beta-beta-alpha zinc fingers				zf_C2H2	no
PrileiEVm010714t1	Zinc finger, C2H2 type	beta-beta-alpha zinc fingers				zf_C2H2	no
PrileiEVm010829t1	Zinc finger, C2H2 type	beta-beta-alpha zinc fingers				zf_C2H2	no
PrileiEVm010836t1	Zinc finger, C2H2 type	beta-beta-alpha zinc fingers				zf_C2H2	no
PrileiEVm010966t1	Zinc finger, C2H2 type	beta-beta-alpha zinc fingers				zf_C2H2	no
PrileiEVm011802t1	Zinc finger, C2H2 type	beta-beta-alpha zinc fingers				zf_C2H2	no
PrileiEVm012102t1	Zinc finger, C2H2 type	beta-beta-alpha zinc fingers				zf_C2H2	no
PrileiEVm013037t1	Zinc finger, C2H2 type	beta-beta-alpha zinc fingers				zf_C2H2	no
PrileiEVm013447t1	Zinc finger, C2H2 type	beta-beta-alpha zinc fingers				zf_C2H2	no
PrileiEVm013762t1	Zinc finger, C2H2 type	beta-beta-alpha zinc fingers				zf_C2H2	no
PrileiEVm017891t1	Zinc finger, C2H2 type	beta-beta-alpha zinc fingers				zf_C2H2	no
PrileiEVm023870t1	Zinc finger, C2H2 type	beta-beta-alpha zinc fingers				zf_C2H2	no
PrileiEVm026012t1	Zinc finger, C2H2 type	beta-beta-alpha zinc fingers				zf_C2H2	no
PrileiEVm007755t1	Zinc finger, C4 type (two domains)	Glucocorticoid receptor-like (DNA-binding domain)				zf_C4	no
PrileiEVm008855t1	Zinc finger, C4 type (two domains)	Glucocorticoid receptor-like (DNA-binding domain)				zf_C4	no
PrileiEVm009181t1	Zinc finger, C4 type (two domains)	Glucocorticoid receptor-like (DNA-binding domain)				zf_C4	no
PrileiEVm013124t1	Zinc finger, C4 type (two domains)	Glucocorticoid receptor-like (DNA-binding domain)				zf_C4	no
PrileiEVm020558t1	Zinc finger, C4 type (two domains)	Glucocorticoid receptor-like (DNA-binding domain)				zf_C4	no
PrileiEVm026901t1	Zinc finger, C4 type (two domains)	Glucocorticoid receptor-like (DNA-binding domain)				zf_C4	no
PrileiEVm002936t1	GATA zinc finger	Glucocorticoid receptor-like (DNA-binding domain)				zf_GATA	no
PrileiEVm005189t1	GATA zinc finger	Glucocorticoid receptor-like (DNA-binding domain)				zf_GATA	no
PrileiEVm010351t1	GATA zinc finger	Glucocorticoid receptor-like (DNA-binding domain)				zf_GATA	no
[truncated: 10 more columns]
